# Supplementary material for: A genome-wide resource of cell cycle and cell shape genes of fission yeast
Source: Open Biol. 2013 May;3(5):130053. doi: 10.1098/rsob.130053 (PMC3866870; doi:10.1098/rsob.130053)
Supplement: Table S1 [file rsob130053-s2.xlsx]

## Sheet: Sheet1
Systematic ID	Gene name	Working code	% KO	Kim et al 2010 Deletion dataset	Kim et al 2010 Analysis dataset	Deletion mutant phenotype description	Phenotypic classification used for analysis	Gene dispensability. This study	Cell length >15.6 (st dev) for 34 novel long genes	Gene product description	Paralogues
SPAC1002.01		h174	88	V	V	VIABLE WT cells at 25,32	WT	V		conserved fungal protein	NONE
SPAC1002.02	pom34	w1368	92	V	V	VIABLE WT cells at 25,32	WT	V		nucleoporin Pom34 (predicted)	NONE
SPAC1002.03c	gls2	w1369	98	V	V	VIABLE WT cells at 25,32	WT	V		glucosidase II Gls2	NONE
SPAC1002.04c	taf11	p244	91	E	E	ESSENTIAL microcolonies misshapen cells at 25,32	misshapen essential	E		transcription factor TFIID complex subunit Taf11	NONE
SPAC1002.05c	jmj2	w508	98	V	V	VIABLE WT cells at 25,32	WT	V		histone demethylase Jmj2 (predicted)	NONE
SPAC1002.06c	bqt2	w1370	94	V	V	VIABLE WT cells at 25,32	WT	V		bouquet formation protein Bqt2	NONE
SPAC1002.07c	ats1	p95	94	V	V	VIABLE WT cells at 25,32	WT	V		N-acetyltransferase Ats1 (predicted)	NONE
SPAC1002.08c	mtf1	c248	96	E	E	ESSENTIAL microcolonies skittle cells at 25,32	skittle	E		mitochondrial RNA polymerase specificity factor	NONE
SPAC1002.09c	dld1	w887-0	97	E	E	ESSENTIAL microcolonies misshapen cells at 32, slightlylarger colonies misshapen cells at 25	misshapen essential	E		dihydrolipoamide dehydrogenase Dld1	NONE
SPAC1002.10c	sgt1	w1371-0	93	E	E	ESSENTIAL germinated spores long at 25,32	long high penetrance	E		SGT1 family transcriptional regulator Sgt1	NONE
SPAC1002.11	gaa1	x1029	93	E	E	ESSENTIAL germinated spores at 25,32	germination	E		GPI-anchor transamidase complex subunit Gaa1 (predicted)	NONE
SPAC1002.12c		w1373	92	V	V	VIABLE WT cells at 25,32	WT	V		succinate-semialdehyde dehydrogenase (predicted)	SPAC139.05
SPAC1002.13c	psu1	x1121	100	E	E	ESSENTIAL microcolonies rounded cells at 25,32	rounded	E		beta-glucosidase Psu1 (predicted)	SPBC2G2.17C
SPAC1002.14	itt1	w779	99	V	V	VIABLE WT cells at 25,32	WT	V		ubiquitin-protein ligase E3 (predicted)	NONE
SPAC1002.15c	pmc5	w778	99	V	V	VIABLE slightly curved, stubby septated cells at 25,32, cells misshapen at 36	stubby	V		mediator complex subunit Pmc5	NONE
SPAC1002.16c		x1071	97	E	E	ESSENTIAL germinated spores, occasionally long and then divide at 25, 32	germination	E		nicotinic acid plasma membrane transporter (predicted)	SPAC11D3.18C|SPBC1683.12|SPAC1039.04
SPAC1002.17c	urg2	w353	92	V	V	VIABLE WT cells at 25,32	WT	V		uracil phosphoribosyltransferase (predicted)	SPAC1399.04C|SPAC1B3.01C
SPAC1002.18	urg3	w1375	92	V	V	VIABLE WT cells at 25,32	WT	V		DUF1688 family protein	NONE
SPAC1002.19	urg1	w352	95	V	V	VIABLE WT cells at 25,32	WT	V		GTP cyclohydrolase II (predicted)	NONE
SPAC1002.20		x1148-1	100	V	V	VIABLE WT cells at 25,32	WT	V		sequence orphan	NONE
SPAC1006.01	psp3	w619	99	V	V	VIABLE WT cells at 25,32	WT	V		serine protease Psp3 (predicted)	SPAC4A8.04
SPAC1006.02	asa1	h295	99	E	E	ESSENTIAL microcolonies small cells at 25,32	small	E		WD repeat protein, human GNB1L family	NONE
SPAC1006.03c	red1	w1376	98	V	V	VIABLE slightly misshapen cells at 32, VIABLE/ESSENTIAL microcolonies misshapen cells at 25	misshapen viable	V		human CCDC131 homolog	NONE
SPAC1006.04c	mcp3	w1377	97	V	V	VIABLE WT cells at 25,32	WT	V		sequence orphan	NONE
SPAC1006.05c	och1	p87	88	V	V	VIABLE very small colonies rounded cells at 25,32	rounded	V		alpha-1,6-mannosyltransferase Och1	NONE
SPAC1006.06	rgf2	w447	99	V	V	VIABLE WT cells at 25,32	WT	V		RhoGEF Rgf2	SPCC645.07
SPAC1006.07		w1378	94	E	E	ESSENTIAL germinated spores misshapen at 25,32	misshapen essential	E		translation initiation factor eIF4A	NONE
SPAC1006.08	etd1	c202	61	E	E	ESSENTIAL germinated spores long, lysis at 25,32	long high penetrance	E		ethanol-hypersensitive mutant protein	NONE
SPAC1006.09	win1	p4-a	98	V	V	VIABLE WT cells at 25,32	WT	V		MAP kinase kinase kinase Win1	SPAC9G1.02
SPAC1039.01		w169	99	V	V	VIABLE WT cells at 25,32	WT	V		amino acid permease, unknown 5	SPAC11D3.08C|SPCC794.03|SPCC584.13|SPAC9.10|SPCC74.04|SPBC15C4.04C|SPAPB24D3.02C
SPAC1039.02		w1379	92	V	V	VIABLE WT cells at 25,32	WT	V		phosphoprotein phosphatase (predicted)	SPBPB2B2.06C|SPAC17G6.03
SPAC1039.03		w1380	97	V	V	VIABLE WT cells at 25,32	WT	V		esterase/lipase (predicted)	NONE
SPAC1039.04		x482	92	V	V	VIABLE WT cells at 25,32	WT	V		nicotinic acid plasma membrane transporter (predicted)	SPAC1002.16C|SPAC11D3.18C|SPBC1683.12
SPAC1039.05c	klf1	w777	99	V	V	VIABLE WT cells at 25,32	WT	V		zinc finger protein Klf1	SPBC1198.04C
SPAC1039.06		w1381	97	V	V	VIABLE WT cells at 25,32	WT	V		alanine racemase (predicted)	NONE
SPAC1039.07c		w278	96	V	V	VIABLE WT cells at 25,32	WT	V		aminotransferase class-III	NONE
SPAC1039.08		w1382	89	V	V	VIABLE WT cells at 25,32	WT	V		serine acetyltransferase (predicted)	NONE
SPAC1039.09	isp5	w171	97	V	V	VIABLE WT cells at 25,32	WT	V		amino acid permease Isp5	SPBC359.03C|SPBC19F8.06C|SPCC777.04|SPCPB1C11.02|SPBC1652.02|SPAP7G5.06|SPAC869.11|SPAC869.10C|SPBPB2B2.01|SPBC359.01
SPAC1039.10	mmf2	w2535-1	100	V	V	VIABLE WT cells at 25,32	WT	V		homologous Pmf1p factor 1	SPBC2G2.04C
SPAC1039.11c		w2536	97	V	V	VIABLE slightly stubby cells at 25,32	stubby	V		alpha-glucosidase	SPAPB24D3.10C|SPAC30D11.01C
SPAC105.01c	kha1	w114-0	98	V	V	VIABLE slightly misshapen cells at 25,32	misshapen weak viable	V		potassium ion/proton antiporter	NONE
SPAC105.02c		w446	99	V	V	VIABLE WT cells at 25,32	WT	V		ankyrin repeat protein, unknown biological role	NONE
SPAC105.03c		w776	99	V	V	VIABLE WT cells at 25,32	WT	V		transcription factor (predicted)	SPAC25B8.11
SPAC1071.01c	pta1	w469-a	91	E	E	ESSENTIAL microcolonies misshapen cells at 25,32	misshapen essential	E		mRNA cleavage and polyadenylation specificity factor complex subunit Pta1	NONE
SPAC1071.02	mms19	p154	99	V	V	VIABLE slightly misshapen cells at 25, small colonies misshapen cells at 32 some cells curved, branched at 36	misshapen viable	V		TFIIH regulator (predicted)	NONE
SPAC1071.03c		w1385	97	V	V	VIABLE WT cells at 25,32	WT	V		sequence orphan	NONE
SPAC1071.04c	spc2	w618	99	V	V	VIABLE stubby cells at 25,32, cells not growing at 36	stubby	V		signal peptidase subunit (predicted)	NONE
SPAC1071.05		w1386	96	V	V	VIABLE WT cells at 25,32	WT	V		S-adenosylmethionine-dependent methyltransferase (predicted)	NONE
SPAC1071.06	arp9	h120	99	V	V	VIABLE WT cells at 25,32	WT	V		SWI/SNF and RSC complex subunit Arp9	NONE
SPAC1071.07c	rps1502	w1387	67	V	V	VIABLE WT cells at 25,32	WT	V		40S ribosomal protein S15	SPCC1393.03
SPAC1071.08	rpp203	y237	99	V	V	VIABLE WT cells at 25,32	WT	V		60S acidic ribosomal protein P2C subunit	SPBC23G7.15C|SPBP8B7.06
SPAC1071.09c		w1388	94	V	V	VIABLE WT cells at 25,32	WT	V		DNAJ domain protein, DNAJC9 family	NONE
SPAC1071.10c	pma1	x1036	95	E	E	ESSENTIAL spores, germinated spores at 25,32	germination	E		P-type proton ATPase Pma1	NONE
SPAC1071.11		w1389	95	V	V	VIABLE WT cells at 25,32	WT	V		NADH-dependent flavin oxidoreductase (predicted)	NONE
SPAC1071.12c	stp1	p183	63	V	V	VIABLE WT cells at 25,32	WT	V		low molecular weight phosphotyrosine protein phosphatase	NONE
SPAC1093.01	ppr5	w1450	98	V	V	VIABLE WT cells at 25,32	WT	V		PPR repeat protein	NONE
SPAC1093.02		w1391	90	V	V	VIABLE WT cells at 25,32	WT	V		pyridoxamine 5'-phosphate oxidase (predicted)	NONE
SPAC1093.03		w1392	97	V	V	VIABLE WT cells at 25,32	WT	V		inositol polyphosphate phosphatase (predicted)	NONE
SPAC1093.04c		y140	100	E	E	ESSENTIAL microcolonies slightly misshapen cells at 25,32	misshapen essential	E		tRNA nucleotidyltransferase (predicted)	SPCC645.10
SPAC1093.05		h245	99	E	E	ESSENTIAL germinated spores slightly misshapen, occasionally divide at 25,32	misshapen essential	E		ATP-dependent RNA helicase Hca4 (predicted)	NONE
SPAC1093.06c	dhc1	w2098	99.2	V	V	VIABLE WT cells at 25,32	WT	V		dynein heavy chain	NONE
SPAC10F6.01c	sir1	w1393	98	V	V	VIABLE small colonies slightly misshapen cells at 25,32	misshapen weak viable	V		sulfite reductase beta subunit (predicted)	NONE
SPAC10F6.02c	prp22	w1394	97	E	E	ESSENTIAL spores at 25,32	spores	E		ATP-dependent RNA helicase Prp22	NONE
SPAC10F6.03c	cts1	w351-0	97	E	E	ESSENTIAL spores at 25,32	spores	E		CTP synthase (predicted)	NONE
SPAC10F6.04		h163	99	V	V	VIABLE slightly misshapen cells at 25,32	misshapen weak viable	V		RCC domain protein Ats1 (predicted)	NONE
SPAC10F6.05c	ubc6	w1395	95	V	V	VIABLE WT cells at 25,32	WT	V		ubiquitin conjugating enzyme Ubc6	NONE
SPAC10F6.06	vip1	k73	99	V	V	VIABLE WT cells at 25,32	WT	V		RNA-binding protein Vip1	NONE
SPAC10F6.07c	mug94	w1396	82	V	V	VIABLE WT cells at 25,32	WT	V		sequence orphan	NONE
SPAC10F6.08c	nht1	w1397	91	V	V	VIABLE slightly curved cells at 25,32	curved	V		HMG box protein	NONE
SPAC10F6.09c	psm3	w903	97	E	E	ESSENTIAL microcolonies slightly misshapen cells, some long cells at 25,32	long low penetrance	E		mitotic cohesin complex subunit Psm3	NONE
SPAC10F6.10		c98	99	E	E	ESSENTIAL germinated spores at 25,32	germination	E		protein kinase, RIO family	NONE
SPAC10F6.11c	atg17	w1398	98	V	V	VIABLE WT cells at 25,32	WT	V		autophagy associated kinase activator (predicted)	NONE
SPAC10F6.12c	mam4	s130	92	V	V	VIABLE WT cells at 25,32	WT	V		protein-S isoprenylcysteine O-methyltransferase Mam4	NONE
SPAC10F6.13c		w1399	97	V	V	VIABLE very small colonies WT cells at 25,32	WT	V		aspartate aminotransferase (predicted)	NONE
SPAC10F6.14c		w1400	98	V	V	VIABLE WT cells at 25,32	WT	V		ABC1 kinase family protein	NONE
SPAC10F6.15		w1401	95	V	V	VIABLE WT cells at 25,32	WT	V		S. pombe specific UPF0300 family protein 1	SPAC11G7.06C|SPAC4G9.07|SPAC4G9.07|SPBC1861.06C|SPCC1259.14C|SPCC737.04
SPAC10F6.16	mug134	p306	99	V	V	VIABLE WT cells at 25,32	WT	V		endosulphine family protein	NONE
SPAC10F6.17c		p206-0	78	V	V	VIABLE WT cells at 32	WT	V		mitochondrial pyruvate dehydrogenase (lipoamide) phosphatase	NONE
SPAC110.01	ppk1	s93	99	V	V	VIABLE WT cells at 25,32	WT	V		serine/threonine protein kinase Ppk1 (predicted)	NONE
SPAC110.02	pds5	c247	96	V	V	VIABLE WT cells at 25,32	WT	V		cohesin-associated protein Pds5	NONE
SPAC110.03	cdc42	c44	99	E	E	ESSENTIAL spores, germinated spores, microcolonies misshapen cells at 25,32	misshapen essential	E		Rho family GTPase Cdc42	NONE
SPAC110.04c	pss1	c102-0	95	E	E	ESSENTIAL microcolonies rounded cells at 25,32	rounded	E		heat shock protein Pss1	NONE
SPAC1142.01		w1636	77	V	V	VIABLE WT cells at 25,32	WT	V		DUF654 family protein	NONE
SPAC1142.02c		w1403	97	V	V	VIABLE WT cells at 25,32	WT	V		TPR repeat protein, SGT family	NONE
SPAC1142.03c	swi2	s27	99	V	V	VIABLE WT cells at 25,32	WT	V		Swi5 complex subunit Swi2	NONE
SPAC1142.04		w1404	95	E	E	ESSENTIAL spores at 25,32	spores	E		Noc2p-Noc3p complex subunit Noc2 family (predicted)	SPAC1B3.09C
SPAC1142.05	ctr5	w90-0	94	V	V	VIABLE small colonies WT cells at 25,32	WT	V		copper transporter complex subunit Ctr5 (predicted)	SPCC1393.10
SPAC1142.06	get3	x481	93	V	V	VIABLE WT cells at 25,32	WT	V		GET complex ATPase subunit Get3 (predicted)	NONE
SPAC1142.07c	vps32	w1405	94	V	V	VIABLE small colonies rounded cells at 25,32	rounded	V		vacuolar sorting protein Vps32	NONE
SPAC1142.08	fhl1	w775	99	V	V	VIABLE WT cells at 25,32	WT	V		fork head transcription factor Fhl1	NONE
SPAC11D3.01c		w1407	82	V	V	VIABLE WT cells at 25,32	WT	V		conserved fungal protein	SPAC869.09|SPAC22G7.11C
SPAC11D3.02c		w1408	86	V	V	VIABLE WT cells at 25,32	WT	V		ELLA family acetyltransferase (predicted)	NONE
SPAC11D3.03c		w1409	92	V	V	VIABLE WT cells at 25,32	WT	V		meiotic chromosome segregation protein	NONE
SPAC11D3.04c		w1410	69	V	V	VIABLE WT cells at 25,32	WT	V		SnoaL	NONE
SPAC11D3.05	mfs2	w74	94	V	V	VIABLE WT cells at 25,32	WT	V		MFS family membrane transporter (predicted)	SPBC530.02|SPCC794.04C
SPAC11D3.06		x1132	96	V	V	VIABLE WT cells at 25,32	WT	V		MatE family transporter (predicted)	SPCC4B3.13|SPAC323.07C
SPAC11D3.07c		w774	99	V	V	VIABLE WT cells at 25,32	WT	V		transcription factor (predicted)	SPAPB24D3.01|SPBC1773.16C|SPBC1773.12
SPAC11D3.08c		w168	98	V	V	VIABLE small colonies WT cells at 25,32	WT	V		amino acid permease, unknown 1	SPCC794.03|SPCC584.13|SPAC1039.01|SPAC9.10|SPCC74.04|SPBC15C4.04C|SPAPB24D3.02C
SPAC11D3.09		w1411	97	V	V	VIABLE WT cells at 25,32	WT	V		agmatinase (predicted)	SPAPB24D3.03|SPBC8E4.03
SPAC11D3.10		w1412	96	V	V	VIABLE WT cells at 25,32	WT	V		nifs homolog	SPCC777.03C
SPAC11D3.13		x536	73	V	V	VIABLE WT cells at 25,32	WT	V		ThiJ domain protein	SPAC5H10.02C|SPCC757.03C|SPAC1F7.06|SPBC947.09
SPAC11D3.14c		w1414	98	V	V	VIABLE WT cells at 25,32	WT	V		oxoprolinase (predicted)	SPAC11D3.15
SPAC11D3.15		w1415	97	V	V	VIABLE WT cells at 25,32	WT	V		oxoprolinase (predicted)	SPAC11D3.14C
SPAC11D3.16c		w1416	74	V	V	VIABLE WT cells at 25,32	WT	V		sequence orphan	NONE
SPAC11D3.17		w773	99	V	V	VIABLE WT cells at 25,32	WT	V		zf-C2H2 type zinc finger protein	NONE
SPAC11D3.18c		w177	99	V	V	VIABLE WT cells at 25,32	WT	V		nicotinic acid plasma membrane transporter (predicted)	SPAC1002.16C|SPBC1683.12|SPAC1039.04
SPAC11E3.01c	swr1	s115	99	V	V	VIABLE slightly curved cells at 25,32	curved	V		SNF2 family helicase Swr1	NONE
SPAC11E3.02c		s16	99	E	E	ESSENTIAL microcolonies slightly misshapen vacuolated cells at 25,32	misshapen essential	E		C2 domain protein	NONE
SPAC11E3.03	pcs1	w1417	56	V	V	VIABLE small colonies slightly misshapen cells at 25,32	misshapen weak viable	V		chromosome segregation protein Pcs1 (predicted)	NONE
SPAC11E3.04c	ubc13	w1419	96	V	V	VIABLE WT cells at 25,32	WT	V		ubiquitin conjugating enzyme Ubc13	NONE
SPAC11E3.05		h133	99	V	V	VIABLE very small colonies slightly misshapen cells at 25,32, cells longer at 36	misshapen weak viable	V		ubiquitin-protein ligase E3	NONE
SPAC11E3.06	map1	w1420-1	100	V	V	VIABLE WT cells at 32	WT	V		MADS-box transcription factor Map1	SPBC19G7.06
SPAC11E3.07	vma4	w195-0	91	E	E	ESSENTIAL spores, germinated spores at 25,32	germination	E		V-type ATPase subunit E	NONE
SPAC11E3.08c	nse6	s19	96	V	V	VIABLE long cells at 25,32, cells longer at 36	long high penetrance	V		Smc5-6 complex non-SMC subunit Nse6	NONE
SPAC11E3.09	pyp3	c29	99	V	V	VIABLE WT cells at 25,32	WT	V		protein-tyrosine phosphatase Pyp3	NONE
SPAC11E3.10		w1421-1	100	V	V	VIABLE WT cells at 25,32	WT	V		VanZ-like family protein	NONE
SPAC11E3.11c		s246	99	V	V	VIABLE WT cells at 25,32	WT	V		guanyl-nucleotide exchange factor (predicted)	NONE
SPAC11E3.12		w1422-1	100			VIABLE WT cells at 25,32	WT	V		conserved eukaryotic protein	NONE
SPAC11E3.13c	gas5	p12	94	V	V	VIABLE WT cells at 25,32	WT	V		1,3-beta-glucanosyltransferase (predicted)	SPBC342.03
SPAC11E3.14		w1423	98	V	V	VIABLE WT cells at 25,32	WT	V		conserved protein	SPBC83.16C
SPAC11E3.15	rpl22	w2598-1	100	V	V	VIABLE WT cells at 25,32	WT	V		60S ribosomal protein L22	NONE
SPAC11G7.01		w1425	96	V	V	VIABLE WT cells at 25,32	WT	V		sequence orphan	NONE
SPAC11G7.02	pub1	w623	99	V	V	VIABLE stubby cells at 25,32	stubby	V		ubiquitin-protein ligase E3	SPAC1805.15C|SPBC16E9.11C
SPAC11G7.03	idh1	w1426	80	V	V	VIABLE WT cells at 25,32	WT	V		isocitrate dehydrogenase (NAD+) subunit 1 Idh1	NONE
SPAC11G7.04	ubi1	w1427	92	V	V	VIABLE small colonies slightly misshapen cells at 25,32	misshapen weak viable	V		ribosomal-ubiquitin fusion protein Ubi1	SPAC1805.12C
SPAC11G7.05c		w1428	94	V	V	VIABLE WT cells at 25,32	WT	V		[acyl-carrier protein] S-malonyltransferase Mct1 (predicted)	NONE
SPAC11G7.06c	mug132	w1429	97	V	V	VIABLE WT cells at 25,32	WT	V		S. pombe specific UPF0300 family protein 3	SPAC10F6.15|SPAC4G9.07|SPAC4G9.07|SPBC1861.06C|SPCC1259.14C|SPCC737.04
SPAC11H11.01	sst6	w1430	67	V	V	VIABLE WT cells at 25,32	WT	V		ESCRT I complex subunit Vps23	NONE
SPAC11H11.02c	mug162	w1431	79	V	V	VIABLE WT cells at 25,32	WT	V		sequence orphan	NONE
SPAC11H11.03c		w1432	97	V	V	VIABLE WT cells at 25,32	WT	V		SMR and DUF1771 domain protein	NONE
SPAC11H11.04	mam2	c43	99	V	V	VIABLE WT cells at 25,32	WT	V		pheromone p-factor receptor	NONE
SPAC11H11.05c	fta6	w1433	84	V	V	VIABLE WT cells at 25,32	WT	V		Sim4 and Mal2 associated (4 and 2 associated) protein 6	NONE
SPAC11H11.06	arp2	w1851-0	61	E	E	ESSENTIAL spores, germinated spores misshapen at 25,32	misshapen essential	E		ARP2/3 actin-organizing complex subunit Arp2	NONE
SPAC1250.01	snf21	w772-0	99	E	E	ESSENTIAL microcolonies long curved cells at 25,32	long high penetrance	E		ATP-dependent DNA helicase Snf21	SPCC1620.14C
SPAC1250.02	mug95	w1437	92	V	V	VIABLE WT cells at 25,32	WT	V		sequence orphan	NONE
SPAC1250.03	ubc14	w1436	93	V	V	VIABLE WT cells at 25,32	WT	V		ubiquitin conjugating enzyme Ubc14	SPBC1198.09
SPAC1250.04c	atl1	w1435	61	V	V	VIABLE WT cells at 25,32	WT	V		alkyltransferase-like protein Atl1	NONE
SPAC1250.05	rpl3002	y275	99	V	V	VIABLE WT cells at 25,32	WT	V		60S ribosomal protein L30	SPAC9G1.03C
SPAC1296.01c		p77	97	V	V	VIABLE WT cells at 25,32	WT	V		phosphoacetylglucosamine mutase (predicted)	SPAC13C5.05C
SPAC1296.02	cox4	x282-1	100	V	V	VIABLE WT cells at 25,32	WT	V		cytochrome c oxidase subunit IV (predicted)	NONE
SPAC1296.03c	sxa2	s24	96	V	V	VIABLE WT cells at 25,32	WT	V		serine carboxypeptidase Sxa2	NONE
SPAC1296.04	mug65	w1439-1	100	V	V	VIABLE WT cells at 25,32	WT	V		spore wall assembly protein (predicted)	NONE
SPAC1296.05c		c166	99	V	V	VIABLE WT cells at 25,32	WT	V		cyclin L family cyclin	NONE
SPAC1296.06	tah18	w1440-0	75	V	V	VIABLE WT cells at 32	WT	V		NADPH cytochrome reductase (predicted)	NONE
SPAC12B10.01c		w588	97	V	V	VIABLE WT cells at 25,32	WT	V		ubiquitin-protein ligase E3 (predicted)	NONE
SPAC12B10.02c		w1441	75	E	E	ESSENTIAL microcolonies slightly misshapen cells at 25,32	misshapen essential	E		sequence orphan	NONE
SPAC12B10.03	bun62	h294	99	V	V	VIABLE WT cells at 25,32	WT	V		WD repeat protein, human WDR20 family	NONE
SPAC12B10.04		h162	64	V	V	VIABLE WT cells at 25,32	WT	V		tubulin-tyrosine ligase (predicted)	NONE
SPAC12B10.05	icp55	w617	99	V	V	VIABLE WT cells at 25,32	WT	V		mitochondrial metallopeptidase	NONE
SPAC12B10.06c		w1442	91	V	V	VIABLE WT cells at 25,32	WT	V		DUF339 family protein	NONE
SPAC12B10.07	acp1	h161	99	V	V	VIABLE WT cells at 25,32	WT	V		F-actin capping protein alpha subunit	NONE
SPAC12B10.08c		w1443-0	95	E	E	ESSENTIAL microcolonies skittle cells at 25,32	skittle	E		mitochondrial tRNA(Ile)-lysidine synthetase family (predicted)	NONE
SPAC12B10.09		w824	99	V	V	VIABLE WT cells at 25,32	WT	V		S-adenosylmethionine transporter (predicted)	NONE
SPAC12B10.10		x283	93	V	V	VIABLE WT cells at 25,32	WT	V		sequence orphan	NONE
SPAC12B10.11	exg2	w1445	92	V	V	VIABLE WT cells at 25,32	WT	V		glucan 1,3-beta-glucosidase Exg2	SPBC1105.05
SPAC12B10.12c	rhp41	w1446	98	V	V	VIABLE long cells at 32, WT cells at 25	long high penetrance	V		DNA repair protein Rhp41	SPCC4G3.10C
SPAC12B10.13		x1	42	V	V	VIABLE WT cells at 25,32	WT	V		CTLH domain	NONE
SPAC12B10.14c	ppk2	s94	99	V	V	VIABLE small colonies WT cells at 25,32	WT	V		serine/threonine protein kinase Ppk2 (predicted)	SPAC1F5.09C|SPBC1604.14C
SPAC12B10.15c		w1448	52	V	V	VIABLE WT cells at 25,32	WT	V		ribonuclease H2 complex subunit	NONE
SPAC12B10.16c	mug157	w1449	98	V	V	VIABLE WT cells at 25,32	WT	V		conserved protein (fungal and bacterial)	NONE
SPAC12G12.01c		s15	99	V	V	VIABLE WT cells at 25,32	WT	V		ubiquitin-protein ligase E3	NONE
SPAC12G12.02		w2345-0	90	E	E	ESSENTIAL spores, germinated spores at 25,32	germination	E		rRNA processing protein, unnamed	NONE
SPAC12G12.03	cip2	k132	99	V	V	VIABLE WT cells at 25,32	WT	V		RNA-binding protein Cip2	SPBC16A3.18
SPAC12G12.04	mcp60	x1075	97	E	E	ESSENTIAL microcolonies rounded cells at 25,32	rounded	E		mitochondrial heat shock protein Hsp60	NONE
SPAC12G12.05c	taf9	p256	99	E	E	ESSENTIAL microcolonies misshapen cells at 25,32	misshapen essential	E		SAGA complex/ transcription initiation factor Taf9 (predicted)	NONE
SPAC12G12.06c		y119	99	E	E	ESSENTIAL germinated spores long at 25,32, often divide at 32	long high penetrance	E		RNA 3'-terminal phosphate cyclase (predicted)	NONE
SPAC12G12.07c		p308	99	V	V	VIABLE WT cells at 25,32	WT	V		conserved fungal protein	NONE
SPAC12G12.08	mrpl6	y192	92	E	E	ESSENTIAL microcolonies skittle cells, small colonies WT cells at 25,32	skittle	E		mitochondrial ribosomal protein subunit L16 (predicted)	NONE
SPAC12G12.09		w1455	96	V	V	VIABLE WT cells at 25,32	WT	V		sequence orphan	NONE
SPAC12G12.10	wdr21	w1454	95	V	V	VIABLE WT cells at 25,32	WT	V		WD repeat protein, human WDR21 family	NONE
SPAC12G12.11c		w1453	62	V	V	VIABLE WT cells at 25,32	WT	V		DUF544 family protein	NONE
SPAC12G12.12		w141	99	V	V	VIABLE WT cells at 25,32	WT	V		NST UDP-galactose transporter (predicted)	NONE
SPAC12G12.13c	cid14	w1452-0	87	V	V	VIABLE small colonies slightly long cells at 25,32	long high penetrance	V		poly(A) polymerase Cid14	NONE
SPAC12G12.14c	pfs2	w1451-0	97	E	E	ESSENTIAL microcolonies swollen, misshapen cells at 25,32	misshapen essential	E		WD repeat protein Pfs2	NONE
SPAC12G12.15	sif3	x501	87	V	V	VIABLE WT cells at 25,32	WT	V		Sad1 interacting factor 3	NONE
SPAC12G12.16c		w1686	93	V	V	VIABLE WT cells at 25,32	WT	V		nuclease, XP-G family	NONE
SPAC1327.01c		w1458	80	V	V	VIABLE WT cells at 25,32	WT	V		transcription factor, zf-fungal binuclear cluster type (predicted)	SPBC530.11C|SPAPB1A11.04C
SPAC139.01c		w1471	98	V	V	VIABLE WT cells at 25,32	WT	V		nuclease, XP-G family	NONE
SPAC139.02c	oac1	w1472	82	V	V	VIABLE WT cells at 25,32	WT	V		anion transporter	NONE
SPAC139.03		w771	99	V	V	VIABLE WT cells at 25,32	WT	V		transcription factor, zf-fungal binuclear cluster type (predicted)	NONE
SPAC139.04c	fap2	p309	99	V	V	VIABLE WT cells at 25,32	WT	V		L-saccharopine oxidase	NONE
SPAC139.05		w1473	97	V	V	VIABLE WT cells at 25,32	WT	V		succinate-semialdehyde dehydrogenase (predicted)	SPAC1002.12C
SPAC139.06	hat1	p86	99	V	V	VIABLE WT cells at 25,32	WT	V		histone acetyltransferase Hat1	NONE
SPAC1399.01c		x500	98	V	V	VIABLE WT cells at 25,32	WT	V		membrane transporter (predicted)	NONE
SPAC1399.02		x479	95	V	V	VIABLE WT cells at 25,32	WT	V		membrane transporter	SPAC3H1.06C|SPBC16A3.17C|SPBC3E7.06C|SPBC12C2.13C
SPAC1399.03	fur4	w357	97	V	V	VIABLE WT cells at 25,32	WT	V		uracil permease	SPAC29B12.14C
SPAC1399.04c		x226	85	V	V	VIABLE WT cells at 25,32	WT	V		uracil phosphoribosyltransferase (predicted)	SPAC1002.17C|SPAC1B3.01C
SPAC1399.05c		x225	69	V	V	VIABLE WT cells at 25,32	WT	V		transcription factor, zf-fungal binuclear cluster type (predicted)	NONE
SPAC13A11.01c	rga8	s233	99	V	V	VIABLE stubby cells at 25,32	stubby	V		Rho-type GTPase activating protein Rga8	NONE
SPAC13A11.02c	erg11	w870	99	E	E	ESSENTIAL germinated spores, occasionally microcolonies misshapen cells at 25,32	germination	E		sterol 14-demethylase	NONE
SPAC13A11.03	mcp7	x1055	100	V	V	VIABLE WT cells at 25,32, poor germination	WT	V		meiosis specific coiled-coil protein Mcp7	NONE
SPAC13A11.04c	ubp8	w1475	97	V	V	VIABLE WT cells at 25,32	WT	V		ubiquitin C-terminal hydrolase Ubp8 (predicted)	NONE
SPAC13A11.05		w615	99	V	V	VIABLE WT cells at 25,32	WT	V		peptidase family M17	NONE
SPAC13A11.06		w1476	97	V	V	VIABLE WT cells at 25,32	WT	V		pyruvate decarboxylase (predicted)	SPAC3G9.11C
SPAC13C5.01c		w1477-0-0	78	V	V	VIABLE rounded cells at 25,32, better growth at 25	rounded	V		20S proteasome component alpha 3 (predicted)	NONE
SPAC13C5.02	dre4	w1478-0	63	V	V	VIABLE small colonies long misshapen cells at 25,32, cells grow better at 25	long high penetrance	V		DNA replication protein Dre4	NONE
SPAC13C5.03	tht1	s22	99	V	V	VIABLE WT cells at 25,32	WT	V		nuclear membrane protein involved in karyogamy	NONE
SPAC13C5.04		W1479	89	V	V	VIABLE WT cells at 25,32	WT	V		amidotransferase (predicted)	NONE
SPAC13C5.05c		p85	99	V	V	VIABLE WT cells at 25,32	WT	V		N-acetylglucosamine-phosphate mutase (predicted)	SPAC1296.01C
SPAC13C5.06c	mug121	w1480	92	V	V	VIABLE WT cells at 25,32	WT	V		sequence orphan	NONE
SPAC13C5.07	rad32	c45	99	V	V	VIABLE small colonies long cells at 25,32	long high penetrance	V		Rad32 nuclease	NONE
SPAC13D6.01	pof14	w1481	90	V	V	VIABLE WT cells at 25,32	WT	V		F-box protein Pof14	NONE
SPAC13D6.02c	byr3	s194	90	V	V	VIABLE WT cells at 25,32	WT	V		zinc finger protein Byr3	SPAC683.02C
SPAC13D6.03c	trm9	p153	99	V	V	VIABLE WT cells at 25,32	WT	V		tRNA (uridine) methyltransferase Trm9 (predicted)	NONE
SPAC13D6.04c	btb3	w1482	89	V	V	VIABLE WT cells at 25,32	WT	V		BTB/POZ domain protein Btb3	NONE
SPAC13D6.05	alp11	w2260-0-0-0	54	V	E	ESSENTIAL microcolonies curved cells, often long branched at 32, more division at 25	curved	E		tubulin specific chaperone cofactor B	NONE
SPAC13F5.01c	msh1	w1483	98	V	V	VIABLE long cells at 25,32	long high penetrance	V	16.5 (2.24)	MutS protein homolog 1	NONE
SPAC13F5.02c	ptr6	p252	99	E	E	ESSENTIAL spores, some germinated spores at 25,32	spores	E		transcription factor TFIID complex subunit Taf7	NONE
SPAC13F5.03c	gld1	w1484	95	V	V	VIABLE WT cells at 25,32	WT	V		mitochondrial iron-containing alcohol dehydrogenase family protein	NONE
SPAC13F5.04c		w1485	96	V	V	VIABLE WT cells at 25,32	WT	V		endosomal sorting protein (predicted)	NONE
SPAC13F5.05		p84	99	V	V	VIABLE WT cells at 25,32	WT	V		thioredoxin family protein	NONE
SPAC13F5.06c	sec10	w1486	97	E	E	ESSENTIAL spores, germinated spores slightly misshapen, some division at 25,32	misshapen essential	E		exocyst complex subunit Sec10	NONE
SPAC13F5.07c		w1487	67	V	V	VIABLE WT cells at 25,32	WT	V		sequence orphan	NONE
SPAC13G6.01c	rad8	c48	98	V	V	VIABLE WT cells at 25,32	WT	V		ubiquitin-protein ligase E3 (predicted)	NONE
SPAC13G6.02c	rps101	y204	93	V	V	VIABLE WT cells at 25,32	WT	V		40S ribosomal protein S3a	SPAC22H12.04C
SPAC13G6.03	gpi7	s245	99	V	V	VIABLE WT cells at 25,32	WT	V		GPI anchor biosynthesis protein Gpi7 (predicted)	NONE
SPAC13G6.04	tim8	w640	99	V	V	VIABLE WT cells at 25,32	WT	V		TIM22 inner membrane protein import complex subunit Tim8 (predicted)	NONE
SPAC13G6.05c	trs33	w1488-0	97	E	E	ESSENTIAL microcolonies long cells at 32, ESSENTIAL/VIABLE small colonies long misshapen cells at 25	long high penetrance	E		TRAPP complex subunit Bet3 (predicted)	NONE
SPAC13G6.06c	gcv2	w1489	94	V	V	VIABLE WT cells at 25,32	WT	V		glycine cleavage complex subunit P (predicted)	NONE
SPAC13G6.07c	rps601	y200	99	V	V	VIABLE WT cells at 25,32	WT	V		40S ribosomal protein S6	SPAPB1E7.12
SPAC13G6.08		h6	94	V	V	VIABLE WT cells at 25,32	WT	V		Cdc20/Fizzy family WD repeat protein	SPCC1620.04C
SPAC13G6.09		p152	99	V	V	VIABLE small colonies WT cells at 25,32	WT	V		programmed cell death protein homolog	NONE
SPAC13G6.10c	asl1	x284	97	V	V	VIABLE small colonies stubby cells at 25,32	stubby	V		O-glucosyl hydrolase (predicted)	NONE
SPAC13G6.11c	erg12	w1491-0	91	E	E	ESSENTIAL spores, germinated spores slightly misshapen may divide once at 25,32	misshapen essential	E		mevalonate kinase Erg12 (predicted)	NONE
SPAC13G6.12c	chs1	w1938	93	V	V	VIABLE WT cells at 25,32	WT	V		chitin synthase I	SPBC1709.01
SPAC13G6.13		w1492	77	V	V	VIABLE WT cells at 25,32	WT	V		sequence orphan	NONE
SPAC13G6.14	aps1	w364	89	V	V	VIABLE WT cells at 25,32	WT	V		diadenosine 5',5'''-p1,p6-hexaphosphate hydrolase Aps1	NONE
SPAC13G6.15c		p310	99	V	V	VIABLE WT cells at 25,32	WT	V		calcipressin	NONE
SPAC13G7.01c	erg7	w1022	95	E	E	ESSENTIAL spores, germinated spores, occasionally microcolonies misshapen cells at 25,32	germination	E		lanosterol synthase Erg7 (predicted)	NONE
SPAC13G7.02c	ssa1	p151	98	V	V	VIABLE WT cells at 25,32	WT	V		heat shock protein Ssa1 (predicted)	SPCC1739.13
SPAC13G7.03	upf3	w1493-1	100	V	V	VIABLE WT cells at 25,32	WT	V		up-frameshift suppressor3 family	NONE
SPAC13G7.04c	mac1	w1494	96	V	V	VIABLE WT cells at 25,32	WT	V		membrane anchored protein Mac1	SPCC1739.10
SPAC13G7.05	are1	w1495	96	V	V	VIABLE WT cells at 25,32	WT	V		acyl-coA-sterol acyltransferase (predicted)	SPCP1E11.05C
SPAC13G7.06	met16	w349(-0)	89	V	V	VIABLE WT cells at 25,32	WT	V		phosphoadenosine phosphosulfate reductase	NONE
SPAC13G7.07	arb2	w1496-1	100	V	V	VIABLE WT cells at 25,32	WT	V		argonaute binding protein 2	NONE
SPAC13G7.08c	crb3	c212	96	E	E	ESSENTIAL germinated spores slightly misshapen and divide once at 25,32	misshapen essential	E		WD repeat protein Crb3	NONE
SPAC13G7.09c		w1497	75	V	V	VIABLE WT cells at 25,32	WT	V		sequence orphan	NONE
SPAC13G7.10	mug152	w1498-0	63	E	E	ESSENTIAL microcolonies slightly misshapen cells, some long cells at 25,32	long low penetrance	E		Myb family protein (predicted)	NONE
SPAC13G7.11		w1499-1	100	V	V	VIABLE WT cells at 32	WT	V		mitochondrial inner membrane protein (predicted)	NONE
SPAC13G7.12c		w1500-0	89	V	V	VIABLE WT cells at 32	WT	V		choline kinase (predicted)	NONE
SPAC13G7.13c	msa1	w2407	96	V	V	VIABLE WT cells at 25,32	WT	V		RNA-binding protein Msa1	NONE
SPAC140.01	sdh2	w1501	89	V	V	VIABLE WT cells at 25,32	WT	V		succinate dehydrogenase (ubiquinone) iron-sulfur protein subunit	NONE
SPAC140.02	gar2	k141	99	V	V	VIABLE small colonies WT cells at 25,32	WT	V		GAR family	NONE
SPAC140.03	arb1	w1502	64	V	V	VIABLE WT cells at 25,32	WT	V		argonaute binding protein 1	NONE
SPAC140.04		w1503	94	V	V	VIABLE WT cells at 25,32	WT	V		conserved fungal protein	NONE
SPAC1420.01c		w1504	98	V	V	VIABLE WT cells at 25,32	WT	V		DUF1752 family protein	NONE
SPAC1420.02c	cct5	w1505-0	97	E	E	ESSENTIAL spores at 25,32	spores	E		chaperonin-containing T-complex epsilon subunit Cct5	NONE
SPAC1420.03	rpn501	w1506-1	100	V	V	VIABLE WT cells at 25,32	WT	V		19S proteasome regulatory subunit Rpn501	SPAPB8E5.02C
SPAC1420.04c	cox1101	w865	71	V	V	VIABLE WT cells at 25,32	WT	V		fusion cytochrome c oxidase assembly protein Cox1101, mitochondrial ribosomal protein Rsm22	SPAC19B12.13
SPAC144.01		x285	92	V	V	VIABLE WT cells at 25,32	WT	V		sequence orphan	NONE
SPAC144.02	iec1	w770	99	V	V	VIABLE curved slightly long cells at 25,32	curved	V		transcription factor (predicted) INO80 subunit iec1	NONE
SPAC144.03	ade2	w1508	71	V	V	VIABLE WT cells at 25,32	WT	V		adenylosuccinate synthetase Ade2	NONE
SPAC144.04c	spe1	w1509	92	V	V	VIABLE WT cells at 25,32	WT	V		ornithine decarboxylase Spe1	NONE
SPAC144.05		p150	99	V	V	VIABLE WT cells at 25,32	WT	V		ATP-dependent DNA helicase (predicted)	NONE
SPAC144.06	apl5	w1510	81	V	V	VIABLE small colonies WT cells at 25,32	WT	V		AP-3 adaptor complex subunit Apl5 (predicted)	NONE
SPAC144.07c		w1511-0	96	E	E	ESSENTIAL germinated spores slightly misshapen, some division at 25,32	misshapen essential	E		conserved eukaryotic protein	NONE
SPAC144.08		k202-0	99	V	V	ESSENTIAL microcolonies skittle slightly misshapen cells at 25,32	skittle	E		DNAJ domain protein Jac1 (predicted)	NONE
SPAC144.09c	sfc2	w769	95	E	E	ESSENTIAL microcolonies misshapen cells at 32, germinated spores at 25	misshapen essential	E		RNA polymerase III transcription factor TFIIIA	NONE
SPAC144.10c	gwt1	w243	96	E	E	ESSENTIAL germinated spores, often divide once to give one slightly misshapen cell and one dead cell at 25, 32	misshapen essential	E		pig-W	NONE
SPAC144.11	rps1102	y233	93	V	V	VIABLE slightly long cells at 25,32	long high penetrance	V		40S ribosomal protein S11	SPAC31G5.03
SPAC144.12		w1512-0	88	E	E	ESSENTIAL germinated spores slightly misshapen, some division at 25,32	misshapen essential	E		ribose 5-phosphate isomerase (predicted)	NONE
SPAC144.13c	srw1	s30	96	V	V	VIABLE WT cells at 25,32	WT	V		CDK inhibitor Srw1	SPBC1198.12
SPAC144.14	klp8	w1513	69	V	V	VIABLE WT cells at 25,32	WT	V		kinesin-like protein Klp8	NONE
SPAC144.15c	cog1	w1514-0	93	E	E	ESSENTIAL germinated spores at 25,32	germination	E		Golgi transport complex subunit Cog1 (predicted)	NONE
SPAC144.16		p311	99	E	E	ESSENTIAL germinated spores at 25,32	germination	E		DUF59 family protein	NONE
SPAC144.17c		w1515	97	V	V	VIABLE WT cells at 25,32	WT	V		6-phosphofructo-2-kinase	NONE
SPAC144.18	vrg4	p149	99	E	E	ESSENTIAL microcolonies rounded cells, lysis at 25,32	rounded	E		nucleotide sugar transporter (predicted)	NONE
SPAC1486.01		w1516-1	100	V	V	VIABLE WT cells at 25,32	WT	V		manganese superoxide dismutase (AF069292)	NONE
SPAC1486.02c	dsc2	w1517	96	V	V	VIABLE WT cells at 25,32	WT	V		UBA domain protein Ucp14	NONE
SPAC1486.03c		h94	99	E	E	ESSENTIAL germinated spores long at 25,32	long high penetrance	E		RNA-binding splicing factor	NONE
SPAC1486.04c	alm1	w1518	99	V	V	VIABLE small colonies slightly curved, slightly curved cells at 25,32	curved	V		medial ring protein Alm1	NONE
SPAC1486.05	nup189	k65	99	E	E	ESSENTIAL germinated spores misshapen at 25,32	misshapen essential	E		nucleoporin Nup189	NONE
SPAC1486.06		w348-0	92	E	E	ESSENTIAL spores at 25,32	spores	E		nicotinate phosphoribosyltransferase (predicted)	NONE
SPAC1486.07c	mrpl19	y28-0	88	E	E	ESSENTIAL small colonies skittle cells at 25,32	skittle	E		mitochondrial ribosomal protein subunit L19	NONE
SPAC1486.08		c165	99	V	V	VIABLE WT cells at 25,32	WT	V		mitochondrial inner membrane protein involved in cytochrome c oxidase assembly Cox16	NONE
SPAC1486.09		w1519-0	65	E	E	ESSENTIAL microcolonies long cells at 25,32	long high penetrance	E		ribosome biogenesis protein Nob1 (predicted)	NONE
SPAC1486.10	thi1	w289	97	V	V	VIABLE WT cells at 25,32	WT	V		transcription factor Thi1	SPAC3C7.04|SPBP8B7.30C|SPCC417.09C
SPAC14C4.01c		w1520	93	V	V	VIABLE WT cells at 25,32	WT	V		DUF1770 family protein	NONE
SPAC14C4.02c	smc5	w913	99	E	E	ESSENTIAL microcolonies slightly misshapen cells, some long cells at 25,32	long low penetrance	E		Smc5-6 complex SMC subunit Smc5	NONE
SPAC14C4.03	mek1	c47	99	V	V	VIABLE WT cells at 25,32	WT	V		Cds1/Rad53/Chk2 family protein kinase Mek1	NONE
SPAC14C4.04	B22918-2	w1521	87	V	V	VIABLE WT cells at 25,32	WT	V		hypothetical protein	SPAC18G6.12c
SPAC14C4.05c	man1	c164	99	V	V	VIABLE WT cells at 25,32	WT	V		Sad1 interacting factor	SPAC18G6.10
SPAC14C4.06c		w1522	92	V	V	VIABLE small colonies WT cells at 25,32	WT	V		poly(A) binding protein Nab2 (predicted)	NONE
SPAC14C4.07		x478	98	V	V	VIABLE WT cells at 25,32	WT	V		membrane transporter	NONE
SPAC14C4.08	mug5	w1523	91	V	V	VIABLE WT cells at 25,32	WT	V		meiotically upregulated gene Mug5	NONE
SPAC14C4.09	agn1	w1524	91	V	V	VIABLE slightly misshapen, septated cells, at 25,32	misshapen weak viable	V		glucan endo-1,3-alpha-glucosidase Agn1	NONE
SPAC14C4.10c		w1525	90	V	V	VIABLE WT cells at 25,32	WT	V		Nudix family hydrolase	NONE
SPAC14C4.11		w445	99	V	V	VIABLE WT cells at 25,32	WT	V		polyphosphate synthetase (predicted)	NONE
SPAC14C4.12c	laf1	w1526	95	V	V	VIABLE WT cells at 25,32	WT	V		SWIRM domain protein	SPCC1682.13
SPAC14C4.13	rad17	c69	75	V	V	VIABLE WT cells at 25,32	WT	V		RFC related checkpoint protein Rad17	NONE
SPAC14C4.14	atp1	w200	75	V	V	VIABLE WT cells at 25,32	WT	V		F1-ATPase alpha subunit	NONE
SPAC14C4.15c		w2615	96	V	V	VIABLE WT cells at 25,32	WT	V		dipeptidyl aminopeptidase (predicted)	SPACUNK4.08
SPAC14C4.16	dad3	x1157-1	100	V	V	VIABLE slightly misshapen cells at 25,32, cells more misshapen after several divisions	misshapen weak viable	V		DASH complex subunit Dad3	NONE
SPAC1527.01	mok11	w1910	99	V	V	VIABLE WT cells at 25,32	WT	V		alpha-1,3-glucan synthase Mok11	SPCC1281.01|SPBC32H8.13C|SPBC16D10.05|SPCC63.04
SPAC1527.02	sft2	w1527-1	100	V	V	VIABLE stubby cells at 25,32	stubby	V		Golgi transport protein Sft2 (predicted)	NONE
SPAC1527.03		k131	99	V	V	VIABLE WT cells at 25,32	WT	V		RNA-binding protein	NONE
SPAC1556.01c	rad50	w1528	98	V	V	VIABLE small colonies long cells at 25,32	long high penetrance	V		DNA repair protein Rad50	NONE
SPAC1556.02c	sdh1	w1529	97	V	V	VIABLE WT cells at 25,32	WT	V		succinate dehydrogenase Sdh1	NONE
SPAC1556.03	azr1	p280	99	V	V	VIABLE WT cells at 25,32	WT	V		serine/threonine protein phosphatase Azr1	NONE
SPAC1556.04c	cdd1	w1530	69	V	V	VIABLE WT cells at 25,32	WT	V		cytidine deaminase Ccd1	NONE
SPAC1556.05c	cgr1	w1531	85	V	V	VIABLE slightly curved, slightly vacuolated cells at 32	curved	V		CGR1 family	NONE
SPAC1556.06.1	meu1-1	w1532	78	V	V	VIABLE WT cells at 25,32	WT	V		sequence orphan	NONE
SPAC1556.07	pmm1	w1533-0	52	E	E	ESSENTIAL microcolonies slightly misshapen cells at 25,32	misshapen essential	E		phosphomannomutase Pmm1	NONE
SPAC1556.08c	cbs2	w1761	85	V	V	VIABLE WT cells at 25,32	WT	V		protein kinase activator (predicted)	NONE
SPAC1565.01		w1534	92	V	V	VIABLE WT cells at 25,32	WT	V		conserved fungal protein	NONE
SPAC1565.02c		s243	99	V	V	VIABLE WT cells at 25,32	WT	V		Rho-type GTPase activating protein	NONE
SPAC1565.03		w1535	91	V	V	VIABLE WT cells at 25,32	WT	V		sequence orphan	NONE
SPAC1565.04c	ste4	c23	94	V	V	VIABLE WT cells at 25,32	WT	V		adaptor protein Ste4	NONE
SPAC1565.05		w1536	95	E	E	ESSENTIAL germinated spores slightly misshapen, some division at 25,32	misshapen essential	E		sequence orphan	NONE
SPAC1565.06c	spg1	s204-0	99	V	E	ESSENTIAL germinated spores long, lysis at 25,32	long high penetrance	E		GTPase Spg1	NONE
SPAC1565.07c		w444	99	V	V	VIABLE WT cells with some long cells at 25,32	long low penetrance	V		human CAND1/TIP120 ortholog	NONE
SPAC1565.08	cdc48	c163	99	E	E	ESSENTIAL germinated spores at 25,32	germination	E		AAA family ATPase Cdc48	NONE
SPAC15A10.01	atm1	w2512-0	98	E	E	ESSENTIAL small colonies rounded cells at 25,32	rounded	E		ABC family iron transporter Atm1	NONE
SPAC15A10.02	taf12	p243	99	E	E	ESSENTIAL spores, germinated spores at 25,32	germination	E		transcription factor TFIID complex subunit A/ SAGA complex subunit (predicted)	NONE
SPAC15A10.03c	rhp54	w1537	96	V	V	VIABLE very small colonies long cells at 25,32	long high penetrance	V		Rad54 homolog Rhp54	NONE
SPAC15A10.04c	zpr1	w637	97	E	E	ESSENTIAL spores, germinated spores, occasionally microcolonies misshapen cells at 25,32	germination	E		EF-1 alpha binding zinc finger protein Zpr1 (predicted)	NONE
SPAC15A10.05c	mug182	w1538	95	V	V	VIABLE WT cells at 25,32	WT	V		YjeF family protein	NONE
SPAC15A10.06		w113	99	V	V	VIABLE WT cells at 32 cells slightly misshapen at 25	misshapen weak viable	V		CPA1 sodium ion/proton antiporter	NONE
SPAC15A10.07		w1539	94	V	V	VIABLE WT cells at 25,32	WT	V		sequence orphan	NONE
SPAC15A10.08	ain1	w1540	76	V	V	VIABLE WT cells at 25,32	WT	V		alpha-actinin	NONE
SPAC15A10.09c		w1541	95	V	V	VIABLE WT cells at 25,32	WT	V		SUR7 family protein	NONE
SPAC15A10.10	mde6	h160	99	V	V	VIABLE WT cells at 25,32	WT	V		Muskelin homolog	NONE
SPAC15A10.11	ubr11	x488	99	V	V	VIABLE WT cells at 25,32	WT	V		N-end-recognizing protein (predicted)	SPBC19C7.02
SPAC15A10.12c		w1542-0	91	E	E	ESSENTIAL small colonies slightly long misshapen cells, at 25, cells longer at 32	long high penetrance	E		sedlin family protein	NONE
SPAC15A10.13	ppk3	s92	99	V	V	VIABLE WT cells at 25,32	WT	V		serine/threonine protein kinase Ppk3	NONE
SPAC15A10.15	sgo2	w1543	77	V	V	VIABLE WT cells at 25,32	WT	V		shugoshin Sgo2	SPBP35G2.03C
SPAC15A10.16	bud6	h168	99	V	V	VIABLE WT cells at 25,32	WT	V		actin interacting protein 3 homolog Bud6	NONE
SPAC15E1.02c		w1545	94	V	V	VIABLE WT cells at 25,32	WT	V		DUF1761 family protein	NONE
SPAC15E1.04		w1547	97	V	V	VIABLE slightly misshapen cells at 25,32, ESSENTIAL microcolonies misshapen cells at 36.	misshapen viable	V		thymidylate synthase (predicted)	NONE
SPAC15E1.05c		w1037	96	V	V	VIABLE WT cells with some long cells at 25,32	long low penetrance	V		ethanolamine-phosphate cytidylyltransferase (predicted)	NONE
SPAC15E1.06	vps29	w1548-1	100	V	V	VIABLE WT cells at 25,32	WT	V		retromer complex subunit Vps29	NONE
SPAC15E1.07c	moa1	w1549-0	80	V	V	VIABLE WT cells at 32	WT	V		meiotic cohesin complex associated protein Moa1	NONE
SPAC15E1.08	naa10	w1550	58	E	E	ESSENTIAL microcolonies slightly misshapen cells at 25,32	misshapen essential	E		NatA N-acetyltransferase complex subunit Ard1 (predicted)	NONE
SPAC15E1.09	grx2	y4-1	100	V	V	VIABLE WT cells at 25,32	WT	V		glutaredoxin Grx2	SPAC4F10.20
SPAC15E1.10		w1551	93	V	V	VIABLE WT cells at 25,32	WT	V		PI31 proteasome regulator related	NONE
SPAC15F9.01c		w1552	79	V	V	VIABLE WT cells at 25,32	WT	V		sequence orphan	NONE
SPAC15F9.02	seh1	k64	99	V	V	VIABLE WT cells at 25,32	WT	V		nucleoporin Seh1	NONE
SPAC15F9.03c	nxt2	w1753-0	88	E	E	ESSENTIAL germinated spores long at 25,32	long high penetrance	E		nuclear transport factor Nxt2 (predicted)	NONE
SPAC16.01	rho2	w448	98	V	V	VIABLE WT cells at 25,32	WT	V		Rho family GTPase Rho2	NONE
SPAC16.02c	srp2	x1180	90	E	E	ESSENTIAL microcolonies long cells at 25,32	long high penetrance	E		mRNA export factor Srp2	NONE
SPAC16.03c	ura2	w1553	95	V	V	VIABLE WT cells at 25,32	WT	V		dihydroorotase Ura2 (predicted)	NONE
SPAC16.04	dus3	w1554	74	V	V	VIABLE WT cells at 25,32	WT	V		tRNA dihydrouridine synthase Dus3 (predicted)	NONE
SPAC16.05c	sfp1	w768	95	V	V	VIABLE WT cells at 25,32	WT	V		transcription factor Sfp1 (predicted)	NONE
SPAC1610.01		w1619	91	V	V	VIABLE small colonies long cells at 25,32	long high penetrance	V	16.3(2.52)	conserved fungal protein	NONE
SPAC1610.02c		y191	89	V	V	VIABLE small colonies WT cells, microcolonies skittle cells at 25,32	skittle	V		mitochondrial ribosomal protein subunit L1	NONE
SPAC1610.03c	crp79	k130	99	V	V	VIABLE WT cells at 25,32	WT	V		poly(A) binding protein Crp79	SPAC343.07
SPAC1610.04	mug99	x286	90	V	V	VIABLE WT cells at 25,32	WT	V		meiotically upregulated gene Mug99	NONE
SPAC1635.01		w241	99	V	V	VIABLE WT cells at 25,32	WT	V		voltage-dependent anion-selective channel	NONE
SPAC1639.01c		w1588-0	96	V	V	VIABLE WT cells at 32	WT	V		GNS1/SUR4 family protein	SPAC1B2.03C
SPAC1639.02c	trk2	w1774	96	V	V	VIABLE WT cells at 25,32	WT	V		potassium ion transporter Trk2	SPAC3F10.02C
SPAC167.01	ire1	s91	99	V	V	VIABLE WT cells at 25,32	WT	V		serine/threonine protein kinase Ppk4 (predicted)	NONE
SPAC167.02	ptb1	w1564-0	89	E	E	ESSENTIAL spores, germinated spores at 25,32	germination	E		geranylgeranyltransferase II beta subunit	NONE
SPAC167.03c	snu66	w1563-0	94	E	E	ESSENTIAL spores, germinated spores at 25,32	germination	E		U4/U6 x U5 tri-snRNP complex subunit Snu66 (predicted)	NONE
SPAC167.04	pam17	w1562	95	V	V	VIABLE WT cells at 25,32	WT	V		TIM23 translocase complex-associated motor subunit Pam17 (predicted)	NONE
SPAC167.05		w1561	92	V	V	VIABLE WT cells at 25,32	WT	V		Usp (universal stress protein) family protein, implicated in meiotic chromosome segregation	NONE
SPAC167.06c	mug143	w1560	90	V	V	VIABLE WT cells at 25,32	WT	V		sequence orphan	NONE
SPAC167.07c		w591	99	V	V	VIABLE WT cells at 25,32	WT	V		ubiquitin-protein ligase E3 (predicted)	NONE
SPAC1687.01	rpc19	p258	55	E	E	ESSENTIAL germinated spores long, often divide once at 25,32	long high penetrance	E		DNA-directed RNA polymerase I and III subunit Rpc19	NONE
SPAC1687.02		w612	44	E	E	ESSENTIAL microcolonies slightly misshapen cells at 25,32	misshapen essential	E		CAAX prenyl protease (predicted)	NONE
SPAC1687.03c	rfc4	w1566-0	97	E	E	ESSENTIAL microcolonies misshapen cells at 25,32	misshapen essential	E		DNA replication factor C complex subunit Rfc4 (predicted)	NONE
SPAC1687.04	mcb1	p312	99	E	E	ESSENTIAL germinated spores long, some division at 25,32	long high penetrance	E		conserved eukaryotic protein	NONE
SPAC1687.05	pli1	h93	99	V	V	VIABLE WT cells at 25,32	WT	V		SUMO E3 ligase Pli1	NONE
SPAC1687.06c	rpl44	y255	99	V	V	VIABLE WT cells at 25,32	WT	V		60S ribosomal protein L28/L44 (predicted)	NONE
SPAC1687.07		w1567	84	V	V	VIABLE WT cells at 25,32	WT	V		conserved fungal protein	NONE
SPAC1687.08		w1568	85	V	V	VIABLE WT cells at 25,32	WT	V		sequence orphan	NONE
SPAC1687.09		w1569	96	V	V	VIABLE WT cells at 25,32	WT	V		ENTH domain protein (predicted)	NONE
SPAC1687.10	mcp1	w1570	76	V	V	VIABLE WT cells at 25,32	WT	V		sequence orphan	NONE
SPAC1687.11	spb1	w1571-0	82	E	E	ESSENTIAL spores, germinated spores at 25,32	germination	E		rRNA methyltransferase Spb1 (predicted)	NONE
SPAC1687.12c	coq4	w864	95	V	V	VIABLE small colonies slightly misshapen vacuolated cells at 25,32	misshapen weak viable	V		ubiquinone biosynthesis protein Coq4 (predicted)	NONE
SPAC1687.13c	csn5	w1572	96	V	V	VIABLE WT cells at 25,32	WT	V		COP9/signalosome complex subunit Csn5	NONE
SPAC1687.14c		w443	75	V	V	VIABLE WT cells at 25,32	WT	V		EF hand family protein, unknown role	NONE
SPAC1687.15	gsk3	s95	99	V	V	VIABLE WT cells at 25,32	WT	V		serine/threonine protein kinase Gsk3	SPBC8D2.01
SPAC1687.16c	erg31	w1573	85	V	V	VIABLE WT cells at 25,32	WT	V		C-5 sterol desaturase Erg3 (predicted)	SPBC27B12.03C
SPAC1687.17c		w1574	86	V	V	VIABLE WT cells at 25,32	WT	V		Der1-like (degradation in the ER) family	SPBC365.08C
SPAC1687.18c	ssl3	x3	98	E	E	ESSENTIAL microcolonies slightly misshapen cells, some long cells at 25,32	long low penetrance	E		cohesin loading factor Ssl3	NONE
SPAC1687.19c		y139	99	V	V	VIABLE WT cells at 25,32	WT	V		queuine tRNA-ribosyltransferase (predicted)	NONE
SPAC1687.20c	mis6	w457	97	E	E	ESSENTIAL microcolonies slightly misshapen cells, some long cells at 25,32	long low penetrance	E		inner centromere protein Mis6	NONE
SPAC1687.21		w1576	44	V	V	VIABLE WT cells at 25,32	WT	V		phosphoglycerate mutase family	NONE
SPAC1687.22c	puf3	k129	58	V	V	VIABLE WT cells at 25,32	WT	V		RNA-binding protein Puf3 (predicted)	SPAC4G9.05
SPAC1687.23c		x1175-1-0	100	V	V	VIABLE WT cells at 32	WT	V		sequence orphan	NONE
SPAC16A10.01		s107	99	V	V	VIABLE WT cells at 25,32	WT	V		DUF1212 family protein	SPAC7D4.12C
SPAC16A10.02	sub1	w767	99	V	V	VIABLE WT cells at 25,32	WT	V		transcription coactivator Sub1 (predicted)	NONE
SPAC16A10.03c		w1577	89	V	V	VIABLE WT cells at 32	WT	V		zinc finger protein Pep5/Vps11-like (predicted)	NONE
SPAC16A10.04	rho4	w442	54	V	V	VIABLE WT cells at 25,32	WT	V		Rho family GTPase Rho4	NONE
SPAC16A10.05c	dad1	h34-1	100	V	V	VIABLE small colonies slightly misshapen cells at 32, some misshapen and dead cells	misshapen weak viable	V		DASH complex subunit Dad1	NONE
SPAC16A10.06c	nse2	w488	91	E	E	ESSENTIAL microcolonies slightly misshapen cells, some long cells at 25,32	long low penetrance	E		Smc5-6 complex non-SMC subunit 2	NONE
SPAC16A10.07c	taz1	s23	97	V	V	VIABLE WT cells at 25,32	WT	V		human TRF ortholog Taz1	NONE
SPAC16C9.01c		w1579	93	V	V	VIABLE WT cells at 25,32	WT	V		carbohydrate kinase (predicted)	NONE
SPAC16C9.02c		w1580	74	V	V	VIABLE WT cells at 25,32	WT	V		S-methyl-5-thioadenosine phosphorylase (predicted)	NONE
SPAC16C9.03	nmd3	k172	99	E	E	ESSENTIAL spores, germinated spores at 25,32	germination	E		export adaptor (predicted)	NONE
SPAC16C9.04c	mot2	k128	99	V	V	VIABLE WT cells at 25,32	WT	V		CCR4-Not complex subunit Mot2 (predicted)	NONE
SPAC16C9.05	cph1	w766	99	V	V	VIABLE small colonies long curved cells at 25,32	long high penetrance	V	18.07(1.53)	Clr6 histone deacetylase associated PHD protein-1 Cph1	SPAC2F7.07C
SPAC16C9.06c	upf1	w765	99	V	V	VIABLE WT cells at 25,32	WT	V		ATP-dependent RNA helicase Upf1 (predicted)	NONE
SPAC16C9.07	pom2	s90	99	V	V	VIABLE WT cells at 25,32	WT	V		serine/threonine protein kinase Ppk5 (predicted)	NONE
SPAC16E8.01	shd1	h159	89	V	V	VIABLE slightly misshapen cells at 25,32	misshapen weak viable	V		cytoskeletal protein binding protein Sla1 family (predicted)	NONE
SPAC16E8.02		w1581-0	35	E	E	ESSENTIAL germinated spores slightly misshapen, divide once or twice at 25,32	misshapen essential	E		DUF962 family protein	NONE
SPAC16E8.03	gna1	x468-1	100	E	E	ESSENTIAL germinated spores slightly misshapen and divide once at 25,32	misshapen essential	E		glucosamine-phosphate N-acetyltransferase	NONE
SPAC16E8.04c		w1582	87	E	E	ESSENTIAL microcolonies slightly misshapen cells at 32, spores, germination at 25	misshapen essential	E		chorismate mutase (predicted)	NONE
SPAC16E8.05c	mde1	w1583	93	V	V	VIABLE WT cells at 25,32	WT	V		sequence orphan	NONE
SPAC16E8.06c	nop12	k127	96	V	V	VIABLE misshapen cells at 25,32	misshapen viable	V		RNA-binding protein Nop12	NONE
SPAC16E8.07c	vph1	w1584-0	98	E	E	ESSENTIAL spores, germinated spores, some division slightly misshapen cells at 25,32	misshapen essential	E		V-type ATPase subunit a	NONE
SPAC16E8.08		w1585-1	100	V	V	VIABLE WT cells at 32	WT	V		sequence orphan	NONE
SPAC16E8.09	scd1	s109	99	V	V	VIABLE small colonies stubby cells at 25,32	stubby	V		RhoGEF Scd1	NONE
SPAC16E8.10c		y190	93	E	E	ESSENTIAL microcolonies skittle slightly misshapen cells at 25,32	skittle	E		mitochondrial ribosomal protein subunit S7	NONE
SPAC16E8.11c	tfb1	w1586-0	94	E	E	ESSENTIAL germinated spores branched slightly long, septated at 25,32	long branched	E		transcription factor TFIIH complex subunit Tfb1	NONE
SPAC16E8.12c		w1587	91	V	V	VIABLE WT cells at 25,32	WT	V		sequence orphan	NONE
SPAC16E8.13		w1588	96	V	V	VIABLE WT cells at 25,32	WT	V		ubiquitin-protein ligase E3 (predicted)	NONE
SPAC16E8.14c	tae1	w1589	97	V	V	VIABLE WT cells at 25,32	WT	V		methyltransferase (predicted)	NONE
SPAC16E8.15	tif45	y317-a	44	E	E	ESSENTIAL germinated spores slightly misshapen and divide once at 25,32	misshapen essential	E		translation initiation factor eIF4E, 4F complex subunit	SPBC1709.18
SPAC16E8.16		p241	99	E	E	ESSENTIAL spores, some germinated spores at 25,32	spores	E		transcription factor TFIIB	NONE
SPAC16E8.17c		w1590	91	V	V	VIABLE WT cells at 25,32	WT	V		succinate-CoA ligase alpha subunit	NONE
SPAC16E8.18		x2115-1	100	V	V	VIABLE WT cells at 32	WT	V		sequence orphan	NONE
SPAC1705.02		p313	99	V	V	VIABLE WT cells at 25,32	WT	V		human 4F5S homolog	NONE
SPAC1705.03c	ecm33	w1926	96	V	V	VIABLE WT cells at 25,32	WT	V		conserved fungal family	SPCC1223.12C
SPAC1751.01c	gti1	w254	98	V	V	VIABLE WT cells at 25,32	WT	V		gluconate transporter inducer Gti1	SPAC31G5.11
SPAC1751.02c	rsm19	y189	90	E	E	ESSENTIAL microcolonies skittle slightly misshapen cells at 25,32	skittle	E		mitochondrial ribosomal protein subunit S19 (predicted)	NONE
SPAC1751.03		w1592-0	67	E	E	ESSENTIAL germinated spores, microcolonies long cells at 25,32	long high penetrance	E		translation initiation factor eIF3m	NONE
SPAC1751.04		x1166-1	100	V	V	VIABLE WT cells at 25,32	WT	V		sequence orphan	NONE
SPAC1782.01	ecm29	w423	99	V	V	VIABLE WT cells at 25,32	WT	V		proteasome component	NONE
SPAC1782.02c		w1593	88	V	V	VIABLE WT cells at 25,32	WT	V		conserved fungal protein	NONE
SPAC1782.03	saf3	p314	99	E	E	ESSENTIAL spores, germinated spores at 25,32	germination	E		microfibrillar-associated protein family protein	NONE
SPAC1782.04	cox24	w1594-1	100	V	V	VIABLE WT cells at 25,32	WT	V		mitochondrial mRNA processing protein Cox24 (predicted)	NONE
SPAC1782.05		p212	99	V	V	VIABLE small colonies rounded cells at 25,32	rounded	V		phosphotyrosyl phosphatase activator homolog	NONE
SPAC1782.06c	phb1	w611	99	V	V	VIABLE WT cells at 25,32	WT	V		prohibitin Phb1	NONE
SPAC1782.07	qcr8	w1595	22	V	V	VIABLE WT cells at 25,32	WT	V		ubiquinol-cytochrome-c reductase complex subunit 7	NONE
SPAC1782.08c	rex3	w344	98	V	V	VIABLE WT cells at 25,32	WT	V		exonuclease Rex3 (predicted)	NONE
SPAC1782.09c	clp1	c162	98	V	V	VIABLE slightly misshapen small cells at 25,32	small	V		Cdc14-related protein phosphatase Clp1/Flp1	NONE
SPAC1782.10c	nhp2	y121	89	E	E	ESSENTIAL microcolonies slightly misshapen cells at 25,32	misshapen essential	E		RNA-binding protein Nhp2 (predicted)	NONE
SPAC1782.11	met14	w1596-1	100	V	V	VIABLE slightly misshapen vacuolated cells at 25, 32	misshapen weak viable	V		adenylyl-sulfate kinase (predicted)	NONE
SPAC1782.12c		w1597	88	V	V	VIABLE WT cells at 25,32	WT	V		DUF423 protein	NONE
SPAC1783.01		w1598	98	V	V	VIABLE WT cells at 25,32	WT	V		FAD binding protein (predicted)	SPBC12C2.03C
SPAC1783.02c	vps66	w1599	92	V	V	VIABLE WT cells at 32 cells slightly misshapen at 25,36	misshapen weak viable	V		acyltransferase (predicted)	NONE
SPAC1783.03	fta2	w1600-0	92	E	E	ESSENTIAL microcolonies stubby cells at 32 cells more misshapen at 25	stubby	E		Sim4 and Mal2 associated (4 and 2 associated) protein 2	NONE
SPAC1783.04c	hst4	w539-0	89	V	V	VIABLE small colonies long cells at 25,32	long high penetrance	V		Sir2 family histone deacetylase Hst4	NONE
SPAC1783.05	hrp1	w540	98	V	V	VIABLE WT cells at 25,32	WT	V		ATP-dependent DNA helicase Hrp1	SPAC3G6.01
SPAC1783.06c	atg12	c118	90	V	V	VIABLE WT cells at 25,32	WT	V		autophagy associated protein Atg12	NONE
SPAC1783.07c	pap1	y27	98	V	V	VIABLE WT cells at 25,32	WT	V		transcription factor Caf3	NONE
SPAC1783.08c	rpl1502	y300	88	V	V	VIABLE WT cells at 25,32	WT	V		60S ribosomal protein L15b	SPCC576.11
SPAC1786.01c		w1602	94	V	V	VIABLE WT cells at 25,32	WT	V		triacylglycerol lipase	SPAC1A6.05C
SPAC1786.02		w1603	98	V	V	VIABLE WT cells at 32	WT	V		phospholipase (predicted)	SPAC977.09C|SPCC1450.09C|SPAC1A6.03C|SPBC1348.10C|SPAC1A6.04C
SPAC1786.03	cut11	p35	74	E	E	ESSENTIAL spores, germinated spores at 25,32	germination	E		integral membrane nucleoporin	NONE
SPAC1786.04		x2003-1	100	V	V	VIABLE WT cells at 25,32	WT	V		sequence orphan	NONE
SPAC17A2.01	bsu1	w76	54	V	V	VIABLE WT cells at 25,32	WT	V		high-affinity import carrier for pyridoxine, pyridoxal, and pyridoxamine Bsu1	SPCC576.17C|SPCC965.13
SPAC17A2.02c		w1604	96	V	V	VIABLE WT cells at 25,32	WT	V		DUF887 family protein	NONE
SPAC17A2.03c	vma6	x287	94	E	E	ESSENTIAL germinated spores misshapen at 25,32	misshapen essential	E		V-type ATPase subunit d	NONE
SPAC17A2.04c	cns1	k201	99	E	E	ESSENTIAL microcolonies slightly misshapen curved cells at 25,32	curved	E		HSP chaperone complex subunit (predicted)	NONE
SPAC17A2.05	osm1	w863	99	V	V	VIABLE WT cells at 25,32	WT	V		fumerate reductase	NONE
SPAC17A2.06c	vps8	x4	99	V	V	VIABLE WT cells at 25,32	WT	V		WD repeat protein Vps8	NONE
SPAC17A2.07c		w1607	86	V	V	VIABLE WT cells at 32	WT	V		sequence orphan	NONE
SPAC17A2.08c		w763	99	E	E	ESSENTIAL germinated spores, some long at 25,32	long low penetrance	E		sequence orphan	NONE
SPAC17A2.09c	csx1	x5	97	V	V	VIABLE WT cells at 25,32	WT	V		RNA-binding protein Csx1	SPBC23E6.01C
SPAC17A2.10c		x6	71	V	V	VIABLE WT cells at 25,32	WT	V		sequence orphan	NONE
SPAC17A2.11		w1610	65	V	V	VIABLE WT cells at 25,32	WT	V		sequence orphan	NONE
SPAC17A2.12		p148	99	V	V	VIABLE WT cells at 25,32	WT	V		ATP-dependent DNA helicase (predicted)	SPBC23E6.02
SPAC17A2.13c	rad25	c64	96	V	V	VIABLE WT cells at 25,32	WT	V		14-3-3 protein Rad25	SPAC8E11.02C
SPAC17A2.14		w88	99	V	V	VIABLE slightly misshapen cells at 25,32	misshapen weak viable	V		CorA family magnesium ion transporter	SPBC27B12.12C
SPAC17A5.01	pex6	w439	99	V	V	VIABLE WT cells at 25,32	WT	V		peroxin-6 (predicted)	NONE
SPAC17A5.02c	dbr1	y71	92	V	V	VIABLE small colonies long cells, possibly diploidising at 25,32	long high penetrance	V		RNA lariat debranching enzyme Dbr1	NONE
SPAC17A5.03	rpl301	y277	99	E	E	ESSENTIAL microcolonies slightly misshapen cells at 25,32	misshapen essential	E		60S ribosomal protein L3	SPAPB8E5.06C
SPAC17A5.04c	mde10	w610	96	V	V	VIABLE WT cells at 25,32	WT	V		spore wall assembly peptidase Mde10	NONE
SPAC17A5.05c		w1611	88	V	V	VIABLE WT cells at 25,32	WT	V		conserved fungal protein	NONE
SPAC17A5.06	ptr8	p147	99	E	E	ESSENTIAL spores at 25,32	spores	E		transcription factor TFIIH complex ERCC-3 subunit	NONE
SPAC17A5.07c	ulp2	x7	94	V	V	VIABLE slightly misshapen cells at 25, VIABLE/ESSENTIAL small colonies slightly misshapen cells at 32	misshapen weak viable	V		SUMO deconjugating cysteine peptidase Ulp2 (predicted)	NONE
SPAC17A5.08		w1613-0	71	V	V	VIABLE slightly stubby cells at 25,32	stubby	V		COPII-coated vesicle component Erp2/3/4 (predicted)	NONE
SPAC17A5.09c		w1614	93	V	V	VIABLE WT cells at 25,32	WT	V		protein phosphatase regulatory subunit Glc9	NONE
SPAC17A5.10		w1615	94	V	V	VIABLE WT cells at 25,32	WT	V		conserved fungal protein	NONE
SPAC17A5.11	rec12	w494	99	V	V	VIABLE WT cells at 25,32	WT	V		endonuclease Rec12	NONE
SPAC17A5.12	ucp7	w1616	97	E	E	ESSENTIAL microcolonies rounded cells at 25,32	rounded	E		UBA/TPR/DNAJ domain protein Ucp7	NONE
SPAC17A5.13		w343-1	100	E	E	ESSENTIAL microcolonies rounded cells at 25,32	rounded	E		GTP cyclohydrolase (predicted)	NONE
SPAC17A5.14	exo2	w358	88	V	V	VIABLE long cells at 32	long high penetrance	V		exonuclease II Exo2	NONE
SPAC17A5.15c		w1617-0	95	E	E	ESSENTIAL spores at 25,32	spores	E		glutamate-tRNA ligase (predicted)	NONE
SPAC17A5.16	ftp105	x8	85	V	V	VIABLE WT cells at 25,32	WT	V		human down-regulated in multiple cancers-1 homolog 3	SPAP27G11.12|SPBP19A11.07C
SPAC17A5.18c	rec25	x1178-1	100	V	V	VIABLE WT cells at 25,32	WT	V		meiotic recombination protein Rec25	NONE
SPAC17C9.01c	nuc2	h165	99	E	E	ESSENTIAL germinated spores long, microcolonies with some long cells at 25,32	long high penetrance	E		anaphase-promoting complex subunit Apc3	NONE
SPAC17C9.02c	lys7	w1625 (-0)	41	V	V	VIABLE WT cells at 32	WT	V		alpha-aminoadipate reductase phosphopantetheinyl transferase Lys7	NONE
SPAC17C9.03	tif471	y315-0	99	E	E	ESSENTIAL spores, germinated spores at 25,32	germination	E		translation initiation factor eIF4G	NONE
SPAC17C9.05c	pmc3	w1624	51	V	V	VIABLE WT cells at 25,32	WT	V		mediator complex subunit Pmc3 (pers. comm. Tomas Linder, from PMID 10625684)	NONE
SPAC17C9.06	sam50	x537-0	97	E	E	ESSENTIAL small colonies skittle cells at 25,32	skittle	E		SAM complex subunit Sam50 (predicted)	NONE
SPAC17C9.07	alg8	p82	99	V	V	VIABLE slightly misshapen cells at 25,32	misshapen weak viable	V		glucosyltransferase Alg8	NONE
SPAC17C9.08	pnu1	w342	91	V	V	VIABLE WT cells at 25,32	WT	V		mitochondrial endodeoxyribonuclease Pnu1	NONE
SPAC17C9.09c	tim13	w641	99	V	V	VIABLE WT cells at 25,32	WT	V		TIM22 inner membrane protein import complex subunit Tim13	NONE
SPAC17C9.10	stm1	x11	88	V	V	VIABLE WT cells at 25,32	WT	V		G-protein coupled receptor Stm1	SPAC2E12.03C
SPAC17C9.11c		w762	99	V	V	VIABLE WT cells at 25,32	WT	V		zinc finger protein, zf-C2H2 type/UBA domain protein	NONE
SPAC17C9.12		x502	85	V	V	VIABLE WT cells at 25,32	WT	V		MSP domain	SPBC16G5.05C
SPAC17C9.13c	cut8	p28	92	E	E	VIABLE slightly misshapen cells at 25, ESSENTIAL germinated spores long, often divide at 32	long high penetrance	V		tethering factor for nuclear proteasome Cut8	NONE
SPAC17C9.14		x10	89	V	V	VIABLE WT cells at 25,32	WT	V		Pex19 protein family	NONE
SPAC17C9.15c		w1621	89	V	V	VIABLE WT cells at 32	WT	V		sequence orphan	NONE
SPAC17C9.16c		x9	70	V	V	VIABLE WT cells at 25,32	WT	V		MFS family transmembrane transporter Mfs1	NONE
SPAC17D4.01	pex7	x1160-1	100	V	V	VIABLE WT cells at 32	WT	V		peroxin-7 (predicted)	NONE
SPAC17D4.02	cdc45	c167	99	E	E	ESSENTIAL germinated spores, often long at 25,32	long high penetrance	E		DNA replication pre-initiation complex subunit Cdc45	NONE
SPAC17D4.03c	cis4	w89	99	V	V	VIABLE WT cells at 25,32	WT	V		cation diffusion family zinc membrane transporter Cis4	NONE
SPAC17D4.04		w2218	22	V	V	VIABLE slightly misshapen, septated cells at 32	misshapen weak viable	V		tRNA (cytosine-5-)-methyltransferase (predicted)	SPAC23C4.17
SPAC17G6.02c	tco1	w438	99	V	V	VIABLE WT cells at 25,32	WT	V		RTA1-like protein	NONE
SPAC17G6.03		w341	97	V	V	VIABLE WT cells at 25,32	WT	V		phosphoprotein phosphatase (predicted)	SPBPB2B2.06C|SPAC1039.02
SPAC17G6.04c	cpp1	w1628-0	96	V	V	VIABLE small colonies rounded cells at 25,32	rounded	V		protein farnesyltransferase beta subunit Cpp1	NONE
SPAC17G6.05c		s242	99	V	V	VIABLE WT cells at 25,32	WT	V		Rhophilin-2 homolog	NONE
SPAC17G6.06	rps2401	y30	99	V	V	VIABLE WT cells at 25,32	WT	V		40S ribosomal protein S24	SPBC17G9.07
SPAC17G6.07c		w1629	87	E	E	ESSENTIAL spores at 25,32	spores	E		SNARE Slt1 (predicted)	NONE
SPAC17G6.08	pep7	w1630	89	V	V	VIABLE WT cells at 25,32	WT	V		prevacuole/endosomal FYVE tethering component Pep7 (predicted)	NONE
SPAC17G6.09	sec62	w1631-0	89	E	E	ESSENTIAL spores, germinated spores slightly misshapen may divide once at 25,32	misshapen essential	E		ER protein translocation subcomplex subunit Sec62 (predicted)	NONE
SPAC17G6.10	ssr1	w761	99	E	E	ESSENTIAL microcolonies misshapen, septated cells at 25,32	misshapen essential	E		SWI/SNF and RSC complex subunit Ssr1	NONE
SPAC17G6.11c		x12-0	96	E	E	ESSENTIAL microcolonies rounded cells at 25,32	rounded	E		glucosidase (predicted)	SPAC23H3.11C
SPAC17G6.12	cul1	x13	82	E	E	ESSENTIAL microcolonies long cells, possibly diploids at 25,32	long high penetrance	E		cullin 1	NONE
SPAC17G6.13	slt1	p304	99	V	V	VIABLE WT cells at 25,32	WT	V		sequence orphan	NONE
SPAC17G6.14c	uap56	w1634	95	E	E	ESSENTIAL microcolonies slightly misshapen cells, some long cells at 25,32	long low penetrance	E		ATP-dependent RNA helicase Uap56	NONE
SPAC17G6.15c		w139(-0)	99	V	V	VIABLE WT cells at 25,32	WT	V		MTC tricarboxylate transporter	NONE
SPAC17G6.16c	ysh1	k171	98	E	E	ESSENTIAL spores, germinated spores misshapen at 25,32	misshapen essential	E		mRNA cleavage and polyadenylation specificity factor complex subunit Ysh1	NONE
SPAC17G6.17	pof8	w1635	93	V	V	VIABLE WT cells at 25,32	WT	V		F-box protein Pof8	NONE
SPAC17G8.01c	trl1	w2414-0	77	E	E	ESSENTIAL germinated spores at 25,32	germination	E		tRNA ligase Trl1 (predicted)	NONE
SPAC17G8.02		w340	97	E	E	ESSENTIAL microcolonies rounded cells at 25,32	rounded	E		uridine ribohydrolase (predicted)	SPBC1683.06C
SPAC17G8.03c	dpb3	w760	91	E	E	ESSENTIAL microcolonies long cells at 25,32	long high penetrance	E		DNA polymerase epsilon subunit Dpb3	NONE
SPAC17G8.04c	arc5	h153	99	E	E	ESSENTIAL swollen spores at 25,32	misshapen essential	E		ARP2/3 actin-organizing complex subunit Arc15	NONE
SPAC17G8.05	med20	x14-1	100	V	V	VIABLE small colonies branched slightly long, septated cells at 25,32, cells almost dead at 36	long branched	V		mediator complex subunit Med20 (predicted)	NONE
SPAC17G8.06c		x15-0	96	V	V	VIABLE small colonies WT cells at 25,32	WT	V		dihydroxy-acid dehydratase (predicted)	NONE
SPAC17G8.07	yaf9	h243	99	V	V	VIABLE slightly curved cells at 25,32	curved	V		YEATS family histone acetyltransferase subunit (predicted)	NONE
SPAC17G8.08c		w1642	90	V	V	VIABLE WT cells at 25,32	WT	V		human TMEM165 homolog	SPAC186.05C
SPAC17G8.09	shg1	w1643-1	100	V	V	VIABLE slightly long cells at 25,32	long high penetrance	V		Csp15 family protein	NONE
SPAC17G8.10c	dma1	h58-0	93	V	V	VIABLE WT cells at 25,32	WT	V		mitotic spindle checkpoint protein Dma1	NONE
SPAC17G8.11c	imt3	w1644	92	V	V	VIABLE WT cells at 25,32	WT	V		mannosyltransferase complex subunit (predicted)	SPCC4F11.04C|SPAC2F3.01
SPAC17G8.12		x541	98	E	E	ESSENTIAL microcolonies misshapen cells, lysis at 25,32	misshapen essential	E		sequence orphan	NONE
SPAC17G8.13c	mst2	x16	85	V	V	VIABLE slightly misshapen cells at 25,32	misshapen weak viable	V		histone acetyltransferase Mst2	NONE
SPAC17G8.14c	pck1	w14	91	V	V	VIABLE WT cells at 25,32	WT	V		protein kinase C (PKC)-like Pck1	SPBC12D12.04C
SPAC17H9.01	cid16	w1647	98	V	V	VIABLE WT cells at 25,32	WT	V		poly(A) polymerase Cid16 (predicted)	NONE
SPAC17H9.02		k6	99	E	E	ESSENTIAL microcolonies misshapen, septated cells at 25,32	misshapen essential	E		TRAMP complex ATP-dependent RNA helicase (predicted)	SPAC6F12.16C
SPAC17H9.03c	rdl1	w1648	77	V	V	VIABLE WT cells at 25,32	WT	V		RAD51D-like protein 1	NONE
SPAC17H9.04c		k126	99	V	V	VIABLE WT cells at 25,32	WT	V		RNA-binding protein	NONE
SPAC17H9.05	ebp2	w1649-0	87	E	E	ESSENTIAL spores, some germinated spores at 25,32	spores	E		rRNA processing protein Ebp2	NONE
SPAC17H9.06c		x17	98	V	V	VIABLE WT cells at 25,32	WT	V		conserved fungal protein	NONE
SPAC17H9.07		x18-1	100	E	E	ESSENTIAL microcolonies misshapen cells at 25,32	misshapen essential	E		signal recognition particle subunit Srp21 (predicted)	NONE
SPAC17H9.08		w823	99	V	V	VIABLE small colonies slightly misshapen cells at 25,32	misshapen weak viable	V		mitochondrial coenzyme A transporter	NONE
SPAC17H9.09c	ras1	x1015	94	V	V	VIABLE stubby cells at 25,32	stubby	V		GTPase Ras1	NONE
SPAC17H9.10c	ddb1	p146	98	V	V	VIABLE small colonies long cells at 25,32	long high penetrance	V		damaged DNA binding protein Ddb1	NONE
SPAC17H9.11	gmf1	h81	99	V	V	VIABLE WT cells at 25,32	WT	V		cofilin/tropomyosin family protein	NONE
SPAC17H9.12c		w1653	67	V	V	VIABLE WT cells at 25,32	WT	V		NADH-cytochrome reductase	NONE
SPAC17H9.13c		w1654	86	V	V	VIABLE WT cells at 25,32	WT	V		glutamate 5-kinase (predicted)	NONE
SPAC17H9.14c		y34	99	V	V	VIABLE WT cells at 25,32	WT	V		protein disulfide isomerase (predicted)	NONE
SPAC17H9.16	tom22	k224	99	E	E	ESSENTIAL microcolonies skittle cells at 25,32	skittle	E		mitochondrial TOM complex subunit Tom22	NONE
SPAC17H9.17c	mdm10	w437	95	E	E	ESSENTIAL germinated spores, microcolonies rounded cells at 25,32	rounded	E		Mdm10/Mdm12/Mmm1 complex subunit Mdm10 (predicted)	NONE
SPAC17H9.19c	cdt2	h134	96	V	V	VIABLE very small colonies long cells at 25, germinated spores long at 32	long high penetrance	V		WD repeat protein Cdt2	NONE
SPAC17H9.20	psc3	c161	99	E	E	ESSENTIAL germinated spores, occasionally microcolonies slightly misshapen cells, some long cells at 25,32	long low penetrance	E		mitotic cohesin complex, non-SMC subunit Psc3	NONE
SPAC1805.01c	ppk6	s75	99	V	V	VIABLE WT cells at 25,32	WT	V		serine/threonine protein kinase Ppk6	NONE
SPAC1805.02c		w862	99	V	V	VIABLE WT cells at 25,32	WT	V		electron transfer flavoprotein beta subunit (predicted)	NONE
SPAC1805.03c	trm13	w1656-0	91	V	V	VIABLE WT cells at 25,32	WT	V		tRNA 2'-O-methyltransferase Trm13 (predicted)	NONE
SPAC1805.04	nup132	k63	99	V	V	VIABLE WT cells at 25,32	WT	V		nucleoporin Nup132	SPBP35G2.06C
SPAC1805.05	cki3	w7-0	68	V	V	VIABLE WT cells at 25,32	WT	V		serine/threonine protein kinase Cki3	SPBC1347.06C|SPBP35G2.05C
SPAC1805.06c	hem2	w1657	97	V	V	VIABLE WT cells at 25,32	WT	V		porphobilinogen synthase Hem2 (predicted)	NONE
SPAC1805.07c	dad2	x503	63	V	V	VIABLE slightly misshapen cells at 25,32	misshapen weak viable	V		DASH complex subunit Dad2	NONE
SPAC1805.08	dlc1	x19-1	100	V	V	VIABLE WT cells at 25,32	WT	V		dynein light chain Dlc1	NONE
SPAC1805.09c	fmt1	y138	99	V	V	VIABLE WT cells at 25,32	WT	V		methionyl-tRNA formyltransferase Fmt1 (predicted)	NONE
SPAC1805.10		w1659	98	V	V	VIABLE WT cells at 25,32	WT	V		sequence orphan	NONE
SPAC1805.11c	rps2602	y211	99	V	V	VIABLE WT cells at 25,32	WT	V		40S ribosomal protein S26 (predicted)	SPAC806.03C
SPAC1805.12c	uep1	w20	99	V	V	VIABLE WT cells at 25,32	WT	V		ribosomal-ubiquitin fusion protein Ubi2	SPAC11G7.04
SPAC1805.13	rpl14	y302	26	V	V	VIABLE WT cells at 25,32	WT	V		60S ribosomal protein L14 (predicted)	NONE
SPAC1805.14		w1660-0	97	V	V	VIABLE WT cells at 32 cells slightly misshapen at 25	misshapen weak viable	V		sequence orphan	NONE
SPAC1805.15c	pub2	w609	97	V	V	VIABLE WT cells at 25,32	WT	V		ubiquitin-protein ligase Pub2	SPAC11G7.02|SPBC16E9.11C
SPAC1805.16c		w339	94	V	V	VIABLE WT cells at 25,32	WT	V		purine nucleoside phosphorylase (predicted)	NONE
SPAC1805.17	crm1	c1	99	E	E	ESSENTIAL germinated spores long, occasionally divide at 25,32	long high penetrance	E		nuclear export receptor Crm1	NONE
SPAC1834.01	sup45	y328	99	E	E	ESSENTIAL spores at 25,32	spores	E		translation release factor eRF1	NONE
SPAC1834.02	aro1	w1661-0	99	E	E	ESSENTIAL spores, some germinated spores at 25,32	germination	E		pentafunctional aromatic polypeptide Aro1 (predicted)	NONE
SPAC1834.03c	hhf1	w466	99	V	V	VIABLE WT cells at 25,32	WT	V		histone H4 h4.1	SPBC8D2.03C|SPBC1105.12
SPAC1834.04	hht1	w469	87	V	V	VIABLE WT cells at 25,32	WT	V		histone H3 h3.1	SPBC8D2.04|SPBC1105.11C
SPAC1834.05	alg9	p81	99	V	V	VIABLE WT cells at 25,32, some dead cells	WT	V		mannosyltransferase complex subunit Alg9 (predicted)	NONE
SPAC1834.06c	pmo25	c117	99	E	E	ESSENTIAL microcolonies rounded cells, lysis at 25,32	rounded	E		mo25 family protein Pmo25	NONE
SPAC1834.07	klp3	h39	76	V	V	VIABLE slightly misshapen cells at 25,32	misshapen weak viable	V		kinesin-like protein Klp3	NONE
SPAC1834.08	mak1	w1662	89	V	V	VIABLE WT cells at 25,32	WT	V		histidine kinase Mak1	SPAC27E2.09|SPCC74.06
SPAC1834.09	mug51	w1663	94	V	V	VIABLE WT cells at 25,32	WT	V		conserved fungal protein	NONE
SPAC1834.10c		w1664	93	V	V	VIABLE WT cells at 32	WT	V		sequence orphan	NONE
SPAC1834.11c	sec18	w1665-0	97	E	E	ESSENTIAL germinated spores at 25,32	germination	E		secretory pathway protein Sec18 (predicted)	NONE
SPAC1851.02	slc1	w1668-1	100	V	V	VIABLE WT cells at 25,32	WT	V		1-acylglycerol-3-phosphate O-acyltransferase (predicted)	NONE
SPAC1851.03	ckb1	w10	99	V	V	VIABLE very small colonies rounded cells at 25,32, lysis after 48h	rounded	V		CK2 family regulatory subunit Ckb1	SPBC2G5.02C
SPAC1851.04c	ric1	w2010-0	98	V	V	VIABLE small colonies slightly misshapen cells at 32	misshapen weak viable	V		guanyl-nucleotide exchange factor (predicted)	NONE
SPAC186.01		w1671	96	V	V	VIABLE WT cells at 25,32	WT	V		DIPSY family	SPBC359.04C|SPBC947.04
SPAC186.02c		w1672	87	V	V	VIABLE WT cells at 25,32	WT	V		hydroxyacid dehydrogenase (predicted)	SPAC186.07C
SPAC186.03		w1673	88	V	V	VIABLE WT cells at 25,32	WT	V		L-asparaginase (predicted)	SPAC977.12|SPBPB21E7.09|SPBPB8B6.05C
SPAC186.05c		w1675	95	V	V	VIABLE WT cells at 25,32	WT	V		human TMEM165 homolog	SPAC17G8.08C
SPAC186.06		w1676	87	V	V	VIABLE WT cells at 25,32	WT	V		human MAWBP homolog	SPBPB21E7.07
SPAC186.07c		w1677	95	V	V	VIABLE WT cells at 25,32	WT	V		hydroxyacid dehydrogenase (predicted)	SPAC186.02C
SPAC186.08c		w1678	93	V	V	VIABLE WT cells at 25,32	WT	V		L-lactate dehydrogenase (predicted)	NONE
SPAC186.09		w1679	95	V	V	VIABLE WT cells at 25,32	WT	V		pyruvate decarboxylase (predicted)	SPAC1F8.07C
SPAC18B11.02c		w1685	95	V	V	VIABLE WT cells at 25,32	WT	V		pseudouridylate synthase (predicted)	SPCC4G3.16
SPAC18B11.03c		x20	90	V	V	VIABLE WT cells at 25,32	WT	V		N-acetyltransferase (predicted)	NONE
SPAC18B11.04	ncs1	p316	93	V	V	VIABLE WT cells at 25,32	WT	V		related to neuronal calcium sensor Ncs1	NONE
SPAC18B11.05	gpi18	w1683-0	92	E	E	ESSENTIAL germinated spores at 32, microcolonies rounded cells at 25	rounded	E		pig-V (predicted)	NONE	x
SPAC18B11.06		y118	99	E	E	ESSENTIAL microcolonies slightly misshapen cells, some long cells at 25,32	long low penetrance	E		U3 snoRNP-associated protein Lcp5 (predicted)	NONE
SPAC18B11.07c	rhp6	w621	99	V	V	VIABLE small colonies long cells, often curved at 25,32	long high penetrance	V		Rad6 homolog, ubiquitin conjugating enzyme E2 Rhp6	NONE
SPAC18B11.08c		w1682-1	100	V	V	VIABLE WT cells at 25,32	WT	V		conserved fungal protein	NONE
SPAC18B11.09c		w1681-1	100	V	V	VIABLE WT cells at 25,32	WT	V		N-acetyltransferase (predicted)	NONE
SPAC18B11.10	tup11	w759	97	V	V	VIABLE WT cells at 25,32	WT	V		transcriptional corepressor Tup11	SPAC630.14C
SPAC18B11.11		w1680	98	E	E	ESSENTIAL germinated spores slightly misshapen and divide once at 25,32	misshapen essential	E		GTPase activating protein (predicted)	SPAC630.13C
SPAC18G6.01c		w1688	90	V	V	VIABLE WT cells at 25,32	WT	V		calchone related protein family	NONE
SPAC18G6.02c	chp1	c222	98	V	V	VIABLE WT cells at 25,32	WT	V		chromodomain protein Chp1	NONE
SPAC18G6.03	ypt3	w1689	48	E	E	ESSENTIAL spores at 25,32	spores	E		GTPase Ypt3	NONE
SPAC18G6.04c	shm2	w1690	93	V	V	VIABLE WT cells at 25,32	WT	V		serine hydroxymethyltransferase Shm2 (predicted)	NONE
SPAC18G6.05c		w1691	98	V	V	VIABLE WT cells at 25,32	WT	V		translation elongation regulator Gcn1 (predicted)	NONE
SPAC18G6.06		w1692-0	92	E	E	ESSENTIAL spores at 25,32	spores	E		U3 snoRNP-associated protein Utp11 (predicted)	NONE
SPAC18G6.07c	mra1	c111	95	E	E	ESSENTIAL germinated spores long at 25, germinated spores slightly long at 32	long high penetrance	E		ribosome biogenesis protein Mra1	NONE
SPAC18G6.09c		w1693-0	96	V	V	VIABLE small colonies long cells at 25,32	long high penetrance	V	19.25(1.86)	sequence orphan	NONE
SPAC18G6.10	lem2	w1694	98	V	V	VIABLE WT cells at 25,32	WT	V		chromosome segregation protein Heh1 (predicted)	SPAC14C4.05C
SPAC18G6.11c	rrn3	p255-0	97	E	E	ESSENTIAL spores, germinated spores at 25,32	germination	E		ribosomal DNA (rDNA) transcription factor Rrn3	NONE
SPAC18G6.12c		w1695	89	V	V	VIABLE WT cells at 25,32	WT	V		hypothetical protein	SPAC14C4.04
SPAC18G6.13		x288	94	V	V	VIABLE small colonies slightly misshapen cells at 25,32	misshapen weak viable	V		sequence orphan	NONE
SPAC18G6.14c	rps7	y199	91	E	E	ESSENTIAL spores at 25,32	spores	E		40S ribosomal protein S7 (predicted)	NONE
SPAC18G6.15	mal3	c198	99	V	V	VIABLE slightly curved cells at 25,32, many misshapen cells on exit from stationary phase	curved	V		EB1 family Mal3	NONE
SPAC1952.01		c160	56	E	E	ESSENTIAL germinated spores slightly misshapen, often divide at 25,32	misshapen essential	E		Pig-U	NONE
SPAC1952.02		w1697-1	100	V	V	VIABLE WT cells at 25,32	WT	V		ribosome biogenesis protein (predicted)	NONE
SPAC1952.03	otu2	w1698	52	V	V	VIABLE WT cells at 25,32	WT	V		cysteine protease, OTU family	NONE
SPAC1952.05	gcn5	w1699	92	V	V	VIABLE WT cells at 25,32	WT	V		SAGA complex histone acetyltransferase subunit Gcn5	NONE
SPAC1952.06c		w1700	95	V	V	VIABLE WT cells at 25,32	WT	V		DUF1716 family protein	NONE
SPAC1952.07	rad1	c72	99	V	V	VIABLE WT cells at 25,32	WT	V		checkpoint clamp complex protein Rad1	NONE
SPAC1952.08c		w1701	81	V	V	VIABLE WT cells at 25,32	WT	V		pyridoxamine 5'-phosphate oxidase (predicted)	NONE
SPAC1952.09c		w1038	98	V	V	VIABLE WT cells at 25,32	WT	V		acetyl-CoA hydrolase	NONE
SPAC1952.10c		w1702	93	V	V	VIABLE WT cells at 25,32	WT	V		conserved fungal protein	SPAC23H3.04
SPAC1952.11c	ure2	w1703	96	V	V	VIABLE WT cells at 25,32	WT	V		urease	NONE
SPAC1952.12c	csn71	w1704	94	V	V	VIABLE WT cells at 25,32	WT	V		COP9/signalosome complex subunit 7a	NONE
SPAC1952.13	ned1	w861-0	99	E	E	ESSENTIAL germinated spores long at 25,32, often divide at 32	long high penetrance	E		lipin Ned1	NONE
SPAC1952.14c	mrpl25	y188	88	E	E	ESSENTIAL microcolonies skittle cells, small colonies WT cells at 25,32	skittle	E		mitochondrial ribosomal protein subunit L25	NONE
SPAC1952.15c	rec24	w1705	97	V	V	VIABLE WT cells at 25,32	WT	V		meiotic recombination protein Rec24	NONE
SPAC1952.16	rga9	h84	99	V	V	VIABLE WT cells at 25,32	WT	V		RhoGAp, GTPase activator towards Rho/Rac/Cdc42-like small GTPases	NONE
SPAC1952.17c		s241	85	V	V	VIABLE WT cells at 25,32	WT	V		GTPase activating protein	NONE
SPAC19A8.01c	sec73	w1713	99	V	V	VIABLE WT cells at 25,32	WT	V		guanyl-nucleotide exchange factor Sec73 (predicted)	SPAC26F1.01
SPAC19A8.02		w1712	95	V	V	VIABLE WT cells at 25,32	WT	V		pleckstrin homology domain protein	NONE
SPAC19A8.03		p211	99	V	V	VIABLE WT cells at 25,32	WT	V		phosphatidylinositol-3-phosphatase (predicted)	NONE
SPAC19A8.04	erg5	w860	99	V	V	VIABLE WT cells at 25,32	WT	V		C-22 sterol desaturase Erg5 (predicted)	NONE
SPAC19A8.05c	sst4	w1711	98	V	V	VIABLE WT cells at 25,32	WT	V		sorting receptor for ubiquitinated membrane proteins, ESCRT 0 complex subunit Sst4	NONE
SPAC19A8.06		w1710-0	88	E	E	ESSENTIAL spores at 25,32	spores	E		short chain dehydrogenase (predicted)	NONE
SPAC19A8.07c		y89	99	E	E	ESSENTIAL spores, germinated spores, often long at 25,32	long low penetrance	E		U3 snoRNP-associated protein Imp4 (predicted)	NONE
SPAC19A8.08	upf2	w1709	98	V	V	VIABLE WT cells at 25,32	WT	V		nonsense-mediated decay protein Upf2	NONE
SPAC19A8.09		p317	99	E	E	ESSENTIAL spores, some germinated spores at 25,32	spores	E		ER to Golgi transport protein Yos1 (predicted)	NONE
SPAC19A8.10	rfp1	w758	99	V	V	VIABLE WT cells at 25,32	WT	V		SUMO-targeted ubiquitin-protein ligase subunit Rfp1	SPAC343.18
SPAC19A8.11c		w1708-1	100	V	V	VIABLE small colonies WT cells at 25,32	WT	V		recombination protein Irc6 (predicted)	NONE
SPAC19A8.12	dcp2	k170	99	E	E	ESSENTIAL germinated spores long, microcolonies long cells at 25,32	long high penetrance	E		mRNA decapping complex subunit Dcp2	NONE
SPAC19A8.13	usp101	k125	99	E	E	ESSENTIAL microcolonies slightly misshapen cells, some long cells at 25,32	long low penetrance	E		U1 snRNP-associated protein Usp101 (predicted)	NONE
SPAC19A8.14		w1707	90	V	V	VIABLE WT cells at 25,32	WT	V		aminoacyl-tRNA hydrolase (predicted)	NONE
SPAC19A8.15	trp2	w1706-0	95	E	E	ESSENTIAL spores, germinated spores slightly misshapen divide once at 25,32	misshapen essential	E		tryptophan synthase (predicted)	NONE
SPAC19B12.01		w2246-0	94	E	E	ESSENTIAL spores, germinated spores slightly misshapen, some division at 25,32	misshapen essential	E		TPR repeat protein, TTC27 family	NONE
SPAC19B12.02c	gas1	w1714	98	E	E	ESSENTIAL spores, germinated spores slightly misshapen divide once at 25,32	misshapen essential	E		1,3-beta-glucanosyltransferase (predicted)	NONE
SPAC19B12.03	bgs3	w1715-0	99	E	E	ESSENTIAL microcolonies rounded cells at 25,32	rounded	E		1,3-beta-glucan synthase subunit Bgs3	SPCC1840.02C|SPBC19G7.05C|SPAC24C9.07C
SPAC19B12.04	rps3001	y206	99	V	V	VIABLE WT cells at 25,32	WT	V		40S ribosomal protein S30	SPBC19G7.03C
SPAC19B12.05c	fcp1	p210	97	E	E	ESSENTIAL microcolonies misshapen curved cells at 25,32	misshapen essential	E		CTD phosphatase Fcp1	NONE
SPAC19B12.06c		w240	99	V	V	VIABLE WT cells at 25,32	WT	V		rhomboid family protease	SPCC790.03
SPAC19B12.07c		w757	99	V	V	VIABLE WT cells at 25,32	WT	V		human ZNF277P homolog	NONE
SPAC19B12.08	atg4	h158	99	V	V	VIABLE WT cells at 25,32	WT	V		peptidase family C54	NONE
SPAC19B12.10	sst2	s240	99	V	V	VIABLE WT cells at 25,32	WT	V		human AMSH protein homolog	NONE
SPAC19B12.11c		w756	99	V	V	VIABLE WT cells at 25,32	WT	V		zinc finger protein, human ZNF593 ortholog	NONE
SPAC19B12.12c	yip11	w1717	75	V	V	VIABLE WT cells at 25,32	WT	V		SMN family protein Yip11	SPAPB17E12.02
SPAC19D5.01	pyp2	p6	99	V	V	VIABLE WT cells at 25,32	WT	V		tyrosine phosphatase Pyp2	SPAC26F1.10C
SPAC19D5.02c		w1718	94	V	V	VIABLE WT cells at 25,32	WT	V		peroxisomal membrane protein Pex22 (predicted)	NONE
SPAC19D5.03	cid1	c221	99	V	V	VIABLE WT cells at 25,32	WT	V		poly(A) polymerase Cid1	SPBC1685.06|SPAC821.04C
SPAC19D5.04	ptr1	w608	99	E	E	ESSENTIAL germinated spores long at 25,32	long high penetrance	E		HECT domain	NONE
SPAC19D5.05c	imp3	k124	99	E	E	ESSENTIAL spores, germinated spores at 25,32	germination	E		U3 snoRNP-associated protein Imp3 (predicted)	NONE
SPAC19D5.06c	din1	w1719	89	V	V	VIABLE WT cells at 25,32	WT	V		Dhp1p-interacting protein Din1	NONE
SPAC19D5.07	uga1	w1720	98	V	V	VIABLE WT cells at 25,32	WT	V		4-aminobutyrate aminotransferase (GABA transaminase)	NONE
SPAC19D5.11c	ctf8	x1179-1	100	V	V	VIABLE WT cells at 25,32	WT	V		DNA replication factor C complex subunit Ctf8	NONE
SPAC19E9.01c	nup40	k62	96	V	V	VIABLE WT cells at 25,32	WT	V		nucleoporin Nup40	NONE
SPAC19E9.02	fin1	w1722	80	V	V	VIABLE small colonies slightly misshapen cells at 25,32	misshapen weak viable	V		serine/threonine protein kinase Fin1	NONE
SPAC19E9.03	pas1	w1723	93	V	V	VIABLE WT cells at 25,32, dead cells causes wavy edges to colony	WT	V		cyclin Pas1	NONE
SPAC19G12.01c	cut20	h13-a	95	E	E	ESSENTIAL microcolonies slightly misshapen cells, some long cells at 25,32	long low penetrance	E		anaphase-promoting complex subunit Apc4	NONE
SPAC19G12.02c	pms1	p164	98	V	V	VIABLE WT cells at 25,32	WT	V		MutL family mismatch-repair protein Pms1	NONE
SPAC19G12.03	cda1	w1724	95	V	V	VIABLE WT cells at 25,32	WT	V		chitin deacetylase Cda1	NONE
SPAC19G12.04		w276	90	V	V	VIABLE WT cells at 25,32	WT	V		ureidoglycolate hydrolase (predicted)	NONE
SPAC19G12.05		w138	99	V	V	VIABLE WT cells at 25,32	WT	V		mitochondrial citrate transporter	NONE
SPAC19G12.06c	hta2	w461	89	V	V	VIABLE WT cells at 25,32	WT	V		histone H2A beta	SPCC622.08C
SPAC19G12.07c	rsd1	w1725-0	97	E	E	ESSENTIAL microcolonies long cells, often curved at 25,32	long high penetrance	E		RNA-binding protein Rsd1	NONE
SPAC19G12.08	scs7	w1726	64	V	V	VIABLE WT cells at 25,32	WT	V		fatty acid hydroxylase (predicted)	NONE
SPAC19G12.09		w1727	93	V	V	VIABLE WT cells at 25,32	WT	V		NADH/NADPH dependent indole-3-acetaldehyde reductase AKR3C2	NONE
SPAC19G12.10c	cpy1	w629	98	V	V	VIABLE WT cells at 25,32	WT	V		vacuolar carboxypeptidase Y	NONE
SPAC19G12.11	coq9	w1728	93	V	V	VIABLE WT cells at 25,32	WT	V		ubiquinone biosynthesis protein Coq9 (predicted)	NONE
SPAC19G12.12	dlp1	w1729	83	V	V	VIABLE small colonies slightly misshapen cells at 25,32	misshapen weak viable	V		decaprenyl diphosphate synthase subunit 2 Dlp1	SPBPJ4664.01
SPAC19G12.13c	poz1	w1730	94	V	V	VIABLE WT cells at 25,32	WT	V		sequence orphan	NONE
SPAC19G12.14	its3	w1030	79	E	E	ESSENTIAL spores at 25,32	spores	E		1-phosphatidylinositol-4-phosphate 5-kinase Its3	NONE
SPAC19G12.15c	tpp1	h176	97	V	V	VIABLE WT cells at 25,32	WT	V		trehalose-6-phosphate phosphatase Tpp1	SPAC3G6.09C
SPAC19G12.16c	adg2	w1731	14	V	V	VIABLE WT cells at 25,32	WT	V		conserved fungal protein	NONE
SPAC1A6.01c		w1900	98	V	V	VIABLE WT cells at 25,32	WT	V		human thyroid receptor interacting protein homolog	NONE
SPAC1A6.02		y86	99	E	E	ESSENTIAL small colonies slightly misshapen cells at 25,32	misshapen essential	E		WD repeat protein, human WDR55 family	NONE
SPAC1A6.03c		w1733-0	97	V	V	VIABLE WT cells at 25,32	WT	V		phospholipase (predicted)	SPAC977.09C|SPCC1450.09C|SPAC1786.02|SPBC1348.10C|SPAC1A6.04C
SPAC1A6.04c	plb1	w1034	98	V	V	VIABLE WT cells at 25,32	WT	V		phospholipase B homolog Plb1	SPAC977.09C|SPCC1450.09C|SPAC1A6.03C|SPAC1786.02|SPBC1348.10C
SPAC1A6.05c		w1734	98	V	V	VIABLE WT cells at 25,32	WT	V		triacylglycerol lipase	SPAC1786.01C
SPAC1A6.06c	meu31	w1735	76	V	V	VIABLE WT cells at 25,32	WT	V		sequence orphan	NONE
SPAC1A6.07		w1736	90	V	V	VIABLE WT cells at 25,32	WT	V		sequence orphan	NONE
SPAC1A6.08c	mug125	w1737	92	V	V	VIABLE WT cells at 25,32	WT	V		sequence orphan	NONE
SPAC1A6.09c	lag1	w1738	96	V	V	VIABLE WT cells at 25,32	WT	V		sphingosine N-acyltransferase Lag1	SPBC3E7.15C
SPAC1A6.10		w607	96	V	V	VIABLE WT cells at 25,32	WT	V		Moeb/ThiF domain	NONE
SPAC1B1.01	deb1	w904	70	E	E	ESSENTIAL spores, germinated spores slightly misshapen divide once or twice at 25,32	misshapen essential	E		transcription factor Rdp1	NONE
SPAC1B1.02c		w1739-1	100	V	V	VIABLE WT cells at 25,32	WT	V		NAD/NADH kinase (predicted)	SPAC3H5.11|SPCC24B10.02C
SPAC1B1.03c	kap95	h42(-0)	95	E	E	ESSENTIAL spores at 25,32	spores	E		karyopherin Kap95	NONE
SPAC1B1.04c		k169	94	V	V	VIABLE slightly misshapen cells at 25,32	misshapen weak viable	V		poly(A)-specific ribonuclease complex subunit Pan3 (predicted)	SPBC336.14C
SPAC1B2.02c	ugo1	k223	95	V	V	VIABLE small colonies slightly misshapen cells, some microcolonies skittle cells at 25,32.	skittle	V		mitochondrial fusion and transport protein Ugo1 (predicted)	NONE
SPAC1B2.03c		w1742-0	97	V	V	VIABLE WT cells at 25,32	WT	V		GNS1/SUR4 family protein	SPAC1639.01C
SPAC1B2.04	cox6	w859	99	V	V	VIABLE WT cells at 25,32	WT	V		cytochrome c oxidase subunit VI (predicted)	NONE
SPAC1B2.05	mcm5	w2177-0	69	E	E	ESSENTIAL germinated spores long, microcolonies with some long cells at 25,32	long high penetrance	E		MCM complex subunit Mcm5	NONE
SPAC1B3.01c		w338	92	V	V	VIABLE WT cells at 25,32	WT	V		uracil phosphoribosyltransferase (predicted)	SPAC1399.04C|SPAC1002.17C
SPAC1B3.02c		w1743	91	V	V	VIABLE WT cells at 25,32	WT	V		transcription elongation factor, Elf1 family	NONE
SPAC1B3.03c	wis2	p2	95	V	V	VIABLE WT cells at 25,32	WT	V		cyclophilin family peptidyl-prolyl cis-trans isomerase Wis2	NONE
SPAC1B3.04c		s203	99	V	V	VIABLE WT cells at 25,32	WT	V		mitochondrial GTPase Guf1 (predicted)	NONE
SPAC1B3.05	not3	w755	99	V	V	VIABLE WT cells at 25,32	WT	V		CCR4-Not complex subunit Not3/5 (predicted)	NONE
SPAC1B3.06c		w1744	90	V	V	VIABLE WT cells at 25,32	WT	V		UbiE family methyltransferase (predicted)	NONE
SPAC1B3.07c	vps28	w1745	74	V	V	VIABLE WT cells at 25,32	WT	V		ESCRT I complex subunit Vps28	NONE
SPAC1B3.08		w1746	97	V	V	VIABLE WT cells at 25,32	WT	V		COP9 signalosome complex subunit 12 (predicted)	NONE
SPAC1B3.09c		k61	99	E	E	ESSENTIAL spores, germinated spores, microcolonies slightly misshapen cells at 32, spores, germinated spores at 25	misshapen essential	E		Noc2p-Noc3p complex subunit Noc2 family (predicted)	SPAC1142.04
SPAC1B3.10c		w1747	97	V	V	VIABLE WT cells at 25,32	WT	V		SEL1 repeat protein, unknown biological role	NONE
SPAC1B3.11c	ypt4	w1749	91	V	V	VIABLE WT cells at 25,32	WT	V		GTPase Ypt4	NONE
SPAC1B3.12c	rpb10	p251	91	E	E	ESSENTIAL germinated spores slightly long at 25,32	long high penetrance	E		DNA-directed RNA polymerase I, II, and III subunit Rpb10	NONE
SPAC1B3.13		w1750-0	80	E	E	ESSENTIAL germinated spores, often long, some division at 25,32	long low penetrance	E		U3 snoRNP-associated protein Nan1	NONE
SPAC1B3.14	vma3	w178-0-0	41	E	E	ESSENTIAL spores, germinated spores at 25,32	germination	E		V-type ATPase subunit c	NONE
SPAC1B3.15c		x477	93	V	V	VIABLE WT cells at 25,32	WT	V		membrane transporter	SPAC1B3.16C
SPAC1B3.16c	vht1	x476	95	V	V	VIABLE small colonies WT with some long cells at 25,32	long low penetrance	V		vitamin H transporter Vth1	SPAC1B3.15C
SPAC1B3.17	clr2	w1751	97	V	V	VIABLE WT cells at 25,32	WT	V		chromatin silencing protein Clr2	NONE
SPAC1B3.18c	mrps18	y187	92	E	E	ESSENTIAL microcolonies skittle cells, small colonies WT cells at 25,32	skittle	E		mitochondrial ribosomal protein subunit S18	NONE
SPAC1B3.20		x21-1	100	V	V	VIABLE WT cells at 25,32	WT	V		sequence orphan	NONE
SPAC1B9.02c	sck1	p18	97	V	V	VIABLE WT cells at 25,32	WT	V		serine/threonine protein kinase Sck1	SPAC22E12.14C
SPAC1B9.03c		w2393-0	54	E	E	ESSENTIAL germinated spores at 25,32	germination	E		RNA-binding protein involved in ribosomal large subunit assembly and maintenance (predicted)	NONE
SPAC1D4.01		w1773	96	V	V	VIABLE WT cells at 25,32	WT	V		sequence orphan	NONE
SPAC1D4.02c		h152	95	V	V	VIABLE WT cells at 25,32	WT	V		human GRASP protein homolog (predicted)	NONE
SPAC1D4.03c	aut12	w1755	95	V	V	VIABLE WT cells at 25,32	WT	V		autophagy associated protein Aut12 (predicted)	NONE
SPAC1D4.04	cct2	k210	99	E	E	ESSENTIAL spores at 25,32	spores	E		chaperonin-containing T-complex beta subunit Cct2 (predicted)	NONE
SPAC1D4.05c		w1756	95	V	V	VIABLE WT cells at 25,32	WT	V		Erd1 homolog (predicted)	SPAC227.01C
SPAC1D4.06c	csk1	s105	95	V	V	VIABLE WT cells at 25,32	WT	V		cyclin-dependent kinase activating kinase Csk1	SPAC2F3.15
SPAC1D4.08	pis1	w1035	53	E	E	ESSENTIAL germinated spores at 25,32	germination	E		CDP-diacylglycerol--inositol 3-phosphatidyltransferase Pis1 (predicted)	NONE
SPAC1D4.09c	rtf2	w1758	93	V	V	VIABLE WT cells at 25,32	WT	V		DUF602 family protein	NONE
SPAC1D4.10	trz1	w1759-0	80	E	E	ESSENTIAL spores, germinated spores, occasionally microcolonies misshapen cells at 25,32	germination	E		tRNA endonuclease	SPBC3D6.03C
SPAC1D4.11c	lkh1	p10	100	V	V	VIABLE WT cells at 25,32" piled up" colony morphology	misshapen weak viable	V		dual specificity protein kinase Lkh1	NONE
SPAC1D4.12	rad15	c70	99	E	E	ESSENTIAL germinated spores long, septated, some division and swollen cells at 25,32	long high penetrance	E		transcription factor TFIIH complex subunit Rad15	NONE
SPAC1D4.13	byr1	c79	99	V	V	VIABLE WT cells at 25,32	WT	V		MAP kinase kinase Byr1	NONE
SPAC1D4.14	tho2	w1843-0-0-0	89	E	E	ESSENTIAL microcolonies long cells at 25,32	long high penetrance	E		THO complex subunit Tho2 (predicted)	NONE
SPAC1F12.02c		p319	10	V	V	VIABLE WT cells at 25,32	WT	V		translationally controlled tumor protein homolog	NONE
SPAC1F12.04c		w1763	88	V	V	VIABLE WT cells at 25,32	WT	V		conserved fungal protein	NONE
SPAC1F12.05		w1764	95	V	V	VIABLE WT cells at 25,32	WT	V		conserved fungal protein	SPBC18H10.20C
SPAC1F12.06c		w337	84	V	V	VIABLE WT cells at 25,32	WT	V		DNA repair endonuclease (predicted)	NONE
SPAC1F12.07		w275	91	V	V	VIABLE small colonies WT cells at 25,32	WT	V		phosphoserine aminotransferase (predicted)	NONE
SPAC1F12.08		w1765	54	E	E	ESSENTIAL microcolonies small cells at 25,32	small	E		cytidylyltransferase (predicted)	NONE
SPAC1F12.09	gpi17	x22	72	E	E	ESSENTIAL spores, germinated spores misshapen lysis at 25,32	misshapen essential	E		pig-S	NONE
SPAC1F12.10c		w858	99	V	V	VIABLE WT cells at 25,32	WT	V		NADPH-hemoprotein reductase (predicted)	SPCC330.03C
SPAC1F3.01	rrp6	k168	65	E	E	ESSENTIAL microcolonies misshapen cells at 25, germinated spores at 32	misshapen essential	E		exosome subunit Rrp6 (predicted)	NONE
SPAC1F3.03		w1767	84	V	V	VIABLE WT cells at 25,32	WT	V		Lgl family protein	NONE
SPAC1F3.05		p320	99	V	V	VIABLE WT cells at 25,32	WT	V		adaptin (predicted)	SPBC25H2.16C
SPAC1F3.06c	spo15	w1769	99	V	V	VIABLE WT cells at 25,32	WT	V		sporulation protein Spo15	NONE
SPAC1F3.07c	rsc58	w1770	95	V	V	VIABLE slightly misshapen cells at 25,32	misshapen weak viable	V		RSC complex subunit Rsc58	NONE
SPAC1F3.09	mug161	w1772	76	V	V	VIABLE WT cells at 25,32	WT	V		CwfJ family protein	NONE
SPAC1F3.10c	2001-10-01	w606	97	V	V	VIABLE slightly skittle cells at 32, cells slightly misshapen at 25	skittle	V		mitochondrial intermediate peptidase Oct1 (predicted)	NONE
SPAC1F5.02		p80	99	E	E	ESSENTIAL microcolonies rounded cells at 25,32	rounded	E		protein disulfide isomerase (predicted)	NONE
SPAC1F5.03c		w1777	63	V	V	VIABLE WT cells at 25,32	WT	V		FAD-dependent oxidoreductase (predicted)	SPAC6G10.06
SPAC1F5.04c	cdc12	h15	99	E	E	ESSENTIAL germinated spores long, slight swollen at 25,32	long high penetrance	E		formin Cdc12	SPAC20G4.02C|SPCC895.05
SPAC1F5.05c		w1776	80	V	V	VIABLE WT cells at 25, stubby, septated cells at 32, cells dead at 36	stubby	V		sequence orphan	NONE
SPAC1F5.06	lsh1	p145-0	99	E	E	ESSENTIAL spores, germinated spores at 25,32 some division	germination	E		heat shock protein Lhs1 (predicted)	NONE
SPAC1F5.07c	hem14	w1775	97	V	V	VIABLE WT cells at 25,32	WT	V		protoporphyrinogen oxidase (predicted)	NONE
SPAC1F5.08c	yam8	w95	94	V	V	VIABLE WT cells at 25,32	WT	V		calcium transport protein	NONE
SPAC1F5.09c	shk2	w12	99	V	V	VIABLE WT cells at 25,32	WT	V		PAK-related kinase Shk2	SPAC12B10.14C|SPBC1604.14C
SPAC1F5.10		y318	96	V	V	VIABLE small colonies slightly long cells at 25,32	long high penetrance	V	16.22(1.23)	ATP-dependent RNA helicase, eIF4A related (predicted)	NONE
SPAC1F5.11c	tra2	w754	99	E	E	ESSENTIAL microcolonies long branched, septated cells at 25,32	long branched	E		phosphatidylinositol kinase-related protein Tra2	SPBP16F5.03C
SPAC1F7.01c	spt6	w1779-0	97	V	V	VIABLE slightly curved cells at 32	curved	V		transcription elongation factor Spt6	NONE
SPAC1F7.02c	has1	h242	99	E	E	ESSENTIAL spores at 25,32	spores	E		ATP-dependent RNA helicase Has1 (predicted)	NONE
SPAC1F7.03	pkd2	w1780	95	E	E	ESSENTIAL spores at 25,32	spores	E		TRP-like ion channel	SPCC663.14C
SPAC1F7.04	rho1	w449-0	48	V	E	VIABLE WT cells at 25,32	WT	V		Rho family GTPase Rho1	SPAC20H4.11C
SPAC1F7.05	cdc22	w374-0	80	E	E	ESSENTIAL germinated spores long at 25,32	long high penetrance	E		ribonucleoside reductase large subunit Cdc22	NONE
SPAC1F7.06		w1781	76	V	V	VIABLE WT cells at 25,32	WT	V		ThiJ domain protein	SPAC11D3.13|SPAC5H10.02C|SPCC757.03C|SPBC947.09
SPAC1F7.07c	fip1	w1782	97	V	V	VIABLE WT cells at 25,32	WT	V		iron permease Fip1	NONE
SPAC1F7.08	fio1	w1783	98	V	V	VIABLE WT cells at 25,32	WT	V		iron transport multicopper oxidase Fio1	NONE
SPAC1F7.09c		w274	97	V	V	VIABLE WT cells at 25,32	WT	V		allantoicase (predicted)	NONE
SPAC1F7.10		w1784	91	V	V	VIABLE WT cells at 25,32	WT	V		hydantoin racemase family (predicted)	SPCC576.02
SPAC1F7.11c		w753	99	V	V	VIABLE WT cells at 25,32	WT	V		transcription factor, zf-fungal binuclear cluster type (predicted)	NONE
SPAC1F7.12	yak3	w1785	95	V	V	VIABLE WT cells at 25,32	WT	V		aldose reductase YakC	NONE
SPAC1F7.13c	rpl801	w1808	85	V	V	VIABLE very small colonies WT cells at 25,32	WT	V		60S ribosomal protein L8	SPBC2F12.07C|SPBC839.04
SPAC1F8.01	ght3	w148	99	V	V	VIABLE WT cells at 25,32	WT	V		hexose transporter Ght3	SPBC1683.08|SPCC548.06C|SPCC548.07C|SPBC4B4.08|SPBC1348.14C|SPCC1235.13|SPCC1235.14
SPAC1F8.02c		w1786	93	V	V	VIABLE WT cells at 25,32	WT	V		sequence orphan	NONE
SPAC1F8.03c	str3	x475	94	V	V	VIABLE WT cells at 25,32, poor growth at 36	WT	V		siderophore-iron transporter Str3	SPCC61.01C|SPBC4F6.09
SPAC1F8.04c		p321	99	V	V	VIABLE WT cells at 25,32	WT	V		hydrolase (predicted)	NONE
SPAC1F8.05	isp3	s135	99	V	V	VIABLE WT cells at 25,32	WT	V		sequence orphan	NONE
SPAC1F8.06	fta5	w1787	96	V	V	VIABLE WT cells at 25,32	WT	V		Sim4 and Mal2 associated (4 and 2 associated) protein 5	SPAC977.07C|SPAPB2C8.01|SPAC977.07C|SPCC188.09C
SPAC1F8.07c		x23	96	E	E	ESSENTIAL microcolonies long cells at 25,32	long high penetrance	E		pyruvate decarboxylase (predicted)	SPAC186.09
SPAC1F8.08		x1173-1	100	V	V	VIABLE WT cells at 25,32	WT	V		sequence orphan	NONE
SPAC20G4.01	caf16	w1789	42	V	V	VIABLE WT cells at 25,32	WT	V		CCR4-Not complex subunit Caf16	NONE
SPAC20G4.02c	fus1	s136	98	V	V	VIABLE WT cells at 25,32	WT	V		formin Fus1	SPAC1F5.04C|SPCC895.05
SPAC20G4.03c	hri1	s89	97	V	V	VIABLE WT cells at 25,32	WT	V		eIF2 alpha kinase Hri1	NONE
SPAC20G4.04c	hus1	c233	95	V	V	VIABLE WT cells at 25,32	WT	V		checkpoint clamp complex protein Hus1	NONE
SPAC20G4.05c		w1790	89	V	V	VIABLE WT cells at 25,32	WT	V		UPF0061 family protein	NONE
SPAC20G4.06c	adf1	p36	99	E	E	ESSENTIAL microcolonies long cells at 25,32	long high penetrance	E		cofilin	NONE
SPAC20G4.07c	sts1	w1045	95	V	V	VIABLE WT cells at 25,32	WT	V		C-24(28) sterol reductase Sts1	NONE
SPAC20G4.08		w1791	97	V	V	VIABLE WT cells at 25,32	WT	V		sequence orphan	NONE
SPAC20G8.01	cdc17	h68-a	46	E	E	ESSENTIAL germinated spores long at 25,32	long high penetrance	E		ATP-dependent DNA ligase Cdc17	SPBC713.06
SPAC20G8.02		w1792-0	98	V	V	VIABLE WT cells at 25,32	WT	V		mitochondrial phospholipase (predicted)	NONE
SPAC20G8.03	itr2	w143	99	E	E	ESSENTIAL spores at 25,32	spores	E		MFS myo-inositol transporter	SPAC4F8.15
SPAC20G8.04c		w1793	97	V	V	VIABLE WT cells at 25,32	WT	V		mitochondrial electron transfer flavoprotein-ubiquinone oxidoreductase	NONE
SPAC20G8.05c	cdc15	h2-0	99	E	E	ESSENTIAL germinated spores long at 25,32	long high penetrance	E		cell division control protein Cdc15	SPBC11C11.02
SPAC20G8.06	not1	w752	99	E	E	ESSENTIAL small colonies rounded cells at 32, cells longer at 25	rounded	E		CCR4-Not complex subunit Not1 (predicted)	NONE
SPAC20G8.07c	erg2	w1794	93	V	V	VIABLE WT cells at 25,32	WT	V		C-8 sterol isomerase Erg2 (predicted)	NONE
SPAC20G8.08c	fft1	w1795	99	V	V	VIABLE WT cells at 25,32	WT	V		fun thirty related protein Fft1	SPCC1235.05C|SPAC25A8.01C
SPAC20G8.09c		w1796	99	V	V	VIABLE WT cells at 25,32	WT	V		N-acetyltransferase Nat10 (predicted)	NONE
SPAC20G8.10c	atg6	w2163	97	V	V	VIABLE WT cells at 25,32	WT	V		beclin family protein	NONE
SPAC20H4.01	utp5	w2353	97	E	E	ESSENTIAL spores, germinated spores long at 25,32	long high penetrance	E		U3 snoRNP-associated protein Utp5	NONE
SPAC20H4.02	dsc3	s189	99	V	V	VIABLE small colonies slightly misshapen cells at 25,32	misshapen weak viable	V		conserved fungal protein	NONE
SPAC20H4.03c	tfs1	x229	90	V	V	VIABLE WT cells at 25,32	WT	V		transcription elongation factor TFIIS	NONE
SPAC20H4.04	fml2	x230	97	V	V	VIABLE WT cells at 25,32	WT	V		ATP-dependent 3' to 5' DNA helicase (predicted)	SPAC9.05
SPAC20H4.05c		p323	99	V	V	VIABLE WT cells at 25,32	WT	V		adducin	SPAC9.06C
SPAC20H4.06c		w4264	94	V	V	VIABLE WT cells at 32	WT	V		RNA-binding protein	NONE
SPAC20H4.07	rhp57	p157	99	V	V	VIABLE long cells at 25,32	long high penetrance	V		RecA family ATPase Rhp57	NONE
SPAC20H4.08		x231	83	V	V	VIABLE WT cells at 25,32	WT	V		phosphatase activator (predicted)	SPBP4H10.16C
SPAC20H4.09		y88	99	V	V	VIABLE WT cells at 25,32	WT	V		ATP-dependent RNA helicase, spliceosomal (predicted)	NONE
SPAC20H4.10	ufd2	w18	99	V	V	VIABLE WT cells at 25,32	WT	V		ubiquitin-protein ligase E4 (predicted)	NONE
SPAC20H4.11c	rho5	s202	92	V	V	VIABLE slightly misshapen cells at 25,32	misshapen weak viable	V		Rho family GTPase Rho5	SPAC1F7.04
SPAC212.01c		w4142	97	V	V	VIABLE WT cells at 32	WT	V		S. pombe specific UPF0300 family protein 6	SPAC10F6.15|SPAC4G9.07|SPAC4G9.07|SPBC1861.06C|SPCC1259.14C|SPAC11G7.06C
SPAC212.02		w1798	84	V	V	VIABLE WT cells at 25,32	WT	V		sequence orphan	NONE
SPAC212.03		w1799-1	100	V	V	VIABLE WT cells at 32	WT	V		hypothetical protein	SPBCPT2R1.03
SPAC212.04c		w1800(-0)	96	V	V	VIABLE WT cells at 25,32	WT	V		S. pombe specific DUF999 family protein 1	SPAC212.01C|SPAC750.06C|SPBC1348.01|SPAC977.06|SPBC1348.07|SPBCPT2R1.01C|SPBPB2B2.07C|SPBPB2B2.14C
SPAC212.08c		w1804	95	V	V	VIABLE WT cells at 32	WT	V		GPI anchored protein (predicted)	SPAC750.07C
SPAC212.11	tlh1	c230	81	V	V	VIABLE WT cells at 25,32	WT	V		RecQ type DNA helicase	SPBCPT2R1.08C
SPAC21E11.03c	pcr1	k245	92	V	V	VIABLE WT cells at 25,32	WT	V		transcription factor Pcr1	SPBC2F12.09C|SPBC29B5.01
SPAC21E11.04	ppr1	w1809	91	V	V	VIABLE slightly misshapen cells at 25,32	misshapen weak viable	V		L-azetidine-2-carboxylic acid acetyltransferase	NONE
SPAC21E11.05c	cyp8	k200	97	V	V	VIABLE WT cells at 25,32	WT	V		cyclophilin family peptidyl-prolyl cis-trans isomerase Cyp8	NONE
SPAC21E11.06	tif224	w1810	94	V	V	ESSENTIAL spores at 25,32	spores	E		translation initiation factor eIF2B delta subunit	NONE
SPAC21E11.07		h240	88	E	E	ESSENTIAL microcolonies slightly misshapen cells at 25,32	misshapen essential	E		iron-sulphur cluster biogenesis protein (predicted)	NONE
SPAC21E11.08	lcb2	w2046-0	97	E	E	ESSENTIAL microcolonies slightly misshapen cells, some long cells, some lysis at 25,32	long low penetrance	E		serine palmitoyltransferase (predicted)	NONE
SPAC222.03c	tim10	p324-0	91	E	E	ESSENTIAL microcolonies slightly skittle cells at 25,32	skittle	E		Tim9-Tim10 complex subunit Tim10 (predicted)	NONE
SPAC222.04c	ies6	w1813-0	83	V	V	VIABLE small colonies misshapen cells at 25,32, occasionally very long possibly diploidises	misshapen viable	V		chromatin remodeling complex associated protein Ies6 (predicted)	NONE
SPAC222.05c	mss1	s188	96	V	V	VIABLE WT cells at 25,32, possibly poor germination	WT	V		mitochondrial GTPase (predicted)	NONE
SPAC222.06	mak16	y117	99	E	E	ESSENTIAL spores at 25,32	spores	E		nuclear HMG-like acidic protein Mak16 (predicted)	NONE
SPAC222.07c	hri2	s88	97	V	V	VIABLE WT cells at 25,32	WT	V		eIF2 alpha kinase Hri2	NONE
SPAC222.08c		w273	95	V	V	VIABLE WT cells at 25,32	WT	V		imidazoleglycerol-phosphate synthase (predicted)	NONE
SPAC222.09	seb1	s44	76	E	E	ESSENTIAL spores at 25,32	spores	E		RNA-binding protein Seb1	NONE
SPAC222.10c	byr4	h135	97	E	E	ESSENTIAL germinated spores swollen branched slightly long at 25,32	long branched	E		two-component GAP Byr4	NONE
SPAC222.11	hem13	w1814-0	89	E	E	ESSENTIAL microcolonies slightly misshapen cells at 25,32	misshapen essential	E		coproporphyrinogen III oxidase (predicted)	NONE
SPAC222.12c	atp2	w199	93	V	V	VIABLE WT cells at 25,32	WT	V		F1-ATPase beta subunit	NONE
SPAC222.13c		w1815	97	V	V	VIABLE WT cells at 25,32	WT	V		6-phosphofructo-2-kinase (predicted)	SPAPB17E12.14C
SPAC222.14c		s187	99	V	V	VIABLE WT cells at 25,32	WT	V		GTP binding protein Sey1 (predicted)	NONE
SPAC222.15	meu13	s121	99	V	V	VIABLE WT cells at 25,32	WT	V		Tat binding protein 1(TBP-1)-interacting protein (TBPIP) homolog (predicted)	NONE
SPAC222.16c	csn3	w1816	95	V	V	VIABLE WT cells at 25,32	WT	V		COP9/signalosome complex subunit Csn3 (predicted)	NONE
SPAC227.01c		w133	95	V	V	VIABLE stubby cells at 32 cells barely growing at 25	stubby	V		Erd1 homolog	SPAC1D4.05C
SPAC227.02c		w1817-0	92	E	E	ESSENTIAL germinated spores slightly misshapen and divide once at 25,32	misshapen essential	E		rRNA processing protein Rrp15 (predicted)	NONE
SPAC227.03c		w822	99	V	V	VIABLE WT cells at 25,32	WT	V		mitochondrial NAD+ transporter (predicted)	NONE
SPAC227.04		w1818	93	V	V	VIABLE WT cells at 25,32	WT	V		autophagy C terminal domain family protein	NONE
SPAC227.05		k199	99	V	V	VIABLE WT cells at 25,32	WT	V		prefoldin subunit 4 (predicted)	NONE
SPAC227.06		w1819	95	V	V	VIABLE WT cells at 25,32	WT	V		Rab GTPase binding (predicted)	NONE
SPAC227.07c	pab1	y61	96	V	V	VIABLE small colonies rounded and WT cells at 25,32	rounded	V		protein phosphatase regulatory subunit Pab1	NONE
SPAC227.08c	yth1	k167	92	E	E	ESSENTIAL microcolonies misshapen cells at 25,32	misshapen essential	E		zinc finger protein Yth1	NONE
SPAC227.09		w1820	96	E	E	ESSENTIAL microcolonies skittle, rounded cells at 25,32	skittle	E		folylpolyglutamate synthase (predicted)	NONE
SPAC227.10		k198	99	V	V	VIABLE slightly misshapen cells at 25,32, cells more misshapen, occasionally slightly curved at 36	misshapen weak viable	V		prefoldin subunit 2 (predicted)	NONE
SPAC227.11c		w1821	97	V	V	VIABLE WT cells at 25,32	WT	V		sensor for misfolded ER glycoproteins Yos9 (predicted)	NONE
SPAC227.12		y87	99	E	E	ESSENTIAL germinated spores long at 25,32	long high penetrance	E		U4/U6 x U5 tri-snRNP complex subunit Prp4 family (predicted)	NONE
SPAC227.13c	isu1	w1822	93	V	V	VIABLE WT cells at 25,32	WT	V		mitochondrial iron-sulfur cluster assembly scaffold protein Isu1	NONE
SPAC227.14		w336-1	100	V	V	VIABLE WT cells at 25,32	WT	V		nicotinamide riboside kinase (predicted)	SPBP22H7.06
SPAC227.15		x289	99	V	V	VIABLE WT cells at 25,32	WT	V		protein phosphatase regulatory subunit Reg1 (predicted)	NONE
SPAC227.16c	psf3	x290-0	100	E	E	ESSENTIAL microcolonies slightly misshapen cells, some long cells at 25,32	long low penetrance	E		GINS complex subunit Psf3 (predicted)	NONE
SPAC227.17c		w1825	81	V	V	VIABLE WT cells at 25,32	WT	V		conserved protein (fungal and plant)	NONE
SPAC227.18	lys3	w1016	96	V	V	VIABLE WT cells at 25,32	WT	V		saccharopine dehydrogenase [NAD+, L-lysine forming]	NONE
SPAC22A12.01c	pso2	p130	99	V	V	VIABLE WT cells, some germination long at 25,32,	long low penetrance	V		DNA 5' exonuclease (predicted)	NONE
SPAC22A12.02c	mug103	w1826	80	V	V	VIABLE WT cells at 25,32	WT	V		sequence orphan	NONE
SPAC22A12.03c	csn4	x1040	90	V	V	VIABLE WT cells at 25,32	WT	V		COP9/signalosome complex subunit Csn4	NONE
SPAC22A12.04c	rps2201	w1828	70	V	V	VIABLE small colonies WT cells at 25,32	WT	V		40S ribosomal protein S15a	SPAC5D6.01
SPAC22A12.05	rpc11	p278	99	E	E	ESSENTIAL germinated spores slightly misshapen, occasionally divide once or twice, at 25,32	misshapen essential	E		DNA-directed RNA polymerase III complex subunit Rpc11	NONE
SPAC22A12.06c		w1829	97	V	V	VIABLE WT cells at 25,32	WT	V		serine hydrolase	NONE
SPAC22A12.07c	ogm1	p79	99	V	V	VIABLE small colonies misshapen septated at 32, cells less misshapen at 25	misshapen viable	V		protein O-mannosyltransferase Ogm1	NONE
SPAC22A12.08c		w1830-0	96	E	E	ESSENTIAL small colonies skittle cells at 25,32	skittle	E		cardiolipin synthase/ hydrolase fusion protein (predicted)	NONE
SPAC22A12.09c	sap114	y102	96	E	E	ESSENTIAL germinated spores misshapen, occasionally microcolonies septated cells at 25,32	misshapen essential	E		splicing factor Sap114	NONE
SPAC22A12.10		w1831	60	V	V	VIABLE WT cells at 25,32	WT	V		diacylglycerol cholinephosphotranferase/ diacylglycerol ethanolaminesphotranferase (predicted)	NONE
SPAC22A12.11	dak1	w1832	94	V	V	VIABLE WT cells at 25,32	WT	V		dihydroxyacetone kinase Dak1	SPAC977.16C
SPAC22A12.12c		w335	92	E	E	ESSENTIAL germinated spores, occasionally long at 25,32	germination	E		exosome subunit Rrp40 (predicted)	NONE
SPAC22A12.13	mug84	p326	99	E	E	ESSENTIAL germinated spores slightly misshapen, often divide once at 25,32	misshapen essential	E		pig-P (subunit) (predicted)	NONE
SPAC22A12.14c		w605	99	V	V	VIABLE WT cells at 25,32	WT	V		BSD domain protein, unknown biological role	NONE
SPAC22A12.15c	bip1	x24	97	E	E	ESSENTIAL spores at 25,32	spores	E		BiP	NONE
SPAC22A12.16		w1834	68	V	V	VIABLE WT cells at 25,32	WT	V		ATP-citrate synthase subunit 2 (predicted)	NONE
SPAC22A12.17c		w1835	94	V	V	VIABLE WT cells at 25,32	WT	V		short chain dehydrogenase (predicted)	SPAC8E11.10|SPCC1739.08C
SPAC22E12.01		x327	59	V	V	VIABLE WT cells at 25,32	WT	V		membrane transporter (predicted)	NONE
SPAC22E12.02		k123	99	E	E	ESSENTIAL microcolonies long cells, colonies appear dark at 25,32	long high penetrance	E		RNA-binding protein	NONE
SPAC22E12.03c		w334	88	V	V	VIABLE WT cells at 25,32	WT	V		THIJ/PFPI family peptidase (predicted)	NONE
SPAC22E12.04	ccs1	w1836	56	V	V	VIABLE WT cells at 25,32	WT	V		metallochaperone Ccs1	NONE
SPAC22E12.05c	rer1	w1837	90	V	V	VIABLE WT cells at 25,32	WT	V		Rer1 family protein	NONE
SPAC22E12.06c	gmh3	p78	94	V	V	VIABLE WT cells at 25,32	WT	V		alpha-1,2-galactosyltransferase Gmh3	SPBC1289.13C|SPAC5H10.13C|SPAC5H10.11|SPCC736.04C|SPAC637.06|SPBC8D2.17
SPAC22E12.07	rna1	s247	99	E	E	ESSENTIAL spores at 25,32	spores	E		Ran GAP Rna1	NONE
SPAC22E12.08	rrn10	x25-1	100	E	E	ESSENTIAL microcolonies long cells at 25, cells more misshapen at 32	long high penetrance	E		RNA polymerase I upstream activation factor complex subunit Rrn10	NONE
SPAC22E12.09c	krp1	w892	91	E	E	ESSENTIAL microcolonies rounded cells at 25,32	rounded	E		kexin	NONE
SPAC22E12.10c	etp1	w869	99	E	E	ESSENTIAL spores, germinated spores, occasional microcolonies of WT/ rounded cells at 25,32	germination	E		mitochondrial type I [2Fe-2S] ferredoxin Etp1/ cytochrome oxidase cofactor Cox15, fusion	NONE
SPAC22E12.11c	set3	w751	98	V	V	VIABLE WT cells at 32 cells slightly misshapen at 25	misshapen weak viable	V		histone lysine methyltransferase Set3	NONE
SPAC22E12.13c	rlp24	y286	93	E	E	ESSENTIAL spores, germinated spores at 25,32	germination	E		60S ribosomal protein L24-3 (L30)	SPAC6G9.09C|SPCC330.14C
SPAC22E12.14c	sck2	s87	99	V	V	VIABLE WT cells at 25,32	WT	V		serine/threonine protein kinase Sck2	SPAC1B9.02C
SPAC22E12.16c	pik1	w1256-0	94			ESSENTIAL spores, germinated spores at 25,32	germination	E		phosphatidylinositol kinase Pik1	NONE
SPAC22E12.17c	glo3	w750	96	E	E	ESSENTIAL germinated spores at 25,32	germination	E		ARF GTPase activating protein	NONE
SPAC22E12.18		w1841	54	V	V	VIABLE very small colonies WT cells at 25,32	WT	V		conserved fungal protein	NONE
SPAC22E12.19	snt1	w1842	97	V	V	VIABLE WT cells at 25,32	WT	V		histone deacetylase complex subunit (predicted)	NONE
SPAC22F3.02	atf31	w1849	86	V	V	VIABLE WT cells at 25,32	WT	V		transcription factor Atf31	NONE
SPAC22F3.03c	rdh54	p143	99	V	V	VIABLE WT cells with some long cells at 25,32, long cells at 36	long low penetrance	V		ATP-dependent DNA helicase Rdh54	NONE
SPAC22F3.04	mug62	w1848	98	V	V	VIABLE WT cells at 25,32	WT	V		AMP binding enzyme (predicted)	SPAC56F8.02
SPAC22F3.05c	alp41	p38-1	100	E	E	ESSENTIAL microcolonies misshapen cells at 25,32	misshapen essential	E		ADP-ribosylation factor Alp41	NONE
SPAC22F3.06c	lon1	h137	99	V	V	VIABLE WT cells at 25,32	WT	V		Lon protease homolog Lon1	NONE
SPAC22F3.07c	atp20	x1034	100	V	V	VIABLE WT cells at 25,32	WT	V		F0-ATPase subunit G (predicted)	NONE
SPAC22F3.08c	rok1	h239	99	V	V	VIABLE WT cells at 25,32	WT	V		ATP-dependent RNA helicase Rok1 (predicted)	NONE
SPAC22F3.09c	res2	w1846	77	V	V	VIABLE small colonies WT cells at 25,32	WT	V		MBF transcription factor complex subunit Res2	NONE
SPAC22F3.10c	gcs1	w1006	78	V	V	VIABLE small colonies WT cells at 25,32	WT	V		glutamate-cysteine ligase Gcs1	NONE
SPAC22F3.11c	snu23	w1845	16	V	V	VIABLE WT cells at 25,32	WT	V		U4/U6 x U5 tri-snRNP complex subunit Snu23 (predicted)	NONE
SPAC22F3.12c	rgs1	c40	99	V	V	VIABLE WT cells at 25,32	WT	V		regulator of G-protein signaling Rgs1	NONE
SPAC22F3.13	tsc1	w1844	93	V	V	VIABLE small colonies WT cells at 25,32	WT	V		hamartin	NONE
SPAC22F8.02c	pvg5	w1852	94	V	V	VIABLE WT cells at 25,32	WT	V		PvGal biosynthesis protein Pvg5	NONE
SPAC22F8.03c		w1853	79	V	V	VIABLE WT cells at 25,32	WT	V		sequence orphan	NONE
SPAC22F8.04		p327	99	V	V	VIABLE WT cells at 25,32	WT	V		triose phosphate transporter (predicted)	NONE
SPAC22F8.05		w1854	94	V	V	VIABLE WT cells at 25,32	WT	V		alpha,alpha-trehalose-phosphate synthase (predicted)	SPACUNK4.16C
SPAC22F8.06	pam1	w1855-0	86	E	E	ESSENTIAL spores, germinated spores at 25,32	germination	E		20S proteasome component beta 6	NONE
SPAC22F8.07c	rtf1	p328	96	V	V	VIABLE WT cells at 25,32	WT	V		replication termination factor Rtf1	SPBC1198.11C
SPAC22F8.08	sec24	w1856-0	98	E	E	ESSENTIAL spores, some germinated spores at 25,32	spores	E		COPII vesicle coat protein (predicted)	NONE
SPAC22F8.09	rrp16	w1857	57	V	V	VIABLE WT cells at 25,32	WT	V		rRNA processing protein Rrp16 (predicted)	NONE
SPAC22F8.10c	sap145	w1858-0	98	E	E	ESSENTIAL spores, germinated spores at 25,32	germination	E		U2 snRNP-associated protein Sap145 (predicted)	NONE
SPAC22F8.11	plc1	w1859	99	V	V	VIABLE small colonies misshapen cells at 32, cells slightly misshapen at 25	misshapen viable	V		phosphoinositide phospholipase C Plc1	NONE
SPAC22F8.12c	shf1	w1860-0	80	V	V	VIABLE long cells at 25,32	long high penetrance	V	18.75(2.25),19.76(3.03)	small histone ubiquitination factor Shf1	NONE
SPAC22G7.01c		w1861	98	V	V	VIABLE WT cells at 25,32	WT	V		aminopeptidase (predicted)	NONE
SPAC22G7.02	kap111	k28	99	V	V	VIABLE slightly misshapen cells at 25,32	misshapen weak viable	V		karyopherin Kap111	NONE
SPAC22G7.03		w1862	95	V	V	VIABLE WT cells at 25,32	WT	V		sequence orphan	NONE
SPAC22G7.04	ubp13	k184	99	V	V	VIABLE WT cells at 25,32	WT	V		ubiquitin C-terminal hydrolase, poly(A)-specific ribonuclease complex subunit Pan2 (predicted)	NONE
SPAC22G7.05		c159	99	V	V	VIABLE WT cells at 25,32	WT	V		krr family protein	NONE
SPAC22G7.06c	ura1	w1863	99	V	V	VIABLE WT cells at 25,32	WT	V		carbamoyl-phosphate synthase (glutamine hydrolyzing), aspartate carbamoyltransferase Ura1	NONE
SPAC22G7.07c		w333	93	V	V	VIABLE WT cells at 25,32	WT	V		mRNA (N6-adenosine)-methyltransferase (predicted)	NONE
SPAC22G7.08	ppk8	s86	99	V	V	VIABLE WT cells at 25,32	WT	V		serine/threonine protein kinase Ppk8 (predicted)	SPCC1020.10
SPAC22G7.09c	nup45	k60	96	E	E	ESSENTIAL microcolonies long curved cells at 25,32	long high penetrance	E		nucleoporin Nup45	NONE
SPAC22G7.10		k166	99	E	E	ESSENTIAL spores, germinated spores at 25,32	germination	E		mRNA cleavage and polyadenylation specificity factor complex subunit, Fip1 homolog (predicted)	NONE
SPAC22G7.11c		x1127	98	V	V	VIABLE WT cells at 32	WT	V		conserved fungal protein	SPAC869.09|SPAC11D3.01C
SPAC22H10.02		w1866-1	100	V	V	VIABLE WT cells at 25,32	WT	V		conserved fungal protein	NONE
SPAC22H10.03c	kap114	w1867	98	V	V	VIABLE WT cells at 25,32	WT	V		karyopherin Kap14	NONE
SPAC22H10.04		p209	99	V	V	VIABLE WT cells at 25,32	WT	V		protein phosphatase type 2A (predicted)	NONE
SPAC22H10.05c		k165	99	E	E	ESSENTIAL spores, germinated spores at 25,32	germination	E		mRNA cleavage and polyadenylation specificity factor complex subunit (predicted)	NONE
SPAC22H10.07	scd2	s108	99	V	V	VIABLE small colonies rounded cells at 25,32	rounded	V		scaffold protein Scd2	NONE
SPAC22H10.08		w1869	68	V	V	VIABLE WT cells at 25,32	WT	V		DUF2009 protein	SPCC16A11.03C
SPAC22H10.09		s43	99	V	V	VIABLE WT cells at 25,32	WT	V		sequence orphan	NONE
SPAC22H10.10	alp21	h75-a	72	E	E	ESSENTIAL germinated spores misshapen, some division at 25,32	misshapen essential	E		tubulin specific chaperone cofactor E	NONE
SPAC22H10.11c		w1870	97	V	V	VIABLE small colonies WT cells, occasionally curved at 25,32	curved	V		sequence orphan	NONE
SPAC22H10.12c	gdi1	w1871-0	96	E	E	ESSENTIAL germinated spores at 25,32	germination	E		GDP dissociation inhibitor Gdi1 (predicted)	NONE
SPAC22H10.13	zym1	h184	99	V	V	VIABLE WT cells at 25,32	WT	V		metallothionein	NONE
SPAC22H12.01c	mug35	w1872	96	V	V	VIABLE WT cells at 25,32	WT	V		sequence orphan	NONE
SPAC22H12.02	tfg3	p240	99	V	V	VIABLE WT cells at 25,32	WT	V		transcription factor TFIIF complex subunit Tfg3	NONE
SPAC22H12.03		w1873	46	V	V	VIABLE WT cells at 25,32	WT	V		mitochondrial hydrolase (predicted)	NONE
SPAC22H12.04c	rps102	y203	93	V	V	VIABLE WT cells at 25,32	WT	V		40S ribosomal protein S3a (predicted)	SPAC13G6.02C
SPAC22H12.05c		w1874	93	V	V	VIABLE WT cells at 25,32	WT	V		fasciclin domain protein (3)	NONE
SPAC23A1.02c		w1876	97	V	V	VIABLE WT cells at 25,32	WT	V		phosphoprotein phosphatase (predicted)	NONE
SPAC23A1.03	apt1	w332-1	100	V	V	VIABLE WT cells at 25,32	WT	V		adenine phosphoribosyltransferase (APRT) (predicted)	NONE
SPAC23A1.04c	mnl1	p76	99	V	V	VIABLE WT cells at 25,32	WT	V		alpha mannosidase-like protein	NONE
SPAC23A1.05		w1877-0	59	E	E	ESSENTIAL germinated spores at 25,32	germination	E		serine palmitoyl transferase A subunit (predicted)	NONE
SPAC23A1.06c	cmk2	s138	99	V	V	VIABLE WT cells at 25,32	WT	V		MAPK-activated protein kinase Cmk2	SPCC1322.08
SPAC23A1.07		w749	99	V	V	VIABLE WT cells at 25,32	WT	V		ubiquitin-protein ligase E3 (predicted)	NONE
SPAC23A1.08c	rpl3401	y271	99	E	E	ESSENTIAL spores, germinated spores at 25,32	germination	E		60S ribosomal protein L34	SPCC1322.15
SPAC23A1.09		k122	99	V	V	VIABLE WT cells at 25,32	WT	V		RNA-binding protein	NONE
SPAC23A1.11	rpl1602	y303-1	100	V	V	VIABLE WT cells at 25,32	WT	V		60S ribosomal protein L13/L16	SPBC839.13C|SPBC2G2.05
SPAC23A1.12c	frs1	w1879	95	E	E	ESSENTIAL spores at 25,32	spores	E		phenylalanine-tRNA ligase beta subunit Frs1 (predicted)	NONE
SPAC23A1.14c		w1880	90	V	V	VIABLE WT cells at 25,32	WT	V		uncharacterised trans-sulfuration enzyme (predicted)	NONE
SPAC23A1.15c	sec20	w1881	77	V	V	VIABLE WT cells at 25,32	WT	V		SNARE Sec20	NONE
SPAC23A1.16c	rtr1	w1882	86	V	V	ESSENTIAL germinated spores long misshapen, septated at 32, microcolonies long cells at 25	long high penetrance	E		RNA polymerase II-associated protein Rtr1 (predicted)	NONE
SPAC23A1.17		h151	99	V	V	VIABLE WT cells at 25,32	WT	V		WIP homolog	NONE
SPAC23A1.18c	mrp51	w1883-0	93	E	E	ESSENTIAL microcolonies skittle cells at 25,32	skittle	E		mitochondrial ribosomal protein subunit L51-b (predicted)	SPBC2G2.07C
SPAC23A1.19c		w1999	99	E	E	ESSENTIAL spores, germinated spores at 32, some colonies WT cells at 25	germination	E		RecQ type DNA helicase Hrq1 (predicted)	NONE
SPAC23C11.01		w1884	69	V	V	VIABLE WT cells at 25,32	WT	V		ER membrane protein, ICE2 family	NONE
SPAC23C11.02c	rps23	y218	88	V	V	VIABLE small colonies WT cells at 25,32	WT	V		40S ribosomal protein S23	SPBP4H10.13
SPAC23C11.03		k164	99	E	E	ESSENTIAL spores, some germinated spores at 25,32	spores	E		U3 snoRNP-associated protein Mpp1 (predicted)	NONE
SPAC23C11.04c	pnk1	p208	96	V	V	VIABLE small colonies slightly long cells at 25,32	long high penetrance	V		DNA kinase/phosphatase Pnk1	NONE
SPAC23C11.05		c33	99	E	E	ESSENTIAL spores, germinated spores at 25,32	germination	E		inorganic pyrophosphatase	SPAC3A12.02
SPAC23C11.06c		w1885	94	V	V	VIABLE WT cells at 25,32	WT	V		hydrolase (inferred from context)	NONE
SPAC23C11.07		w1886	89	V	V	VIABLE WT cells at 25,32	WT	V		sequence orphan	NONE
SPAC23C11.08	php3	w787-1	100	V	V	VIABLE WT cells at 32	WT	V		CCAAT-binding factor complex subunit Php3	NONE
SPAC23C11.09	ala1	w1887-0	97	E	E	ESSENTIAL spores at 25,32	spores	E		mitochondrial and cytoplasmic alanine-tRNA ligase Ala1 (predicted)	NONE
SPAC23C11.10		x1007	100	V	V	VIABLE small colonies long slightly misshapen cells at 25,32	long high penetrance	V	16.01(2.72)	conserved eukaryotic protein	NONE
SPAC23C11.11	cka1	w11	99	E	E	ESSENTIAL small colonies rounded cells at 25,32, lysis after 48h	rounded	E		serine/threonine protein kinase Cka1	NONE
SPAC23C11.12	hcn1	w1889-0	82	E	E	ESSENTIAL spores, germinated spores slightly misshapen, some division at 25,32	misshapen essential	E		anaphase-promoting complex subunit Hcn1	NONE
SPAC23C11.13c	hpt1	w331-0	84	V	V	VIABLE small colonies long cells at 25,32	long high penetrance	V	16.2(1.59)	xanthine phosphoribosyltransferase (predicted)	NONE
SPAC23C11.14	zhf1	w87	99	V	V	VIABLE WT cells at 25,32	WT	V		zinc ion transporter Zhf1	NONE
SPAC23C11.15	pst2	w1890	85	V	V	VIABLE WT cells at 25,32	WT	V		Clr6 histone deacetylase complex subunit Pst2	SPBC12C2.10C|SPBC1734.16C
SPAC23C11.16	plo1	s98-1	100	E	E	ESSENTIAL germinated spores long at 25,32	long high penetrance	E		Polo kinase Plo1	NONE
SPAC23C11.17	mdm28	w1891-0	67	E	E	ESSENTIAL germinated spores, occasionally divide at 25,32	germination	E		mitochondrial inner membrane protein involved in potassium ion transport	NONE
SPAC23C4.02	crn1	c211	99	V	V	VIABLE WT cells at 25,32	WT	V		actin binding protein, coronin Crn1	NONE
SPAC23C4.03	hrk1	p142	99	V	V	VIABLE WT cells at 25,32	WT	V		haspin related kinase	NONE
SPAC23C4.05c		w1894	97	V	V	VIABLE WT cells at 25,32	WT	V		LEA domain protein	SPBC365.12C
SPAC23C4.06c		p141	99	V	V	VIABLE WT cells at 25,32	WT	V		methyltransferase (predicted)	NONE
SPAC23C4.07	tht2	w1895	92	V	V	VIABLE WT cells at 25,32	WT	V		meiotically upregulated gene Mug22	NONE
SPAC23C4.08	rho3	s186	100	V	V	VIABLE WT cells at 25,32	WT	V		Rho family GTPase Rho3	NONE
SPAC23C4.09c		p140	88	V	V	VIABLE WT cells at 25,32	WT	V		DNA-binding TFAR19-related protein	NONE
SPAC23C4.10	sec2	w1896-0	97	E	E	ESSENTIAL spores, germinated spores at 32, microcolonies misshapen cells at 25	misshapen essential	E		guanyl-nucleotide exchange factor Sec2 (predicted)	NONE
SPAC23C4.11	atp18	w192	99	V	V	VIABLE WT cells at 25,32	WT	V		F0-ATPase subunit J (predicted)	NONE
SPAC23C4.12	hhp2	w5	67	V	V	VIABLE WT cells at 25,32	WT	V		serine/threonine protein kinase Hhp2	SPBC3H7.15
SPAC23C4.13	bet1	x1115	100	E	E	ESSENTIAL spores, germinated spores at 25,32	germination	E		SNARE Bet1	NONE
SPAC23C4.14	alg1	p75	99	E	E	ESSENTIAL germinated spores at 25,32	germination	E		mannosyltransferase complex subunit Alg1 (predicted)	NONE
SPAC23C4.15	rpb5	p262	99	E	E	ESSENTIAL spores, germinated spores at 25,32	germination	E		DNA-directed RNA polymerase I, II and III subunit Rpb5	NONE
SPAC23C4.16c	atg15	w1898-1	100	V	V	VIABLE WT cells at 25,32	WT	V		triacylglycerol lipase Atg15 (predicted)	NONE
SPAC23C4.17		x1021	100	V	V	VIABLE WT cells at 25,32	WT	V		tRNA (cytosine-5-)-methyltransferase (predicted)	SPAC17D4.04
SPAC23C4.18c	rad4	c49	99	E	E	ESSENTIAL germinated spores slightly misshapen, some division at 25,32	misshapen essential	E		BRCT domain protein Rad4	NONE
SPAC23C4.19	spt5	w537-0	97	E	E	ESSENTIAL microcolonies misshapen cells at 25,32	misshapen essential	E		transcription elongation factor Spt5	NONE
SPAC23D3.01		p330	99	V	V	VIABLE WT cells at 25,32	WT	V		PWWP domain protein	SPBC29A3.13|SPBC215.07C
SPAC23D3.02	rfc2	x292	54	E	E	ESSENTIAL microcolonies misshapen cells at 25,32	misshapen essential	E		DNA replication factor C complex subunit Rfc2	NONE
SPAC23D3.03c		s239	99	V	V	VIABLE WT cells at 25,32	WT	V		GTPase activating protein (predicted)	NONE
SPAC23D3.04c	gpd2	w1008	94	V	V	VIABLE WT cells at 25,32	WT	V		glycerol-3-phosphate dehydrogenase Gpd2	SPBC215.05
SPAC23D3.06c	nup146	k59	98	E	E	ESSENTIAL germinated spores long at 25,32	long high penetrance	E		nucleoporin Nup146	NONE
SPAC23D3.07	pup1	x1128	100	E	E	ESSENTIAL spores, germinated spores at 25,32	germination	E		20S proteasome component beta 2	NONE
SPAC23D3.08	usp108	w1905-0	61	E	E	ESSENTIAL microcolonies long, wide cells at 25,32	long high penetrance	E		U1 snRNP-associated protein Usp108	NONE
SPAC23D3.09	arp42	h150	99	V	V	VIABLE slightly misshapen cells at 25,32	misshapen weak viable	V		SWI/SNF and RSC complex subunit Arp42	SPBP23A10.08
SPAC23D3.10c	eng2	w1906	97	V	V	VIABLE WT cells at 25,32	WT	V		endo-1,3-beta-glucanase Eng2	SPAC821.09
SPAC23D3.11	ayr1	w1907	94	V	V	VIABLE WT cells at 25,32	WT	V		1-acyldihydroxyacetone phosphate reductase (predicted)	NONE
SPAC23D3.12		w132	96	V	V	VIABLE WT cells at 25,32	WT	V		inorganic phosphate transporter (predicted)	SPBC1683.01|SPCC2H8.02|SPBC8E4.01C
SPAC23D3.13c		x293	98	V	V	VIABLE WT cells at 25,32	WT	V		guanyl-nucleotide exchange factor (predicted)	NONE
SPAC23E2.01	fep1	w791	99	V	V	VIABLE WT cells at 25,32	WT	V		iron-sensing transcription factor Fep1	NONE
SPAC23E2.02	lsd2	w1911-0	86	E	E	ESSENTIAL microcolonies curved septated cells at 25,32	curved	E		histone demethylase SWIRM2 (predicted)	SPBC146.09C
SPAC23E2.03c	ste7	C20	97	V	V	VIABLE WT cells at 25,32	WT	V		meiotic suppressor protein Ste7	NONE
SPAC23G3.01	rpb2	p249	86	E	E	ESSENTIAL spores, germinated spores at 25,32	germination	E		DNA-directed RNA polymerase II complex subunit Rpb2	NONE
SPAC23G3.02c	sib1	p182	99	V	V	VIABLE WT cells at 25,32	WT	V		ferrichrome synthetase Sib1	NONE
SPAC23G3.03	sib2	p331	99	V	V	VIABLE WT cells at 25,32	WT	V		ornithine N5 monooxygenase (predicted)	NONE
SPAC23G3.04	ies4	w1913	81	V	V	VIABLE WT cells at 25,32	WT	V		DUF1711 family protein	NONE
SPAC23G3.05c		s14	99	V	V	VIABLE WT cells at 25,32	WT	V		regulator of G-protein signaling (RGS) domain (inferred from context)	NONE
SPAC23G3.06		k121	99	E	E	ESSENTIAL spores at 25,32	spores	E		U3 snoRNP protein Nop58 (predicted)	NONE
SPAC23G3.07c	snf30	w1914	97	V	V	VIABLE WT cells at 25,32	WT	V		SWI/SNF complex subunit Snf30 (predicted)	NONE
SPAC23G3.08c	ubp7	w604	99	V	V	VIABLE WT cells at 25,32	WT	V		ubiquitin C-terminal hydrolase Ubp7 (predicted)	NONE
SPAC23G3.09	taf4	p239	99	E	E	ESSENTIAL germinated spores slightly misshapen, occasionally divide once or twice, at 25,32	misshapen essential	E		transcription factor TFIID complex subunit Taf4 (predicted)	NONE
SPAC23G3.10c	ssr3	w536	93	V	V	VIABLE WT cells at 25,32	WT	V		SWI/SNF and RSC complex subunit Ssr3 (predicted)	NONE
SPAC23G3.11	rpn6	w1915	65	E	E	ESSENTIAL germinated spores at 25, germinated spores, occasionally long at 32	long low penetrance	E		19S proteasome regulatory subunit Rpn6 (predicted)	NONE
SPAC23G3.12c		w603	98	V	V	VIABLE WT cells at 25,32	WT	V		serine protease (predicted)	SPBC1685.05
SPAC23H3.02c	ini1	x294	81	E	E	ESSENTIAL germinated spores long, some division at 25,32	long high penetrance	E		RING finger-like protein Ini1	NONE
SPAC23H3.03c	npr2	w748	99	V	V	VIABLE slightly long cells at 25,32	long high penetrance	V		nitrogen permease regulator family	NONE
SPAC23H3.04		x532	60	V	V	VIABLE slightly misshapen cells at 25,32	misshapen weak viable	V		conserved fungal protein	SPAC1952.10C
SPAC23H3.05c	swd1	h293	95	V	V	VIABLE WT cells at 25,32	WT	V		COMPASS complex subunit Swd1	NONE
SPAC23H3.06	apl6	w1919	79	V	V	VIABLE WT cells at 25,32	WT	V		AP-3 adaptor complex subunit Apl6 (predicted)	NONE
SPAC23H3.07c	mrp2	y186	87	E	E	ESSENTIAL microcolonies skittle cells, small colonies WT cells at 25,32	skittle	E		mitochondrial ribosomal protein subunit S14 (predicted)	NONE
SPAC23H3.08c	bub3	h92	94	V	V	VIABLE WT cells at 25,32	WT	V		mitotic spindle checkpoint protein Bub3	NONE
SPAC23H3.09c	gly1	w1920	86	V	V	VIABLE WT cells at 25,32	WT	V		threonine aldolase (predicted)	NONE
SPAC23H3.10	ssr2	w747	99	E	E	ESSENTIAL spores, germinated spores long wide at 25,32	long high penetrance	E		SWI/SNF and RSC complex subunit Ssr2 (predicted)	NONE
SPAC23H3.11c		w1921	96	V	V	VIABLE WT cells at 25,32	WT	V		glucosidase (predicted)	SPAC17G6.11C
SPAC23H3.12c		x295	95	V	V	VIABLE WT cells at 25,32	WT	V		conserved protein (fungal and plant)	NONE
SPAC23H3.13c	gpa2	w1923	97	V	V	VIABLE small colonies slightly misshapen small cells at 25,32	small	V		heterotrimeric G protein alpha-2 subunit Gpa2	NONE
SPAC23H3.14		w1924	70	V	V	VIABLE WT cells at 25,32	WT	V		LAlv9 family protein	NONE
SPAC23H3.15c		w1925	71	V	V	VIABLE slightly curved slightly misshapen cells at 25,32, cells dead at 36	curved	V		sequence orphan	NONE
SPAC23H4.01c		w1937	98	V	V	VIABLE WT cells at 25,32	WT	V		sterol binding ankyrin repeat protein	SPBC2F12.05C
SPAC23H4.02	ppk9	s85	99	V	V	VIABLE WT cells at 25,32	WT	V		serine/threonine protein kinase Ppk9 (predicted)	NONE
SPAC23H4.03c	erv25	w1936-0	39	E	E	ESSENTIAL spores, germinated spores at 25,32	germination	E		COPII-coated vesicle component Erv25 (predicted)	NONE
SPAC23H4.04		w1935-0	94	E	E	ESSENTIAL microcolonies skittle cells at 25,32	skittle	E		tRNA(5-methylaminomethyl-2-thiouridylate)-methyltransferase	NONE
SPAC23H4.06	gln1	w1007-0	93	E	E	ESSENTIAL spores, germinated spores at 25,32	germination	E		glutamate-ammonia ligase Gln1	NONE
SPAC23H4.07c	srp102	w1933-1	100	E	E	ESSENTIAL spores, germinated spores at 25,32	germination	E		signal recognition particle receptor beta subunit Srp102 (predicted)	NONE
SPAC23H4.08	iwr1	w1932-0	96	V	V	VIABLE WT cells at 25,32	WT	V		RNA polymerase II associated protein (predicted)	NONE
SPAC23H4.09	cdb4	p297	95	V	V	VIABLE WT cells at 25,32	WT	V		curved DNA-binding protein Cdb4	NONE
SPAC23H4.10c	thi4	w286	91	V	V	VIABLE WT cells at 25,32	WT	V		thiamine-phosphate dipyrophosphorylase/hydroxyethylthiazole kinase	NONE
SPAC23H4.11c	cnl2	w1931-1	100	E	E	ESSENTIAL microcolonies slightly misshapen cells, some long cells at 25,32	long low penetrance	E		centromere localized protein Cnl2	NONE
SPAC23H4.12	alp13	s20	95	V	V	VIABLE long curved cells at 25,32, cells longer and misshapen at 36	long high penetrance	V		Clr6 histone deacetylase complex subunit Alp13	NONE
SPAC23H4.14	vam6	w1929-0-0	94	V	V	VIABLE very small colonies slightly misshapen cells at 25,32	misshapen weak viable	V		guanyl-nucleotide exchange factor Vam6	NONE
SPAC23H4.15		x296	98	E	E	ESSENTIAL spores, germinated spores, often long at 25 some division at 32	long low penetrance	E		ribosome biogenesis protein Tsr1 (predicted)	NONE
SPAC23H4.16c		w1927	61	V	V	VIABLE WT cells at 25,32	WT	V		sequence orphan	NONE
SPAC23H4.17c	srb10	p9	99	V	V	VIABLE WT cells at 25,32	WT	V		cyclin-dependent protein kinase Srb10 (predicted)	NONE
SPAC23H4.18c	rbx1	w452	99	E	E	ESSENTIAL small colonies long cells at 25,32	long high penetrance	E		RING-box protein 1	NONE
SPAC24B11.05		w1942	88	V	V	VIABLE WT cells at 25,32	WT	V		pyrimidine 5'-nucleotidase (predicted)	NONE
SPAC24B11.06c	sty1	p5	95	V	V	VIABLE long cells at 25,32	long high penetrance	V		MAP kinase Sty1	NONE
SPAC24B11.07c		w1943	96	V	V	VIABLE WT cells at 25,32	WT	V		ketopantoate reductase (predicted)	SPCC1902.02
SPAC24B11.08c		p333	99	V	V	VIABLE WT cells at 25,32	WT	V		COPII-coated vesicle component Erv46	NONE
SPAC24B11.09		w1944	90	V	V	VIABLE slightly misshapen septated cells at 25,32	misshapen weak viable	V		human BRP44 ortholog	NONE
SPAC24B11.10c	chr3	p139	99	V	V	VIABLE slightly misshapen cells at 25,32	misshapen weak viable	V		chitin synthase regulatory factor Chr3 (predicted)	SPBC3E7.12C|SPBC1289.01C|SPCC417.05C
SPAC24B11.11c	sid2	w1945-0	90	E	E	ESSENTIAL germinated spores long, lysis at 25,32	long high penetrance	E		Sid2p-Mob1p kinase complex protein kinase subunit Sid2	SPCC417.06C
SPAC24B11.12c		w112	99	V	V	VIABLE WT cells at 25,32	WT	V		P-type ATPase	NONE
SPAC24B11.13	hem3	w1947-0	95	V	V	VIABLE slightly misshapen cells at 32	misshapen weak viable	V		hydroxymethylbilane synthase	NONE
SPAC24C9.02c		w857	99	V	V	VIABLE WT cells at 25,32	WT	V		cytochrome c1 heme lyase	NONE
SPAC24C9.03	mvd1	w1949-0	89	E	E	ESSENTIAL spores, germinated spores at 25,32	germination	E		diphosphomevalonate decarboxylase (predicted)	NONE
SPAC24C9.04		w1950-0	83	E	E	ESSENTIAL microcolonies curved branched septated slightly long cells at 25,32	long branched	E		sequence orphan	NONE
SPAC24C9.05c	mug70	w1951	98	V	V	VIABLE WT cells at 25,32	WT	V		conserved protein (fungal and plant)	NONE
SPAC24C9.06c		x1102	98	E	E	ESSENTIAL microcolonies long cells at 25,32	long high penetrance	E		aconitate hydratase	NONE
SPAC24C9.07c	bgs2	w875	98	V	V	VIABLE WT cells at 25,32	WT	V		1,3-beta-glucan synthase subunit Bgs2	SPCC1840.02C|SPBC19G7.05C|SPAC19B12.03
SPAC24C9.08		w602	99	V	V	VIABLE WT cells at 25,32	WT	V		vacuolar carboxypeptidase (predicted)	NONE
SPAC24C9.09		w1953-0	96	E	E	ESSENTIAL small colonies skittle cells at 25,32	skittle	E		mitochondrial threonine-tRNA ligase	NONE
SPAC24C9.10c	mrp4	y185	92	E	E	ESSENTIAL microcolonies skittle cells, small colonies WT cells at 25,32	skittle	E		mitochondrial ribosomal protein subunit S2	NONE
SPAC24C9.11		s238	99	E	E	ESSENTIAL germinated spores, often long at 25,32	long high penetrance	E		MIF4G/MA4 domain protein	NONE
SPAC24C9.12c		w1954	93	V	V	VIABLE WT cells at 25,32	WT	V		glycine hydroxymethyltransferase (predicted)	NONE
SPAC24C9.13c	mrp10	y184	84	E	E	ESSENTIAL microcolonies skittle cells, small colonies WT cells at 25,32	skittle	E		mitochondrial ribosomal protein subunit Mrp10	NONE
SPAC24C9.14	otu1	w746	99	V	V	VIABLE WT cells at 25,32	WT	V		ubiquitin-specific protease (predicted)	NONE
SPAC24C9.15c	spn5	h124	96	V	V	VIABLE WT cells at 25,32	WT	V		septin Spn5	NONE
SPAC24C9.16c	cox8	w856	89	V	V	VIABLE WT cells at 25,32	WT	V		cytochrome c oxidase subunit VIII	NONE
SPAC24H6.01c		w1960-0	75	E	E	ESSENTIAL germinated spores misshapen, microcolonies misshapen cells at 25,32	misshapen essential	E		membrane bound O-acyltransferase, MBOAT (predicted)	NONE
SPAC24H6.02c		w1959-1	100	V	V	VIABLE WT cells at 25,32	WT	V		TIM23 translocase complex subunit Tim15 (predicted)	NONE
SPAC24H6.03	cul3	w631	98	V	V	VIABLE WT cells with some long cells at 25,32	long low penetrance	V		cullin 3	NONE
SPAC24H6.04	hxk1	w1958	98	V	V	VIABLE WT cells at 25,32	WT	V		hexokinase 1	NONE
SPAC24H6.05	cdc25	c77-0-0	97	E	E	ESSENTIAL germinated spores long at 25,32	long high penetrance	E		serine/threonine protein phosphatase Cdc25	NONE
SPAC24H6.06	sld3	w1957-0	98	E	E	ESSENTIAL germinated spores at 25,32	germination	E		DNA replication pre-initiation complex subunit Sld3	NONE
SPAC24H6.07	rps901	y196	79	V	V	VIABLE WT cells at 25,32	WT	V		40S ribosomal protein S9	SPBC29A3.12
SPAC24H6.08		w1956	91	V	V	VIABLE WT cells at 25,32	WT	V		sequence orphan	NONE
SPAC24H6.09	gef1	s237	97	V	V	VIABLE slightly misshapen cells at 25,32	misshapen weak viable	V		RhoGEF Gef1	SPBC29A3.17
SPAC24H6.10c		w1955	96	V	V	VIABLE WT cells at 25,32	WT	V		phospho-2-dehydro-3-deoxyheptonate aldolase (predicted)	SPAP8A3.07C
SPAC24H6.11c		w131	99	V	V	VIABLE WT cells at 25,32	WT	V		sulfate transporter (predicted)	NONE
SPAC24H6.12c	uba3	w40	99	E	E	ESSENTIAL small colonies long cells at 25,32	long high penetrance	E		NEDD8 activating enzyme	NONE
SPAC24H6.13		x474	99	V	V	VIABLE WT cells at 25,32	WT	V		DUF221 family protein	NONE
SPAC25A8.01c	fft3	p334	99	V	V	VIABLE small colonies WT cells at 25,32	WT	V		fun thirty related protein Fft3	SPCC1235.05C|SPAC20G8.08C
SPAC25A8.02		w1962	97	V	V	VIABLE WT cells at 25,32	WT	V		sequence orphan	NONE
SPAC25A8.03c		w2176	51	V	V	VIABLE WT cells at 25,32	WT	V		DUF185 protein	NONE
SPAC25B8.01	dap1	w1963	94	V	V	VIABLE WT cells at 25,32	WT	V		cytochrome P450 regulator Dap1	NONE
SPAC25B8.02	sds3	x1070	96	E	E	ESSENTIAL small colonies long cells at 25,32	long high penetrance	E		Clr6 histone deacetylase complex subunit Sds3 (predicted)	NONE
SPAC25B8.03	psd2	w1965	93	V	V	VIABLE WT cells at 32 cells slightly misshapen at 25	misshapen weak viable	V		phosphatidylserine decarboxylase	SPBC16E9.18
SPAC25B8.04c	mss51	k163	99	V	V	VIABLE WT cells at 25,32	WT	V		mitochondrial splicing suppressor (predicted)	NONE
SPAC25B8.05		w330	93	V	V	VIABLE WT cells at 25,32	WT	V		tRNA-pseudouridine synthase (predicted)	NONE
SPAC25B8.06c		w1966	94	V	V	ESSENTIAL microcolonies skittle cells at 25,32	skittle	E		mitochondrial serine-tRNA ligase	NONE
SPAC25B8.07c		w1967	68	V	V	VIABLE WT cells at 25,32	WT	V		hypoxia induced family protein	NONE
SPAC25B8.08		w1968	91	V	V	VIABLE WT cells at 25,32	WT	V		conserved fungal family	NONE
SPAC25B8.09		w1969	91	V	V	VIABLE WT cells at 25,32	WT	V		trans-aconitate 3-methyltransferase (predicted)	SPAC25B8.10
SPAC25B8.10		w1970-1	100	V	V	VIABLE WT cells at 25,32	WT	V		trans-aconitate 3-methyltransferase (predicted)	SPAC25B8.09
SPAC25B8.11		w745	99	V	V	VIABLE WT cells at 25,32	WT	V		transcription factor (predicted)	SPAC105.03C
SPAC25B8.13c	isp7	s133(-0)	95	V	V	VIABLE WT cells at 25,32	WT	V		2-OG-Fe(II) oxygenase superfamily protein	NONE
SPAC25B8.14	mal2	c199	99	E	E	ESSENTIAL microcolonies slightly misshapen cells, some long cells at 25,32	long low penetrance	E		kinetochore protein Mal2	NONE
SPAC25B8.15c		w1972	94	V	V	VIABLE WT cells at 25,32	WT	V		wybutosine biosynthesis protein Tyw3	NONE
SPAC25B8.16		c158	99	E	E	ESSENTIAL germinated spores long, some division at 32, microcolonies long cells at 25	long high penetrance	E		RNase P and RNase MRP subunit (predicted)	NONE
SPAC25B8.17		w1973	96	V	V	VIABLE WT cells at 25,32	WT	V		peptidase family A22	NONE
SPAC25B8.18		w1974	92	V	V	VIABLE WT cells at 25,32	WT	V		mitochondrial electron carrier (predicted)	NONE
SPAC25B8.19c		w2380	97	V	V	VIABLE WT cells at 25,32	WT	V		transcription factor, zf-fungal binuclear cluster type (predicted)	NONE
SPAC25G10.01		k119	99	V	V	VIABLE slightly misshapen cells at 25,32	misshapen weak viable	V		RNA-binding protein	NONE
SPAC25G10.02	cce1	w1975	94	V	V	VIABLE WT cells at 25,32	WT	V		mitochondrial cruciform cutting endonuclease Cce1	NONE
SPAC25G10.03	zip1	w743	99	V	V	VIABLE small colonies WT cells at 25,32	WT	V		transcription factor Zip1	NONE
SPAC25G10.04c	rec10	w496	97	V	V	VIABLE WT cells at 25,32	WT	V		meiotic recombination protein Rec10	NONE
SPAC25G10.05c	his1	w1010	91	V	V	VIABLE WT cells at 25,32	WT	V		ATP phosphoribosyltransferase	NONE
SPAC25G10.06	rps2801	w1976-1	100	V	V	VIABLE small colonies WT cells at 25,32	WT	V		40S ribosomal protein S28	SPCC285.15C
SPAC25G10.07c	cut7	h12	98	E	E	ESSENTIAL germinated spores long misshapen at 25,32	long high penetrance	E		kinesin-like protein Cut7	NONE
SPAC25G10.08		k120	99	E	E	ESSENTIAL spores at 25,32	spores	E		translation initiation factor eIF3b (p84)	NONE
SPAC25G10.09c	pan1	w2025	96	V	V	VIABLE WT cells at 25,32	WT	V		actin cortical patch component, with EF hand and WH2 motif (predicted)	NONE
SPAC25H1.02	jmj1	w433	99	V	V	VIABLE WT cells at 25,32	WT	V		Jmj1 protein	NONE
SPAC25H1.03	mug66	w1979	21	V	V	VIABLE WT cells at 25,32	WT	V		meiotically upregulated gene Mug66	NONE
SPAC25H1.04	mug105	w1980	96	V	V	VIABLE WT cells at 25,32	WT	V		DUF1671 family protein	NONE
SPAC25H1.05	meu29	w1981	96	V	V	VIABLE rounded cells at 32, cells slightly misshapen at 25	rounded	V		sequence orphan	NONE
SPAC25H1.06	pcf3	w1982	87	V	V	VIABLE WT cells at 25,32	WT	V		histone acetyltransferase complex subunit (predicted)	NONE
SPAC25H1.07	emc1	w1983	97	V	V	VIABLE slightly misshapen cells at 25,32	misshapen weak viable	V		DUF1620 family protein	NONE
SPAC25H1.08c		h292	99	E	E	ESSENTIAL germinated spores slightly misshapen and divide once or twice at 25,32	misshapen essential	E		ribosome biogenesis protein Sqt1 (predicted)	NONE
SPAC25H1.09	mde5	w2222	79	V	V	VIABLE WT cells at 25,32	WT	V		alpha-amylase homolog Mde5	NONE
SPAC26A3.01	sxa1	W42-A	95	V	V	VIABLE WT cells at 25,32	WT	V		aspartic protease Sxa1	SPCC1795.09
SPAC26A3.02	myh1	w513	68	V	V	VIABLE WT cells at 25,32	WT	V		adenine DNA glycosylase	NONE
SPAC26A3.03c	rmi1	w1984	91	E	E	ESSENTIAL microcolonies long cells at 25,32	long high penetrance	E		RecQ mediated genome instability protein Rmi1	NONE
SPAC26A3.04	rpl2002	y293	91	V	V	VIABLE WT cells at 25,32	WT	V		60S ribosomal protein L20	SPAC3A12.10
SPAC26A3.05	chc1	x1117	100	E	E	ESSENTIAL spores, germinated spores at 25,32	germination	E		clathrin heavy chain Chc1 (predicted)	NONE
SPAC26A3.06		w1986	51	V	V	VIABLE WT cells at 25,32	WT	V		methyltransferase (predicted)	NONE
SPAC26A3.07c	rpl1101	y32-0	93	V	V	VIABLE small colonies WT cells at 25,32	WT	V		60S ribosomal protein L11	SPBC17G9.10
SPAC26A3.08	smb1	y85	6			ESSENTIAL spores, germinated spores, occasionally microcolonies wee at 25,32	germination	E		Sm snRNP core protein Smb1	NONE
SPAC26A3.09c	rga2	w1987	98	V	V	VIABLE long cells at 25,32	long high penetrance	V		Rho-type GTPase activating protein Rga2	NONE
SPAC26A3.10	cnt6	s235	99	V	V	VIABLE WT cells at 25,32	WT	V		Arf GAP protein	SPBC17G9.08C
SPAC26A3.11		w1988	53	V	V	VIABLE WT cells at 25,32	WT	V		amidohydrolase	NONE
SPAC26A3.12c	dhp1	c204	98	E	E	ESSENTIAL spores at 25,32	spores	E		5'-3' exoribonuclease Dhp1	NONE
SPAC26A3.14c		w1990	67	V	V	VIABLE WT cells at 25,32	WT	V		DUF1748 family protein	NONE
SPAC26A3.15c	nsp1	h27	99	E	E	ESSENTIAL spores at 25,32	spores	E		nucleoporin Nsp1	NONE
SPAC26A3.16	dph1	w601	99	V	V	VIABLE WT cells at 25,32	WT	V		UBA domain protein Dph1	NONE
SPAC26A3.17c		w2513	87	V	V	VIABLE WT cells at 25,32	WT	V		N-methyltransferase (predicted)	NONE
SPAC26F1.01	sec74	w2606	98	V	V	VIABLE WT cells at 32	WT	V		guanyl-nucleotide exchange factor Sec74	SPAC19A8.01C
SPAC26F1.02	pnn1	p335	99	V	V	VIABLE WT cells at 25,32	WT	V		pinin homologue	NONE
SPAC26F1.03	pda1	w1997	96	E	E	ESSENTIAL spores, germinated spores at 25,32	germination	E		pyruvate dehydrogenase e1 component alpha subunit Pda1	NONE
SPAC26F1.04c	etr1	w855	99	V	V	VIABLE WT cells at 25,32	WT	V		enoyl-[acyl-carrier protein] reductase	NONE
SPAC26F1.05	mug106	w1996	83	V	V	VIABLE WT cells at 25,32	WT	V		sequence orphan	NONE
SPAC26F1.06	gpm1	w1995-0	94	E	E	ESSENTIAL spores, germinated spores at 25,32	germination	E		monomeric 2,3-bisphosphoglycerate (BPG)-dependent phosphoglycerate mutase (PGAM)	NONE
SPAC26F1.07		w1994	97	V	V	VIABLE WT cells at 25,32	WT	V		2-methylbutyraldehyde reductase (predicted)	SPBC8E4.04
SPAC26F1.08c		w742	99	V	V	VIABLE WT cells at 25,32	WT	V		conserved protein	SPAC57A7.05
SPAC26F1.09	gyp51	s234	98	V	V	VIABLE WT cells at 25,32	WT	V		GTPase activating protein Gyp51 (predicted)	SPCC1620.12C
SPAC26F1.10c	pyp1	p7	99	V	V	VIABLE slightly small cells at 25,32	small	V		tyrosine phosphatase Pyp1	SPAC19D5.01
SPAC26F1.12c		w1992-0	57	V	V	VIABLE WT cells at 25,32	WT	V		conserved eukaryotic protein	NONE
SPAC26F1.13c	lrs1	w1991-0	98	E	E	ESSENTIAL spores, germinated spores at 25,32	germination	E		cytoplasmic leucine-tRNA ligase Lrs1 (predicted)	NONE
SPAC26F1.14c	aif1	w2036	97	V	V	VIABLE WT cells at 25,32	WT	V		apoptosis-inducing factor homolog Aif1	NONE
SPAC26H5.02c		c246	99	V	V	VIABLE WT cells at 25,32	WT	V		DNA replication ATPase	NONE
SPAC26H5.03	pcf2	w2000	72	V	V	VIABLE WT cells at 25,32	WT	V		WD repeat protein Cac2	NONE
SPAC26H5.04		w2001	79	V	V	VIABLE WT cells at 25,32	WT	V		vacuolar import and degradation protein Vid28	NONE
SPAC26H5.05	mga2	h238	98	V	V	VIABLE small colonies slightly misshapen cells at 25,32	misshapen weak viable	V		IPT/TIG ankyrin repeat protein	NONE
SPAC26H5.06	pot1	p336	99	E	E	ESSENTIAL small colonies long cells at 25,32	long high penetrance	E		telomere end-binding protein Pot1	NONE
SPAC26H5.07c		w2002	95	V	V	VIABLE WT cells at 25,32	WT	V		seven transmembrane receptor-like protein	SPBC18A7.02C
SPAC26H5.08c	bgl2	w2003	96	V	V	VIABLE WT cells at 25,32	WT	V		glucan 1,3-beta-glucosidase Bgl2	NONE
SPAC26H5.09c		w2004	93	V	V	VIABLE WT cells at 25,32	WT	V		GFO/IDH/MocA family oxidoreductase	SPBC115.03
SPAC26H5.10c	tif51	w2005	94	V	V	VIABLE WT cells at 32	WT	V		translation initiation factor eIF5A	SPBC336.10C
SPAC26H5.11	mug56	w2006	83	V	V	VIABLE WT cells at 25,32	WT	V		spore wall assembly protein (predicted)	NONE
SPAC26H5.12	rpo41	w2007-0	99	E	E	ESSENTIAL microcolonies skittle cells at 25,32	skittle	E		mitochondrial RNA polymerase	NONE
SPAC26H5.13c	kei1	w2008	96	E	E	ESSENTIAL spores at 25,32	spores	E		DUF1753 family protein	NONE
SPAC27D7.02c		p337	99	V	V	VIABLE WT cells at 25,32	WT	V		GRIP domain protein	NONE
SPAC27D7.03c	mei2	k140	94	V	V	VIABLE WT cells at 25,32	WT	V		RNA-binding protein involved in meiosis Mei2	NONE
SPAC27D7.04	omt2	w2011	84	V	V	VIABLE WT cells at 25,32	WT	V		4-alpha-hydroxytetrahydrobiopterin dehydratase (predicted)	NONE
SPAC27D7.05c	apc14	w2012	65	V	V	VIABLE WT cells at 25,32	WT	V		anaphase-promoting complex subunit Apc14	NONE
SPAC27D7.06		w854	99	V	V	VIABLE WT cells at 25,32	WT	V		electron transfer flavoprotein alpha subunit	NONE
SPAC27D7.07c	smd1	y97	88	E	E	ESSENTIAL germinated spores at 25,32	germination	E		Sm snRNP core protein Smd1	NONE
SPAC27D7.08c		w2013	87	V	V	VIABLE WT cells at 25,32	WT	V		DUF890 family protein	NONE
SPAC27D7.09c		w2014	93	V	V	VIABLE WT cells at 25,32	WT	V		But2 family protein	SPAC27D7.11C
SPAC27D7.11c		w2016	97	V	V	VIABLE WT cells at 25,32	WT	V		But2 family protein	SPAC27D7.09C
SPAC27D7.12c	but1	w2017	64	V	V	VIABLE WT cells at 25,32	WT	V		neddylation pathway protein But1	NONE
SPAC27D7.13c	ssm4	h76	99	V	V	VIABLE WT cells at 25,32	WT	V		p150-Glued	NONE
SPAC27D7.14c	tpr1	c123	99	V	V	VIABLE small colonies long cells at 32, germinated spores long at 25	long high penetrance	V	17.32(3.8),18.44(3.97)	RNA polymerase II associated Paf1 complex subunit Tpr1	NONE
SPAC27E2.01		x1105	100	V	V	VIABLE slightly misshapen cells at 25,32	misshapen weak viable	V		alpha-amylase homolog (predicted)	NONE
SPAC27E2.02		p339	99	V	V	VIABLE WT cells at 25,32	WT	V		IMPACT homolog	NONE
SPAC27E2.03c		s185	99	V	V	VIABLE WT cells at 25,32	WT	V		GTP binding protein (predicted)	SPACUNK4.13C
SPAC27E2.05	cdc1	h103	99	E	E	ESSENTIAL germinated spores long, some microcolonies long cells at 25,32	long high penetrance	E		DNA polymerase delta small subunit Cdc1	NONE
SPAC27E2.06c		w2021-0-0	91	E	E	ESSENTIAL microcolonies skittle cells at 25,32	skittle	E		mitochondrial methionine-tRNA ligase	NONE
SPAC27E2.07	pvg2	w2022	95	V	V	VIABLE WT cells at 25,32	WT	V		galactose residue biosynthesis protein Pvg2	NONE
SPAC27E2.09	mak2	w2024	98	V	V	VIABLE WT cells at 32	WT	V		histidine kinase Mak2	SPCC74.06|SPAC1834.08
SPAC27E2.10c	rfc3	w905-0	98	E	E	ESSENTIAL microcolonies slightly misshapen cells at 25,32	misshapen essential	E		DNA replication factor C complex subunit Rfc3	NONE
SPAC27E2.11c		w2019-0	78	V	V	VIABLE misshapen septated cells at 32	misshapen viable	V		sequence orphan	NONE
SPAC27F1.02c	cdc8	s3-0	87	E	E	ESSENTIAL germinated spores swollen dumbbell shaped at 25,32	misshapen essential	E		tropomyosin	NONE
SPAC27F1.03c	uch1	w2026	95	V	V	VIABLE WT cells at 25,32	WT	V		ubiquitin C-terminal hydrolase Uch1	SPBC409.06
SPAC27F1.04c	nuf2	h5	96	E	E	ESSENTIAL germinated spores, occasionally long, occasionally divide at 25,32	long low penetrance	E		spindle pole body protein Nuf2	NONE
SPAC27F1.05c		w272	99	V	V	VIABLE WT cells at 25,32	WT	V		aminotransferase class-III, unknown specificty	NONE
SPAC27F1.06c		k197	99	V	V	VIABLE WT cells at 25,32	WT	V		FKBP-type peptidyl-prolyl cis-trans isomerase (predicted)	SPBC1347.02
SPAC27F1.07	ost1	p74	99	E	E	ESSENTIAL germinated spores slightly misshapen and divide once at 25,32	misshapen essential	E		dolichyl-diphospho-oligosaccharide-protein glycosyltransferase (predicted)	NONE
SPAC27F1.08	pdt1	w86	95	V	V	VIABLE small colonies misshapen cells at 25, cells slightly misshapen at 32	misshapen viable	V		Nramp family manganese ion transporter	NONE
SPAC27F1.09c	prp10	y59	96	E	E	ESSENTIAL spores, some germinated spores at 25,32	spores	E		U2 snRNP-associated protein Sap155	NONE
SPAC27F1.10		x2038-1	100	V	V	VIABLE WT cells at 25,32	WT	V		sequence orphan	NONE
SPAC29A4.02c		y326	99	V	V	VIABLE WT cells at 25,32	WT	V		translation elongation factor EF-1 gamma subunit	SPCC1183.02
SPAC29A4.03c		y183	99	E	E	ESSENTIAL microcolonies skittle cells, small colonies WT cells at 25,32	skittle	E		mitochondrial ribosomal protein subunit S9	NONE
SPAC29A4.04c	cbf5	h149	99	E	E	ESSENTIAL germinated spores long, some division at 25,32	long high penetrance	E		pseudouridylate synthase (predicted)	NONE
SPAC29A4.05	cam2	s42	75	V	V	VIABLE WT cells at 25,32	WT	V		myosin I light chain Cam2	NONE
SPAC29A4.06c		w2035-0	57	E	E	ESSENTIAL microcolonies slightly misshapen cells, some long cells at 32, long cells at 25	long low penetrance	E		human CCDC55 homolog	NONE
SPAC29A4.07	srb6	x1062	100	E	E	ESSENTIAL microcolonies curved branched septated long cells at 25,32	long branched	E		mediator complex subunit Srb6	NONE
SPAC29A4.08c	prp19	w2033	76	E	E	ESSENTIAL germinated spores long at 25,32	long high penetrance	E		ubiquitin-protein ligase E4	NONE
SPAC29A4.09		w2032	93	V	V	VIABLE WT cells at 25,32	WT	V		rRNA processing protein Rrp17	NONE
SPAC29A4.10	rrn5	p341	96	E	E	ESSENTIAL germinated spores, often long and branched at 25,32	long branched	E		RNA polymerase I upstream activation factor complex subunit Rrn5	NONE
SPAC29A4.11	rga3	w4	98	V	V	VIABLE WT cells at 25,32	WT	V		Rho-type GTPase activating protein Rga3	SPBC28E12.03
SPAC29A4.12c	mug108	w2031	85	V	V	VIABLE WT cells at 25,32	WT	V		sequence orphan	NONE
SPAC29A4.13		w271	99	V	V	VIABLE WT cells at 25,32	WT	V		urease accessory protein UreF	NONE
SPAC29A4.14c		w2030-1	100	V	V	VIABLE WT cells at 25,32	WT	V		peroxin-3 peroxisome import protein (predicted)	NONE
SPAC29A4.15		w2029-0	91	E	E	ESSENTIAL spores at 25,32	spores	E		cytoplasmic serine-tRNA ligase Srs1 (predicted)	NONE
SPAC29A4.16	hal4	s84	99	V	V	VIABLE WT cells at 25,32	WT	V		halotolerence protein 4	NONE
SPAC29A4.17c		w2028-1	100	V	V	VIABLE WT cells at 25,32	WT	V		FUN14 family protein	NONE
SPAC29A4.18	prw1	w533	92	V	V	VIABLE small colonies long cells at 25,32	long high penetrance	V		Clr6 histone deacetylase complex subunit Prw1	NONE
SPAC29A4.19c	cta5	w111	85	V	V	VIABLE WT cells at 25,32	WT	V		P-type ATPase	SPCC1672.11C
SPAC29A4.20	elp3	p73	96	V	V	VIABLE small colonies long cells at 25,32	long high penetrance	V		elongator complex, histone acetyltransferase subunit Elp3 (predicted)	NONE
SPAC29B12.01	ino80	p353	35	E	E	ESSENTIAL microcolonies slightly misshapen cells, some long cells at 25,32	long low penetrance	E		SNF2 family helicase Ino80	NONE
SPAC29B12.02c	set2	w2037	97	V	V	VIABLE WT cells at 25,32	WT	V		histone lysine methyltransferase Set2 (predicted)	NONE
SPAC29B12.03	spd1	c127	99	V	V	VIABLE WT cells at 25,32	WT	V		ribonucleotide reductase (RNR) inhibitor	NONE
SPAC29B12.04	snz1	w2038	90	V	V	VIABLE small colonies WT cells at 25,32	WT	V		pyridoxine biosynthesis protein	NONE
SPAC29B12.05c		w2039	95	V	V	VIABLE WT cells at 25,32	WT	V		mitochondrial S-adenosylmethionine-dependent methyltransferase (possibly N(5)-glutamine)	NONE
SPAC29B12.06c	rcd1	w2040	91	V	V	VIABLE WT cells at 25,32	WT	V		RNA-binding protein, CCR4-NOT complex subunit Rcd1	NONE
SPAC29B12.07	sec16	w2041-0	99	E	E	ESSENTIAL spores, germinated spores at 25,32	germination	E		multidomain vesicle coat component Sec16	NONE
SPAC29B12.08		w2042	69	V	V	VIABLE WT cells at 25,32	WT	V		sequence orphan	NONE
SPAC29B12.10c	pgt1	s41	97	V	V	VIABLE WT cells at 25,32	WT	V		OPT oligopeptide transporter family	SPCC1840.12|SPBC29B5.02C
SPAC29B12.11c		p342	99	V	V	VIABLE WT cells at 25,32	WT	V		human WW domain binding protein-2 ortholog	NONE
SPAC29B12.12		w2043	88	V	V	VIABLE WT cells at 25,32	WT	V		helper of TIM (predicted)	SPBC3B9.05
SPAC29B12.13		w2044	86	V	V	VIABLE WT cells at 25,32	WT	V		carbon-sulfur lyase (predicted)	NONE
SPAC29B12.14c		w329	97	V	V	VIABLE WT cells at 25,32	WT	V		purine transporter (predicted)	SPAC1399.03
SPAC29E6.01	pof11	h291	99	V	V	VIABLE WT cells at 25,32	WT	V		F-box protein Pof11	NONE
SPAC29E6.02	prp3	y84	99	E	E	ESSENTIAL germinated spores long at 25,32	long high penetrance	E		U4/U6 x U5 tri-snRNP complex subunit Prp3 (predicted)	NONE
SPAC29E6.03c	uso1	w2092-0	96	E	E	ESSENTIAL spores, germinated spores slightly misshapen divide once at 25,32	misshapen essential	E		ER to Golgi tethering factor Uso1 (predicted)	NONE
SPAC29E6.04	nnf1	p349	99	E	E	ESSENTIAL germinated spores, microcolonies slightly misshapen cells at 25,32	misshapen essential	E		kinetochore protein Nnf1	NONE
SPAC29E6.05c		w2093	78	V	V	VIABLE WT cells at 25,32	WT	V		peptide methionine sulfoxide reductase (predicted)	NONE
SPAC29E6.06c		w2094-0	98	E	E	ESSENTIAL spores at 25,32	spores	E		cytoplasmic cysteine-tRNA ligase Crs1 (predicted)	NONE
SPAC29E6.07		w2095	54	V	V	VIABLE WT cells at 25,32	WT	V		sequence orphan	NONE
SPAC29E6.08	tbp1	x297	100	E	E	ESSENTIAL spores at 25,32	spores	E		TATA-binding protein (TBP)	NONE
SPAC29E6.09		w2097	94	V	V	VIABLE WT cells at 25,32	WT	V		sequence orphan	NONE
SPAC29E6.10c		x1110	98	V	V	VIABLE WT cells at 25,32	WT	V		kinetochore protein (predicted)	NONE
SPAC2C4.03c	smd2	w2047	76	E	E	ESSENTIAL germinated spores at 25,32	germination	E		Sm snRNP core protein Smd2	NONE
SPAC2C4.04c		s83	99	E	E	ESSENTIAL spores, germinated spores, microcolonies slightly misshapen cells at 25,32	misshapen essential	E		conserved eukaryotic protein	NONE
SPAC2C4.05		w2048-1	100	V	V	VIABLE WT cells at 25,32	WT	V		cornichon family protein	SPAC30C2.05
SPAC2C4.06c		w2049	92	V	V	VIABLE WT cells at 25,32	WT	V		rRNA methyltransferase (predicted)	NONE
SPAC2C4.07c		c157	99	V	V	VIABLE WT cells at 25,32	WT	V		ribonuclease II (RNB) family	NONE
SPAC2C4.08		w2050-1	100	V	V	VIABLE WT cells at 25,32	WT	V		conserved fungal protein	NONE
SPAC2C4.09		w2051-1	100	V	V	VIABLE WT cells at 25,32	WT	V		DUF1640 family protein	NONE
SPAC2C4.10c		w2052	75	V	V	VIABLE WT cells at 25,32	WT	V		sequence orphan	NONE
SPAC2C4.11c	rbp28	w2053-0	88	E	E	ESSENTIAL spores at 25,32	spores	E		RNA-binding protein Rbp28	NONE
SPAC2C4.12c		p343	99	E	E	ESSENTIAL microcolonies slightly misshapen cells at 25,32	misshapen essential	E		tRNA 2'-phosphotransferase Tpt1 (predicted)	NONE
SPAC2C4.13	vma16	w191-0	78	E	E	ESSENTIAL spores at 25,32	spores	E		V-type ATPase subunit c''	NONE
SPAC2C4.14c	ppk11	s82	99	V	V	VIABLE WT cells at 25,32	WT	V		PAK-related kinase Ppk11	NONE
SPAC2C4.15c	ubx2	w600	96	V	V	VIABLE WT cells at 25,32	WT	V		UBX domain protein Ubx2	NONE
SPAC2C4.16c	rps801	w2054-0	71	V	V	VIABLE small colonies WT cells at 25,32	WT	V		40S ribosomal protein S8	SPAC521.05
SPAC2C4.17c		p344	99	V	V	VIABLE WT cells at 25,32	WT	V		MS ion channel protein 2	SPCC1183.11
SPAC2E12.02	hsf1	p178	99	E	E	ESSENTIAL spores at 25,32	spores	E		transcription factor Hsf1	SPAC8C9.14
SPAC2E12.03c		w2057	96	V	V	VIABLE WT cells at 25,32	WT	V		PQ loop protein	SPAC17C9.10
SPAC2E1P3.01		w2059	71	V	V	VIABLE WT cells at 25,32	WT	V		zinc binding dehydrogenase	NONE
SPAC2E1P3.02c	amt3	x473	95	V	V	VIABLE WT cells at 25,32	WT	V		ammonium transporter Amt3	SPAC664.14
SPAC2E1P3.04	cao1	p138	99	V	V	VIABLE WT cells at 25,32	WT	V		copper amine oxidase Cao1	NONE
SPAC2E1P3.05c		w2060	74	V	V	VIABLE WT cells at 25,32	WT	V		fungal cellulose binding domain protein	NONE
SPAC2E1P5.01c	mns1	w2061	98	V	V	VIABLE WT cells at 25,32	WT	V		mannosyl-oligosaccharide 1,2-alpha-mannosidase	NONE
SPAC2E1P5.02c	mug109	w2062	80	V	V	VIABLE WT cells at 25,32	WT	V		sequence orphan	NONE
SPAC2E1P5.03		w2063 (-0)	94	V	V	VIABLE WT cells at 25,32	WT	V		DNAJ domain protein Erj5	NONE
SPAC2E1P5.04c	cwg2	w885	97	E	E	ESSENTIAL microcolonies rounded cells at 25,32	rounded	E		geranylgeranyltransferase I beta subunit Cwg2	NONE
SPAC2E1P5.05		y116	99	E	E	ESSENTIAL spores at 25,32	spores	E		U3 snoRNP-associated protein Rrp9 (predicted)	NONE
SPAC2F3.01	imt1	w2064	43	V	V	VIABLE WT cells at 25,32	WT	V		mannosyltransferase complex subunit (predicted)	SPCC4F11.04C|SPAC17G8.11C
SPAC2F3.02		k196	99	V	V	VIABLE WT cells at 25,32	WT	V		ER protein translocation subcomplex subunit Sec72 (predicted)	NONE
SPAC2F3.03c	rpa49	p264	99	E	E	ESSENTIAL microcolonies slightly misshapen cells, some long cells at 25,32	long low penetrance	E		DNA-directed RNA polymerase I complex subunit Rpa49	NONE
SPAC2F3.04c	rim1	p345	90	E	E	ESSENTIAL microcolonies skittle cells at 25,32	skittle	E		mitochondrial single-stranded DNA binding protein Rim1	NONE
SPAC2F3.05c		w2066	96	V	V	VIABLE WT cells at 25,32	WT	V		xylose and arabinose reductase (predicted)	SPAP32A8.02|SPBC28F2.05C
SPAC2F3.06c	kap104	w2067-0	98	V	V	ESSENTIAL microcolonies misshapen cells at 25,32	misshapen essential	E		karyopherin Kap104	NONE
SPAC2F3.07c		w2068	86	V	V	VIABLE WT cells at 25,32	WT	V		sequence orphan	NONE
SPAC2F3.08	sut1	w2069	71	V	V	VIABLE WT cells at 25,32	WT	V		alpha-glucoside transporter	NONE
SPAC2F3.09	hem1	w2070-0	95	E	E	ESSENTIAL spores, germinated spores slightly misshapen may divide once at 25,32	misshapen essential	E		5-aminolevulinate synthase	NONE
SPAC2F3.10	vps54	w2071	98	E	E	ESSENTIAL microcolonies misshapen cells at 25,32	misshapen essential	E		GARP complex subunit Vps54 (predicted)	NONE
SPAC2F3.11		w371	60	V	V	VIABLE WT cells at 25,32	WT	V		exopolyphosphatase (predicted)	NONE
SPAC2F3.12c	plp1	y137-1-0	100	V	V	VIABLE slightly curved cells at 32	curved	V		conserved eukaryotic protein	NONE
SPAC2F3.13c		x1140	100	V	V	VIABLE curved cells at 25,32	curved	V		queuine tRNA-ribosyltransferase (predicted)	NONE
SPAC2F3.14c	saf2	w2072-0	93	E	E	ESSENTIAL microcolonies slightly misshapen cells, some long cells, some germinated spores long at 25,32	long low penetrance	E		conserved fungal protein	NONE
SPAC2F3.15	lsk1	s81	99	V	V	VIABLE WT cells at 25,32	WT	V		latrunculin sensitive kinase Lsk1	SPAC1D4.06C
SPAC2F3.16		p346	99	V	V	VIABLE WT cells at 25,32	WT	V		ubiquitin-protein ligase E3 (predicted)	NONE
SPAC2F3.17c	lsm6	w2065-0	89	E	E	ESSENTIAL germinated spores long at 25,32	long high penetrance	E		U6 snRNP-associated protein Lsm6	NONE
SPAC2F3.18c		x1185-1	100	V	V	VIABLE WT cells at 25,32	WT	V		conserved protein	NONE
SPAC2F7.02c		p137	99	V	V	VIABLE WT cells at 25,32	WT	V		phosphoprotein phosphatase (predicted)	SPBC1271.03C
SPAC2F7.03c	pom1	s17	98	V	V	VIABLE stubby curved cells, aberrantly septated with misplaced septum at 25,32	stubby	V		DYRK family protein kinase Pom1	NONE
SPAC2F7.04	pmc2	w2074	65	V	V	VIABLE WT cells at 25,32	WT	V		RNA polymerase II holoenzyme mediator complex subunit	NONE
SPAC2F7.05c		w2075	97	E	E	ESSENTIAL germinated spores at 25,32	germination	E		translation initiation factor eIF5 (predicted)	NONE
SPAC2F7.06c	pol4	c244	99	V	V	VIABLE WT cells at 25,32	WT	V		DNA polymerase X family	NONE
SPAC2F7.07c	cph2	w2076	92	V	V	VIABLE WT cells at 32	WT	V		Clr6 histone deacetylase associated PHD protein-2 Cph2	SPAC16C9.05
SPAC2F7.08c	snf5	w741	99	V	V	VIABLE WT cells at 25,32	WT	V		chromatin remodeling complex subunit Snf5 (predicted)	NONE
SPAC2F7.09c		s201	99	V	V	VIABLE WT cells at 25,32	WT	V		sequence orphan	NONE
SPAC2F7.10	akr1	w740	99	V	V	VIABLE WT cells at 25,32	WT	V		palmitoyltransferase (predicted)	NONE
SPAC2F7.11	nrd1	s116	99	V	V	VIABLE WT cells at 25,32	WT	V		RNA-binding protein Nrd1	NONE
SPAC2F7.13c	wrs1	w2077-0	91	E	E	ESSENTIAL spores at 25,32	spores	E		tryptophan-tRNA ligase Wrs1 (predicted)	NONE
SPAC2F7.14c		y115	99	E	E	ESSENTIAL germinated spores long at 25,32	long high penetrance	E		exosome subunit Rrp4 (predicted)	NONE
SPAC2F7.15	rsm24	w2078-1	100	E	E	ESSENTIAL microcolonies skittle cells at 25,32	skittle	E		mitochondrial ribosomal protein subunit S24 (predicted)	NONE
SPAC2F7.17		w2080	69	V	V	VIABLE WT cells at 25,32	WT	V		mitochondrial peptide chain release factor (predicted)	NONE
SPAC2G11.02	urb2	c156-0	86	E	E	ESSENTIAL microcolonies slightly misshapen cells at 25,32	misshapen essential	E		ribosome biogenesis protein Urb2 (predicted)	NONE
SPAC2G11.03c	vps45	w2083	98	V	V	VIABLE small colonies stubby cells at 25,32	stubby	V		vacuolar sorting protein Vps 45 (predicted)	NONE
SPAC2G11.04		w2084	91	V	V	VIABLE WT cells at 25,32	WT	V		RNA-binding protein, G-patch type (predicted)	NONE
SPAC2G11.05c		p16	99	V	V	VIABLE WT cells at 25,32	WT	V		BRO1 domain protein	NONE
SPAC2G11.06	vps4	w2085	68	V	V	VIABLE rounded cells at 25,32	rounded	V		AAA family ATPase Vps4 (predicted)	NONE
SPAC2G11.07c	ptc3	c86	96	V	V	VIABLE WT cells at 25,32	WT	V		protein phosphatase 2C Ptc3	SPCC1223.11
SPAC2G11.08c	smn1	k174	90	E	E	ESSENTIAL microcolonies slightly long curved cells at 25,32	curved	E		SMN family protein Smn1	NONE
SPAC2G11.09		x1067	100	V	V	VIABLE WT cells at 32	WT	V		DUF221 family protein	NONE
SPAC2G11.10c		w2086	81	V	V	VIABLE small colonies WT cells with some long cells at 25,32	long low penetrance	V		URM1 activating enzyme (predicted)	NONE
SPAC2G11.11c	prh1	h246	97	E	E	ESSENTIAL microcolonies long cells at 25,32	long high penetrance	E		ATP-dependent RNA helicase Prh1	NONE
SPAC2G11.12	rqh1	c232	99	V	V	VIABLE WT cells with some long cells at 25,32	long low penetrance	V		RecQ type DNA helicase Rqh1	NONE
SPAC2G11.13	atg22	x472	97	V	V	VIABLE WT cells at 25,32	WT	V		autophagy associated protein Atg22 (predicted)	NONE
SPAC2G11.14	taf111	w2087	83	E	E	ESSENTIAL spores, germinated spores at 25,32	germination	E		transcription factor TFIID complex subunit Taf111	NONE
SPAC2H10.01		w739	99	V	V	VIABLE WT cells at 25,32	WT	V		transcription factor, zf-fungal binuclear cluster type (predicted)	NONE
SPAC2H10.02c		w2089	76	V	V	VIABLE WT cells at 25,32	WT	V		26S proteasome regulator (predicted)	NONE
SPAC30.01c	sec72	w2091	98	V	V	VIABLE WT cells at 25,32	WT	V		Sec7 domain	SPAC4D7.01C
SPAC30.02c		p136	99	V	V	VIABLE small colonies long cells at 25,32	long high penetrance	V	17.79(1.75)	elongator complex associated protein Kti2 (predicted)	NONE
SPAC30.03c	tsn1	w486	99	V	V	VIABLE WT cells at 25,32	WT	V		translin	NONE
SPAC30.04c	abc4	w231	99	V	V	VIABLE WT cells at 25,32	WT	V		glutathione S-conjugate-exporting ATPase Abc4	SPAC9E9.12C|SPBC359.05|SPAC3F10.11C
SPAC30C2.02	mmd1	w2099	96	V	V	VIABLE small colonies WT cells at 25,32	WT	V		deoxyhypusine hydroxylase (predicted)	NONE
SPAC30C2.03		w2100-0	74	E	E	ESSENTIAL small colonies skittle cells at 25,32	skittle	E		sequence orphan	NONE
SPAC30C2.04		w2101	97	V	V	VIABLE WT cells at 25,32	WT	V		cofactor for methionyl-and glutamyl-tRNA synthetases (predicted)	NONE
SPAC30C2.05	erv14	w2102-1	100	V	V	VIABLE WT cells at 25,32	WT	V		cornichon family protein Erv14	SPAC2C4.05
SPAC30C2.06c	dml1	h4	98	V	V	VIABLE slightly small cells at 32	small	V		mitochondrial inheritance GTPase (predicted)	NONE
SPAC30C2.07		w2103	93	V	V	VIABLE WT cells at 25,32	WT	V		sequence orphan	NONE
SPAC30C2.08		w2104	70	V	V	VIABLE WT cells at 25,32	WT	V		conserved fungal protein	NONE
SPAC30D11.01c		p72	99	V	V	VIABLE WT cells at 25,32	WT	V		alpha-glucosidase	SPAPB24D3.10C|SPAC1039.11C
SPAC30D11.02c		w2112	92	V	V	VIABLE small colonies WT cells at 25,32	WT	V		sequence orphan	NONE
SPAC30D11.03	ddx27	h237	99	E	E	ESSENTIAL germinated spores long at 25,32	long high penetrance	E		ATP-dependent RNA helicase Ddx27/Drs1 (predicted)	NONE
SPAC30D11.04c	nup124	w2111	86	V	V	VIABLE WT cells at 25,32	WT	V		nucleoporin Nup124	NONE
SPAC30D11.05	aps3	w2110	97	V	V	VIABLE small colonies WT cells at 25,32	WT	V		AP-3 adaptor complex subunit Aps3 (predicted)	NONE
SPAC30D11.06c		w2109	68	V	V	VIABLE WT cells at 25,32	WT	V		DUF300 family protein	NONE
SPAC30D11.07	nth1	p166	95	V	V	VIABLE WT cells with some long cells at 25,32	long low penetrance	V		DNA endonuclease III	NONE
SPAC30D11.08c	phf2	w738	99	E	E	ESSENTIAL microcolonies misshapen cells at 25,32	misshapen essential	E		PHD finger containing protein Phf2	SPCC4G3.07C
SPAC30D11.09	cwf19	w2108-0	96	V	V	VIABLE WT cells at 32	WT	V		complexed with Cdc5 protein Cwf19	NONE
SPAC30D11.10	rad22	c46-0-0	97	V	V	VIABLE small colonies long cells at 25,32	long high penetrance	V		DNA recombination protein Rad22	SPBC119.14
SPAC30D11.11		w2107	97	V	V	VIABLE WT cells at 25,32	WT	V		Haemolysin-III family protein	NONE
SPAC30D11.12	rpl3802	y260	85	V	V	VIABLE WT cells at 25,32	WT	V		60S ribosomal protein L38	SPBC577.02
SPAC30D11.13	hus5	w635	99	V	E	VIABLE small colonies long cells at 25,32	long high penetrance	V		SUMO conjugating enzyme Hus5	NONE
SPAC30D11.14c		w2106	91	V	V	VIABLE WT cells at 25,32	WT	V		RNA-binding protein	NONE
SPAC31A2.02	trm112	x504-1	100	V	V	VIABLE very small colonies rounded cells at 25,32	rounded	V		tRNA (guanine-N2-)-methyltransferase regulatory subunit Trm112 (predicted)	NONE
SPAC31A2.03	mrpl11	y182	99	E	E	ESSENTIAL microcolonies skittle cells, small colonies WT cells at 25,32	skittle	E		mitochondrial ribosomal protein subunit L11 (predicted)	NONE
SPAC31A2.04c		w2114-0	72	E	E	ESSENTIAL spores, germinated spores at 25,32	germination	E		20S proteasome component beta 4 (predicted)	NONE
SPAC31A2.05c	mis4	w2115-0	96	E	E	ESSENTIAL microcolonies slightly misshapen cells, some long cells at 25,32	long low penetrance	E		cohesin loading factor Mis4	NONE
SPAC31A2.06	atp25	w2116	94	V	V	VIABLE WT cells at 25,32	WT	V		conserved fungal protein	NONE
SPAC31A2.07c	dbp10	h236	99	E	E	ESSENTIAL germinated spores at 25,32	germination	E		ATP-dependent RNA helicase Dbp10 (predicted)	NONE
SPAC31A2.08	mrp20	y181	99	E	E	ESSENTIAL microcolonies skittle cells, small colonies WT cells at 25,32	skittle	E		mitochondrial ribosomal protein subunit L23 (predicted)	NONE
SPAC31A2.09c	apm4	w2117	92	V	V	VIABLE WT cells at 25,32	WT	V		AP-2 adaptor complex subunit Apm4 (predicted)	NONE
SPAC31A2.10		w2118	68	V	V	VIABLE WT cells at 25,32	WT	V		RanGTP-binding protein (predicted)	SPCC584.03C
SPAC31A2.11c	cuf1	w793	95	V	V	VIABLE WT cells at 25,32	WT	V		Cu metalloregulatory transcription factor Cuf1	SPCC584.02
SPAC31A2.12		w2119	90	V	V	VIABLE WT cells at 25,32	WT	V		arrestin/PY protein 1	SPCC584.15C
SPAC31A2.13c	sft1	w2120	90	V	V	VIABLE small colonies WT cells at 25, stubby cells at 32	stubby	V		SNARE Sft1 (predicted)	NONE
SPAC31A2.14	bun107	h86	83	V	V	VIABLE WT cells at 25,32	WT	V		WD repeat protein, human WRDR48 family	NONE
SPAC31A2.15c	dcc1	w2121	94	V	V	VIABLE WT cells at 25,32	WT	V		DNA replication factor C complex subunit Dcc1 (predicted)	NONE
SPAC31A2.16	gef2	s232	99	V	V	VIABLE WT cells at 25,32	WT	V		RhoGEF Gef2	NONE
SPAC31F12.01	zds1	w2123	65	V	V	VIABLE slightly misshapen cells at 25,32	misshapen weak viable	V		zds family protein Zds1	NONE
SPAC31G5.01	sap49	k135	99	E	E	ESSENTIAL germinated spores, often long at 25,32	long high penetrance	E		RNA-binding protein Sap49	NONE
SPAC31G5.02		c155	51	E	E	ESSENTIAL microcolonies rounded cells, colonies appear dark at 25,32	rounded	E		conserved fungal protein	NONE
SPAC31G5.03	rps1101	w2126	86	V	V	VIABLE small colonies WT cells at 25,32	WT	V		40S ribosomal protein S11	SPAC144.11
SPAC31G5.04		x505	93	V	V	VIABLE slightly misshapen cells at 25,32	misshapen weak viable	V		homoisocitrate dehydrogenase	NONE
SPAC31G5.05c		x506	83	E	E	ESSENTIAL microcolonies rounded cells at 25,32	rounded	E		ribulose phosphate 3-epimerase (predicted)	NONE
SPAC31G5.06	rgg8	w2127	81	E	E	ESSENTIAL microcolonies skittle cells at 25,32	skittle	E		sequence orphan	NONE
SPAC31G5.07	dni1	s40	76	V	V	VIABLE WT cells at 25,32	WT	V		conjugation protein (predicted)	NONE
SPAC31G5.08	ups1	w2128-0	83	E	E	ESSENTIAL microcolonies slightly misshapen cells at 25,32	misshapen essential	E		uroporphyrinogen-III synthase Ups1	NONE
SPAC31G5.09c	spk1	c27	95	V	V	VIABLE WT cells at 25,32	WT	V		MAP kinase Spk1	NONE
SPAC31G5.10	eta2	w2129	97	V	V	VIABLE WT cells at 25,32	WT	V		Myb family protein Eta2	NONE
SPAC31G5.11	pac2	w2130	93	V	V	VIABLE WT cells at 25,32	WT	V		cAMP-independent regulatory protein Pac2	SPAC1751.01C
SPAC31G5.12c	maf1	k69	96	V	V	VIABLE WT cells at 25,32	WT	V		repressor of RNA polymerase III Maf1 (predicted)	NONE
SPAC31G5.13	rpn11	w2132	84	E	E	ESSENTIAL germinated spores, occasionally long at 25,32	long low penetrance	E		19S proteasome regulatory subunit Rpn11	NONE
SPAC31G5.14	gcv1	w2133	93	V	V	VIABLE WT cells at 25,32	WT	V		glycine decarboxylase T subunit	NONE
SPAC31G5.15	psd3	w2134	84	V	V	VIABLE WT cells at 25,32	WT	V		phosphatidylserine decarboxylase (predicted)	NONE
SPAC31G5.16c	dpm1	p94	93	E	E	ESSENTIAL spores, germinated spores at 25,32	germination	E		dolichol-phosphate mannosyltransferase catalytic subunit Dpm1	NONE
SPAC31G5.17c	rps1001	w2135	73	V	V	VIABLE WT cells at 25,32	WT	V		40S ribosomal protein S10	SPBP22H7.08
SPAC31G5.18c	sde2	w2136	78	V	V	VIABLE small colonies slightly misshapen cells at 25,32	misshapen weak viable	V		ubiquitin family, human C1ORF55 related	NONE
SPAC31G5.19		w599-0	99	V	V	VIABLE long cells at 32	long high penetrance	V	16.3(2.13)	ATPase with bromodomain protein	SPBP22H7.05C
SPAC31G5.21		w2131-1	100	V	V	VIABLE WT cells at 25,32	WT	V		human family 32A homolog	NONE
SPAC323.01c	pos5	w2138-0	93	V	V	VIABLE small colonies slightly skittle slightly curved cells at 25,32	skittle	V		mitochondrial NADH kinase (predicted)	NONE
SPAC323.02c	pup2	w2139-0	97	E	E	ESSENTIAL germinated spores at 25,32	germination	E		20S proteasome component alpha 5	NONE
SPAC323.03c		x507	98	V	V	VIABLE WT cells at 25,32	WT	V		sequence orphan	NONE
SPAC323.04		w85	72	V	V	VIABLE WT cells at 25,32	WT	V		mitochondrial ATPase (predicted)	NONE
SPAC323.05c		w2140(-0)	96	V	V	VIABLE slightly misshapen cells at 32, small colonies rounded cells at 25	rounded	V		S-adenosylmethionine-dependent methyltransferase (predicted)	NONE
SPAC323.06c	uba5	x1134	100	E	E	ESSENTIAL microcolonies long misshapen cells at 25,32	long high penetrance	E		NEDD8 activating enzyme (predicted)	NONE
SPAC323.07c		x471	98	V	V	VIABLE WT cells at 25,32	WT	V		MatE family transporter	SPAC11D3.06|SPCC4B3.13
SPAC323.08		w2141-0	91	E	E	ESSENTIAL microcolonies long cells at 25,32, cells longer at 25	long high penetrance	E		ribonuclease MRP complex subunit (predicted)	NONE
SPAC328.01c		w2143	99	V	V	VIABLE WT cells at 25,32	WT	V		karyopherin	NONE
SPAC328.02		w737	99	V	V	VIABLE WT cells at 25,32, many dead cells	WT	V		human Ariadne homolog	NONE
SPAC328.03	tps1	w2144	92	V	V	VIABLE WT cells at 25,32	WT	V		alpha,alpha-trehalose-phosphate synthase [UDP-forming]	NONE
SPAC328.04		h148	99	V	V	VIABLE WT cells at 25,32	WT	V		AAA family ATPase, unknown biological role	SPBC947.01
SPAC328.05		k118	99	V	V	VIABLE WT cells at 25,32	WT	V		RNA-binding protein involved in export of mRNAs	NONE
SPAC328.06	ubp2	w598	99	V	V	VIABLE WT cells at 25,32	WT	V		ubiquitin C-terminal hydrolase Ubp2	NONE
SPAC328.07c		w2145	94	V	V	VIABLE WT cells at 25,32	WT	V		heavy metal ion homeostasis protein (predicted)	NONE
SPAC328.08c	tbc1	w2146-0	93	E	E	ESSENTIAL microcolonies misshapen slightly long cells, often branched septated at 25,32	long branched	E		tubulin specific chaperone cofactor C (predicted)	NONE
SPAC328.09		k222	99	V	V	VIABLE WT cells at 25,32	WT	V		2-oxoadipate and 2-oxoglutarate transporter (predicted)	NONE
SPAC328.10c	rps502	y201	99	V	V	VIABLE WT cells at 25,32	WT	V		40S ribosomal protein S5	SPAC8C9.08
SPAC32A11.01	mug8	x523	79	V	V	VIABLE WT cells at 25,32	WT	V		conserved fungal protein	NONE
SPAC32A11.02c		w2148	98	V	V	VIABLE WT cells at 25,32	WT	V		conserved fungal protein	NONE
SPAC32A11.03c	phx1	w2149	98	V	V	VIABLE WT cells at 25,32	WT	V		homeobox transcription factor Phx1	NONE
SPAC32A11.04c	tif212	w2406	42	E	E	ESSENTIAL spores at 25,32	spores	E		translation initiation factor eIF2 beta subunit (predicted)	NONE
SPAC343.01c	erg8	x1099	100	E	E	ESSENTIAL spores, germinated spores slightly misshapen divide once at 25,32	misshapen essential	E		phosphomevalonate kinase (predicted)	NONE
SPAC343.02	img1	y180	99	E	E	ESSENTIAL microcolonies skittle cells, small colonies WT cells at 25,32	skittle	E		mitochondrial ribosomal protein subunit L19	NONE
SPAC343.03	apc11	h43	99	E	E	ESSENTIAL microcolonies long misshapen cells at 25,32	long high penetrance	E		anaphase-promoting complex subunit Apc11	NONE
SPAC343.04c		h290	99	V	V	VIABLE WT cells at 25,32	WT	V		WD repeat protein, human WDR26 family	NONE
SPAC343.05	vma1	w180	75	E	E	ESSENTIAL spores at 25,32	spores	E		V-type ATPase subunit A	NONE
SPAC343.06c		w2151	93	V	V	VIABLE WT cells at 25,32	WT	V		phospholipid scramblase	NONE
SPAC343.07	mug28	k117	99	V	V	VIABLE WT cells at 25,32	WT	V		RNA-binding protein Mug28	SPAC1610.03C
SPAC343.08c	mrp17	y179	99	E	E	ESSENTIAL microcolonies skittle cells, small colonies WT cells at 25,32	skittle	E		mitochondrial ribosomal protein subunit Mrp17	NONE
SPAC343.09	ubx3	w2152-0	94	V	V	VIABLE small colonies long cells at 32, cells not so long long at 25	long high penetrance	V		UBX domain protein Ubx3	NONE
SPAC343.10	met11	w2153	96	V	V	VIABLE WT cells at 25,32	WT	V		methylenetetrahydrofolate reductase Met11	NONE
SPAC343.11c	msc1	w736	99	V	V	VIABLE WT cells at 25,32	WT	V		multi-copy suppressor of Chk1	NONE
SPAC343.12	rds1	w2154	97	V	V	VIABLE WT cells at 25,32	WT	V		conserved fungal protein	NONE
SPAC343.13		x495	72	E	E	ESSENTIAL microcolonies skittle cells at 25,32	skittle	E		mitochondrial glutamyl-tRNA amidotransferase	NONE
SPAC343.14c		w2155	96	E	E	ESSENTIAL spores at 25,32	spores	E		translation initiation factor eIF2B	NONE
SPAC343.15	tit1	y135	97	V	V	VIABLE WT cells at 25,32	WT	V		tRNA isopentenyltransferase	NONE
SPAC343.16	lys2	w1015	97	V	V	VIABLE WT cells at 25,32	WT	V		homoaconitate hydratase Lys2	NONE
SPAC343.17c		h289	99	E	E	ESSENTIAL spores, some germinated spores at 25,32	spores	E		WD repeat protein, human WDR70 family	NONE
SPAC343.18	rfp2	w735	99	V	V	VIABLE WT cells at 25,32	WT	V		SUMO-targeted ubiquitin-protein ligase subunit Rfp2	SPAC19A8.10
SPAC343.19	lsb6	w2484	52	V	V	VIABLE WT cells at 32	WT	V		phosphatidylinositol 4-kinase Lsb6 (predicted)	NONE
SPAC343.20		x1146-1-0	100	V	V	VIABLE WT cells at 25,32	WT	V		sequence orphan	NONE
SPAC3A11.02	cps3	h96	97	V	V	VIABLE WT cells at 25,32	WT	V		zinc finger protein Cps3	SPCC1739.01
SPAC3A11.03		w2162	48	V	V	VIABLE WT cells at 25,32	WT	V		methyltransferase (predicted)	NONE
SPAC3A11.04		w2161	91	V	V	VIABLE WT cells at 25,32	WT	V		siepin homolog	NONE
SPAC3A11.05c	kms1	s132-0	99	V	V	VIABLE WT cells at 25,32	WT	V		meiotic spindle pole body protein Kms1	SPBC947.12
SPAC3A11.06	mvp1	w2160	98	V	V	VIABLE WT cells at 25,32	WT	V		sorting nexin Mvp1	NONE
SPAC3A11.07		w2159	97	V	V	VIABLE WT cells at 25,32	WT	V		NADH dehydrogenase	SPBC947.15C
SPAC3A11.08	pcu4	w630	97	V	V	ESSENTIAL microcolonies long cells at 25,32, curved misshapen cells at 36	long high penetrance	E		cullin 4	NONE
SPAC3A11.09	sod22	w110	99	V	V	VIABLE WT cells at 25,32	WT	V		plasma membrane alkali metal cation/H+ antiporter Sod22	SPAC977.10
SPAC3A11.10c		w597	99	V	V	VIABLE WT cells at 25,32	WT	V		dipeptidyl aminopeptidase (predicted)	NONE
SPAC3A11.11c		w2158	90	V	V	VIABLE WT cells at 25,32	WT	V		pyridoxal reductase (predicted)	NONE
SPAC3A11.12c	rpt5	w2212-0	67	E	E	ESSENTIAL germinated spores at 25,32	germination	E		19S proteasome regulatory subunit Rpt5 (predicted)	NONE
SPAC3A11.13		k195	91	V	V	VIABLE WT cells at 25,32	WT	V		prefoldin subunit 6	NONE
SPAC3A11.14c	pkl1	h35-a	82	V	V	VIABLE slightly misshapen cells at 25,32	misshapen weak viable	V		kinesin-like protein Pkl1	SPAC664.10
SPAC3A12.02		c82	99	E	E	ESSENTIAL microcolonies skittle cells at 25,32	skittle	E		inorganic pyrophosphatase	SPAC23C11.05
SPAC3A12.03c	meu34	w734	99	V	V	VIABLE WT cells at 25,32	WT	V		ubiquitin-protein ligase E3 (predicted)	NONE
SPAC3A12.04c		p351	87	E	E	ESSENTIAL microcolonies slightly misshapen cells at 25, cells misshapen at 32	misshapen essential	E		RNase P and RNase MRP subunit p30 (predicted)	NONE
SPAC3A12.05c	taf2	p237	91	E	E	ESSENTIAL microcolonies misshapen cells at 25,32	misshapen essential	E		TATA-binding protein associated factor Taf2 (predicted)	NONE
SPAC3A12.06c		w109	99	V	V	VIABLE WT cells at 25,32	WT	V		sodium/calcium exchanger (predicted)	NONE
SPAC3A12.07	rpb11	x1108	100	E	E	ESSENTIAL germinated spores long, microcolonies long cells at 25,32	long high penetrance	E		DNA-directed RNA polymerase II complex subunit Rpb11	NONE
SPAC3A12.08		x1119	100	V	V	VIABLE WT cells at 25,32	WT	V		conserved fungal protein	NONE
SPAC3A12.09c		w270	99	V	V	VIABLE WT cells at 25,32	WT	V		urease accessory protein UreD (predicted)	NONE
SPAC3A12.10	rpl2001	y293-a	79	V	V	VIABLE WT cells at 25,32	WT	V		60S ribosomal protein L20a	SPAC26A3.04
SPAC3A12.11c	cwf2	w2166	94	E	E	ESSENTIAL germinated spores long at 25,32	long high penetrance	E		RNA-binding protein Cwf2	NONE
SPAC3A12.12	atp11	w852	99	V	V	VIABLE WT cells at 25,32	WT	V		F1-ATPase chaperone Atp11 (predicted)	NONE
SPAC3A12.13c		w2167	89	V	V	VIABLE small colonies WT cells at 25,32	WT	V		translation initiation factor eIF3 complex subunit	NONE
SPAC3A12.14	cam1	s142	99	E	E	ESSENTIAL spores at 25,32	spores	E		calmodulin Cam1	NONE
SPAC3A12.15	vps53	x508	98	E	E	ESSENTIAL microcolonies misshapen septated cells at 25,32	misshapen essential	E		GARP complex subunit Vps53 (predicted)	NONE
SPAC3A12.16c	tim17	k27-0	91	E	E	ESSENTIAL spores at 25,32	spores	E		TIM23 translocase complex subunit Tim17	NONE
SPAC3A12.17c	cys12	w2168	96	V	V	VIABLE WT cells at 25,32	WT	V		cysteine synthase Cys12	SPBC36.04
SPAC3A12.18	zwf1	w2527	70	E	E	ESSENTIAL spores, some microcolonies slightly misshapen cells at 25,32	spores	E		glucose-6-phosphate 1-dehydrogenase (predicted)	SPCC794.01C|SPAC3C7.13C
SPAC3A12.19		x1147-1	100	E	E	ESSENTIAL small colonies skittle cells at 25,32	skittle	E		mitochondrial ribosomal protein subunit L27	NONE
SPAC3C7.01c		w2170	97	V	V	VIABLE WT cells at 25,32	WT	V		inositol polyphosphate phosphatase (predicted)	SPBC19F5.03
SPAC3C7.02c		w2171	96	V	V	VIABLE WT cells at 25,32	WT	V		protein kinase inhibitor (predicted)	SPCC736.15
SPAC3C7.03c	rhp55	p158	95	V	V	VIABLE small colonies long cells at 25,32	long high penetrance	V		RecA family ATPase Rhp55	NONE
SPAC3C7.04		w733	99	V	V	VIABLE WT cells at 25,32	WT	V		transcription factor (predicted)	SPAC1486.10|SPCC417.09C|SPBP8B7.30C
SPAC3C7.05c	mug191	w2172	96	V	V	VIABLE WT cells at 25,32	WT	V		alpha-1,6-mannanase (predicted)	NONE
SPAC3C7.06c	pit1	s80	97	V	V	VIABLE WT cells at 25,32	WT	V		serine/threonine protein kinase, meiotic Pit1	SPBC8D2.19
SPAC3C7.07c		y134	99	V	V	VIABLE WT cells at 25,32	WT	V		arginine-tRNA protein transferase (predicted)	NONE
SPAC3C7.08c	elf1	w2173-0	98	V	V	VIABLE small colonies long cells at 25,32	long high penetrance	V		AAA family ATPase ELf1	NONE
SPAC3C7.09	set8	w2174	95	V	V	VIABLE WT cells at 25,32	WT	V		lysine methyltransferase Set8 (predicted)	SPBC1709.13C
SPAC3C7.10	pex13	p135	99	V	V	VIABLE WT cells at 25,32	WT	V		peroxin-13	NONE
SPAC3C7.11c	cnx1	w880-0	94	E	E	ESSENTIAL small colonies stubby cells at 25,32	stubby	E		calnexin	NONE
SPAC3C7.12	tip1	h166	99	V	V	VIABLE slightly curved cells at 25,32, occasionally cells are T-shaped	curved	V		CLIP170 family protein Tip1	NONE
SPAC3C7.13c		w2175	98	V	V	VIABLE WT cells at 25,32	WT	V		glucose-6-phosphate 1-dehydrogenase (predicted)	SPCC794.01C|SPAC3A12.18
SPAC3C7.14c	obr1	c59	91	V	V	VIABLE WT cells at 25,32	WT	V		ubiquitinated histone-like protein Uhp1	NONE
SPAC3F10.02c	trk1	w97	99	V	V	VIABLE WT cells at 25,32	WT	V		potassium ion transporter Trk1	SPAC1639.02C
SPAC3F10.03	grs1	w2178-0	97	E	E	ESSENTIAL spores at 25,32	spores	E		mitochondrial and cytoplasmic glycine-tRNA ligase Grs1 (predicted)	NONE
SPAC3F10.04	gsa1	w1009	89	V	V	VIABLE WT cells at 25,32	WT	V		glutathione synthetase large subunit Gsa1	NONE
SPAC3F10.05c	mug113	w2179	96	V	V	VIABLE WT cells, some dead cells at 25,32	WT	V		DUF1766 family protein	NONE
SPAC3F10.06c		y133	99	V	V	VIABLE WT cells at 25,32	WT	V		initiator methionine tRNA 2'-O-ribosyl phosphate transferase (predicted)	NONE
SPAC3F10.08c		w2180-0	90	E	E	ESSENTIAL germinated spores at 25,32	germination	E		rRNA processing protein Faf1 (predicted)	NONE
SPAC3F10.09		w2181	56	V	V	VIABLE WT cells at 25,32	WT	V		1-(5-phosphoribosyl)-5-[(5-phosphoribosylamino) methylideneamino]imidazole-4-carboxamide isomerase (predicted)	NONE
SPAC3F10.10c	map3	c42	96	V	V	VIABLE WT cells at 25,32	WT	V		pheromone M-factor receptor	NONE
SPAC3F10.11c	abc2	w84	99	V	V	VIABLE WT cells at 25,32	WT	V		glutathione S-conjugate-exporting ATPase Abc2	SPAC30.04C|SPAC9E9.12C|SPBC359.05
SPAC3F10.12c		w2182	89	V	V	VIABLE WT cells at 25,32	WT	V		DNA binding protein (predicted)	NONE
SPAC3F10.13	ucp6	w2183	97	V	V	VIABLE WT cells at 25,32	WT	V		UBA domain protein Ucp6	NONE
SPAC3F10.15c	spo12	w2185	56	V	V	VIABLE WT cells at 25,32	WT	V		Spo12 family protein	NONE
SPAC3F10.16c		s184	99	V	V	VIABLE small colonies slightly misshapen cells at 25,32	misshapen weak viable	V		GTP binding protein, HSR1-related (predicted)	NONE
SPAC3F10.17		w3898	63	V	V	VIABLE WT cells at 25,32	WT	V		ribosome biogenesis protein Ltv1 (predicted)	NONE
SPAC3F10.18c	rpl4102	w2520	66	V	V	VIABLE WT cells at 25,32	WT	V		60S ribosomal protein L41 (predicted)	SPAC3G6.13C
SPAC3G6.01	hrp3	w2187	88	V	V	VIABLE WT cells at 25,32	WT	V		ATP-dependent DNA helicase Hrp3	SPAC1783.05
SPAC3G6.02	dss1	x298-1	100	V	V	VIABLE small colonies long curved cells at 32, ESSENTIAL microcolonies long cells at 25,36	long high penetrance	V		mRNA export protein Dss1	NONE
SPAC3G6.03c		w2189	96	V	V	VIABLE WT cells at 25,32	WT	V		Maf-like protein	NONE
SPAC3G6.04	rnp24	k137	99	V	V	VIABLE WT cells at 25,32	WT	V		RNA-binding protein Rnp24	NONE
SPAC3G6.05		w2190	40	V	V	VIABLE WT cells at 25,32	WT	V		Mvp17/PMP22 family protein 1	SPAC4G9.14
SPAC3G6.06c	rad2	c67	96	V	V	VIABLE WT cells at 25,32	WT	V		FEN-1 endonuclease	NONE
SPAC3G6.08	erv1	w432	99	E	E	ESSENTIAL microcolonies skittle cells at 25,32	skittle	E		sulfhydryl oxidase (predicted)	NONE
SPAC3G6.09c	tps2	w2192	98	V	V	VIABLE WT cells at 25,32	WT	V		trehalose-phosphate synthase Tps2 (predicted)	SPAC19G12.15C
SPAC3G6.10c	vps51	w2193-0	87	E	E	ESSENTIAL microcolonies misshapen cells at 25,32	misshapen essential	E		GARP complex subunit Vps51 (predicted)	NONE
SPAC3G6.11	chl1	p352	99	V	V	VIABLE WT cells at 25,32	WT	V		ATP-dependent DNA helicase Chl1	NONE
SPAC3G6.13c	rpl4101	w2194-1	100	V	V	VIABLE WT cells at 25,32	WT	V		60S ribosomal protein L41	SPAC3F10.18C
SPAC3G9.01	nsk1	w2195	85	V	V	VIABLE WT cells at 25,32	WT	V		Clp1-interacting protein Nsk1	NONE
SPAC3G9.02	oar2	w2196-0	90	V	V	VIABLE small colonies slightly long cells at 32, cells slightly misshapen at 25	misshapen weak viable	V		3-oxoacyl-[acyl-carrier-protein] reductase Oar2 (predicted)	NONE
SPAC3G9.03	rpl2301	w2197	9			VIABLE small colonies WT cells at 25,32	WT	V		60S ribosomal protein L23	SPCC1322.11
SPAC3G9.04	ssu72	p236	99	V	V	VIABLE WT cells with some long cells at 25,32, aberrantly septated at 36	long low penetrance	V		phosphoric ester hydrolase Ssu72 (predicted)	NONE
SPAC3G9.05		s13	97	V	V	VIABLE WT cells at 25,32	WT	V		GTPase activating protein (predicted)	NONE
SPAC3G9.06	frs2	w2198-0	71	E	E	ESSENTIAL spores at 25,32	spores	E		cytoplasmic phenylalanine-tRNA ligase alpha subunit Frs2 (predicted)	NONE
SPAC3G9.07c	hos2	w541	94	V	V	VIABLE WT cells at 25,32	WT	V		histone deacetylase (class I) Hos2	NONE
SPAC3G9.08	png1	p71	99	V	V	VIABLE slightly misshapen cells at 25,32, some colonies misshapen cells and lysis at 36	misshapen weak viable	V		ING family homolog Png1	SPBC1709.11C
SPAC3G9.09c	tif211	y323	95	E	E	ESSENTIAL spores at 25,32	spores	E		translation initiation factor eIF2 alpha subunit	NONE
SPAC3G9.10c	rrp41	p354	94	E	E	ESSENTIAL spores, germinated spores at 25,32	germination	E		exosomal 3'-to-5' phosphorolytic exoribonuclease Ski6 (predicted)	NONE
SPAC3G9.11c		w2199	90	V	V	VIABLE WT cells at 25,32	WT	V		pyruvate decarboxylase (predicted)	SPAC13A11.06
SPAC3G9.12	peg1	h132	98	E	E	ESSENTIAL germinated spores misshapen, occasionally long at 25,32	misshapen essential	E		CLASP family microtubule-associated protein	NONE
SPAC3G9.13c	msw1	x299	95	E	E	ESSENTIAL microcolonies skittle cells at 25,32	skittle	E		mitochondrial tryptophan-tRNA ligase Msw1 (predicted)	NONE
SPAC3G9.14	sak1	c174	99	E	E	ESSENTIAL germinated spores long at 25,32	long high penetrance	E		transcriptional repressor Sak1	NONE
SPAC3G9.15c	fcf2	h47	93	E	E	ESSENTIAL spores, germinated spores slightly misshapen divide once at 25,32	misshapen essential	E		rRNA processing protein Fcf2 (predicted)	NONE
SPAC3G9.16c	bet5	w2388-1	100	E	E	ESSENTIAL microcolonies slightly misshapen cells at 25,32	misshapen essential	E		TRAPP complex subunit Bet5 (predicted)	NONE
SPAC3H1.01c	orc3	w2586	59	E	E	ESSENTIAL germinated spores, microcolonies slightly misshapen cells, some long cells at 25,32	long low penetrance	E		origin recognition complex subunit Orp3	NONE
SPAC3H1.02c		w596 (-0)	99	V	V	VIABLE WT cells at 25,32	WT	V		metallopeptidase	NONE
SPAC3H1.03	mug151	w2203	73	V	V	VIABLE WT cells at 25,32	WT	V		mouse transcriptional regulator, HCNGP-like (predicted)	NONE
SPAC3H1.04c	mdm31	w2204	89	V	V	VIABLE WT cells at 25,32	WT	V		mitochondrial inner membrane protein Mdm31	NONE
SPAC3H1.05		w595	99	V	V	VIABLE WT cells at 25,32	WT	V		CAAX prenyl protease (predicted)	NONE
SPAC3H1.06c		w73	99	V	V	VIABLE slightly misshapen cells at 25,32	misshapen weak viable	V		membrane transporter (predicted)	SPAC1399.02|SPBC16A3.17C|SPBC3E7.06C|SPBC12C2.13C
SPAC3H1.07	aru1	w2205(-0)	96	V	V	VIABLE WT cells at 25,32	WT	V		arginase (predicted)	SPBP26C9.02C
SPAC3H1.08c		x300	87	V	V	VIABLE WT cells at 25,32	WT	V		DUF1640 family protein	NONE
SPAC3H1.09c	avt3	w167	99	V	V	VIABLE slightly misshapen cells at 25,32	misshapen weak viable	V		vacuolar amino acid transporter (predicted)	NONE
SPAC3H1.10		p355	99	V	V	VIABLE WT cells at 25,32	WT	V		phytochelatin synthetase	NONE
SPAC3H1.11	hsr1	w732	96	V	V	VIABLE stubby cells at 25,32	stubby	V		transcription factor Hsr1	NONE
SPAC3H1.12c	snt2	w731	98	V	V	VIABLE WT cells at 25,32	WT	V		Lid2 complex subunit Snt2	NONE
SPAC3H1.13	ppk13	s79	99	V	V	VIABLE WT cells at 25,32	WT	V		serine/threonine protein kinase Ppk13 (predicted)	NONE
SPAC3H1.14		w2207	89	V	V	VIABLE WT cells at 25,32	WT	V		cytoplasmic vesicle protein, Vid24 family	NONE
SPAC3H5.04	aar2	w2210	97	V	V	VIABLE WT cells at 25,32	WT	V		U5 snRNP-associated protein Aar2	NONE
SPAC3H5.05c	rps1401	w2209	79	V	V	VIABLE small colonies WT cells at 25,32	WT	V		40S ribosomal protein S14	SPBC18H10.13
SPAC3H5.06c	pol1	s113-0	99	E	E	ESSENTIAL germinated spores slightly misshapen and divide once at 25,32	misshapen essential	E		DNA polymerase alpha catalytic subunit	NONE
SPAC3H5.07	rpl702	y250	99	V	V	VIABLE WT cells at 25,32	WT	V		60S ribosomal protein L7	SPBC18H10.12C|SPAC664.06
SPAC3H5.08c		h288	99	V	V	VIABLE WT cells at 25,32	WT	V		WD repeat protein, human WDR44 family	SPBC18H10.05
SPAC3H5.09c		x509	99	V	V	VIABLE WT cells at 32 cells slightly misshapen at 25	misshapen weak viable	V		conserved fungal protein	NONE
SPAC3H5.10	rpl3202	y272	86	V	V	VIABLE slightly misshapen cells at 32, very small colonies slightly misshapen cells at 25	misshapen weak viable	V		60S ribosomal protein L32	SPBC16C6.11
SPAC3H5.11		w2208(-0)	90	V	V	ESSENTIAL microcolonies long cells at 25,32	long high penetrance	E		NAD/NADH kinase (predicted)	SPCC24B10.02C|SPAC1B1.02C
SPAC3H5.12c	rpl501	y254	99	V	V	VIABLE small colonies WT cells at 25,32	WT	V		60S ribosomal protein L5	SPBC11C11.09C
SPAC3H8.02		w2214	96	V	V	VIABLE WT cells at 25,32	WT	V		sec14 cytosolic factor family	SPAC589.09|SPBC365.01
SPAC3H8.03	img2	p357	99	V	V	VIABLE WT cells at 25,32	WT	V		mitochondrial ribosomal protein subunit Img2 (predicted)	NONE
SPAC3H8.04		w2215	89	V	V	VIABLE WT cells at 25,32	WT	V		chromosome segregation protein	NONE
SPAC3H8.05c	mms1	w2216	98	V	V	VIABLE small colonies long cells at 25,32	long high penetrance	V	17.82(3.96)	conserved fungal protein	NONE
SPAC3H8.06	aur1	w478	99	E	E	ESSENTIAL spores at 32, microcolonies misshapen cells at 25	spores	E		inositol phosphorylceramide synthase (predicted)	NONE
SPAC3H8.07c	pac10	k194	99	V	V	VIABLE small colonies slightly curved cells at 25,32, cells more curved at 36	curved	V		prefoldin subunit 3 (predicted)	NONE
SPAC3H8.08c		w730	92	V	V	VIABLE WT cells at 25,32	WT	V		transcription factor (predicted)	SPBC16G5.17
SPAC3H8.09c	nab3	k116	97	V	V	VIABLE WT cells at 25,32	WT	V		poly(A) binding protein Nab3 (predicted)	NONE
SPAC3H8.10	spo20	w1033-0-0	59	V	E	VIABLE small colonies stubby cells at 25,32	stubby	V		sec14 cytosolic factor family Sec14	NONE
SPAC458.02c		h131	95	V	V	VIABLE WT cells at 25,32	WT	V		mRNP complex (predicted)	NONE
SPAC458.03	tel2	w2219	96	E	E	ESSENTIAL microcolonies slightly misshapen cells at 25,32	misshapen essential	E		Tel2/Rad-5/Clk-2 family protein Tel2	NONE
SPAC458.04c	dil1	w2220	96	V	V	VIABLE WT cells at 25,32	WT	V		sequence orphan	NONE
SPAC458.05	pik3	c101-0	99	V	V	VIABLE slightly misshapen cells at 25,32	misshapen weak viable	V		phosphatidylinositol 3-kinase Pik3	NONE
SPAC458.06		w2221	63	V	V	VIABLE WT cells at 25,32	WT	V		phosphoinositide binding protein	NONE
SPAC458.07	tfa1	p217	99	E	E	ESSENTIAL microcolonies slightly misshapen cells at 25,32	misshapen essential	E		transcription factor TFIIE alpha subunit Tfa1	NONE
SPAC4A8.02c		w2223	93	V	V	VIABLE WT cells at 25,32	WT	V		conserved protein	NONE
SPAC4A8.03c	ptc4	c85(-0)	97	V	V	VIABLE WT cells at 25,32	WT	V		protein phosphatase 2C Ptc4	NONE
SPAC4A8.04	isp6	w634	95	V	V	VIABLE WT cells at 25,32	WT	V		vacuolar serine protease Isp6	SPAC1006.01
SPAC4A8.05c	myp2	h54	99	V	V	VIABLE slightly misshapen cells at 25,32	misshapen weak viable	V		myosin II heavy chain	SPCC645.05C
SPAC4A8.06c		p358	99	V	V	VIABLE WT cells at 25,32	WT	V		esterase/lipase (predicted)	NONE
SPAC4A8.07c		x525	87	V	V	VIABLE WT cells at 25,32	WT	V		sphingoid long chain base (LCB) kinase	NONE
SPAC4A8.08c	vrs2	w2224-0	98	E	E	ESSENTIAL microcolonies skittle cells at 25,32	skittle	E		mitochondrial valine-tRNA ligase Vas1 (predicted)	SPBC1709.02C
SPAC4A8.09c	cwf21	w2225-0	94	V	V	VIABLE WT cells at 32	WT	V		complexed with Cdc5 protein Cwf21	NONE
SPAC4A8.10		x301	98	V	V	VIABLE WT cells at 25,32	WT	V		lipase (predicted)	NONE
SPAC4A8.11c	fas2	w893	99	E	E	ESSENTIAL microcolonies slightly long and wide cells at 25,32	long high penetrance	E		fatty acid synthase alpha subunit Lsd1	NONE
SPAC4A8.12c	sds22	c83	95	E	E	ESSENTIAL microcolonies slightly misshapen cells, some long cells at 25,32	long low penetrance	E		protein phosphatase regulatory subunit Sds22	NONE
SPAC4A8.13c	pts1	w2227-0	90	E	E	ESSENTIAL spores at 25,32	spores	E		20S proteasome component beta 5	NONE
SPAC4A8.14		x302	61	V	V	VIABLE WT cells at 25,32	WT	V		ribose-phosphate pyrophosphokinase (predicted)	SPCC1620.06C|SPBC3D6.06C
SPAC4A8.15c	cdc3	s4	89	E	E	ESSENTIAL spores misshapen, swollen often dumbbell shaped at 25,32	misshapen essential	E		profilin	NONE
SPAC4A8.16c	tif33	h25-a	51	E	E	ESSENTIAL spores, germinated spores at 25,32	germination	E		translation initiation factor eIF3c (predicted)	NONE
SPAC4C5.01		p359	99	V	V	VIABLE WT cells at 25,32	WT	V		haloacid dehalogenase-like hydrolase	SPCC1020.07
SPAC4C5.02c	ryh1	s173	93	V	V	VIABLE small colonies slightly misshapen cells at 25, ESSENTIAL microcolonies misshapen cells at 32	misshapen viable	V		GTPase Ryh1	NONE
SPAC4C5.03		x303	88	V	V	VIABLE WT cells at 25,32	WT	V		CTNS domain protein (SMART)	NONE
SPAC4C5.04	rad31	w622	99	V	V	VIABLE long cells at 25,32	long high penetrance	V		SUMO E1-like activator enzyme Rad31	NONE
SPAC4D7.01c	sec71	w2230	99	V	V	VIABLE WT cells at 25,32	WT	V		Sec7 domain	SPAC30.01C
SPAC4D7.02c		w2231	97	V	V	VIABLE WT cells at 25,32	WT	V		glycerophosphoryl diester phosphodiesterase (predicted)	NONE
SPAC4D7.03	pop2	w625	99	V	V	VIABLE WT cells at 25,32	WT	V		F-box/WD repeat protein Pop2	SPBC1718.01
SPAC4D7.04c		p70-0	99	E	E	ESSENTIAL spores, germinated spores at 25,32	germination	E		cis-prenyltransferase (predicted)	NONE
SPAC4D7.05	sum1	c124-0	99	E	E	ESSENTIAL spores at 25,32	spores	E		translation initiation factor eIF3i	NONE
SPAC4D7.06c		w2232	86	V	V	VIABLE WT cells at 25,32	WT	V		siroheme synthase (predicted)	NONE
SPAC4D7.07c		w2233	89	V	V	VIABLE WT cells at 25,32	WT	V		sequence orphan	NONE
SPAC4D7.09	tif223	y320	99	E	E	ESSENTIAL spores at 25,32	spores	E		translation initiation factor eIF2B	NONE
SPAC4D7.10c	spt20	x304	97	V	V	VIABLE small colonies long branched septated cells at 25,32, cells barely grow at 36	long branched	V		SAGA complex subunit Spt20 (predicted)	NONE
SPAC4D7.11	dsc4	w2236-1	100	V	V	VIABLE WT cells at 32	WT	V		conserved fungal protein	NONE
SPAC4D7.12c	fet5	s193	94	E	E	ESSENTIAL germinated spores at 25,32	germination	E		ATP binding protein Fet5 (predicted)	NONE
SPAC4D7.13	usp104	w2237-0	96	E	E	ESSENTIAL microcolonies slightly misshapen cells, some long cells at 25,32	long low penetrance	E		U1 snRNP-associated protein Usp104	NONE
SPAC4F10.02	aap1	w594	99	V	V	VIABLE WT cells at 25,32	WT	V		aminopeptidase (predicted)	NONE
SPAC4F10.03c		c154	99	E	E	ESSENTIAL microcolonies small cells at 25,32	small	E		tRNA 2'-O-ribose methyltransferase (predicted)	NONE
SPAC4F10.04	rrd1	p133	52	V	V	VIABLE slightly misshapen cells at 25,32	misshapen weak viable	V		protein phosphatase type 2A, intrinsic regulator (predicted)	NONE
SPAC4F10.05c		w2239-0	93	V	V	VIABLE small colonies slightly misshapen cells at 32	misshapen weak viable	V		mitochondrial lipoate-protein ligase (predicted)	NONE
SPAC4F10.06		x510-0	94	V	V	VIABLE WT cells at 32	WT	V		BUD22 family protein	NONE
SPAC4F10.07c	atg13	p132	99	V	V	VIABLE WT cells at 25,32	WT	V		autophagy associated protein Atg13 (predicted)	NONE
SPAC4F10.08	mug126	w2240	64	V	V	VIABLE WT cells at 25,32	WT	V		sequence orphan	NONE
SPAC4F10.09c		w431	99	E	E	ESSENTIAL spores, germinated spores at 25,32	germination	E		ribosome biogenesis protein Noc1 (predicted)	NONE
SPAC4F10.10c	mnn9	p69	99	E	E	ESSENTIAL microcolonies rounded cells at 25,32	rounded	E		mannosyltransferase complex subunit, Anp family (predicted)	NONE
SPAC4F10.11	spn1	h128	67	V	V	VIABLE long septated cells at 25,32	long high penetrance	V		septin Spn1	NONE
SPAC4F10.12	fta1	w2241-0	96	E	E	ESSENTIAL microcolonies slightly misshapen cells, some long cells at 25,32	long low penetrance	E		Sim4 and Mal2 associated (4 and 2 associated) protein 1	NONE
SPAC4F10.13c	mpd2	w2242	95	V	V	VIABLE WT cells at 25,32	WT	V		GYF domain protein	NONE
SPAC4F10.14c	btf3	h248	91	V	V	VIABLE small colonies WT cells at 25,32	WT	V		nascent polypeptide-associated complex beta subunit	NONE
SPAC4F10.15c	wsp1	w515-0-0	98	V	V	VIABLE small colonies stubby cells at 25,32 cells grow better at 25	stubby	V		WASp homolog	NONE
SPAC4F10.16c		w108	97	V	V	VIABLE WT cells at 25,32	WT	V		P-type ATPase	NONE
SPAC4F10.17		w2243	92	V	V	VIABLE WT cells at 25,32	WT	V		conserved fungal protein	NONE
SPAC4F10.18	nup37	w2244	65	V	V	VIABLE WT cells at 25,32	WT	V		WD repeat protein, human NUP37 family	NONE
SPAC4F10.19c		w2245	86	V	V	VIABLE WT cells at 25,32	WT	V		zf-HIT protein Hit1 (predicted)	NONE
SPAC4F10.20	grx1	y5	99	V	V	VIABLE WT cells at 25,32	WT	V		glutaredoxin Grx1	SPAC15E1.09
SPAC4F8.01	did4	w2365	92	V	V	VIABLE WT cells at 25,32	WT	V		vacuolar sorting protein Did4	NONE
SPAC4F8.02c	mrpl40	y178	99	E	E	ESSENTIAL microcolonies skittle cells, small colonies WT cells at 25,32	skittle	E		mitochondrial ribosomal protein subunit L40 (predicted)	NONE
SPAC4F8.03	sdo1	w2363-0	92	V	V	VIABLE small colonies stubby curved cells at 32	stubby	V		SBDS family ribosome maturation protein (predicted)	NONE
SPAC4F8.04		k162	99	E	E	ESSENTIAL spores, germinated spores, occasionally microcolonies slightly misshapen at 25,32	misshapen essential	E		Brix domain protein Rpf1 (predicted)	NONE
SPAC4F8.05c	mrpl28	y177	99	E	E	ESSENTIAL microcolonies skittle cells, small colonies WT cells at 25,32	skittle	E		mitochondrial ribosomal protein subunit L28 (predicted)	NONE
SPAC4F8.06		y176	99	E	E	ESSENTIAL microcolonies skittle cells, small colonies WT cells at 25,32	skittle	E		mitochondrial ribosomal protein subunit S12 (predicted)	NONE
SPAC4F8.07c	hxk2	w2250-0	94	E	E	ESSENTIAL microcolonies slightly misshapen cells at 25,32	misshapen essential	E		hexokinase 2	NONE
SPAC4F8.08	mug114	w2249	91	V	V	VIABLE WT cells at 25,32	WT	V		sequence orphan	NONE
SPAC4F8.10c	stg1	p362	99	V	V	VIABLE WT cells at 25,32	WT	V		SM22/transgelin-like actin modulating protein Stg1	NONE
SPAC4F8.11		k26	99	V	V	VIABLE WT cells at 25,32	WT	V		WD repeat protein, human WDR24 family	NONE
SPAC4F8.12c	spp42	x305	100	E	E	ESSENTIAL spores, germinated spores at 25,32	germination	E		U5 snRNP complex subunit Spp42	NONE
SPAC4F8.13c	rng2	w906	95	E	E	ESSENTIAL germinated spores long at 25,32	long high penetrance	E		IQGAP	NONE
SPAC4F8.14c	hcs1	w2247-0	68	E	E	ESSENTIAL germinated spores slightly misshapen, some division at 25,32	misshapen essential	E		3-hydroxy-3-methylglutaryl-CoA synthase	NONE
SPAC4F8.15	itr1	w144	93	V	V	VIABLE WT cells at 25,32	WT	V		myo-inositol transporter Itr1	SPAC20G8.03
SPAC4G8.02c	sss1	k25-0	89	E	E	ESSENTIAL spores at 25,32	spores	E		translocon gamma subunit Sss1 (predicted)	NONE
SPAC4G8.03c		k114	98	V	V	VIABLE WT cells at 25,32	WT	V		RNA-binding protein	SPAC6G9.14
SPAC4G8.04		s231	99	V	V	VIABLE WT cells at 25,32	WT	V		GTPase activating protein (predicted)	NONE
SPAC4G8.05	ppk14	s78	99	V	V	VIABLE WT cells at 25,32	WT	V		serine/threonine protein kinase Ppk14 (predicted)	SPBC1861.09
SPAC4G8.06c	trm12	w2254	97	V	V	VIABLE WT cells at 25,32	WT	V		tRNA methyltransferase Trm12 (predicted)	NONE
SPAC4G8.07c		w2255	95	V	V	VIABLE WT cells at 25,32	WT	V		tRNA (m5U54) methyltransferase Trm2 (predicted)	NONE
SPAC4G8.08		w821	99	V	V	VIABLE WT cells at 25,32	WT	V		iron ion transporter (predicted)	SPAC8C9.12C
SPAC4G8.09		x306	99	E	E	ESSENTIAL microcolonies skittle cells at 25,32	skittle	E		mitochondrial leucine-tRNA ligase (predicted)	NONE
SPAC4G8.10	gos1	x307	94	V	V	VIABLE small colonies slightly long cells at 32	long high penetrance	V		SNARE Gos1 (predicted)	NONE
SPAC4G8.11c	atp10	w851	94	V	V	VIABLE WT cells at 25,32, initially slightly misshapen	misshapen weak viable	V		F1-F0 ATPase assembly protein (predicted)	NONE
SPAC4G8.12c		w2258	97	E	E	ESSENTIAL germinated spores at 25,32	germination	E		alpha-1,2-mannosyltransferase (predicted)	NONE
SPAC4G8.13c	prz1	w729	97	V	V	VIABLE WT cells at 25,32	WT	V		transcription factor Prz1	NONE
SPAC4G9.02	rnh201	p363	99	V	V	VIABLE WT cells at 25,32	WT	V		ribonuclease H2 complex subunit (predicted)	NONE
SPAC4G9.03	adk1	w366-0	88	E	E	ESSENTIAL germinated spores long at 32, spores and germinated spores at 25	long high penetrance	E		adenylate kinase Adk1	NONE
SPAC4G9.04c		k161	99	E	E	ESSENTIAL spores at 25,32	spores	E		cleavage and polyadenylation specificity factor (predicted)	NONE
SPAC4G9.05	mpf1	k113	99	V	V	VIABLE WT cells at 25,32	WT	V		meiotic PUF family protein 1	SPAC1687.22C
SPAC4G9.06c	chz1	x1053	100	V	V	VIABLE WT cells at 25,32	WT	V		histone chaperone Chz1 (predicted)	NONE
SPAC4G9.07	mug133	w2262-0	96	V	V	VIABLE WT cells at 25,32	WT	V		S. pombe specific UPF0300 family protein 2	SPAC10F6.15|SPAC11G7.06C|SPAC4G9.07|SPBC1861.06C|SPCC1259.14C|SPCC737.04
SPAC4G9.08c	rpc2	p277	98	E	E	ESSENTIAL spores, germinated spores at 25,32	germination	E		DNA-directed RNA polymerase III complex subunit Rpc2	NONE
SPAC4G9.09c	arg11	w1002	97	V	V	VIABLE WT cells at 25,32	WT	V		N-acetyl-gamma-glutamyl-phosphate reductase/acetylglutamate kinase	NONE
SPAC4G9.10	arg3	w1001	81	V	V	VIABLE WT cells at 25,32	WT	V		ornithine carbamoyltransferase Arg3	NONE
SPAC4G9.11c	cmb1	p179	92	V	V	VIABLE WT cells at 25,32	WT	V		cytosine-mismatch binding protein 1	NONE
SPAC4G9.12		w2263	90	V	V	VIABLE WT cells at 25,32	WT	V		gluconokinase	NONE
SPAC4G9.13c	vps26	w2264	93	V	V	VIABLE WT cells at 25,32	WT	V		retromer complex subunit Vps26	NONE
SPAC4G9.14		p131	99	V	V	VIABLE WT cells at 25,32	WT	V		mitochondrial Mvp17/PMP22 family protein 2	SPAC3G6.05
SPAC4G9.15		w2265	53	V	V	VIABLE small colonies WT cells at 25,32	WT	V		ketoreductase (predicted)	NONE
SPAC4G9.16c	rpl901	w2266	90	V	V	VIABLE small colonies WT cells at 25,32	WT	V		60S ribosomal protein L9	SPCC613.06
SPAC4G9.17c	mrps5	y175	96	E	E	ESSENTIAL microcolonies skittle cells, small colonies WT cells at 25,32	skittle	E		mitochondrial ribosomal protein subunit S5 (predicted)	NONE
SPAC4G9.19		x308	100	V	V	VIABLE WT cells at 25,32	WT	V		DNAJ domain protein DNAJB family	NONE
SPAC4G9.20c		w820	99	V	V	VIABLE WT cells at 25,32	WT	V		mitochondrial carrier with solute carrier repeats	NONE
SPAC4H3.01		w2269	63	V	V	VIABLE WT cells at 25,32	WT	V		DNAJ domain protein Caj1/Djp1 type	SPBC3E7.11C
SPAC4H3.02c	swc3	w2270	97	V	V	VIABLE WT cells at 25,32	WT	V		sequence orphan	NONE
SPAC4H3.03c		w2271	98	V	V	VIABLE WT cells at 25,32	WT	V		glucan 1,4-alpha-glucosidase (predicted)	NONE
SPAC4H3.04c		w2272	95	V	V	VIABLE WT cells at 25,32	WT	V		UPF0103 family	NONE
SPAC4H3.05	srs2	w2273	82	V	V	VIABLE WT cells with some long cells at 25,32	long low penetrance	V		ATP-dependent DNA helicase, UvrD subfamily	NONE
SPAC4H3.06		h48-1	100	V	V	VIABLE WT cells at 25,32	WT	V		sequence orphan	NONE
SPAC4H3.07c		p364	99	V	V	VIABLE WT cells at 25,32	WT	V		protein phosphatase Fmp31 (predicted)	NONE
SPAC4H3.08		x309	95	E	E	ESSENTIAL spores, germinated spores at 25,32	germination	E		short chain dehydrogenase (predicted)	NONE
SPAC4H3.09		w2275-0	21	E	E	ESSENTIAL microcolonies rounded cells at 25,32	rounded	E		mitochondrial type II fatty acid synthase component	NONE
SPAC4H3.10c	pyk1	x310	97	E	E	ESSENTIAL spores at 25,32	spores	E		pyruvate kinase (predicted)	NONE
SPAC4H3.11c	ppc89	w2277-0	98	E	E	ESSENTIAL germinated spores long at 25,32	long high penetrance	E		spindle pole body protein Ppc89	NONE
SPAC4H3.13		x311	95	V	V	VIABLE very small colonies long misshapen cells at 32, 25	long high penetrance	V		transcription factor Pcc1 (predicted)	NONE
SPAC4H3.14c		x1066	94	V	V	VIABLE WT cells at 25,32	WT	V		sequence orphan	NONE
SPAC513.01c	eft201	w2622	77	V	V	VIABLE WT cells at 25,32	WT	V		translation elongation factor 2	SPCP31B10.07
SPAC513.02		p365	99	V	V	VIABLE WT cells at 25,32	WT	V		phosphoglycerate mutase family	SPAC5H10.03
SPAC513.03	mfm2	s119	71	V	V	VIABLE WT cells at 25,32	WT	V		M-factor precursor Mfm2	NONE
SPAC513.04		w2283	88	V	V	VIABLE WT cells at 25,32	WT	V		sequence orphan	NONE
SPAC513.05	ams1	w850	99	V	V	VIABLE WT cells at 25,32	WT	V		alpha-mannosidase (predicted)	NONE
SPAC513.06c		x312	100	V	V	VIABLE WT cells at 25,32	WT	V		dihydrodiol dehydrogenase (predicted)	NONE
SPAC513.07		w2285	94	V	V	VIABLE WT cells at 25,32	WT	V		flavonol reductase/cinnamoyl-CoA reductase family	SPBC1773.04
SPAC521.02		w593	99	V	V	VIABLE WT cells at 25,32	WT	V		WLM domain protein	NONE
SPAC521.03		w2287	95	V	V	VIABLE WT cells at 25,32	WT	V		short chain dehydrogenase (predicted)	NONE
SPAC521.04c		w107	99	V	V	VIABLE WT cells at 25,32	WT	V		calcium permease (predicted)	NONE
SPAC521.05	rps802	y197	91	V	V	VIABLE small colonies long cells at 25,32	long high penetrance	V	15.63(1.29)	40S ribosomal protein S8	SPAC2C4.16C
SPAC56E4.02c	alg13	x313	100	E	E	ESSENTIAL germinated spores slightly misshapen and divide once at 25,32	misshapen essential	E		N-acetylglucosaminyldiphosphodolichol N-acetylglucosaminyltransferase Alg13 (predicted)	NONE
SPAC56E4.03		w269	99	V	V	VIABLE WT cells at 25,32	WT	V		aromatic aminotransferase (predicted)	SPBC1773.13|SPCC569.07
SPAC56E4.04c	cut6	p29	99	E	E	ESSENTIAL spores, germinated spores at 25,32	germination	E		acetyl-CoA carboxylase	NONE
SPAC56E4.05	mug69	w2290	25	E	E	ESSENTIAL microcolonies curved cells at 32, cells more WT at 25	curved	E		DUF788 family protein	NONE
SPAC56E4.06c	ggt2	y36	99	V	V	VIABLE WT cells at 25,32	WT	V		gamma-glutamyltranspeptidase Ggt2	SPAC664.09
SPAC56E4.07		w2291	87	V	V	VIABLE WT cells at 25,32	WT	V		N-acetyltransferase (predicted)	NONE
SPAC56F8.02		w2294	97	V	V	VIABLE WT cells at 25,32	WT	V		AMP binding enzyme (predicted)	SPAC22F3.04
SPAC56F8.03		x1085	99	E	E	ESSENTIAL microcolonies long wide cells at 25,32	long high penetrance	E		translation initiation factor IF2 (predicted)	NONE
SPAC56F8.04c	ppt1	w916	99	V	V	VIABLE WT cells at 25,32	WT	V		para-hydroxybenzoate--polyprenyltransferaseCoq2	NONE
SPAC56F8.05c	mug64	w2296	95	V	V	VIABLE WT cells at 25,32	WT	V		BAR domain protein (predicted)	NONE
SPAC56F8.06c	alg10	w728	99	V	V	VIABLE WT cells at 25,32	WT	V		dolichyl-phosphate-glucose-glycolipid alpha-glucosyltransferase Alg10	NONE
SPAC56F8.08	mud1	w2297	100	V	V	VIABLE WT cells at 25,32	WT	V		UBA domain protein Mud1	NONE
SPAC56F8.09	rrp8	k160	99	V	V	VIABLE WT cells at 25,32	WT	V		rRNA methyltransferase Rrp8 (predicted)	NONE
SPAC56F8.10	met9	x314	97	E	E	ESSENTIAL germinated spores at 25,32	germination	E		methylenetetrahydrofolate reductase Met9	NONE
SPAC56F8.11	spc3	w592	99	E	E	ESSENTIAL germinated spores at 25,32	germination	E		signal peptidase subunit Spc3 (predicted)	NONE
SPAC56F8.12		x315	97	V	V	VIABLE WT cells at 25,32	WT	V		conserved fungal protein	NONE
SPAC56F8.14c	mug115	x28	91	V	V	VIABLE WT cells at 25,32	WT	V		sequence orphan	NONE
SPAC56F8.16	esc1	w2303	93	V	V	VIABLE WT cells at 25,32	WT	V		transcription factor Esc1 (predicted)	NONE
SPAC57A10.02	cdr2	c39	99	V	V	VIABLE small colonies long cells at 25,32	long high penetrance	V		protein kinase Cdr2	SPAC644.06C
SPAC57A10.03	cyp1	k193	99	V	V	VIABLE WT cells at 25,32	WT	V		cyclophilin family peptidyl-prolyl cis-trans isomerase Cyp1	NONE
SPAC57A10.04	mug10	w2306	55	V	V	VIABLE WT cells at 25,32	WT	V		sequence orphan	NONE
SPAC57A10.05c	pof1	w627	94	E	E	ESSENTIAL spores at 25,32	spores	E		F-box/WD repeat protein protein Pof1	NONE
SPAC57A10.06	mug15	x316	100	V	V	VIABLE WT cells at 25,32	WT	V		sequence orphan	NONE
SPAC57A10.07		w2308	89	V	V	VIABLE WT cells at 25,32	WT	V		conserved protein (fungal and protazoan)	NONE
SPAC57A10.08c		w2309(-0)	87	V	V	VIABLE WT cells at 25,32	WT	V		esterase/lipase (predicted)	NONE
SPAC57A10.09c	nhp6	w430	81	V	V	VIABLE WT cells at 25,32	WT	V		High-mobility group non-histone chromatin protein	NONE
SPAC57A10.10c	sla1	k133	94	V	V	VIABLE WT cells at 25,32	WT	V		La protein homolog	NONE
SPAC57A10.11c	tim40	w386-0	92	E	E	ESSENTIAL microcolonies skittle cells at 25,32	skittle	E		TIM22 inner membrane protein import complex subunit Tim40	NONE
SPAC57A10.12c	ura3	x317	97	V	V	VIABLE WT cells at 25,32	WT	V		dihydroorotate dehydrogenase Ura3	NONE
SPAC57A10.14	sgf11	x1158-1	100	V	V	VIABLE WT cells at 25,32	WT	V		SAGA complex subunit Sgf11 (predicted)	NONE
SPAC57A7.04c	pabp	y61-a	99	V	V	VIABLE WT cells at 25,32	WT	V		mRNA export shuttling protein	NONE
SPAC57A7.05		x1042	99	V	V	VIABLE WT cells at 25,32	WT	V		conserved protein (fungal and plant)	SPAC26F1.08C
SPAC57A7.06		x318-0	92	E	E	ESSENTIAL spores, germinated spores at 25,32	germination	E		U3 snoRNP protein Utp14 (predicted)	NONE
SPAC57A7.07c		w2312	92	V	V	VIABLE WT cells at 25,32	WT	V		homocysteine methyltransferase (predicted)	NONE
SPAC57A7.08	pzh1	c91	96	V	V	VIABLE slightly misshapen cells at 25,32	misshapen weak viable	V		serine/threonine protein phosphatase Pzh1	NONE
SPAC57A7.09		w727	86	V	V	VIABLE WT cells at 25,32	WT	V		human RNF family homolog	NONE
SPAC57A7.10c	sec21	w2311	82	E	E	ESSENTIAL germinated spores at 25,32	germination	E		coatomer gamma subunit Sec21 (predicted)	NONE
SPAC57A7.11	mip1	w895-0	95	E	E	ESSENTIAL germinated spores slightly misshapen, divide once at 25,32	misshapen essential	E		WD repeat protein Mip1	NONE
SPAC57A7.12		p129	99	V	V	VIABLE small colonies WT cells at 25,32	WT	V		heat shock protein Pdr13 (predicted)	NONE
SPAC57A7.13		k112	99	V	V	VIABLE WT cells at 25,32	WT	V		RNA-binding protein	NONE
SPAC589.02c	med13	x232	98	V	V	VIABLE WT cells at 25,32	WT	V		mediator complex subunit Srb9	NONE
SPAC589.03c		x233	95	V	V	VIABLE small colonies WT cells at 25,32	WT	V		sequence orphan	NONE
SPAC589.04		x234-1	100	E	E	ESSENTIAL microcolonies skittle cells at 25,32	skittle	E		metaxin 1	NONE
SPAC589.05c		w4270	97	V	V	VIABLE WT cells at 32	WT	V		conserved eukaryotic protein	NONE
SPAC589.06c		w130	75	V	V	VIABLE WT cells at 25,32	WT	V		pho88 family protein	SPBC16H5.04
SPAC589.07c	atg18	x235	95	V	V	VIABLE WT cells at 25,32	WT	V		WD repeat protein Atg18	SPAC823.16C
SPAC589.08c	dam1	h130	99	V	V	VIABLE WT cells at 25,32	WT	V		DASH complex subunit Dam1	NONE
SPAC589.09		s230	99	V	V	VIABLE WT cells at 25,32	WT	V		sec14 cytosolic factor family	SPBC365.01|SPAC3H8.02
SPAC589.10c		w590	91	V	V	VIABLE WT cells at 25,32	WT	V		ribomal-ubiquitin fusion protein Ubi5	SPAC6G10.11C
SPAC589.11	mug82	x236-1	100	V	V	VIABLE WT cells at 25,32	WT	V		mitochondrial translation release factor (predicted)	NONE
SPAC589.12		w2381-0	24	V	V	VIABLE rounded cells at 25,32, possibly ESSENTIAL and gives rise to suppressors	rounded	V		glycosylceramide biosynthesis protein (predicted)	NONE
SPAC5D6.01	rps2202	x1111	100	V	V	VIABLE WT cells at 25,32	WT	V		40S ribosomal protein S15a	SPAC22A12.04C
SPAC5D6.02c	mug165	w2325	93	V	V	VIABLE WT cells at 32	WT	V		sequence orphan	NONE
SPAC5D6.04		x319	97	V	V	VIABLE WT cells at 25,32	WT	V		auxin family transmembrane transporter (predicted)	NONE
SPAC5D6.05	2011-09-01	w2323	95	V	V	VIABLE small colonies long branched septated curved cells at 32	long branched	V		mediator complex subunit Pmc6, Sep11	NONE
SPAC5D6.06c	alg14	p68	99	V	V	VIABLE WT cells at 32	WT	V		UDP-GlcNAc transferase associated protein Alg14	NONE
SPAC5D6.07c	pxa1	w2322	94	V	V	VIABLE WT cells at 25,32	WT	V		PXA domain protein Pxa1	NONE
SPAC5D6.08c	mes1	w2321-1	100	V	V	VIABLE WT cells at 25,32	WT	V		meiosis II protein Mes1	NONE
SPAC5D6.09c	mug86	w2320 (-0)	95	V	V	VIABLE WT cells at 25,32	WT	V		acetate transporter (predicted)	NONE
SPAC5D6.10c	mug116	w2319	63	V	V	VIABLE WT cells at 32	WT	V		sequence orphan	NONE
SPAC5D6.12		w2318	90	V	V	VIABLE WT cells at 25,32	WT	V		sequence orphan	NONE
SPAC5D6.13		w2317	95	V	V	VIABLE WT cells at 32 cells slightly misshapen at 25	misshapen weak viable	V		Golgi phosphoprotein 3 family	NONE
SPAC5H10.01		w2327	92	V	V	VIABLE WT cells at 25,32	WT	V		DUF1445 family protein	NONE
SPAC5H10.02c		x1048	91	V	V	VIABLE WT cells at 25,32	WT	V		ThiJ domain protein	SPAC11D3.13|SPCC757.03C|SPAC1F7.06|SPBC947.09
SPAC5H10.03		w2329	92	V	V	VIABLE WT cells at 25,32	WT	V		phosphoglycerate mutase family	SPAC513.02
SPAC5H10.04		x320	94	V	V	VIABLE WT cells at 25,32	WT	V		NADPH dehydrogenase (predicted)	SPAC5H10.10
SPAC5H10.05c		x29	94	V	V	VIABLE slightly misshapen cells at 25,32	misshapen weak viable	V		FAD binding oxidoreductase (predicted)	NONE
SPAC5H10.06c	adh4	w2332	95	V	V	VIABLE WT cells at 25,32	WT	V		alcohol dehydrogenase Adh4	NONE
SPAC5H10.07		w2333	85	V	V	VIABLE WT cells at 25,32	WT	V		sequence orphan	NONE
SPAC5H10.08c	pan6	w2334	96	V	V	VIABLE WT cells at 25,32	WT	V		pantoate-beta-alanine ligase	NONE
SPAC5H10.09c		w2335	95	V	V	VIABLE WT cells at 25,32	WT	V		3-methyl-2-oxobutanoatehydroxymethyltransferase(predicted)	NONE
SPAC5H10.10		w2336	97	V	V	VIABLE WT cells at 25,32	WT	V		NADPH dehydrogenase (predicted)	SPAC5H10.04
SPAC5H10.11	gmh1	p67	99	V	V	VIABLE WT cells at 25,32	WT	V		alpha-1,2-galactosyltransferase Gmh1 (predicted)	SPBC1289.13C|SPAC5H10.13C|SPAC22E12.06C|SPCC736.04C|SPAC637.06|SPBC8D2.17
SPAC5H10.12c		w2337	92	V	V	VIABLE WT cells at 32	WT	V		acetylglucosaminyltransferase (predicted)	SPBC4C3.08|SPBC4C3.09
SPAC5H10.13c	gmh2	p66	95	V	V	VIABLE WT cells at 25,32	WT	V		alpha-1,2-galactosyltransferase Gmh2 (predicted)	SPBC1289.13C|SPAC5H10.11|SPAC22E12.06C|SPCC736.04C|SPAC637.06|SPBC8D2.17
SPAC607.02c		w2339-0	81	V	V	VIABLE slightly misshapen cells at 25,32	misshapen weak viable	V		conserved fungal protein	NONE
SPAC607.03c	snu13	k173	91	E	E	ESSENTIAL spores at 25,32	spores	E		U3 snoRNP-associated protein Snu13	NONE
SPAC607.04		w327-0	79	E	E	ESSENTIAL small colonies rounded cells at 32, larger colonies at 25	rounded	E		inositol polyphosphate kinase (predicted)	NONE
SPAC607.05	rpn9	w2340-0	56	E	E	ESSENTIAL microcolonies rounded cells at 25,32	rounded	E		19S proteasome regulatory subunit Rpn9	NONE
SPAC607.06c		w589	99	V	V	VIABLE WT cells at 25,32	WT	V		metallopeptidase	NONE
SPAC607.07c		w2341	91	V	V	VIABLE WT cells at 32	WT	V		sequence orphan	NONE
SPAC607.08c		w2342	96	V	V	VIABLE WT cells at 25,32	WT	V		DUF726 family protein	SPAC6F6.13C
SPAC607.09c	btn1	w2343	97	V	V	VIABLE WT cells at 25,32	WT	V		battenin CLN3 family protein	NONE
SPAC607.10	spo3	w2344	98	V	V	VIABLE WT cells at 25,32	WT	V		sporulation protein Spo3	NONE
SPAC630.03	arp3	w481	99	E	E	ESSENTIAL swollen spores at 25,32	misshapen essential	E		actin-like protein Arp3	NONE
SPAC630.04c		x1016	92	V	V	VIABLE WT cells at 25,32	WT	V		sequence orphan	NONE
SPAC630.05	gyp7	s229	99	V	V	VIABLE WT cells at 25,32	WT	V		GTPase activating protein Gyp7 (predicted)	NONE
SPAC630.06c		w2348 (-0)	90	V	V	VIABLE WT cells at 25,32	WT	V		conserved fungal protein	NONE
SPAC630.07c		x321	100	V	V	VIABLE WT cells at 25,32	WT	V		sequence orphan	NONE
SPAC630.08c	erg25	w2350	96	E	E	ESSENTIAL spores, germinated spores slightly misshapen divide once at 25,32	misshapen essential	E		C-4 methylsterol oxidase (predicted)	NONE
SPAC630.09c	mug58	w229	99	V	V	VIABLE WT cells at 25,32	WT	V		glycerate kinase (predicted)	NONE
SPAC630.10		w2351	88	V	V	VIABLE WT cells at 25,32	WT	V		conserved fungal protein	NONE
SPAC630.11	vps55	w2352-1	100	V	V	VIABLE WT cells at 25,32	WT	V		vacuolar sorting protein Vps55 (predicted)	NONE
SPAC630.12		c153	99	E	E	ESSENTIAL germinated spores at 25,32	germination	E		phosphoprotein phosphatase (predicted)	NONE
SPAC630.13c	tsc2	s228	98	V	V	VIABLE slightly misshapen cells at 25,32	misshapen weak viable	V		tuberin	SPAC18B11.11
SPAC630.14c	tup12	w639	95	V	V	VIABLE long cells at 32	long high penetrance	V	17.55(1.68)	transcriptional corepressor Tup12	SPAC18B11.10
SPAC630.15	mug177	x1136-1	100	V	V	VIABLE WT cells at 25,32	WT	V		sequence orphan	NONE
SPAC631.01c	acp2	h119	99	V	V	VIABLE WT cells at 25,32	WT	V		F-actin capping protein beta subunit (predicted)	NONE
SPAC631.02		c116-0	97	V	V	VIABLE small colonies WT cells at 25,32	WT	V		bromodomain protein	SPCC1450.02
SPAC637.03		w2356	95	V	V	VIABLE WT cells at 25,32	WT	V		conserved fungal protein	NONE
SPAC637.04		w2357	81	E	E	ESSENTIAL spores, germinated spores slightly misshapen, some division at 25,32	misshapen essential	E		cargo-transport protein Ypp1 (predicted)	NONE
SPAC637.05c	vma2	w179	97	E	E	ESSENTIAL spores, germinated spores at 25,32	germination	E		V-type ATPase V1 subunit B	NONE
SPAC637.06		p65	99	V	V	VIABLE slightly stubby cells at 25,32	stubby	V		alpha-1,2-galactosyltransferase (predicted)	SPBC1289.13C|SPAC5H10.13C|SPAC5H10.11|SPAC22E12.06C|SPCC736.04C|SPBC8D2.17
SPAC637.07	moe1	h55	99	V	V	VIABLE small colonies slightly curved cells at 25,32, cells more curved at 36	curved	V		translation initiation factor eIF3d Moe1	NONE
SPAC637.08		s183	99	E	E	ESSENTIAL germinated spores at 25,32	germination	E		iron-sulfur cluster assembly ATPase Nbp35	NONE
SPAC637.09		w2358	98	V	V	VIABLE small colonies WT cells with some long cells at 25,32	long low penetrance	V		ribonuclease H70 (predicted)	NONE
SPAC637.10c	rpn10	w2359	96	V	V	VIABLE small colonies WT cells at 25,32	WT	V		19S proteasome regulatory subunit Rpn10	NONE
SPAC637.11	rpm2	h235	98	V	V	VIABLE WT cells at 25,32	WT	V		mitochondrial ATP-dependent RNA helicase Rpm2	NONE
SPAC637.12c	mst1	p64	99	E	E	ESSENTIAL microcolonies slightly misshapen cells at 25,32	misshapen essential	E		histone acetyltransferase Mst1	NONE
SPAC637.13c		w2360	97	V	V	VIABLE WT cells at 25,32	WT	V		cytoskeletal signaling protein	NONE
SPAC644.04	pct1	k159	99	E	E	ESSENTIAL spores, germinated spores at 25,32	germination	E		RNA 5'-triphosphatase	NONE
SPAC644.05c		p205	99	E	E	ESSENTIAL germinated spores long at 25,32	long high penetrance	E		deoxyuridine 5'-triphosphate nucleotidohydrolase (predicted)	NONE
SPAC644.06c	cdr1	c76	97	V	V	VIABLE long cells at 25,32, cells longer at 36	long high penetrance	V		GIN4 family protein kinase Cdr1	SPAC57A10.02
SPAC644.07		w2366	96	V	V	VIABLE WT cells at 25,32	WT	V		mitochondrial Rieske ISP assembly ATPase (predicted)	NONE
SPAC644.08		w2367	32	V	V	VIABLE WT cells at 25,32	WT	V		haloacid dehalogenase-like hydrolase	NONE
SPAC644.09		w2368	63	V	V	VIABLE WT cells at 25,32	WT	V		alanine racemase (predicted)	NONE
SPAC644.10	med11	x322-1	100	E	E	ESSENTIAL microcolonies misshapen curved cells at 25,32	misshapen essential	E		sequence orphan	NONE
SPAC644.11c	pkp1	x30	95	V	V	VIABLE WT cells at 25,32	WT	V		mitochondrial pyruvate dehydrogenase (lipoamide) kinase	NONE
SPAC644.12	cdc5	y75-0	99	E	E	ESSENTIAL germinated spores long at 25,32	long high penetrance	E		cell division control protein Cdc5	NONE
SPAC644.13c		w2371(-0)	92	V	V	VIABLE WT cells at 25,32	WT	V		Rab GTPase binding (predicted)	NONE
SPAC644.14c	rhp51	p160	99	V	V	VIABLE long cells at 25,32, cells longer mostly inviable at 36	long high penetrance	V		recombinase Rhp51	NONE
SPAC644.15	rpp101	w2372-1	100	V	V	VIABLE small colonies WT cells at 32, cells slightly misshapen at 25	misshapen weak viable	V		60S acidic ribosomal protein Rpp1-1	SPBC3B9.13C|SPCP1E11.09C
SPAC644.16		k158	99	E	E	ESSENTIAL spores, germinated spores at 25,32	germination	E		RNA-binding protein	SPBC3B9.11C
SPAC644.17c	mrpl9	y174	93	E	E	ESSENTIAL microcolonies skittle cells, small colonies WT cells at 25,32	skittle	E		mitochondrial ribosomal protein subunit L9 (predicted)	NONE
SPAC644.18c	bet3	w2373-0	93	E	E	ESSENTIAL germinated spores slightly misshapen and divide once at 32, microcolonies misshapen cells at 25	misshapen essential	E		TRAPP complex subunit Bet3 (predicted)	NONE
SPAC652.01		x31-1	100	V	V	VIABLE WT cells at 25,32	WT	V		BC10 family protein	NONE
SPAC664.01c	swi6	s25	99	V	V	VIABLE WT cells at 25,32	WT	V		chromodomain protein Swi6	SPBC16C6.10
SPAC664.02c	arp8	h118	99	V	V	VIABLE slightly misshapen cells at 25,32	misshapen weak viable	V		actin-like protein Arp8 (predicted)	NONE
SPAC664.03		w2375-0	66	V	V	VIABLE small colonies WT cells at 25,32	WT	V		RNA polymerase II associated Paf1 complex (predicted)	NONE
SPAC664.04c	rps1602	y225	90	V	V	VIABLE WT cells at 25,32	WT	V		40S ribosomal protein S16	SPBC18H10.14
SPAC664.05	rpl13	x323-0	87	E	E	ESSENTIAL spores, germinated spores at 25,32	germination	E		60S ribosomal protein L13	NONE
SPAC664.06	rlp7	y246	99	E	E	ESSENTIAL spores at 25,32	spores	E		60S ribosomal protein L7	SPBC18H10.12C|SPAC3H5.07
SPAC664.07c	rad9	p163	96	V	V	VIABLE WT cells at 25,32	WT	V		checkpoint clamp complex protein Rad9	NONE
SPAC664.08c		w2377-0	89	E	E	ESSENTIAL microcolonies slightly misshapen cells, some long cells at 25,32	long low penetrance	E		traub transciption factor family protein (predicted)	NONE
SPAC664.09	ggt1	y35	99	E	E	ESSENTIAL microcolonies rounded cells at 32 colonies larger at 25	rounded	E		gamma-glutamyltranspeptidase Ggt1	SPAC56E4.06C
SPAC664.10	klp2	h33-1	100	V	V	VIABLE WT cells at 25,32	WT	V		kinesin-like protein Klp2	SPAC3A11.14C
SPAC664.11	ssc1	p99	99	E	E	ESSENTIAL spores at 25,32	spores	E		mitochondrial heat shock protein Hsp70	NONE
SPAC664.12c		w37	92	V	V	VIABLE WT cells at 32	WT	V		LYR family protein	NONE
SPAC664.13		w2379	74	V	V	VIABLE WT cells at 25,32	WT	V		sequence orphan	NONE
SPAC664.14	amt2	x470	97	V	V	VIABLE WT cells at 25,32	WT	V		ammonium transporter Amt2	SPAC2E1P3.02C
SPAC664.15	caf4	h286	99	V	V	VIABLE WT cells at 25,32	WT	V		CCR4-Not complex subunit Caf4/Mdv1 (predicted)	NONE
SPAC683.02c		w726	92	V	V	VIABLE WT cells at 25,32	WT	V		zf-CCHC type zinc finger protein	SPAC13D6.02C
SPAC683.03		x2056-1	100	V	V	VIABLE WT cells at 25,32	WT	V		sequence orphan	NONE
SPAC688.02c	mis14	w2382	96	E	E	ESSENTIAL microcolonies slightly misshapen cells, some long cells at 25,32	long low penetrance	E		kinetochore protein Mis14	NONE
SPAC688.03c		w2383	95	V	V	VIABLE WT cells at 25,32	WT	V		human AMMECR1 homolog	NONE
SPAC688.04c	gst3	w2384	86	V	V	VIABLE WT cells at 25,32	WT	V		glutathione S-transferase Gst3	NONE
SPAC688.06c	slx4	h147	96	V	V	VIABLE WT cells at 25,32	WT	V		structure-specific endonuclease subunit	NONE
SPAC688.07c		w2385(-0)	98	V	V	VIABLE slightly curved cells at 32, cells slightly misshapen at 25	curved	V		sequence orphan	NONE
SPAC688.09		k221	99	E	E	ESSENTIAL microcolonies skittle cells at 25,32	skittle	E		mitochondrial pyrimidine nucletide transporter (predicted)	NONE
SPAC688.10	rev3	c243	98	V	V	VIABLE WT cells at 25,32	WT	V		DNA polymerase zeta catalytic subunit Rev3	NONE
SPAC688.11	end4	h146	96	E	E	ESSENTIAL microcolonies stubby, septated cells, some lysis at 25,32	stubby	E		Huntingtin-interacting protein homolog	NONE
SPAC688.12c		w2387	85	V	V	VIABLE WT cells at 25,32	WT	V		sequence orphan	NONE
SPAC688.13	scn1	h97	99	V	V	VIABLE WT cells at 25,32	WT	V		TatD DNase family Scn1	NONE
SPAC688.14	set13	w725	99	V	V	VIABLE WT cells at 25,32	WT	V		lysine methyltransferase (predicted)	NONE
SPAC694.02		h44	99	V	V	VIABLE WT cells at 25,32	WT	V		DEAD/DEAH box helicase	NONE
SPAC694.03		x32-1	100	V	V	VIABLE WT cells at 25,32	WT	V		conserved fungal protein	NONE
SPAC694.04c		w2391-0	88	V	V	VIABLE WT cells at 32	WT	V		conserved eukaryotic protein	NONE
SPAC694.05c	rps2502	y213	71	V	V	VIABLE WT cells at 25,32	WT	V		40S ribosomal protein S25	SPBC3D6.15
SPAC694.06c	mrc1	w2392	99	V	V	VIABLE WT cells at 25,32	WT	V		mediator of replication checkpoint 1	NONE
SPAC6B12.02c	mus7	w2394	99	V	V	VIABLE long cells at 25,32	long high penetrance	V		DNA repair protein Mus7/Mms22	NONE
SPAC6B12.03c		w2395	93	V	V	VIABLE slightly misshapen cells at 25,32	misshapen weak viable	V		HbrB family protein	NONE
SPAC6B12.04c		w268	99	V	V	VIABLE WT cells at 25,32	WT	V		aminotransferase class I and II	NONE
SPAC6B12.05c	ies2	w2396	91	V	V	VIABLE WT cells at 25,32	WT	V		chromatin remodeling complex subunit (predicted) ies2	NONE
SPAC6B12.06c	rrg9	w2397-1	100	V	V	VIABLE WT cells at 25,32	WT	V		conserved fungal protein	NONE
SPAC6B12.07c		w724	99	V	V	VIABLE WT cells at 25,32	WT	V		ubiquitin-protein ligase E3 (predicted)	NONE
SPAC6B12.08	mug185	w2398	60	V	V	VIABLE WT cells at 25,32	WT	V		DNAJ domain protein Jjj family	NONE
SPAC6B12.09	trm10	w2399	93	V	V	VIABLE WT cells at 25,32, longer at 36	long high penetrance	V		tRNA m(1)G methyltransferase Trm10 (predicted)	NONE
SPAC6B12.10c	spp1	c242	97	E	E	ESSENTIAL germinated spores long, some division at 25,32	long high penetrance	E		DNA primase catalytic subunit Spp1	NONE
SPAC6B12.11	drc1	w2400-0	57	E	E	ESSENTIAL spores, germinated spores at 25,32	germination	E		DNA replication protein Drc1	NONE
SPAC6B12.12	tom70	w2401	94	V	V	VIABLE small colonies WT cells at 25,32	WT	V		mitochondrial TOM complex subunit Tom70 (predicted)	NONE
SPAC6B12.13		w2402-0	10	E	E	ESSENTIAL spores misshapen at 25,32	misshapen essential	E		protein phosphatase inhibitor (predicted)	NONE
SPAC6B12.14c		x1094	88	V	V	VIABLE WT cells at 25,32	WT	V		conserved fungal protein	NONE
SPAC6B12.15	cpc2	x1054	100	V	V	VIABLE slightly long cells at 25,32	long high penetrance	V		RACK1 homologue Cpc2	NONE
SPAC6B12.16	meu26	w2405	58	V	V	VIABLE WT cells at 25,32	WT	V		conserved fungal protein	NONE
SPAC6C3.02c		w2408	88	V	V	VIABLE WT cells at 25,32	WT	V		CHCH domain protein (predicted)	NONE
SPAC6C3.03c		w2409	68	V	V	VIABLE WT cells at 25,32	WT	V		sequence orphan	NONE
SPAC6C3.04	cit1	w2410	97	V	V	VIABLE WT cells at 25,32	WT	V		citrate synthase (predicted)	NONE
SPAC6C3.05		x324	87	V	V	VIABLE WT cells at 25,32	WT	V		sequence orphan	NONE
SPAC6C3.06c		w106	94	V	V	VIABLE WT cells at 25,32	WT	V		P-type ATPase, calcium transporting	NONE
SPAC6C3.07	mug68	w2412	88	V	V	VIABLE WT cells at 25,32	WT	V		sequence orphan	NONE
SPAC6C3.08		w428	99	V	V	VIABLE slightly misshapen cells at 25,32	misshapen weak viable	V		proteasome regulatory particle, gankyrin (predicted)	NONE
SPAC6C3.09		w2413	59	V	V	ESSENTIAL spores, germinated spores, often misshapen at 25,32	misshapen essential	E		RNase P subunit (predicted)	NONE
SPAC6F12.02	rst2	s110	96	V	V	VIABLE WT cells at 25,32	WT	V		transcription factor Rst2	NONE
SPAC6F12.03c	fsv1	w2416	91	V	V	VIABLE WT cells at 25,32	WT	V		SNARE Fsv1	NONE
SPAC6F12.04		w2417	67	V	V	VIABLE WT cells at 25,32	WT	V		COPI-coated vesicle associated protein (predicted)	NONE
SPAC6F12.05c	tnr3	w284-0	98	E	E	ESSENTIAL microcolonies rounded cells at 32, cells more WT at 25	rounded	E		thiamine diphosphokinase Tnr3	NONE
SPAC6F12.06		w2418	95	V	V	VIABLE slightly stubby cells at 25,32, cells more stubby at 36	stubby	V		Rho GDP dissociation inhibitor Rdi1 (predicted)	NONE
SPAC6F12.07	tom20	k220	99	E	E	ESSENTIAL microcolonies skittle slightly misshapen cells at 25,32	skittle	E		mitochondrial TOM complex subunit Tom20	NONE
SPAC6F12.08c		w2419	96	E	E	ESSENTIAL spores, germinated spores at 25,32	germination	E		exocyst complex subunit Exo84	NONE
SPAC6F12.09	rdp1	h234	99	V	V	VIABLE WT cells occasionally rounded at 25,32	rounded	V		RNA-directed RNA polymerase Rdp1	NONE
SPAC6F12.10c	ade3	w378	99	V	V	VIABLE WT cells at 25,32	WT	V		phosphoribosylformylglycinamidine synthase Ade3 (predicted)	NONE
SPAC6F12.11c	sfc1	p273	96	E	E	ESSENTIAL microcolonies misshapen cells at 25,32	misshapen essential	E		transcription factor TFIIIC complex A box associated subunit Sfc1	NONE
SPAC6F12.12	par2	p204	99	V	V	VIABLE WT cells at 25,32	WT	V		protein phosphatase regulatory subunit Par2	SPCC188.02
SPAC6F12.13c	fps1	w1036	97	E	E	ESSENTIAL spores at 25,32	spores	E		geranyltranstransferase Fps1	SPBC36.06C
SPAC6F12.14	cut23	h91	99	E	E	ESSENTIAL germinated spores long, microcolonies slightly misshapen cells, some long cells at 25,32	long low penetrance	E		anaphase-promoting complex subunit Apc8	NONE
SPAC6F12.15c	cut9	p27-0	99	E	E	ESSENTIAL microcolonies slightly misshapen cells, some long cells at 25,32	long low penetrance	E		anaphase-promoting complex subunit Cut9	NONE
SPAC6F12.16c	mtr4	k5	99	E	E	ESSENTIAL spores, germinated spores slightly misshapen, occasionally divide at 25,32	misshapen essential	E		ATP-dependent RNA helicase, TRAMP complex subunit Mtr4	SPAC17H9.02
SPAC6F12.17	rna14	k157	99	E	E	ESSENTIAL spores, germinated spores at 25,32	germination	E		mRNA cleavage and polyadenylation specificity factor complex subunit Rna14	NONE
SPAC6F6.01	cch1	w105	98	V	V	VIABLE WT cells at 25,32	WT	V		VIC ion channel (predicted)	NONE
SPAC6F6.02c	pof5	w2420	94	V	V	VIABLE WT cells at 25,32	WT	V		F-box protein Pof5	NONE
SPAC6F6.03c		s182	99	V	V	VIABLE WT cells at 25,32	WT	V		ribosome export GTPase (predicted)	NONE
SPAC6F6.04c		w2421	97	V	V	VIABLE WT cells at 25,32	WT	V		membrane transporter (predicted)	SPAC922.05C
SPAC6F6.05	ost2	p63	99	E	E	ESSENTIAL germinated spores, occasionally divide at 25,32	germination	E		oligosaccharyltransferase epsilon subunit (predicted)	NONE
SPAC6F6.06c	rax2	s12 (-0)	99	V	V	VIABLE WT cells at 25,32	WT	V		cell polarity factor Rax2	NONE
SPAC6F6.07c	rps13	y230	85	E	E	ESSENTIAL spores at 25,32	spores	E		40S ribosomal protein S13 (predicted)	NONE
SPAC6F6.08c	cdc16	h69	99	E	E	ESSENTIAL spores, germinated spores misshapen at 25,32	misshapen essential	E		two-component GAP Cdc16	NONE
SPAC6F6.09	eaf6	w2422-1	100	V	V	VIABLE slightly misshapen cells at 25,32	misshapen weak viable	V		NuA4 histone acetyltransferase complex subunit (predicted)	NONE
SPAC6F6.10c	arc2	h145	94	E	E	ESSENTIAL spores, germinated spores at 25,32	germination	E		ARP2/3 actin-organizing complex subunit Arc34	NONE
SPAC6F6.11c		w2423	94	V	V	VIABLE WT cells at 25,32	WT	V		pyridoxine-pyridoxal-pyridoxamine kinase (predicted)	SPCC18.10
SPAC6F6.12		w2424	60	V	V	VIABLE WT cells at 25,32	WT	V		autophagy associated protein Atg24 (predicted)	SPBC1711.11
SPAC6F6.13c		w2425	98	V	V	VIABLE WT cells at 32	WT	V		DUF726 family protein	SPAC607.08C
SPAC6F6.15	ypt5	w2426	51	E	E	ESSENTIAL microcolonies rounded cells at 25,32	rounded	E		GTPase Ypt5	NONE
SPAC6F6.16c	tpz1	x1187-1	92	E	E	ESSENTIAL microcolonies long cells at 25,32	long high penetrance	E		Tpp1 homolog Tpz1	NONE
SPAC6F6.17	rif1	w2613	43	V	V	VIABLE WT cells at 25,32	WT	V		telomere length regulator protein Rif1	NONE
SPAC6G10.02c	tea3	h90	98	V	V	VIABLE WT cells at 25,32	WT	V		cell end marker Tea3	SPCC1223.06
SPAC6G10.03c		w2429(-0)	97	V	V	VIABLE WT cells at 25,32	WT	V		abhydrolase family protein, unknown biological role	NONE
SPAC6G10.04c		w2430-0	89	E	E	ESSENTIAL spores, germinated spores at 25,32	germination	E		20S proteasome component alpha 6 subunit Pre5	NONE
SPAC6G10.05c	trs120	w2431	97	V	V	ESSENTIAL germinated spores slightly misshapen, occasionally long then divide at 25,32	misshapen essential	E		TRAPP complex subunit Trs120 (predicted)	NONE
SPAC6G10.06		w2432	62	V	V	VIABLE WT cells at 25,32	WT	V		FAD-dependent amino acid oxidase (predicted)	SPAC1F5.03C
SPAC6G10.07		k181	99	E	E	ESSENTIAL germinated spores long, some division at 25, microcolonies with some long cells at 32	long high penetrance	E		nuclear cap-binding complex large subunit (predicted)	NONE
SPAC6G10.08	idp1	x33	92	V	V	VIABLE WT cells at 25,32	WT	V		isocitrate dehydrogenase Idp1	NONE
SPAC6G10.09		x34	80	E	E	ESSENTIAL small colonies misshapen cells at 25,32	misshapen essential	E		glucosidase I Gls1 (predicted)	NONE
SPAC6G10.10c		w2435	93	V	V	VIABLE WT cells at 25,32	WT	V		human hmmtag2 homolog	NONE
SPAC6G10.11c	ubi3	w27	90	V	V	VIABLE WT cells at 25,32	WT	V		ribosomal-ubiquitin fusion protein Ubi3	SPAC589.10C
SPAC6G10.12c	ace2	w723	96	V	V	VIABLE slightly long highly branched septated cells at 25,32	long branched	V		transcription factor Ace2	NONE
SPAC6G9.01c		w2436	87	V	V	VIABLE WT cells at 25,32	WT	V		conserved protein	NONE
SPAC6G9.02c	nop9	k110	99	E	E	ESSENTIAL germinated spores long, microcolonies with some long cells at 25,32	long high penetrance	E		RNA-binding protein Nop9	NONE
SPAC6G9.03c	mug183	w2437	91	V	V	VIABLE WT cells at 25,32	WT	V		histone chaperone Rtt106-like	NONE
SPAC6G9.04	spo7	w2438	99	V	V	VIABLE WT cells at 25,32	WT	V		meiotically upregulated gene Mug79	NONE
SPAC6G9.05	pcd1	s249	99	V	V	VIABLE WT cells at 25,32	WT	V		coenzyme A diphosphatase (predicted)	NONE
SPAC6G9.06c	pcp1	w2439	99	E	E	ESSENTIAL germinated spores misshapen at 25,32	misshapen essential	E		pericentrin Pcp1	NONE
SPAC6G9.07c	arc4	w2440	97	E	E	ESSENTIAL germinated spores misshapen at 25,32	misshapen essential	E		ARP2/3 actin-organizing complex subunit Arc4	NONE
SPAC6G9.08	ubp6	w587	99	V	V	VIABLE WT cells at 25,32	WT	V		ubiquitin C-terminal hydrolase Ubp6	NONE
SPAC6G9.09c	rpl2401	w2441-1	100	V	V	VIABLE WT cells at 32	WT	V		60S ribosomal protein L24	SPAC22E12.13C|SPCC330.14C
SPAC6G9.10c	sen1	c152	98	V	V	VIABLE small colonies WT cells at 32, cells WT at 25, very small colonies at 36	WT	V		ATP-dependent 5' to 3' DNA/RNA helicase Sen1	SPBC29A10.10C
SPAC6G9.11	syb1	w2442-1	100	E	E	ESSENTIAL spores, germinated spores at 25,32	germination	E		SNAP receptor, synaptobrevin family	NONE
SPAC6G9.12	cfr1	w2443	90	V	V	VIABLE WT cells at 25,32	WT	V		Chs five related protein Cfr1	NONE
SPAC6G9.13c	bqt1	w2444	68	V	V	VIABLE WT cells at 25,32	WT	V		bouquet formation protein Bqt1	NONE
SPAC6G9.14		k109	99	V	V	VIABLE WT cells at 25,32	WT	V		RNA-binding protein	SPAC4G8.03C
SPAC6G9.15c		w427	99	V	V	VIABLE WT cells at 25,32	WT	V		sequence orphan	NONE
SPAC6G9.16c		w2445	82	V	V	VIABLE WT cells at 25,32	WT	V		sequence orphan	NONE
SPAC732.01	vma11	w190	99	E	E	ESSENTIAL germinated spores at 25,32	germination	E		V-type ATPase proteolipid subunit	NONE
SPAC732.02c		w2446	93	V	V	VIABLE WT cells at 25,32	WT	V		fructose-2,6-bisphosphate 2-phosphatase activity (predicted)	NONE
SPAC750.02c		w227	97	V	V	VIABLE WT cells at 25,32	WT	V		membrane transporter	SPBC1348.05|SPAPB1A11.01|SPBPB2B2.16C|SPCC1529.01
SPAC750.03c		w2448	82	V	V	VIABLE WT cells at 25,32	WT	V		methyltransferase (predicted)	SPBC1348.04|SPAC977.03
SPAC750.05c		w2450	97	V	V	VIABLE small colonies WT cells at 25,32	WT	V		S. pombe specific 5Tm protein family	SPAC977.01|SPAC977.02|SPBC1348.02|SPBPB2B2.19C
SPAC750.06c		w2451	96	V	V	VIABLE WT cells at 25,32	WT	V		S. pombe specific DUF999 protein family 4	SPAC212.04C|SPAC212.01C|SPBC1348.01|SPAC977.06|SPBC1348.07|SPBCPT2R1.01C|SPBPB2B2.07C|SPBPB2B2.14C
SPAC750.07c		w2452	90	V	V	VIABLE WT cells at 25,32	WT	V		S. pombe specific GPI anchored protein family 1	SPAC212.08C
SPAC750.08c		x2078-1	100			VIABLE small colonies WT cells at 25,32	WT	V		NAD-dependent malic enzyme	SPCC794.12C
SPAC767.01c	vps1	h30	99	V	V	VIABLE WT cells at 25,32	WT	V		dynamin family protein Vps1	NONE
SPAC7D4.02c	sfp47	w426	99	V	V	VIABLE WT cells at 25,32	WT	V		src (SH3) homology domain protein	NONE
SPAC7D4.03c		w2462	97	V	V	VIABLE WT cells at 32	WT	V		conserved fungal family	NONE
SPAC7D4.04	taf1	w2461	95	V	V	VIABLE WT cells at 25,32	WT	V		Taz1 interacting factor 1	NONE
SPAC7D4.05		w2460	91	V	V	VIABLE WT cells at 25,32	WT	V		hydrolase (predicted)	NONE
SPAC7D4.06c	alg3	w2459	88	V	V	VIABLE stubby cells at 25,32	stubby	V		dolichol-P-Man dependent alpha(1-3) mannosyltransferase Alg3	NONE
SPAC7D4.07c	trx1	w2458	90	V	V	VIABLE WT cells at 25,32	WT	V		cytosolic thioredoxin Trx1	NONE
SPAC7D4.08		w2457	83	V	V	VIABLE WT cells at 25,32	WT	V		sequence orphan	NONE
SPAC7D4.09c		s11	99	E	E	ESSENTIAL microcolonies slightly misshapen septated cells at 25,32	misshapen essential	E		steroid dehydrogenase (predicted)	NONE
SPAC7D4.10	vma13	w189	94	E	E	ESSENTIAL spores, germinated spores at 25,32	germination	E		V-type ATPase subunit H (predicted)	NONE
SPAC7D4.11c	sec39	w2456-0	86	E	E	ESSENTIAL spores, germinated spores at 25,32	germination	E		secretory pathway protein Sec39 (predicted)	NONE
SPAC7D4.12c		s250	99	V	V	VIABLE slightly misshapen cells at 25,32, cells initially misshapen from germination	misshapen weak viable	V		DUF1212 family protein	SPAC16A10.01
SPAC7D4.13c		w2455	49	V	V	VIABLE WT cells at 25,32	WT	V		sequence orphan	NONE
SPAC7D4.14c		w2454	89	V	V	VIABLE WT cells at 25,32	WT	V		sequence orphan	NONE
SPAC7D4.15c	ost4	x1143-1	100	E	E	ESSENTIAL spores, germinated spores, often divide once to give rounded cells at 25,32	rounded	E		oligosaccharyltransferase subunit Ost4 (predicted)	NONE
SPAC806.02c		h284	99	E	E	ESSENTIAL spores, germinated spores at 25,32	germination	E		Par A family ATPase iron cluster assembly protein	NONE
SPAC806.03c	rps2601	w2466	82	V	V	VIABLE WT cells at 25,32	WT	V		40S ribosomal protein S26	SPAC1805.11C
SPAC806.04c		x35	93	V	V	VIABLE WT cells at 25,32	WT	V		DUF89 family protein	SPCC1393.13
SPAC806.05		x36	85	E	E	ESSENTIAL microcolonies skittle cells at 25,32 ,larger colonies at 25	skittle	E		DUF1763 family protein	NONE
SPAC806.06c		w325-0	96	E	E	ESSENTIAL microcolonies rounded cells at 25,32	rounded	E		nicotinamide mononucleotide (NMN) adenylyltransferase (predicted)	NONE
SPAC806.07	ndk1	w356	92	V	V	VIABLE WT cells at 25,32	WT	V		nucleoside diphosphate kinase Ndk1	NONE
SPAC806.08c	mod21	p62	99	V	V	VIABLE WT cells at 25,32	WT	V		gamma tubulin complex subunit Mod21	NONE
SPAC821.03c		w2472	98	V	V	VIABLE WT cells at 32	WT	V		sequence orphan	NONE
SPAC821.04c	cid13	w2473	98	V	V	VIABLE WT cells at 25,32	WT	V		poly(A) polymerase Cid13	SPBC1685.06|SPAC19D5.03
SPAC821.05		c151	99	V	V	VIABLE stubby cells at 25,32	stubby	V		translation initiation factor eIF3h (predicted)	NONE
SPAC821.06	spn2	h127	99	V	V	VIABLE WT cells at 25,32	WT	V		septin Spn2	NONE
SPAC821.07c	moc3	w722	99	V	V	VIABLE WT cells at 25,32	WT	V		transcription factor Moc3	NONE
SPAC821.08c	slp1	h105	96	E	E	ESSENTIAL germinated spores, occasionally microcolonies misshapen cells at 25,32	misshapen essential	E		sleepy homolog Slp1	NONE
SPAC821.09	eng1	w2474	97	V	V	VIABLE slightly misshapen cells at 32, cells more WT at 25	misshapen weak viable	V		endo-1,3-beta-glucanase Eng1	SPAC23D3.10C
SPAC821.10c	sod1	w2475	90	V	V	VIABLE WT cells at 25,32	WT	V		superoxide dismutase Sod1	NONE
SPAC821.11	pro1	w2476	94	V	V	VIABLE WT cells at 25,32	WT	V		gamma-glutamyl phosphate reductase Pro1 (predicted)	NONE
SPAC821.12	orb6	s99	99	E	E	ESSENTIAL microcolonies rounded cells at 25,32	rounded	E		serine/threonine protein kinase Orb6	NONE
SPAC821.13c		w2545	97	V	V	VIABLE WT cells at 25,32	WT	V		P-type ATPase	NONE
SPAC823.02		x1204	100	V	V	VIABLE WT cells at 25,32	WT	V		sequence orphan	NONE
SPAC823.03	ppk15	s77	99	V	V	VIABLE WT cells at 25,32	WT	V		serine/threonine protein kinase Ppk15 (predicted)	NONE
SPAC823.04		x37	37	E	E	ESSENTIAL spores, germinated spores slightly misshapen divide twice at 25,32	misshapen essential	E		rRNA processing protein, DUF947 family (predicted)	NONE
SPAC823.05c	tlg2	w2479	92	V	V	VIABLE slightly misshapen cells at 25,32	misshapen weak viable	V		SNARE Tlg2 (predicted)	NONE
SPAC823.06	taf3	w2480	91	E	E	ESSENTIAL germinated spores, some division at 25,32	germination	E		transcription factor TFIID complex subunit Taf3 (predicted)	NONE
SPAC823.07		h182	99	E	E	ESSENTIAL germinated spores misshapen at 25,32	misshapen essential	E		GPI-phospholipase A2 activity regulator (predicted)	NONE
SPAC823.08c		h233	99	E	E	ESSENTIAL spores at 25,32	spores	E		ATP-dependent RNA helicase Rrp3 (predicted)	NONE
SPAC823.09c		x38	89	V	V	VIABLE WT cells at 25,32	WT	V		L-asparaginase (predicted)	NONE
SPAC823.10c		k219	99	V	V	VIABLE WT cells at 25,32	WT	V		mitochondrial carrier with solute carrier repeats	NONE
SPAC823.11		p202	99	E	E	ESSENTIAL microcolonies long cells at 25,32	long high penetrance	E		sphingosine-1-phosphate phosphatase (predicted)	NONE
SPAC823.12	vps11	w425-0	99	V	V	ESSENTIAL microcolonies misshapen cells at 25,32	misshapen essential	E		zinc finger protein Pep5/Vps11 (predicted)	NONE
SPAC823.13c		w424	99	V	V	VIABLE WT cells at 25,32	WT	V		mitochondrial inner membrane protein (predicted)	NONE
SPAC823.14	ptf1	p201	99	V	V	VIABLE WT cells at 25,32	WT	V		phosphoric monoester hydrolase (predicted)	NONE
SPAC823.15	ppa1	w2482-0	83	V	V	VIABLE WT cells at 32	WT	V		minor serine/threonine protein phosphatase Ppa1	SPBC16H5.07C
SPAC823.16c	mug179	x1074	83	V	V	VIABLE WT cells at 32	WT	V		WD repeat protein Mug179	SPAC589.07C
SPAC824.02		s251	99	V	V	VIABLE misshapen septated cells at 25,32	misshapen viable	V		GPI inositol deacylase	NONE
SPAC824.03c		w2485	96	V	V	VIABLE WT cells at 25,32	WT	V		conserved fungal protein	NONE
SPAC824.04		h283	99	V	V	VIABLE WT cells at 25,32	WT	V		WD repeat protein	SPBC18H10.06C
SPAC824.05	vps16	x39	82	V	V	VIABLE small colonies rounded cells at 25,32, no growth at 36	rounded	V		HOPS complex subunit Vps16 (predicted)	NONE
SPAC824.06	tim14	x325	5			ESSENTIAL microcolonies skittle cells at 25,32	skittle	E		TIM23 translocase complex subunit Tim14	NONE
SPAC824.07		w2488-1	100	V	V	VIABLE WT cells at 25,32	WT	V		hydroxyacylglutathione hydrolase (predicted)	SPCC13B11.03C
SPAC824.08	gda1	p200	99	V	V	VIABLE WT cells at 25,32	WT	V		guanosine-diphosphatase Gda1	NONE
SPAC824.09c		x326	96	V	V	VIABLE WT cells at 25,32	WT	V		GTPase activating protein (predicted)	NONE
SPAC869.01		w2494	96	V	V	VIABLE WT cells at 25,32	WT	V		amidase (predicted)	NONE
SPAC869.02c		w849	99	V	V	VIABLE WT cells at 25,32	WT	V		nitric oxide dioxygenase (predicted)	NONE
SPAC869.03c		w203	97	V	V	VIABLE WT cells at 25,32	WT	V		urea transporter (predicted)	SPBPB8B6.02C|SPBC23G7.13C
SPAC869.04		w267	99	V	V	VIABLE WT cells at 25,32	WT	V		formamidase-like protein	NONE
SPAC869.05c		w129	99	V	V	VIABLE WT cells at 25,32	WT	V		sulfate transporter (predicted)	SPBC3H7.02
SPAC869.06c		x40	94	V	V	VIABLE WT cells at 25,32	WT	V		cation binding protein (predicted)	NONE
SPAC869.07c	mel1	x535	86	V	V	VIABLE WT cells at 25,32	WT	V		alpha-galactosidase	NONE
SPAC869.08	pcm2	x511	89	V	V	VIABLE WT cells at 25,32	WT	V		protein-L-isoaspartate O-methyltransferase (predicted)	NONE
SPAC869.09		w2492	87	V	V	VIABLE WT cells at 32	WT	V		conserved fungal protein	SPAC22G7.11C|SPAC11D3.01C
SPAC869.10c	put4	w166	95	V	V	VIABLE WT cells at 25,32	WT	V		proline specific permease (predicted)	SPBC359.03C|SPAC1039.09|SPBC19F8.06C|SPCC777.04|SPCPB1C11.02|SPBC1652.02|SPAP7G5.06|SPAC869.11|SPBPB2B2.01|SPBC359.01
SPAC869.11	cat1	w164	45	V	V	VIABLE WT cells at 25,32	WT	V		cationic amino acid transporter Cat1	SPBC359.03C|SPAC1039.09|SPBC19F8.06C|SPCC777.04|SPCPB1C11.02|SPBC1652.02|SPAP7G5.06|SPAC869.10C|SPBPB2B2.01|SPBC359.01
SPAC890.02c	alp7	w2496	97	V	V	VIABLE WT cells at 25,32	WT	V		TACC homolog (predicted)	NONE
SPAC890.03	ppk16	s76	99	V	V	VIABLE WT cells at 25,32	WT	V		serine/threonine protein kinase Ppk16 (predicted)	NONE
SPAC890.04c		w2497	96	E	E	ESSENTIAL spores, some germinated spores at 25,32	spores	E		ribosome biogenesis protein Ytm1 (predicted)	NONE
SPAC890.05		w2498	95	V	V	VIABLE WT cells at 32	WT	V		ribosome biogenesis protein (predicted)	NONE
SPAC890.06	nup155	k58	88	V	V	VIABLE WT cells at 25,32	WT	V		nucleoporin Nup157/170	NONE
SPAC890.07c	rmt1	w2499-1	100	V	V	VIABLE WT cells at 25,32	WT	V		type I protein arginine N-methyltransferase Rmt1	NONE
SPAC890.08	rpl31	x1011	100	E	E	ESSENTIAL germinated spores at 25,32	germination	E		60S ribosomal protein L31	NONE
SPAC8C9.03	cgs1	p15-0	99	V	V	VIABLE WT cells at 25,32	WT	V		cAMP-dependent protein kinase regulatory subunit Cgs1	NONE
SPAC8C9.04		x41	96	V	V	VIABLE WT cells at 25,32	WT	V		sequence orphan	NONE
SPAC8C9.05		y131	41	V	V	VIABLE WT cells at 25,32	WT	V		D-Tyr-tRNA deacylase (predicted)	NONE
SPAC8C9.06c	ppr4	w2505	98	V	V	VIABLE WT cells at 25,32	WT	V		mitochondrial translation regulator (predicted)	NONE
SPAC8C9.07		w2506	91	V	V	VIABLE small colonies slightly misshapen cells at 25, small colonies long vacuolated cells at 32	misshapen weak viable	V		rRNA processing protein Fyv7 (predicted)	NONE
SPAC8C9.08	rps5	x1018	100	V	V	VIABLE WT cells at 25,32	WT	V		40S ribosomal protein S5	SPAC328.10C
SPAC8C9.09c	mug129	w2508	86	V	V	VIABLE WT cells at 25,32	WT	V		sequence orphan	NONE
SPAC8C9.10c		w2509	89	V	V	VIABLE small colonies WT cells at 25,32	WT	V		ribosome biogenesis protein Rrp14-N	SPBC947.07
SPAC8C9.11		s252-0	99	V	V	VIABLE WT cells at 25,32	WT	V		BolA domain protein	NONE
SPAC8C9.12c		w819	99	V	V	VIABLE WT cells at 25,32	WT	V		iron ion transporter (predicted)	SPAC4G8.08
SPAC8C9.14	prr1	x1006	100	V	V	VIABLE WT cells at 25,32	WT	V		transcription factor Prr1	SPAC2E12.02
SPAC8C9.15c	tif225	y319	97	E	E	ESSENTIAL spores at 25,32	spores	E		translation initiation factor eIF2B epsilon subunit	NONE
SPAC8C9.16c	mug63	w2511	48	V	V	VIABLE WT cells at 25,32	WT	V		TLDc domain protein 1	NONE
SPAC8C9.17c	spc34	h232	99	V	V	VIABLE WT cells at 25,32	WT	V		DASH complex subunit Spc34	NONE
SPAC8C9.19		x1182-1	100	V	V	VIABLE small colonies WT cells at 25,32	WT	V		conserved fungal protein	NONE
SPAC8E11.01c		w2519	90	V	V	VIABLE WT cells at 25,32	WT	V		beta-fructofuranosidase-like protein	SPCC191.11
SPAC8E11.02c	rad24	c65	99	V	V	VIABLE stubby cells at 25,32	stubby	V		14-3-3 protein Rad24	SPAC17A2.13C
SPAC8E11.03c	dmc1	w498	99	V	V	VIABLE WT cells at 25,32	WT	V		RecA family ATPase Dmc1	NONE
SPAC8E11.04c		w2518-1	100	V	V	VIABLE WT cells at 25,32	WT	V		phospholipase (predicted)	NONE
SPAC8E11.05c		x1118	96	V	V	VIABLE WT cells at 25,32	WT	V		conserved fungal protein	NONE
SPAC8E11.06		w2516	82	V	V	VIABLE WT cells at 25,32	WT	V		sequence orphan	NONE
SPAC8E11.07c	alp31	w2515-1	100	V	V	VIABLE curved slightly long cells at 32	curved	V		tubulin specific chaperone cofactor A	NONE
SPAC8E11.10		w2514	96	V	V	VIABLE WT cells at 25,32	WT	V		sorbose reductase (predicted)	SPCC1739.08C|SPAC22A12.17C
SPAC8F11.02c	dph3	w2521	83	V	V	VIABLE small colonies WT cells, some curved at 25,32	curved	V		diphthamide biosynthesis protein Dph3 (predicted)	NONE
SPAC8F11.03	msh3	s26	99	V	V	VIABLE WT cells at 25,32	WT	V		MutS protein homolog 3	NONE
SPAC8F11.04		w2522	58	E	E	ESSENTIAL germinated spores slightly misshapen and divide once at 25,32	misshapen essential	E		U3 snoRNP-associated protein Cic1/Utp30 family (predicted)	SPCC306.07C
SPAC8F11.05c	mug130	w2523	81	V	V	VIABLE WT cells at 25,32	WT	V		sequence orphan	NONE
SPAC8F11.06	brr6	w2524-0	86	E	E	ESSENTIAL germinated spores long at 25,32	long high penetrance	E		nuclear envelope protein (predicted)	NONE
SPAC8F11.07c	cdc24	h62	97	E	E	ESSENTIAL germinated spores long at 25,32	long high penetrance	E		DNA replication protein Cdc24	NONE
SPAC8F11.08c		x540	97	V	V	VIABLE WT cells at 25,32	WT	V		esterase/lipase (predicted)	NONE
SPAC8F11.09c	nnt1	w2525	79	V	V	VIABLE WT cells at 25,32	WT	V		nicotinamide N-methyltransferase Nnt1 (predicted)	NONE
SPAC8F11.10c	pvg1	w2526	93	V	V	VIABLE slightly misshapen cells at 25,32	misshapen weak viable	V		pyruvyltransferase	NONE
SPAC9.02c		w2528	87	V	V	VIABLE WT cells at 25,32	WT	V		N-acetyltransferase (predicted)	NONE
SPAC9.03c	brr2	x328	98	E	E	ESSENTIAL spores, some germinated spores at 25,32	spores	E		U5 snRNP complex subunit Brr2 (predicted)	NONE
SPAC9.05	fml1	h231	99	V	V	VIABLE WT cells at 25,32	WT	V		ATP-dependent DNA helicase Mfh1 (predicted)	SPAC20H4.04
[truncated: 2,844 more rows]
