# Supplementary material for: A genome-wide resource of cell cycle and cell shape genes of fission yeast
Source: Open Biol. 2013 May;3(5):130053. doi: 10.1098/rsob.130053 (PMC3866870; doi:10.1098/rsob.130053)
Supplement: Table S5 [file rsob130053-s3.xlsx]

## Sheet: A. Wild type
Systematic ID	Gene name	Gene dispensability. This study	Gene product description
SPAC1002.01		V	conserved fungal protein
SPAC1002.02	pom34	V	nucleoporin Pom34 (predicted)
SPAC1002.03c	gls2	V	glucosidase II Gls2
SPAC1002.05c	jmj2	V	histone demethylase Jmj2 (predicted)
SPAC1002.06c	bqt2	V	bouquet formation protein Bqt2
SPAC1002.07c	ats1	V	N-acetyltransferase Ats1 (predicted)
SPAC1002.12c		V	succinate-semialdehyde dehydrogenase (predicted)
SPAC1002.14	itt1	V	ubiquitin-protein ligase E3 (predicted)
SPAC1002.17c	urg2	V	uracil phosphoribosyltransferase (predicted)
SPAC1002.18	urg3	V	DUF1688 family protein
SPAC1002.19	urg1	V	GTP cyclohydrolase II (predicted)
SPAC1002.20		V	sequence orphan
SPAC1006.01	psp3	V	serine protease Psp3 (predicted)
SPAC1006.04c	mcp3	V	sequence orphan
SPAC1006.06	rgf2	V	RhoGEF Rgf2
SPAC1006.09	win1	V	MAP kinase kinase kinase Win1
SPAC1039.01		V	amino acid permease, unknown 5
SPAC1039.02		V	phosphoprotein phosphatase (predicted)
SPAC1039.03		V	esterase/lipase (predicted)
SPAC1039.04		V	nicotinic acid plasma membrane transporter (predicted)
SPAC1039.05c	klf1	V	zinc finger protein Klf1
SPAC1039.06		V	alanine racemase (predicted)
SPAC1039.07c		V	aminotransferase class-III
SPAC1039.08		V	serine acetyltransferase (predicted)
SPAC1039.09	isp5	V	amino acid permease Isp5
SPAC1039.10	mmf2	V	homologous Pmf1p factor 1
SPAC105.02c		V	ankyrin repeat protein, unknown biological role
SPAC105.03c		V	transcription factor (predicted)
SPAC1071.03c		V	sequence orphan
SPAC1071.05		V	S-adenosylmethionine-dependent methyltransferase (predicted)
SPAC1071.06	arp9	V	SWI/SNF and RSC complex subunit Arp9
SPAC1071.07c	rps1502	V	40S ribosomal protein S15
SPAC1071.08	rpp203	V	60S acidic ribosomal protein P2C subunit
SPAC1071.09c		V	DNAJ domain protein, DNAJC9 family
SPAC1071.11		V	NADH-dependent flavin oxidoreductase (predicted)
SPAC1071.12c	stp1	V	low molecular weight phosphotyrosine protein phosphatase
SPAC1093.01	ppr5	V	PPR repeat protein
SPAC1093.02		V	pyridoxamine 5'-phosphate oxidase (predicted)
SPAC1093.03		V	inositol polyphosphate phosphatase (predicted)
SPAC1093.06c	dhc1	V	dynein heavy chain
SPAC10F6.05c	ubc6	V	ubiquitin conjugating enzyme Ubc6
SPAC10F6.06	vip1	V	RNA-binding protein Vip1
SPAC10F6.07c	mug94	V	sequence orphan
SPAC10F6.11c	atg17	V	autophagy associated kinase activator (predicted)
SPAC10F6.12c	mam4	V	protein-S isoprenylcysteine O-methyltransferase Mam4
SPAC10F6.13c		V	aspartate aminotransferase (predicted)
SPAC10F6.14c		V	ABC1 kinase family protein
SPAC10F6.15		V	S. pombe specific UPF0300 family protein 1
SPAC10F6.16	mug134	V	endosulphine family protein
SPAC10F6.17c		V	mitochondrial pyruvate dehydrogenase (lipoamide) phosphatase
SPAC110.01	ppk1	V	serine/threonine protein kinase Ppk1 (predicted)
SPAC110.02	pds5	V	cohesin-associated protein Pds5
SPAC1142.01		V	DUF654 family protein
SPAC1142.02c		V	TPR repeat protein, SGT family
SPAC1142.03c	swi2	V	Swi5 complex subunit Swi2
SPAC1142.05	ctr5	V	copper transporter complex subunit Ctr5 (predicted)
SPAC1142.06	get3	V	GET complex ATPase subunit Get3 (predicted)
SPAC1142.08	fhl1	V	fork head transcription factor Fhl1
SPAC11D3.01c		V	conserved fungal protein
SPAC11D3.02c		V	ELLA family acetyltransferase (predicted)
SPAC11D3.03c		V	meiotic chromosome segregation protein
SPAC11D3.04c		V	SnoaL
SPAC11D3.05	mfs2	V	MFS family membrane transporter (predicted)
SPAC11D3.06		V	MatE family transporter (predicted)
SPAC11D3.07c		V	transcription factor (predicted)
SPAC11D3.08c		V	amino acid permease, unknown 1
SPAC11D3.09		V	agmatinase (predicted)
SPAC11D3.10		V	nifs homolog
SPAC11D3.13		V	ThiJ domain protein
SPAC11D3.14c		V	oxoprolinase (predicted)
SPAC11D3.15		V	oxoprolinase (predicted)
SPAC11D3.16c		V	sequence orphan
SPAC11D3.17		V	zf-C2H2 type zinc finger protein
SPAC11D3.18c		V	nicotinic acid plasma membrane transporter (predicted)
SPAC11E3.04c	ubc13	V	ubiquitin conjugating enzyme Ubc13
SPAC11E3.06	map1	V	MADS-box transcription factor Map1
SPAC11E3.09	pyp3	V	protein-tyrosine phosphatase Pyp3
SPAC11E3.10		V	VanZ-like family protein
SPAC11E3.11c		V	guanyl-nucleotide exchange factor (predicted)
SPAC11E3.12		V	conserved eukaryotic protein
SPAC11E3.13c	gas5	V	1,3-beta-glucanosyltransferase (predicted)
SPAC11E3.14		V	conserved protein
SPAC11E3.15	rpl22	V	60S ribosomal protein L22
SPAC11G7.01		V	sequence orphan
SPAC11G7.03	idh1	V	isocitrate dehydrogenase (NAD+) subunit 1 Idh1
SPAC11G7.05c		V	[acyl-carrier protein] S-malonyltransferase Mct1 (predicted)
SPAC11G7.06c	mug132	V	S. pombe specific UPF0300 family protein 3
SPAC11H11.01	sst6	V	ESCRT I complex subunit Vps23
SPAC11H11.02c	mug162	V	sequence orphan
SPAC11H11.03c		V	SMR and DUF1771 domain protein
SPAC11H11.04	mam2	V	pheromone p-factor receptor
SPAC11H11.05c	fta6	V	Sim4 and Mal2 associated (4 and 2 associated) protein 6
SPAC1250.02	mug95	V	sequence orphan
SPAC1250.03	ubc14	V	ubiquitin conjugating enzyme Ubc14
SPAC1250.04c	atl1	V	alkyltransferase-like protein Atl1
SPAC1250.05	rpl3002	V	60S ribosomal protein L30
SPAC1296.01c		V	phosphoacetylglucosamine mutase (predicted)
SPAC1296.02	cox4	V	cytochrome c oxidase subunit IV (predicted)
SPAC1296.03c	sxa2	V	serine carboxypeptidase Sxa2
SPAC1296.04	mug65	V	spore wall assembly protein (predicted)
SPAC1296.05c		V	cyclin L family cyclin
SPAC1296.06	tah18	V	NADPH cytochrome reductase (predicted)
SPAC12B10.01c		V	ubiquitin-protein ligase E3 (predicted)
SPAC12B10.03	bun62	V	WD repeat protein, human WDR20 family
SPAC12B10.04		V	tubulin-tyrosine ligase (predicted)
SPAC12B10.05	icp55	V	mitochondrial metallopeptidase
SPAC12B10.06c		V	DUF339 family protein
SPAC12B10.07	acp1	V	F-actin capping protein alpha subunit
SPAC12B10.09		V	S-adenosylmethionine transporter (predicted)
SPAC12B10.10		V	sequence orphan
SPAC12B10.11	exg2	V	glucan 1,3-beta-glucosidase Exg2
SPAC12B10.13		V	CTLH domain
SPAC12B10.14c	ppk2	V	serine/threonine protein kinase Ppk2 (predicted)
SPAC12B10.15c		V	ribonuclease H2 complex subunit
SPAC12B10.16c	mug157	V	conserved protein (fungal and bacterial)
SPAC12G12.01c		V	ubiquitin-protein ligase E3
SPAC12G12.03	cip2	V	RNA-binding protein Cip2
SPAC12G12.07c		V	conserved fungal protein
SPAC12G12.09		V	sequence orphan
SPAC12G12.10	wdr21	V	WD repeat protein, human WDR21 family
SPAC12G12.11c		V	DUF544 family protein
SPAC12G12.12		V	NST UDP-galactose transporter (predicted)
SPAC12G12.15	sif3	V	Sad1 interacting factor 3
SPAC12G12.16c		V	nuclease, XP-G family
SPAC1327.01c		V	transcription factor, zf-fungal binuclear cluster type (predicted)
SPAC139.01c		V	nuclease, XP-G family
SPAC139.02c	oac1	V	anion transporter
SPAC139.03		V	transcription factor, zf-fungal binuclear cluster type (predicted)
SPAC139.04c	fap2	V	L-saccharopine oxidase
SPAC139.05		V	succinate-semialdehyde dehydrogenase (predicted)
SPAC139.06	hat1	V	histone acetyltransferase Hat1
SPAC1399.01c		V	membrane transporter (predicted)
SPAC1399.02		V	membrane transporter
SPAC1399.03	fur4	V	uracil permease
SPAC1399.04c		V	uracil phosphoribosyltransferase (predicted)
SPAC1399.05c		V	transcription factor, zf-fungal binuclear cluster type (predicted)
SPAC13A11.03	mcp7	V	meiosis specific coiled-coil protein Mcp7
SPAC13A11.04c	ubp8	V	ubiquitin C-terminal hydrolase Ubp8 (predicted)
SPAC13A11.05		V	peptidase family M17
SPAC13A11.06		V	pyruvate decarboxylase (predicted)
SPAC13C5.03	tht1	V	nuclear membrane protein involved in karyogamy
SPAC13C5.04		V	amidotransferase (predicted)
SPAC13C5.05c		V	N-acetylglucosamine-phosphate mutase (predicted)
SPAC13C5.06c	mug121	V	sequence orphan
SPAC13D6.01	pof14	V	F-box protein Pof14
SPAC13D6.02c	byr3	V	zinc finger protein Byr3
SPAC13D6.03c	trm9	V	tRNA (uridine) methyltransferase Trm9 (predicted)
SPAC13D6.04c	btb3	V	BTB/POZ domain protein Btb3
SPAC13F5.03c	gld1	V	mitochondrial iron-containing alcohol dehydrogenase family protein
SPAC13F5.04c		V	endosomal sorting protein (predicted)
SPAC13F5.05		V	thioredoxin family protein
SPAC13F5.07c		V	sequence orphan
SPAC13G6.01c	rad8	V	ubiquitin-protein ligase E3 (predicted)
SPAC13G6.02c	rps101	V	40S ribosomal protein S3a
SPAC13G6.03	gpi7	V	GPI anchor biosynthesis protein Gpi7 (predicted)
SPAC13G6.04	tim8	V	TIM22 inner membrane protein import complex subunit Tim8 (predicted)
SPAC13G6.06c	gcv2	V	glycine cleavage complex subunit P (predicted)
SPAC13G6.07c	rps601	V	40S ribosomal protein S6
SPAC13G6.08		V	Cdc20/Fizzy family WD repeat protein
SPAC13G6.09		V	programmed cell death protein homolog
SPAC13G6.12c	chs1	V	chitin synthase I
SPAC13G6.13		V	sequence orphan
SPAC13G6.14	aps1	V	diadenosine 5',5'''-p1,p6-hexaphosphate hydrolase Aps1
SPAC13G6.15c		V	calcipressin
SPAC13G7.02c	ssa1	V	heat shock protein Ssa1 (predicted)
SPAC13G7.03	upf3	V	up-frameshift suppressor3 family
SPAC13G7.04c	mac1	V	membrane anchored protein Mac1
SPAC13G7.05	are1	V	acyl-coA-sterol acyltransferase (predicted)
SPAC13G7.06	met16	V	phosphoadenosine phosphosulfate reductase
SPAC13G7.07	arb2	V	argonaute binding protein 2
SPAC13G7.09c		V	sequence orphan
SPAC13G7.11		V	mitochondrial inner membrane protein (predicted)
SPAC13G7.12c		V	choline kinase (predicted)
SPAC13G7.13c	msa1	V	RNA-binding protein Msa1
SPAC140.01	sdh2	V	succinate dehydrogenase (ubiquinone) iron-sulfur protein subunit
SPAC140.02	gar2	V	GAR family
SPAC140.03	arb1	V	argonaute binding protein 1
SPAC140.04		V	conserved fungal protein
SPAC1420.01c		V	DUF1752 family protein
SPAC1420.03	rpn501	V	19S proteasome regulatory subunit Rpn501
SPAC1420.04c	cox1101	V	fusion cytochrome c oxidase assembly protein Cox1101, mitochondrial ribosomal protein Rsm22
SPAC144.01		V	sequence orphan
SPAC144.03	ade2	V	adenylosuccinate synthetase Ade2
SPAC144.04c	spe1	V	ornithine decarboxylase Spe1
SPAC144.05		V	ATP-dependent DNA helicase (predicted)
SPAC144.06	apl5	V	AP-3 adaptor complex subunit Apl5 (predicted)
SPAC144.13c	srw1	V	CDK inhibitor Srw1
SPAC144.14	klp8	V	kinesin-like protein Klp8
SPAC144.17c		V	6-phosphofructo-2-kinase
SPAC1486.01		V	manganese superoxide dismutase (AF069292)
SPAC1486.02c	dsc2	V	UBA domain protein Ucp14
SPAC1486.08		V	mitochondrial inner membrane protein involved in cytochrome c oxidase assembly Cox16
SPAC1486.10	thi1	V	transcription factor Thi1
SPAC14C4.01c		V	DUF1770 family protein
SPAC14C4.03	mek1	V	Cds1/Rad53/Chk2 family protein kinase Mek1
SPAC14C4.04	B22918-2	V	hypothetical protein
SPAC14C4.05c	man1	V	Sad1 interacting factor
SPAC14C4.06c		V	poly(A) binding protein Nab2 (predicted)
SPAC14C4.07		V	membrane transporter
SPAC14C4.08	mug5	V	meiotically upregulated gene Mug5
SPAC14C4.10c		V	Nudix family hydrolase
SPAC14C4.11		V	polyphosphate synthetase (predicted)
SPAC14C4.12c	laf1	V	SWIRM domain protein
SPAC14C4.13	rad17	V	RFC related checkpoint protein Rad17
SPAC14C4.14	atp1	V	F1-ATPase alpha subunit
SPAC14C4.15c		V	dipeptidyl aminopeptidase (predicted)
SPAC1527.01	mok11	V	alpha-1,3-glucan synthase Mok11
SPAC1527.03		V	RNA-binding protein
SPAC1556.02c	sdh1	V	succinate dehydrogenase Sdh1
SPAC1556.03	azr1	V	serine/threonine protein phosphatase Azr1
SPAC1556.04c	cdd1	V	cytidine deaminase Ccd1
SPAC1556.06.1	meu1-1	V	sequence orphan
SPAC1556.08c	cbs2	V	protein kinase activator (predicted)
SPAC1565.01		V	conserved fungal protein
SPAC1565.02c		V	Rho-type GTPase activating protein
SPAC1565.03		V	sequence orphan
SPAC1565.04c	ste4	V	adaptor protein Ste4
SPAC15A10.05c	mug182	V	YjeF family protein
SPAC15A10.07		V	sequence orphan
SPAC15A10.08	ain1	V	alpha-actinin
SPAC15A10.09c		V	SUR7 family protein
SPAC15A10.10	mde6	V	Muskelin homolog
SPAC15A10.11	ubr11	V	N-end-recognizing protein (predicted)
SPAC15A10.13	ppk3	V	serine/threonine protein kinase Ppk3
SPAC15A10.15	sgo2	V	shugoshin Sgo2
SPAC15A10.16	bud6	V	actin interacting protein 3 homolog Bud6
SPAC15E1.02c		V	DUF1761 family protein
SPAC15E1.06	vps29	V	retromer complex subunit Vps29
SPAC15E1.07c	moa1	V	meiotic cohesin complex associated protein Moa1
SPAC15E1.09	grx2	V	glutaredoxin Grx2
SPAC15E1.10		V	PI31 proteasome regulator related
SPAC15F9.01c		V	sequence orphan
SPAC15F9.02	seh1	V	nucleoporin Seh1
SPAC16.01	rho2	V	Rho family GTPase Rho2
SPAC16.03c	ura2	V	dihydroorotase Ura2 (predicted)
SPAC16.04	dus3	V	tRNA dihydrouridine synthase Dus3 (predicted)
SPAC16.05c	sfp1	V	transcription factor Sfp1 (predicted)
SPAC1610.03c	crp79	V	poly(A) binding protein Crp79
SPAC1610.04	mug99	V	meiotically upregulated gene Mug99
SPAC1635.01		V	voltage-dependent anion-selective channel
SPAC1639.01c		V	GNS1/SUR4 family protein
SPAC1639.02c	trk2	V	potassium ion transporter Trk2
SPAC167.01	ire1	V	serine/threonine protein kinase Ppk4 (predicted)
SPAC167.04	pam17	V	TIM23 translocase complex-associated motor subunit Pam17 (predicted)
SPAC167.05		V	Usp (universal stress protein) family protein, implicated in meiotic chromosome segregation
SPAC167.06c	mug143	V	sequence orphan
SPAC167.07c		V	ubiquitin-protein ligase E3 (predicted)
SPAC1687.05	pli1	V	SUMO E3 ligase Pli1
SPAC1687.06c	rpl44	V	60S ribosomal protein L28/L44 (predicted)
SPAC1687.07		V	conserved fungal protein
SPAC1687.08		V	sequence orphan
SPAC1687.09		V	ENTH domain protein (predicted)
SPAC1687.10	mcp1	V	sequence orphan
SPAC1687.13c	csn5	V	COP9/signalosome complex subunit Csn5
SPAC1687.14c		V	EF hand family protein, unknown role
SPAC1687.15	gsk3	V	serine/threonine protein kinase Gsk3
SPAC1687.16c	erg31	V	C-5 sterol desaturase Erg3 (predicted)
SPAC1687.17c		V	Der1-like (degradation in the ER) family
SPAC1687.19c		V	queuine tRNA-ribosyltransferase (predicted)
SPAC1687.21		V	phosphoglycerate mutase family
SPAC1687.22c	puf3	V	RNA-binding protein Puf3 (predicted)
SPAC1687.23c		V	sequence orphan
SPAC16A10.01		V	DUF1212 family protein
SPAC16A10.02	sub1	V	transcription coactivator Sub1 (predicted)
SPAC16A10.03c		V	zinc finger protein Pep5/Vps11-like (predicted)
SPAC16A10.04	rho4	V	Rho family GTPase Rho4
SPAC16A10.07c	taz1	V	human TRF ortholog Taz1
SPAC16C9.01c		V	carbohydrate kinase (predicted)
SPAC16C9.02c		V	S-methyl-5-thioadenosine phosphorylase (predicted)
SPAC16C9.04c	mot2	V	CCR4-Not complex subunit Mot2 (predicted)
SPAC16C9.06c	upf1	V	ATP-dependent RNA helicase Upf1 (predicted)
SPAC16C9.07	pom2	V	serine/threonine protein kinase Ppk5 (predicted)
SPAC16E8.05c	mde1	V	sequence orphan
SPAC16E8.08		V	sequence orphan
SPAC16E8.12c		V	sequence orphan
SPAC16E8.13		V	ubiquitin-protein ligase E3 (predicted)
SPAC16E8.14c	tae1	V	methyltransferase (predicted)
SPAC16E8.17c		V	succinate-CoA ligase alpha subunit
SPAC16E8.18		V	sequence orphan
SPAC1705.02		V	human 4F5S homolog
SPAC1705.03c	ecm33	V	conserved fungal family
SPAC1751.01c	gti1	V	gluconate transporter inducer Gti1
SPAC1751.04		V	sequence orphan
SPAC1782.01	ecm29	V	proteasome component
SPAC1782.02c		V	conserved fungal protein
SPAC1782.04	cox24	V	mitochondrial mRNA processing protein Cox24 (predicted)
SPAC1782.06c	phb1	V	prohibitin Phb1
SPAC1782.07	qcr8	V	ubiquinol-cytochrome-c reductase complex subunit 7
SPAC1782.08c	rex3	V	exonuclease Rex3 (predicted)
SPAC1782.12c		V	DUF423 protein
SPAC1783.01		V	FAD binding protein (predicted)
SPAC1783.05	hrp1	V	ATP-dependent DNA helicase Hrp1
SPAC1783.06c	atg12	V	autophagy associated protein Atg12
SPAC1783.07c	pap1	V	transcription factor Caf3
SPAC1783.08c	rpl1502	V	60S ribosomal protein L15b
SPAC1786.01c		V	triacylglycerol lipase
SPAC1786.02		V	phospholipase (predicted)
SPAC1786.04		V	sequence orphan
SPAC17A2.01	bsu1	V	high-affinity import carrier for pyridoxine, pyridoxal, and pyridoxamine Bsu1
SPAC17A2.02c		V	DUF887 family protein
SPAC17A2.05	osm1	V	fumerate reductase
SPAC17A2.06c	vps8	V	WD repeat protein Vps8
SPAC17A2.07c		V	sequence orphan
SPAC17A2.09c	csx1	V	RNA-binding protein Csx1
SPAC17A2.10c		V	sequence orphan
SPAC17A2.11		V	sequence orphan
SPAC17A2.12		V	ATP-dependent DNA helicase (predicted)
SPAC17A2.13c	rad25	V	14-3-3 protein Rad25
SPAC17A5.01	pex6	V	peroxin-6 (predicted)
SPAC17A5.04c	mde10	V	spore wall assembly peptidase Mde10
SPAC17A5.05c		V	conserved fungal protein
SPAC17A5.09c		V	protein phosphatase regulatory subunit Glc9
SPAC17A5.10		V	conserved fungal protein
SPAC17A5.11	rec12	V	endonuclease Rec12
SPAC17A5.16	ftp105	V	human down-regulated in multiple cancers-1 homolog 3
SPAC17A5.18c	rec25	V	meiotic recombination protein Rec25
SPAC17C9.02c	lys7	V	alpha-aminoadipate reductase phosphopantetheinyl transferase Lys7
SPAC17C9.05c	pmc3	V	mediator complex subunit Pmc3 (pers. comm. Tomas Linder, from PMID 10625684)
SPAC17C9.08	pnu1	V	mitochondrial endodeoxyribonuclease Pnu1
SPAC17C9.09c	tim13	V	TIM22 inner membrane protein import complex subunit Tim13
SPAC17C9.10	stm1	V	G-protein coupled receptor Stm1
SPAC17C9.11c		V	zinc finger protein, zf-C2H2 type/UBA domain protein
SPAC17C9.12		V	MSP domain
SPAC17C9.14		V	Pex19 protein family
SPAC17C9.15c		V	sequence orphan
SPAC17C9.16c		V	MFS family transmembrane transporter Mfs1
SPAC17D4.01	pex7	V	peroxin-7 (predicted)
SPAC17D4.03c	cis4	V	cation diffusion family zinc membrane transporter Cis4
SPAC17G6.02c	tco1	V	RTA1-like protein
SPAC17G6.03		V	phosphoprotein phosphatase (predicted)
SPAC17G6.05c		V	Rhophilin-2 homolog
SPAC17G6.06	rps2401	V	40S ribosomal protein S24
SPAC17G6.08	pep7	V	prevacuole/endosomal FYVE tethering component Pep7 (predicted)
SPAC17G6.13	slt1	V	sequence orphan
SPAC17G6.15c		V	MTC tricarboxylate transporter
SPAC17G6.17	pof8	V	F-box protein Pof8
SPAC17G8.06c		V	dihydroxy-acid dehydratase (predicted)
SPAC17G8.08c		V	human TMEM165 homolog
SPAC17G8.10c	dma1	V	mitotic spindle checkpoint protein Dma1
SPAC17G8.11c	imt3	V	mannosyltransferase complex subunit (predicted)
SPAC17G8.14c	pck1	V	protein kinase C (PKC)-like Pck1
SPAC17H9.01	cid16	V	poly(A) polymerase Cid16 (predicted)
SPAC17H9.03c	rdl1	V	RAD51D-like protein 1
SPAC17H9.04c		V	RNA-binding protein
SPAC17H9.06c		V	conserved fungal protein
SPAC17H9.11	gmf1	V	cofilin/tropomyosin family protein
SPAC17H9.12c		V	NADH-cytochrome reductase
SPAC17H9.13c		V	glutamate 5-kinase (predicted)
SPAC17H9.14c		V	protein disulfide isomerase (predicted)
SPAC1805.01c	ppk6	V	serine/threonine protein kinase Ppk6
SPAC1805.02c		V	electron transfer flavoprotein beta subunit (predicted)
SPAC1805.03c	trm13	V	tRNA 2'-O-methyltransferase Trm13 (predicted)
SPAC1805.04	nup132	V	nucleoporin Nup132
SPAC1805.05	cki3	V	serine/threonine protein kinase Cki3
SPAC1805.06c	hem2	V	porphobilinogen synthase Hem2 (predicted)
SPAC1805.08	dlc1	V	dynein light chain Dlc1
SPAC1805.09c	fmt1	V	methionyl-tRNA formyltransferase Fmt1 (predicted)
SPAC1805.10		V	sequence orphan
SPAC1805.11c	rps2602	V	40S ribosomal protein S26 (predicted)
SPAC1805.12c	uep1	V	ribosomal-ubiquitin fusion protein Ubi2
SPAC1805.13	rpl14	V	60S ribosomal protein L14 (predicted)
SPAC1805.15c	pub2	V	ubiquitin-protein ligase Pub2
SPAC1805.16c		V	purine nucleoside phosphorylase (predicted)
SPAC1834.03c	hhf1	V	histone H4 h4.1
SPAC1834.04	hht1	V	histone H3 h3.1
SPAC1834.05	alg9	V	mannosyltransferase complex subunit Alg9 (predicted)
SPAC1834.08	mak1	V	histidine kinase Mak1
SPAC1834.09	mug51	V	conserved fungal protein
SPAC1834.10c		V	sequence orphan
SPAC1851.02	slc1	V	1-acylglycerol-3-phosphate O-acyltransferase (predicted)
SPAC186.01		V	DIPSY family
SPAC186.02c		V	hydroxyacid dehydrogenase (predicted)
SPAC186.03		V	L-asparaginase (predicted)
SPAC186.05c		V	human TMEM165 homolog
SPAC186.06		V	human MAWBP homolog
SPAC186.07c		V	hydroxyacid dehydrogenase (predicted)
SPAC186.08c		V	L-lactate dehydrogenase (predicted)
SPAC186.09		V	pyruvate decarboxylase (predicted)
SPAC18B11.02c		V	pseudouridylate synthase (predicted)
SPAC18B11.03c		V	N-acetyltransferase (predicted)
SPAC18B11.04	ncs1	V	related to neuronal calcium sensor Ncs1
SPAC18B11.08c		V	conserved fungal protein
SPAC18B11.09c		V	N-acetyltransferase (predicted)
SPAC18B11.10	tup11	V	transcriptional corepressor Tup11
SPAC18G6.01c		V	calchone related protein family
SPAC18G6.02c	chp1	V	chromodomain protein Chp1
SPAC18G6.04c	shm2	V	serine hydroxymethyltransferase Shm2 (predicted)
SPAC18G6.05c		V	translation elongation regulator Gcn1 (predicted)
SPAC18G6.10	lem2	V	chromosome segregation protein Heh1 (predicted)
SPAC18G6.12c		V	hypothetical protein
SPAC1952.02		V	ribosome biogenesis protein (predicted)
SPAC1952.03	otu2	V	cysteine protease, OTU family
SPAC1952.05	gcn5	V	SAGA complex histone acetyltransferase subunit Gcn5
SPAC1952.06c		V	DUF1716 family protein
SPAC1952.07	rad1	V	checkpoint clamp complex protein Rad1
SPAC1952.08c		V	pyridoxamine 5'-phosphate oxidase (predicted)
SPAC1952.09c		V	acetyl-CoA hydrolase
SPAC1952.10c		V	conserved fungal protein
SPAC1952.11c	ure2	V	urease
SPAC1952.12c	csn71	V	COP9/signalosome complex subunit 7a
SPAC1952.15c	rec24	V	meiotic recombination protein Rec24
SPAC1952.16	rga9	V	RhoGAp, GTPase activator towards Rho/Rac/Cdc42-like small GTPases
SPAC1952.17c		V	GTPase activating protein
SPAC19A8.01c	sec73	V	guanyl-nucleotide exchange factor Sec73 (predicted)
SPAC19A8.02		V	pleckstrin homology domain protein
SPAC19A8.03		V	phosphatidylinositol-3-phosphatase (predicted)
SPAC19A8.04	erg5	V	C-22 sterol desaturase Erg5 (predicted)
SPAC19A8.05c	sst4	V	sorting receptor for ubiquitinated membrane proteins, ESCRT 0 complex subunit Sst4
SPAC19A8.08	upf2	V	nonsense-mediated decay protein Upf2
SPAC19A8.10	rfp1	V	SUMO-targeted ubiquitin-protein ligase subunit Rfp1
SPAC19A8.11c		V	recombination protein Irc6 (predicted)
SPAC19A8.14		V	aminoacyl-tRNA hydrolase (predicted)
SPAC19B12.04	rps3001	V	40S ribosomal protein S30
SPAC19B12.06c		V	rhomboid family protease
SPAC19B12.07c		V	human ZNF277P homolog
SPAC19B12.08	atg4	V	peptidase family C54
SPAC19B12.10	sst2	V	human AMSH protein homolog
SPAC19B12.11c		V	zinc finger protein, human ZNF593 ortholog
SPAC19B12.12c	yip11	V	SMN family protein Yip11
SPAC19D5.01	pyp2	V	tyrosine phosphatase Pyp2
SPAC19D5.02c		V	peroxisomal membrane protein Pex22 (predicted)
SPAC19D5.03	cid1	V	poly(A) polymerase Cid1
SPAC19D5.06c	din1	V	Dhp1p-interacting protein Din1
SPAC19D5.07	uga1	V	4-aminobutyrate aminotransferase (GABA transaminase)
SPAC19D5.11c	ctf8	V	DNA replication factor C complex subunit Ctf8
SPAC19E9.01c	nup40	V	nucleoporin Nup40
SPAC19E9.03	pas1	V	cyclin Pas1
SPAC19G12.02c	pms1	V	MutL family mismatch-repair protein Pms1
SPAC19G12.03	cda1	V	chitin deacetylase Cda1
SPAC19G12.04		V	ureidoglycolate hydrolase (predicted)
SPAC19G12.05		V	mitochondrial citrate transporter
SPAC19G12.06c	hta2	V	histone H2A beta
SPAC19G12.08	scs7	V	fatty acid hydroxylase (predicted)
SPAC19G12.09		V	NADH/NADPH dependent indole-3-acetaldehyde reductase AKR3C2
SPAC19G12.10c	cpy1	V	vacuolar carboxypeptidase Y
SPAC19G12.11	coq9	V	ubiquinone biosynthesis protein Coq9 (predicted)
SPAC19G12.13c	poz1	V	sequence orphan
SPAC19G12.15c	tpp1	V	trehalose-6-phosphate phosphatase Tpp1
SPAC19G12.16c	adg2	V	conserved fungal protein
SPAC1A6.01c		V	human thyroid receptor interacting protein homolog
SPAC1A6.03c		V	phospholipase (predicted)
SPAC1A6.04c	plb1	V	phospholipase B homolog Plb1
SPAC1A6.05c		V	triacylglycerol lipase
SPAC1A6.06c	meu31	V	sequence orphan
SPAC1A6.07		V	sequence orphan
SPAC1A6.08c	mug125	V	sequence orphan
SPAC1A6.09c	lag1	V	sphingosine N-acyltransferase Lag1
SPAC1A6.10		V	Moeb/ThiF domain
SPAC1B1.02c		V	NAD/NADH kinase (predicted)
SPAC1B2.03c		V	GNS1/SUR4 family protein
SPAC1B2.04	cox6	V	cytochrome c oxidase subunit VI (predicted)
SPAC1B3.01c		V	uracil phosphoribosyltransferase (predicted)
SPAC1B3.02c		V	transcription elongation factor, Elf1 family
SPAC1B3.03c	wis2	V	cyclophilin family peptidyl-prolyl cis-trans isomerase Wis2
SPAC1B3.04c		V	mitochondrial GTPase Guf1 (predicted)
SPAC1B3.05	not3	V	CCR4-Not complex subunit Not3/5 (predicted)
SPAC1B3.06c		V	UbiE family methyltransferase (predicted)
SPAC1B3.07c	vps28	V	ESCRT I complex subunit Vps28
SPAC1B3.08		V	COP9 signalosome complex subunit 12 (predicted)
SPAC1B3.10c		V	SEL1 repeat protein, unknown biological role
SPAC1B3.11c	ypt4	V	GTPase Ypt4
SPAC1B3.15c		V	membrane transporter
SPAC1B3.17	clr2	V	chromatin silencing protein Clr2
SPAC1B3.20		V	sequence orphan
SPAC1B9.02c	sck1	V	serine/threonine protein kinase Sck1
SPAC1D4.01		V	sequence orphan
SPAC1D4.02c		V	human GRASP protein homolog (predicted)
SPAC1D4.03c	aut12	V	autophagy associated protein Aut12 (predicted)
SPAC1D4.05c		V	Erd1 homolog (predicted)
SPAC1D4.06c	csk1	V	cyclin-dependent kinase activating kinase Csk1
SPAC1D4.09c	rtf2	V	DUF602 family protein
SPAC1D4.13	byr1	V	MAP kinase kinase Byr1
SPAC1F12.02c		V	translationally controlled tumor protein homolog
SPAC1F12.04c		V	conserved fungal protein
SPAC1F12.05		V	conserved fungal protein
SPAC1F12.06c		V	DNA repair endonuclease (predicted)
SPAC1F12.07		V	phosphoserine aminotransferase (predicted)
SPAC1F12.10c		V	NADPH-hemoprotein reductase (predicted)
SPAC1F3.03		V	Lgl family protein
SPAC1F3.05		V	adaptin (predicted)
SPAC1F3.06c	spo15	V	sporulation protein Spo15
SPAC1F3.09	mug161	V	CwfJ family protein
SPAC1F5.03c		V	FAD-dependent oxidoreductase (predicted)
SPAC1F5.07c	hem14	V	protoporphyrinogen oxidase (predicted)
SPAC1F5.08c	yam8	V	calcium transport protein
SPAC1F5.09c	shk2	V	PAK-related kinase Shk2
SPAC1F7.04	rho1	V	Rho family GTPase Rho1
SPAC1F7.06		V	ThiJ domain protein
SPAC1F7.07c	fip1	V	iron permease Fip1
SPAC1F7.08	fio1	V	iron transport multicopper oxidase Fio1
SPAC1F7.09c		V	allantoicase (predicted)
SPAC1F7.10		V	hydantoin racemase family (predicted)
SPAC1F7.11c		V	transcription factor, zf-fungal binuclear cluster type (predicted)
SPAC1F7.12	yak3	V	aldose reductase YakC
SPAC1F7.13c	rpl801	V	60S ribosomal protein L8
SPAC1F8.01	ght3	V	hexose transporter Ght3
SPAC1F8.02c		V	sequence orphan
SPAC1F8.03c	str3	V	siderophore-iron transporter Str3
SPAC1F8.04c		V	hydrolase (predicted)
SPAC1F8.05	isp3	V	sequence orphan
SPAC1F8.06	fta5	V	Sim4 and Mal2 associated (4 and 2 associated) protein 5
SPAC1F8.08		V	sequence orphan
SPAC20G4.01	caf16	V	CCR4-Not complex subunit Caf16
SPAC20G4.02c	fus1	V	formin Fus1
SPAC20G4.03c	hri1	V	eIF2 alpha kinase Hri1
SPAC20G4.04c	hus1	V	checkpoint clamp complex protein Hus1
SPAC20G4.05c		V	UPF0061 family protein
SPAC20G4.07c	sts1	V	C-24(28) sterol reductase Sts1
SPAC20G4.08		V	sequence orphan
SPAC20G8.02		V	mitochondrial phospholipase (predicted)
SPAC20G8.04c		V	mitochondrial electron transfer flavoprotein-ubiquinone oxidoreductase
SPAC20G8.07c	erg2	V	C-8 sterol isomerase Erg2 (predicted)
SPAC20G8.08c	fft1	V	fun thirty related protein Fft1
SPAC20G8.09c		V	N-acetyltransferase Nat10 (predicted)
SPAC20G8.10c	atg6	V	beclin family protein
SPAC20H4.03c	tfs1	V	transcription elongation factor TFIIS
SPAC20H4.04	fml2	V	ATP-dependent 3' to 5' DNA helicase (predicted)
SPAC20H4.05c		V	adducin
SPAC20H4.06c		V	RNA-binding protein
SPAC20H4.08		V	phosphatase activator (predicted)
SPAC20H4.09		V	ATP-dependent RNA helicase, spliceosomal (predicted)
SPAC20H4.10	ufd2	V	ubiquitin-protein ligase E4 (predicted)
SPAC212.01c		V	S. pombe specific UPF0300 family protein 6
SPAC212.02		V	sequence orphan
SPAC212.03		V	hypothetical protein
SPAC212.04c		V	S. pombe specific DUF999 family protein 1
SPAC212.08c		V	GPI anchored protein (predicted)
SPAC212.11	tlh1	V	RecQ type DNA helicase
SPAC21E11.03c	pcr1	V	transcription factor Pcr1
SPAC21E11.05c	cyp8	V	cyclophilin family peptidyl-prolyl cis-trans isomerase Cyp8
SPAC222.05c	mss1	V	mitochondrial GTPase (predicted)
SPAC222.07c	hri2	V	eIF2 alpha kinase Hri2
SPAC222.08c		V	imidazoleglycerol-phosphate synthase (predicted)
SPAC222.12c	atp2	V	F1-ATPase beta subunit
SPAC222.13c		V	6-phosphofructo-2-kinase (predicted)
SPAC222.14c		V	GTP binding protein Sey1 (predicted)
SPAC222.15	meu13	V	Tat binding protein 1(TBP-1)-interacting protein (TBPIP) homolog (predicted)
SPAC222.16c	csn3	V	COP9/signalosome complex subunit Csn3 (predicted)
SPAC227.03c		V	mitochondrial NAD+ transporter (predicted)
SPAC227.04		V	autophagy C terminal domain family protein
SPAC227.05		V	prefoldin subunit 4 (predicted)
SPAC227.06		V	Rab GTPase binding (predicted)
SPAC227.11c		V	sensor for misfolded ER glycoproteins Yos9 (predicted)
SPAC227.13c	isu1	V	mitochondrial iron-sulfur cluster assembly scaffold protein Isu1
SPAC227.14		V	nicotinamide riboside kinase (predicted)
SPAC227.15		V	protein phosphatase regulatory subunit Reg1 (predicted)
SPAC227.17c		V	conserved protein (fungal and plant)
SPAC227.18	lys3	V	saccharopine dehydrogenase [NAD+, L-lysine forming]
SPAC22A12.02c	mug103	V	sequence orphan
SPAC22A12.03c	csn4	V	COP9/signalosome complex subunit Csn4
SPAC22A12.04c	rps2201	V	40S ribosomal protein S15a
SPAC22A12.06c		V	serine hydrolase
SPAC22A12.10		V	diacylglycerol cholinephosphotranferase/ diacylglycerol ethanolaminesphotranferase (predicted)
SPAC22A12.11	dak1	V	dihydroxyacetone kinase Dak1
SPAC22A12.14c		V	BSD domain protein, unknown biological role
SPAC22A12.16		V	ATP-citrate synthase subunit 2 (predicted)
SPAC22A12.17c		V	short chain dehydrogenase (predicted)
SPAC22E12.01		V	membrane transporter (predicted)
SPAC22E12.03c		V	THIJ/PFPI family peptidase (predicted)
SPAC22E12.04	ccs1	V	metallochaperone Ccs1
SPAC22E12.05c	rer1	V	Rer1 family protein
SPAC22E12.06c	gmh3	V	alpha-1,2-galactosyltransferase Gmh3
SPAC22E12.14c	sck2	V	serine/threonine protein kinase Sck2
SPAC22E12.18		V	conserved fungal protein
SPAC22E12.19	snt1	V	histone deacetylase complex subunit (predicted)
SPAC22F3.02	atf31	V	transcription factor Atf31
SPAC22F3.04	mug62	V	AMP binding enzyme (predicted)
SPAC22F3.06c	lon1	V	Lon protease homolog Lon1
SPAC22F3.07c	atp20	V	F0-ATPase subunit G (predicted)
SPAC22F3.08c	rok1	V	ATP-dependent RNA helicase Rok1 (predicted)
SPAC22F3.09c	res2	V	MBF transcription factor complex subunit Res2
SPAC22F3.10c	gcs1	V	glutamate-cysteine ligase Gcs1
SPAC22F3.11c	snu23	V	U4/U6 x U5 tri-snRNP complex subunit Snu23 (predicted)
SPAC22F3.12c	rgs1	V	regulator of G-protein signaling Rgs1
SPAC22F3.13	tsc1	V	hamartin
SPAC22F8.02c	pvg5	V	PvGal biosynthesis protein Pvg5
SPAC22F8.03c		V	sequence orphan
SPAC22F8.04		V	triose phosphate transporter (predicted)
SPAC22F8.05		V	alpha,alpha-trehalose-phosphate synthase (predicted)
SPAC22F8.07c	rtf1	V	replication termination factor Rtf1
SPAC22F8.09	rrp16	V	rRNA processing protein Rrp16 (predicted)
SPAC22G7.01c		V	aminopeptidase (predicted)
SPAC22G7.03		V	sequence orphan
SPAC22G7.04	ubp13	V	ubiquitin C-terminal hydrolase, poly(A)-specific ribonuclease complex subunit Pan2 (predicted)
SPAC22G7.05		V	krr family protein
SPAC22G7.06c	ura1	V	carbamoyl-phosphate synthase (glutamine hydrolyzing), aspartate carbamoyltransferase Ura1
SPAC22G7.07c		V	mRNA (N6-adenosine)-methyltransferase (predicted)
SPAC22G7.08	ppk8	V	serine/threonine protein kinase Ppk8 (predicted)
SPAC22G7.11c		V	conserved fungal protein
SPAC22H10.02		V	conserved fungal protein
SPAC22H10.03c	kap114	V	karyopherin Kap14
SPAC22H10.04		V	protein phosphatase type 2A (predicted)
SPAC22H10.08		V	DUF2009 protein
SPAC22H10.09		V	sequence orphan
SPAC22H10.13	zym1	V	metallothionein
SPAC22H12.01c	mug35	V	sequence orphan
SPAC22H12.02	tfg3	V	transcription factor TFIIF complex subunit Tfg3
SPAC22H12.03		V	mitochondrial hydrolase (predicted)
SPAC22H12.04c	rps102	V	40S ribosomal protein S3a (predicted)
SPAC22H12.05c		V	fasciclin domain protein (3)
SPAC23A1.02c		V	phosphoprotein phosphatase (predicted)
SPAC23A1.03	apt1	V	adenine phosphoribosyltransferase (APRT) (predicted)
SPAC23A1.04c	mnl1	V	alpha mannosidase-like protein
SPAC23A1.06c	cmk2	V	MAPK-activated protein kinase Cmk2
SPAC23A1.07		V	ubiquitin-protein ligase E3 (predicted)
SPAC23A1.09		V	RNA-binding protein
SPAC23A1.11	rpl1602	V	60S ribosomal protein L13/L16
SPAC23A1.14c		V	uncharacterised trans-sulfuration enzyme (predicted)
SPAC23A1.15c	sec20	V	SNARE Sec20
SPAC23A1.17		V	WIP homolog
SPAC23C11.01		V	ER membrane protein, ICE2 family
SPAC23C11.02c	rps23	V	40S ribosomal protein S23
SPAC23C11.06c		V	hydrolase (inferred from context)
SPAC23C11.07		V	sequence orphan
SPAC23C11.08	php3	V	CCAAT-binding factor complex subunit Php3
SPAC23C11.14	zhf1	V	zinc ion transporter Zhf1
SPAC23C11.15	pst2	V	Clr6 histone deacetylase complex subunit Pst2
SPAC23C4.02	crn1	V	actin binding protein, coronin Crn1
SPAC23C4.03	hrk1	V	haspin related kinase
SPAC23C4.05c		V	LEA domain protein
SPAC23C4.06c		V	methyltransferase (predicted)
SPAC23C4.07	tht2	V	meiotically upregulated gene Mug22
SPAC23C4.08	rho3	V	Rho family GTPase Rho3
SPAC23C4.09c		V	DNA-binding TFAR19-related protein
SPAC23C4.11	atp18	V	F0-ATPase subunit J (predicted)
SPAC23C4.12	hhp2	V	serine/threonine protein kinase Hhp2
SPAC23C4.16c	atg15	V	triacylglycerol lipase Atg15 (predicted)
SPAC23C4.17		V	tRNA (cytosine-5-)-methyltransferase (predicted)
SPAC23D3.01		V	PWWP domain protein
SPAC23D3.03c		V	GTPase activating protein (predicted)
SPAC23D3.04c	gpd2	V	glycerol-3-phosphate dehydrogenase Gpd2
SPAC23D3.10c	eng2	V	endo-1,3-beta-glucanase Eng2
SPAC23D3.11	ayr1	V	1-acyldihydroxyacetone phosphate reductase (predicted)
SPAC23D3.12		V	inorganic phosphate transporter (predicted)
SPAC23D3.13c		V	guanyl-nucleotide exchange factor (predicted)
SPAC23E2.01	fep1	V	iron-sensing transcription factor Fep1
SPAC23E2.03c	ste7	V	meiotic suppressor protein Ste7
SPAC23G3.02c	sib1	V	ferrichrome synthetase Sib1
SPAC23G3.03	sib2	V	ornithine N5 monooxygenase (predicted)
SPAC23G3.04	ies4	V	DUF1711 family protein
SPAC23G3.05c		V	regulator of G-protein signaling (RGS) domain (inferred from context)
SPAC23G3.07c	snf30	V	SWI/SNF complex subunit Snf30 (predicted)
SPAC23G3.08c	ubp7	V	ubiquitin C-terminal hydrolase Ubp7 (predicted)
SPAC23G3.10c	ssr3	V	SWI/SNF and RSC complex subunit Ssr3 (predicted)
SPAC23G3.12c		V	serine protease (predicted)
SPAC23H3.05c	swd1	V	COMPASS complex subunit Swd1
SPAC23H3.06	apl6	V	AP-3 adaptor complex subunit Apl6 (predicted)
SPAC23H3.08c	bub3	V	mitotic spindle checkpoint protein Bub3
SPAC23H3.09c	gly1	V	threonine aldolase (predicted)
SPAC23H3.11c		V	glucosidase (predicted)
SPAC23H3.12c		V	conserved protein (fungal and plant)
SPAC23H3.14		V	LAlv9 family protein
SPAC23H4.01c		V	sterol binding ankyrin repeat protein
SPAC23H4.02	ppk9	V	serine/threonine protein kinase Ppk9 (predicted)
SPAC23H4.08	iwr1	V	RNA polymerase II associated protein (predicted)
SPAC23H4.09	cdb4	V	curved DNA-binding protein Cdb4
SPAC23H4.10c	thi4	V	thiamine-phosphate dipyrophosphorylase/hydroxyethylthiazole kinase
SPAC23H4.16c		V	sequence orphan
SPAC23H4.17c	srb10	V	cyclin-dependent protein kinase Srb10 (predicted)
SPAC24B11.05		V	pyrimidine 5'-nucleotidase (predicted)
SPAC24B11.07c		V	ketopantoate reductase (predicted)
SPAC24B11.08c		V	COPII-coated vesicle component Erv46
SPAC24B11.12c		V	P-type ATPase
SPAC24C9.02c		V	cytochrome c1 heme lyase
SPAC24C9.05c	mug70	V	conserved protein (fungal and plant)
SPAC24C9.07c	bgs2	V	1,3-beta-glucan synthase subunit Bgs2
SPAC24C9.08		V	vacuolar carboxypeptidase (predicted)
SPAC24C9.12c		V	glycine hydroxymethyltransferase (predicted)
SPAC24C9.14	otu1	V	ubiquitin-specific protease (predicted)
SPAC24C9.15c	spn5	V	septin Spn5
SPAC24C9.16c	cox8	V	cytochrome c oxidase subunit VIII
SPAC24H6.02c		V	TIM23 translocase complex subunit Tim15 (predicted)
SPAC24H6.04	hxk1	V	hexokinase 1
SPAC24H6.07	rps901	V	40S ribosomal protein S9
SPAC24H6.08		V	sequence orphan
SPAC24H6.10c		V	phospho-2-dehydro-3-deoxyheptonate aldolase (predicted)
SPAC24H6.11c		V	sulfate transporter (predicted)
SPAC24H6.13		V	DUF221 family protein
SPAC25A8.01c	fft3	V	fun thirty related protein Fft3
SPAC25A8.02		V	sequence orphan
SPAC25A8.03c		V	DUF185 protein
SPAC25B8.01	dap1	V	cytochrome P450 regulator Dap1
SPAC25B8.04c	mss51	V	mitochondrial splicing suppressor (predicted)
SPAC25B8.05		V	tRNA-pseudouridine synthase (predicted)
SPAC25B8.07c		V	hypoxia induced family protein
SPAC25B8.08		V	conserved fungal family
SPAC25B8.09		V	trans-aconitate 3-methyltransferase (predicted)
SPAC25B8.10		V	trans-aconitate 3-methyltransferase (predicted)
SPAC25B8.11		V	transcription factor (predicted)
SPAC25B8.13c	isp7	V	2-OG-Fe(II) oxygenase superfamily protein
SPAC25B8.15c		V	wybutosine biosynthesis protein Tyw3
SPAC25B8.17		V	peptidase family A22
SPAC25B8.18		V	mitochondrial electron carrier (predicted)
SPAC25B8.19c		V	transcription factor, zf-fungal binuclear cluster type (predicted)
SPAC25G10.02	cce1	V	mitochondrial cruciform cutting endonuclease Cce1
SPAC25G10.03	zip1	V	transcription factor Zip1
SPAC25G10.04c	rec10	V	meiotic recombination protein Rec10
SPAC25G10.05c	his1	V	ATP phosphoribosyltransferase
SPAC25G10.06	rps2801	V	40S ribosomal protein S28
SPAC25G10.09c	pan1	V	actin cortical patch component, with EF hand and WH2 motif (predicted)
SPAC25H1.02	jmj1	V	Jmj1 protein
SPAC25H1.03	mug66	V	meiotically upregulated gene Mug66
SPAC25H1.04	mug105	V	DUF1671 family protein
SPAC25H1.06	pcf3	V	histone acetyltransferase complex subunit (predicted)
SPAC25H1.09	mde5	V	alpha-amylase homolog Mde5
SPAC26A3.01	sxa1	V	aspartic protease Sxa1
SPAC26A3.02	myh1	V	adenine DNA glycosylase
SPAC26A3.04	rpl2002	V	60S ribosomal protein L20
SPAC26A3.06		V	methyltransferase (predicted)
SPAC26A3.07c	rpl1101	V	60S ribosomal protein L11
SPAC26A3.10	cnt6	V	Arf GAP protein
SPAC26A3.11		V	amidohydrolase
SPAC26A3.14c		V	DUF1748 family protein
SPAC26A3.16	dph1	V	UBA domain protein Dph1
SPAC26A3.17c		V	N-methyltransferase (predicted)
SPAC26F1.01	sec74	V	guanyl-nucleotide exchange factor Sec74
SPAC26F1.02	pnn1	V	pinin homologue
SPAC26F1.04c	etr1	V	enoyl-[acyl-carrier protein] reductase
SPAC26F1.05	mug106	V	sequence orphan
SPAC26F1.07		V	2-methylbutyraldehyde reductase (predicted)
SPAC26F1.08c		V	conserved protein
SPAC26F1.09	gyp51	V	GTPase activating protein Gyp51 (predicted)
SPAC26F1.12c		V	conserved eukaryotic protein
SPAC26F1.14c	aif1	V	apoptosis-inducing factor homolog Aif1
SPAC26H5.02c		V	DNA replication ATPase
SPAC26H5.03	pcf2	V	WD repeat protein Cac2
SPAC26H5.04		V	vacuolar import and degradation protein Vid28
SPAC26H5.07c		V	seven transmembrane receptor-like protein
SPAC26H5.08c	bgl2	V	glucan 1,3-beta-glucosidase Bgl2
SPAC26H5.09c		V	GFO/IDH/MocA family oxidoreductase
SPAC26H5.10c	tif51	V	translation initiation factor eIF5A
SPAC26H5.11	mug56	V	spore wall assembly protein (predicted)
SPAC27D7.02c		V	GRIP domain protein
SPAC27D7.03c	mei2	V	RNA-binding protein involved in meiosis Mei2
SPAC27D7.04	omt2	V	4-alpha-hydroxytetrahydrobiopterin dehydratase (predicted)
SPAC27D7.05c	apc14	V	anaphase-promoting complex subunit Apc14
SPAC27D7.06		V	electron transfer flavoprotein alpha subunit
SPAC27D7.08c		V	DUF890 family protein
SPAC27D7.09c		V	But2 family protein
SPAC27D7.11c		V	But2 family protein
SPAC27D7.12c	but1	V	neddylation pathway protein But1
SPAC27D7.13c	ssm4	V	p150-Glued
SPAC27E2.02		V	IMPACT homolog
SPAC27E2.03c		V	GTP binding protein (predicted)
SPAC27E2.07	pvg2	V	galactose residue biosynthesis protein Pvg2
SPAC27E2.09	mak2	V	histidine kinase Mak2
SPAC27F1.03c	uch1	V	ubiquitin C-terminal hydrolase Uch1
SPAC27F1.05c		V	aminotransferase class-III, unknown specificty
SPAC27F1.06c		V	FKBP-type peptidyl-prolyl cis-trans isomerase (predicted)
SPAC27F1.10		V	sequence orphan
SPAC29A4.02c		V	translation elongation factor EF-1 gamma subunit
SPAC29A4.05	cam2	V	myosin I light chain Cam2
SPAC29A4.09		V	rRNA processing protein Rrp17
SPAC29A4.11	rga3	V	Rho-type GTPase activating protein Rga3
SPAC29A4.12c	mug108	V	sequence orphan
SPAC29A4.13		V	urease accessory protein UreF
SPAC29A4.14c		V	peroxin-3 peroxisome import protein (predicted)
SPAC29A4.16	hal4	V	halotolerence protein 4
SPAC29A4.17c		V	FUN14 family protein
SPAC29A4.19c	cta5	V	P-type ATPase
SPAC29B12.02c	set2	V	histone lysine methyltransferase Set2 (predicted)
SPAC29B12.03	spd1	V	ribonucleotide reductase (RNR) inhibitor
SPAC29B12.04	snz1	V	pyridoxine biosynthesis protein
SPAC29B12.05c		V	mitochondrial S-adenosylmethionine-dependent methyltransferase (possibly N(5)-glutamine)
SPAC29B12.06c	rcd1	V	RNA-binding protein, CCR4-NOT complex subunit Rcd1
SPAC29B12.08		V	sequence orphan
SPAC29B12.10c	pgt1	V	OPT oligopeptide transporter family
SPAC29B12.11c		V	human WW domain binding protein-2 ortholog
SPAC29B12.12		V	helper of TIM (predicted)
SPAC29B12.13		V	carbon-sulfur lyase (predicted)
SPAC29B12.14c		V	purine transporter (predicted)
SPAC29E6.01	pof11	V	F-box protein Pof11
SPAC29E6.05c		V	peptide methionine sulfoxide reductase (predicted)
SPAC29E6.07		V	sequence orphan
SPAC29E6.09		V	sequence orphan
SPAC29E6.10c		V	kinetochore protein (predicted)
SPAC2C4.05		V	cornichon family protein
SPAC2C4.06c		V	rRNA methyltransferase (predicted)
SPAC2C4.07c		V	ribonuclease II (RNB) family
SPAC2C4.08		V	conserved fungal protein
SPAC2C4.09		V	DUF1640 family protein
SPAC2C4.10c		V	sequence orphan
SPAC2C4.14c	ppk11	V	PAK-related kinase Ppk11
SPAC2C4.15c	ubx2	V	UBX domain protein Ubx2
SPAC2C4.16c	rps801	V	40S ribosomal protein S8
SPAC2C4.17c		V	MS ion channel protein 2
SPAC2E12.03c		V	PQ loop protein
SPAC2E1P3.01		V	zinc binding dehydrogenase
SPAC2E1P3.02c	amt3	V	ammonium transporter Amt3
SPAC2E1P3.04	cao1	V	copper amine oxidase Cao1
SPAC2E1P3.05c		V	fungal cellulose binding domain protein
SPAC2E1P5.01c	mns1	V	mannosyl-oligosaccharide 1,2-alpha-mannosidase
SPAC2E1P5.02c	mug109	V	sequence orphan
SPAC2E1P5.03		V	DNAJ domain protein Erj5
SPAC2F3.01	imt1	V	mannosyltransferase complex subunit (predicted)
SPAC2F3.02		V	ER protein translocation subcomplex subunit Sec72 (predicted)
SPAC2F3.05c		V	xylose and arabinose reductase (predicted)
SPAC2F3.07c		V	sequence orphan
SPAC2F3.08	sut1	V	alpha-glucoside transporter
SPAC2F3.11		V	exopolyphosphatase (predicted)
SPAC2F3.15	lsk1	V	latrunculin sensitive kinase Lsk1
SPAC2F3.16		V	ubiquitin-protein ligase E3 (predicted)
SPAC2F3.18c		V	conserved protein
SPAC2F7.02c		V	phosphoprotein phosphatase (predicted)
SPAC2F7.04	pmc2	V	RNA polymerase II holoenzyme mediator complex subunit
SPAC2F7.06c	pol4	V	DNA polymerase X family
SPAC2F7.07c	cph2	V	Clr6 histone deacetylase associated PHD protein-2 Cph2
SPAC2F7.08c	snf5	V	chromatin remodeling complex subunit Snf5 (predicted)
SPAC2F7.09c		V	sequence orphan
SPAC2F7.10	akr1	V	palmitoyltransferase (predicted)
SPAC2F7.11	nrd1	V	RNA-binding protein Nrd1
SPAC2F7.17		V	mitochondrial peptide chain release factor (predicted)
SPAC2G11.04		V	RNA-binding protein, G-patch type (predicted)
SPAC2G11.05c		V	BRO1 domain protein
SPAC2G11.07c	ptc3	V	protein phosphatase 2C Ptc3
SPAC2G11.09		V	DUF221 family protein
SPAC2G11.13	atg22	V	autophagy associated protein Atg22 (predicted)
SPAC2H10.01		V	transcription factor, zf-fungal binuclear cluster type (predicted)
SPAC2H10.02c		V	26S proteasome regulator (predicted)
SPAC30.01c	sec72	V	Sec7 domain
SPAC30.03c	tsn1	V	translin
SPAC30.04c	abc4	V	glutathione S-conjugate-exporting ATPase Abc4
SPAC30C2.02	mmd1	V	deoxyhypusine hydroxylase (predicted)
SPAC30C2.04		V	cofactor for methionyl-and glutamyl-tRNA synthetases (predicted)
SPAC30C2.05	erv14	V	cornichon family protein Erv14
SPAC30C2.07		V	sequence orphan
SPAC30C2.08		V	conserved fungal protein
SPAC30D11.01c		V	alpha-glucosidase
SPAC30D11.02c		V	sequence orphan
SPAC30D11.04c	nup124	V	nucleoporin Nup124
SPAC30D11.05	aps3	V	AP-3 adaptor complex subunit Aps3 (predicted)
SPAC30D11.06c		V	DUF300 family protein
SPAC30D11.09	cwf19	V	complexed with Cdc5 protein Cwf19
SPAC30D11.11		V	Haemolysin-III family protein
SPAC30D11.12	rpl3802	V	60S ribosomal protein L38
SPAC30D11.14c		V	RNA-binding protein
SPAC31A2.06	atp25	V	conserved fungal protein
SPAC31A2.09c	apm4	V	AP-2 adaptor complex subunit Apm4 (predicted)
SPAC31A2.10		V	RanGTP-binding protein (predicted)
SPAC31A2.11c	cuf1	V	Cu metalloregulatory transcription factor Cuf1
SPAC31A2.12		V	arrestin/PY protein 1
SPAC31A2.14	bun107	V	WD repeat protein, human WRDR48 family
SPAC31A2.15c	dcc1	V	DNA replication factor C complex subunit Dcc1 (predicted)
SPAC31A2.16	gef2	V	RhoGEF Gef2
SPAC31G5.03	rps1101	V	40S ribosomal protein S11
SPAC31G5.07	dni1	V	conjugation protein (predicted)
SPAC31G5.09c	spk1	V	MAP kinase Spk1
SPAC31G5.10	eta2	V	Myb family protein Eta2
SPAC31G5.11	pac2	V	cAMP-independent regulatory protein Pac2
SPAC31G5.12c	maf1	V	repressor of RNA polymerase III Maf1 (predicted)
SPAC31G5.14	gcv1	V	glycine decarboxylase T subunit
SPAC31G5.15	psd3	V	phosphatidylserine decarboxylase (predicted)
SPAC31G5.17c	rps1001	V	40S ribosomal protein S10
SPAC31G5.21		V	human family 32A homolog
SPAC323.03c		V	sequence orphan
SPAC323.04		V	mitochondrial ATPase (predicted)
SPAC323.07c		V	MatE family transporter
SPAC328.01c		V	karyopherin
SPAC328.02		V	human Ariadne homolog
SPAC328.03	tps1	V	alpha,alpha-trehalose-phosphate synthase [UDP-forming]
SPAC328.04		V	AAA family ATPase, unknown biological role
SPAC328.05		V	RNA-binding protein involved in export of mRNAs
SPAC328.06	ubp2	V	ubiquitin C-terminal hydrolase Ubp2
SPAC328.07c		V	heavy metal ion homeostasis protein (predicted)
SPAC328.09		V	2-oxoadipate and 2-oxoglutarate transporter (predicted)
SPAC328.10c	rps502	V	40S ribosomal protein S5
SPAC32A11.01	mug8	V	conserved fungal protein
SPAC32A11.02c		V	conserved fungal protein
SPAC32A11.03c	phx1	V	homeobox transcription factor Phx1
SPAC343.04c		V	WD repeat protein, human WDR26 family
SPAC343.06c		V	phospholipid scramblase
SPAC343.07	mug28	V	RNA-binding protein Mug28
SPAC343.10	met11	V	methylenetetrahydrofolate reductase Met11
SPAC343.11c	msc1	V	multi-copy suppressor of Chk1
SPAC343.12	rds1	V	conserved fungal protein
SPAC343.15	tit1	V	tRNA isopentenyltransferase
SPAC343.16	lys2	V	homoaconitate hydratase Lys2
SPAC343.18	rfp2	V	SUMO-targeted ubiquitin-protein ligase subunit Rfp2
SPAC343.19	lsb6	V	phosphatidylinositol 4-kinase Lsb6 (predicted)
SPAC343.20		V	sequence orphan
SPAC3A11.02	cps3	V	zinc finger protein Cps3
SPAC3A11.03		V	methyltransferase (predicted)
SPAC3A11.04		V	siepin homolog
SPAC3A11.05c	kms1	V	meiotic spindle pole body protein Kms1
SPAC3A11.06	mvp1	V	sorting nexin Mvp1
SPAC3A11.07		V	NADH dehydrogenase
SPAC3A11.09	sod22	V	plasma membrane alkali metal cation/H+ antiporter Sod22
SPAC3A11.10c		V	dipeptidyl aminopeptidase (predicted)
SPAC3A11.11c		V	pyridoxal reductase (predicted)
SPAC3A11.13		V	prefoldin subunit 6
SPAC3A12.03c	meu34	V	ubiquitin-protein ligase E3 (predicted)
SPAC3A12.06c		V	sodium/calcium exchanger (predicted)
SPAC3A12.08		V	conserved fungal protein
SPAC3A12.09c		V	urease accessory protein UreD (predicted)
SPAC3A12.10	rpl2001	V	60S ribosomal protein L20a
SPAC3A12.12	atp11	V	F1-ATPase chaperone Atp11 (predicted)
SPAC3A12.13c		V	translation initiation factor eIF3 complex subunit
SPAC3A12.17c	cys12	V	cysteine synthase Cys12
SPAC3C7.01c		V	inositol polyphosphate phosphatase (predicted)
SPAC3C7.02c		V	protein kinase inhibitor (predicted)
SPAC3C7.04		V	transcription factor (predicted)
SPAC3C7.05c	mug191	V	alpha-1,6-mannanase (predicted)
SPAC3C7.06c	pit1	V	serine/threonine protein kinase, meiotic Pit1
SPAC3C7.07c		V	arginine-tRNA protein transferase (predicted)
SPAC3C7.09	set8	V	lysine methyltransferase Set8 (predicted)
SPAC3C7.10	pex13	V	peroxin-13
SPAC3C7.13c		V	glucose-6-phosphate 1-dehydrogenase (predicted)
SPAC3C7.14c	obr1	V	ubiquitinated histone-like protein Uhp1
SPAC3F10.02c	trk1	V	potassium ion transporter Trk1
SPAC3F10.04	gsa1	V	glutathione synthetase large subunit Gsa1
SPAC3F10.05c	mug113	V	DUF1766 family protein
SPAC3F10.06c		V	initiator methionine tRNA 2'-O-ribosyl phosphate transferase (predicted)
SPAC3F10.09		V	1-(5-phosphoribosyl)-5-[(5-phosphoribosylamino) methylideneamino]imidazole-4-carboxamide isomerase (predicted)
SPAC3F10.10c	map3	V	pheromone M-factor receptor
SPAC3F10.11c	abc2	V	glutathione S-conjugate-exporting ATPase Abc2
SPAC3F10.12c		V	DNA binding protein (predicted)
SPAC3F10.13	ucp6	V	UBA domain protein Ucp6
SPAC3F10.15c	spo12	V	Spo12 family protein
SPAC3F10.17		V	ribosome biogenesis protein Ltv1 (predicted)
SPAC3F10.18c	rpl4102	V	60S ribosomal protein L41 (predicted)
SPAC3G6.01	hrp3	V	ATP-dependent DNA helicase Hrp3
SPAC3G6.03c		V	Maf-like protein
SPAC3G6.04	rnp24	V	RNA-binding protein Rnp24
SPAC3G6.05		V	Mvp17/PMP22 family protein 1
SPAC3G6.06c	rad2	V	FEN-1 endonuclease
SPAC3G6.09c	tps2	V	trehalose-phosphate synthase Tps2 (predicted)
SPAC3G6.11	chl1	V	ATP-dependent DNA helicase Chl1
SPAC3G6.13c	rpl4101	V	60S ribosomal protein L41
SPAC3G9.01	nsk1	V	Clp1-interacting protein Nsk1
SPAC3G9.03	rpl2301	V	60S ribosomal protein L23
SPAC3G9.05		V	GTPase activating protein (predicted)
SPAC3G9.07c	hos2	V	histone deacetylase (class I) Hos2
SPAC3G9.11c		V	pyruvate decarboxylase (predicted)
SPAC3H1.02c		V	metallopeptidase
SPAC3H1.03	mug151	V	mouse transcriptional regulator, HCNGP-like (predicted)
SPAC3H1.04c	mdm31	V	mitochondrial inner membrane protein Mdm31
SPAC3H1.05		V	CAAX prenyl protease (predicted)
SPAC3H1.07	aru1	V	arginase (predicted)
SPAC3H1.08c		V	DUF1640 family protein
SPAC3H1.10		V	phytochelatin synthetase
SPAC3H1.12c	snt2	V	Lid2 complex subunit Snt2
SPAC3H1.13	ppk13	V	serine/threonine protein kinase Ppk13 (predicted)
SPAC3H1.14		V	cytoplasmic vesicle protein, Vid24 family
SPAC3H5.04	aar2	V	U5 snRNP-associated protein Aar2
SPAC3H5.05c	rps1401	V	40S ribosomal protein S14
SPAC3H5.07	rpl702	V	60S ribosomal protein L7
SPAC3H5.08c		V	WD repeat protein, human WDR44 family
SPAC3H5.12c	rpl501	V	60S ribosomal protein L5
SPAC3H8.02		V	sec14 cytosolic factor family
SPAC3H8.03	img2	V	mitochondrial ribosomal protein subunit Img2 (predicted)
SPAC3H8.04		V	chromosome segregation protein
SPAC3H8.08c		V	transcription factor (predicted)
SPAC3H8.09c	nab3	V	poly(A) binding protein Nab3 (predicted)
SPAC458.02c		V	mRNP complex (predicted)
SPAC458.04c	dil1	V	sequence orphan
SPAC458.06		V	phosphoinositide binding protein
SPAC4A8.02c		V	conserved protein
SPAC4A8.03c	ptc4	V	protein phosphatase 2C Ptc4
SPAC4A8.04	isp6	V	vacuolar serine protease Isp6
SPAC4A8.06c		V	esterase/lipase (predicted)
SPAC4A8.07c		V	sphingoid long chain base (LCB) kinase
SPAC4A8.09c	cwf21	V	complexed with Cdc5 protein Cwf21
SPAC4A8.10		V	lipase (predicted)
SPAC4A8.14		V	ribose-phosphate pyrophosphokinase (predicted)
SPAC4C5.01		V	haloacid dehalogenase-like hydrolase
SPAC4C5.03		V	CTNS domain protein (SMART)
SPAC4D7.01c	sec71	V	Sec7 domain
SPAC4D7.02c		V	glycerophosphoryl diester phosphodiesterase (predicted)
SPAC4D7.03	pop2	V	F-box/WD repeat protein Pop2
SPAC4D7.06c		V	siroheme synthase (predicted)
SPAC4D7.07c		V	sequence orphan
SPAC4D7.11	dsc4	V	conserved fungal protein
SPAC4F10.02	aap1	V	aminopeptidase (predicted)
SPAC4F10.06		V	BUD22 family protein
SPAC4F10.07c	atg13	V	autophagy associated protein Atg13 (predicted)
SPAC4F10.08	mug126	V	sequence orphan
SPAC4F10.13c	mpd2	V	GYF domain protein
SPAC4F10.14c	btf3	V	nascent polypeptide-associated complex beta subunit
SPAC4F10.16c		V	P-type ATPase
SPAC4F10.17		V	conserved fungal protein
SPAC4F10.18	nup37	V	WD repeat protein, human NUP37 family
SPAC4F10.19c		V	zf-HIT protein Hit1 (predicted)
SPAC4F10.20	grx1	V	glutaredoxin Grx1
SPAC4F8.01	did4	V	vacuolar sorting protein Did4
SPAC4F8.08	mug114	V	sequence orphan
SPAC4F8.10c	stg1	V	SM22/transgelin-like actin modulating protein Stg1
SPAC4F8.11		V	WD repeat protein, human WDR24 family
SPAC4F8.15	itr1	V	myo-inositol transporter Itr1
SPAC4G8.03c		V	RNA-binding protein
SPAC4G8.04		V	GTPase activating protein (predicted)
SPAC4G8.05	ppk14	V	serine/threonine protein kinase Ppk14 (predicted)
SPAC4G8.06c	trm12	V	tRNA methyltransferase Trm12 (predicted)
SPAC4G8.07c		V	tRNA (m5U54) methyltransferase Trm2 (predicted)
SPAC4G8.08		V	iron ion transporter (predicted)
SPAC4G8.13c	prz1	V	transcription factor Prz1
SPAC4G9.02	rnh201	V	ribonuclease H2 complex subunit (predicted)
SPAC4G9.05	mpf1	V	meiotic PUF family protein 1
SPAC4G9.06c	chz1	V	histone chaperone Chz1 (predicted)
SPAC4G9.07	mug133	V	S. pombe specific UPF0300 family protein 2
SPAC4G9.09c	arg11	V	N-acetyl-gamma-glutamyl-phosphate reductase/acetylglutamate kinase
SPAC4G9.10	arg3	V	ornithine carbamoyltransferase Arg3
SPAC4G9.11c	cmb1	V	cytosine-mismatch binding protein 1
SPAC4G9.12		V	gluconokinase
SPAC4G9.13c	vps26	V	retromer complex subunit Vps26
SPAC4G9.14		V	mitochondrial Mvp17/PMP22 family protein 2
SPAC4G9.15		V	ketoreductase (predicted)
SPAC4G9.16c	rpl901	V	60S ribosomal protein L9
SPAC4G9.19		V	DNAJ domain protein DNAJB family
SPAC4G9.20c		V	mitochondrial carrier with solute carrier repeats
SPAC4H3.01		V	DNAJ domain protein Caj1/Djp1 type
SPAC4H3.02c	swc3	V	sequence orphan
SPAC4H3.03c		V	glucan 1,4-alpha-glucosidase (predicted)
SPAC4H3.04c		V	UPF0103 family
SPAC4H3.06		V	sequence orphan
SPAC4H3.07c		V	protein phosphatase Fmp31 (predicted)
SPAC4H3.14c		V	sequence orphan
SPAC513.01c	eft201	V	translation elongation factor 2
SPAC513.02		V	phosphoglycerate mutase family
SPAC513.03	mfm2	V	M-factor precursor Mfm2
SPAC513.04		V	sequence orphan
SPAC513.05	ams1	V	alpha-mannosidase (predicted)
SPAC513.06c		V	dihydrodiol dehydrogenase (predicted)
SPAC513.07		V	flavonol reductase/cinnamoyl-CoA reductase family
SPAC521.02		V	WLM domain protein
SPAC521.03		V	short chain dehydrogenase (predicted)
SPAC521.04c		V	calcium permease (predicted)
SPAC56E4.03		V	aromatic aminotransferase (predicted)
SPAC56E4.06c	ggt2	V	gamma-glutamyltranspeptidase Ggt2
SPAC56E4.07		V	N-acetyltransferase (predicted)
SPAC56F8.02		V	AMP binding enzyme (predicted)
SPAC56F8.04c	ppt1	V	para-hydroxybenzoate--polyprenyltransferaseCoq2
SPAC56F8.05c	mug64	V	BAR domain protein (predicted)
SPAC56F8.06c	alg10	V	dolichyl-phosphate-glucose-glycolipid alpha-glucosyltransferase Alg10
SPAC56F8.08	mud1	V	UBA domain protein Mud1
SPAC56F8.09	rrp8	V	rRNA methyltransferase Rrp8 (predicted)
SPAC56F8.12		V	conserved fungal protein
SPAC56F8.14c	mug115	V	sequence orphan
SPAC56F8.16	esc1	V	transcription factor Esc1 (predicted)
SPAC57A10.03	cyp1	V	cyclophilin family peptidyl-prolyl cis-trans isomerase Cyp1
SPAC57A10.04	mug10	V	sequence orphan
SPAC57A10.06	mug15	V	sequence orphan
SPAC57A10.07		V	conserved protein (fungal and protazoan)
SPAC57A10.08c		V	esterase/lipase (predicted)
SPAC57A10.09c	nhp6	V	High-mobility group non-histone chromatin protein
SPAC57A10.10c	sla1	V	La protein homolog
SPAC57A10.12c	ura3	V	dihydroorotate dehydrogenase Ura3
SPAC57A10.14	sgf11	V	SAGA complex subunit Sgf11 (predicted)
SPAC57A7.04c	pabp	V	mRNA export shuttling protein
SPAC57A7.05		V	conserved protein (fungal and plant)
SPAC57A7.07c		V	homocysteine methyltransferase (predicted)
SPAC57A7.09		V	human RNF family homolog
SPAC57A7.12		V	heat shock protein Pdr13 (predicted)
SPAC57A7.13		V	RNA-binding protein
SPAC589.02c	med13	V	mediator complex subunit Srb9
SPAC589.03c		V	sequence orphan
SPAC589.05c		V	conserved eukaryotic protein
SPAC589.06c		V	pho88 family protein
SPAC589.07c	atg18	V	WD repeat protein Atg18
SPAC589.08c	dam1	V	DASH complex subunit Dam1
SPAC589.09		V	sec14 cytosolic factor family
SPAC589.10c		V	ribomal-ubiquitin fusion protein Ubi5
SPAC589.11	mug82	V	mitochondrial translation release factor (predicted)
SPAC5D6.01	rps2202	V	40S ribosomal protein S15a
SPAC5D6.02c	mug165	V	sequence orphan
SPAC5D6.04		V	auxin family transmembrane transporter (predicted)
SPAC5D6.06c	alg14	V	UDP-GlcNAc transferase associated protein Alg14
SPAC5D6.07c	pxa1	V	PXA domain protein Pxa1
SPAC5D6.08c	mes1	V	meiosis II protein Mes1
SPAC5D6.09c	mug86	V	acetate transporter (predicted)
SPAC5D6.10c	mug116	V	sequence orphan
SPAC5D6.12		V	sequence orphan
SPAC5H10.01		V	DUF1445 family protein
SPAC5H10.02c		V	ThiJ domain protein
SPAC5H10.03		V	phosphoglycerate mutase family
SPAC5H10.04		V	NADPH dehydrogenase (predicted)
SPAC5H10.06c	adh4	V	alcohol dehydrogenase Adh4
SPAC5H10.07		V	sequence orphan
SPAC5H10.08c	pan6	V	pantoate-beta-alanine ligase
SPAC5H10.09c		V	3-methyl-2-oxobutanoatehydroxymethyltransferase(predicted)
SPAC5H10.10		V	NADPH dehydrogenase (predicted)
SPAC5H10.11	gmh1	V	alpha-1,2-galactosyltransferase Gmh1 (predicted)
SPAC5H10.12c		V	acetylglucosaminyltransferase (predicted)
SPAC5H10.13c	gmh2	V	alpha-1,2-galactosyltransferase Gmh2 (predicted)
SPAC607.06c		V	metallopeptidase
SPAC607.07c		V	sequence orphan
SPAC607.08c		V	DUF726 family protein
SPAC607.09c	btn1	V	battenin CLN3 family protein
SPAC607.10	spo3	V	sporulation protein Spo3
SPAC630.04c		V	sequence orphan
SPAC630.05	gyp7	V	GTPase activating protein Gyp7 (predicted)
SPAC630.06c		V	conserved fungal protein
SPAC630.07c		V	sequence orphan
SPAC630.09c	mug58	V	glycerate kinase (predicted)
SPAC630.10		V	conserved fungal protein
SPAC630.11	vps55	V	vacuolar sorting protein Vps55 (predicted)
SPAC630.15	mug177	V	sequence orphan
SPAC631.01c	acp2	V	F-actin capping protein beta subunit (predicted)
SPAC631.02		V	bromodomain protein
SPAC637.03		V	conserved fungal protein
SPAC637.10c	rpn10	V	19S proteasome regulatory subunit Rpn10
SPAC637.11	rpm2	V	mitochondrial ATP-dependent RNA helicase Rpm2
SPAC637.13c		V	cytoskeletal signaling protein
SPAC644.07		V	mitochondrial Rieske ISP assembly ATPase (predicted)
SPAC644.08		V	haloacid dehalogenase-like hydrolase
SPAC644.09		V	alanine racemase (predicted)
SPAC644.11c	pkp1	V	mitochondrial pyruvate dehydrogenase (lipoamide) kinase
SPAC644.13c		V	Rab GTPase binding (predicted)
SPAC652.01		V	BC10 family protein
SPAC664.01c	swi6	V	chromodomain protein Swi6
SPAC664.03		V	RNA polymerase II associated Paf1 complex (predicted)
SPAC664.04c	rps1602	V	40S ribosomal protein S16
SPAC664.07c	rad9	V	checkpoint clamp complex protein Rad9
SPAC664.10	klp2	V	kinesin-like protein Klp2
SPAC664.12c		V	LYR family protein
SPAC664.13		V	sequence orphan
SPAC664.14	amt2	V	ammonium transporter Amt2
SPAC664.15	caf4	V	CCR4-Not complex subunit Caf4/Mdv1 (predicted)
SPAC683.02c		V	zf-CCHC type zinc finger protein
SPAC683.03		V	sequence orphan
SPAC688.03c		V	human AMMECR1 homolog
SPAC688.04c	gst3	V	glutathione S-transferase Gst3
SPAC688.06c	slx4	V	structure-specific endonuclease subunit
SPAC688.10	rev3	V	DNA polymerase zeta catalytic subunit Rev3
SPAC688.12c		V	sequence orphan
SPAC688.13	scn1	V	TatD DNase family Scn1
SPAC688.14	set13	V	lysine methyltransferase (predicted)
SPAC694.02		V	DEAD/DEAH box helicase
SPAC694.03		V	conserved fungal protein
SPAC694.04c		V	conserved eukaryotic protein
SPAC694.05c	rps2502	V	40S ribosomal protein S25
SPAC694.06c	mrc1	V	mediator of replication checkpoint 1
SPAC6B12.04c		V	aminotransferase class I and II
SPAC6B12.05c	ies2	V	chromatin remodeling complex subunit (predicted) ies2
SPAC6B12.06c	rrg9	V	conserved fungal protein
SPAC6B12.07c		V	ubiquitin-protein ligase E3 (predicted)
SPAC6B12.08	mug185	V	DNAJ domain protein Jjj family
SPAC6B12.12	tom70	V	mitochondrial TOM complex subunit Tom70 (predicted)
SPAC6B12.14c		V	conserved fungal protein
SPAC6B12.16	meu26	V	conserved fungal protein
SPAC6C3.02c		V	CHCH domain protein (predicted)
SPAC6C3.03c		V	sequence orphan
SPAC6C3.04	cit1	V	citrate synthase (predicted)
SPAC6C3.05		V	sequence orphan
SPAC6C3.06c		V	P-type ATPase, calcium transporting
SPAC6C3.07	mug68	V	sequence orphan
SPAC6F12.02	rst2	V	transcription factor Rst2
SPAC6F12.03c	fsv1	V	SNARE Fsv1
SPAC6F12.04		V	COPI-coated vesicle associated protein (predicted)
SPAC6F12.10c	ade3	V	phosphoribosylformylglycinamidine synthase Ade3 (predicted)
SPAC6F12.12	par2	V	protein phosphatase regulatory subunit Par2
SPAC6F6.01	cch1	V	VIC ion channel (predicted)
SPAC6F6.02c	pof5	V	F-box protein Pof5
SPAC6F6.03c		V	ribosome export GTPase (predicted)
SPAC6F6.04c		V	membrane transporter (predicted)
SPAC6F6.06c	rax2	V	cell polarity factor Rax2
SPAC6F6.11c		V	pyridoxine-pyridoxal-pyridoxamine kinase (predicted)
SPAC6F6.12		V	autophagy associated protein Atg24 (predicted)
SPAC6F6.13c		V	DUF726 family protein
SPAC6F6.17	rif1	V	telomere length regulator protein Rif1
SPAC6G10.02c	tea3	V	cell end marker Tea3
SPAC6G10.03c		V	abhydrolase family protein, unknown biological role
SPAC6G10.06		V	FAD-dependent amino acid oxidase (predicted)
SPAC6G10.08	idp1	V	isocitrate dehydrogenase Idp1
SPAC6G10.10c		V	human hmmtag2 homolog
SPAC6G10.11c	ubi3	V	ribosomal-ubiquitin fusion protein Ubi3
SPAC6G9.01c		V	conserved protein
SPAC6G9.03c	mug183	V	histone chaperone Rtt106-like
SPAC6G9.04	spo7	V	meiotically upregulated gene Mug79
SPAC6G9.05	pcd1	V	coenzyme A diphosphatase (predicted)
SPAC6G9.08	ubp6	V	ubiquitin C-terminal hydrolase Ubp6
SPAC6G9.09c	rpl2401	V	60S ribosomal protein L24
SPAC6G9.10c	sen1	V	ATP-dependent 5' to 3' DNA/RNA helicase Sen1
SPAC6G9.12	cfr1	V	Chs five related protein Cfr1
SPAC6G9.13c	bqt1	V	bouquet formation protein Bqt1
SPAC6G9.14		V	RNA-binding protein
SPAC6G9.15c		V	sequence orphan
SPAC6G9.16c		V	sequence orphan
SPAC732.02c		V	fructose-2,6-bisphosphate 2-phosphatase activity (predicted)
SPAC750.02c		V	membrane transporter
SPAC750.03c		V	methyltransferase (predicted)
SPAC750.05c		V	S. pombe specific 5Tm protein family
SPAC750.06c		V	S. pombe specific DUF999 protein family 4
SPAC750.07c		V	S. pombe specific GPI anchored protein family 1
SPAC750.08c		V	NAD-dependent malic enzyme
SPAC767.01c	vps1	V	dynamin family protein Vps1
SPAC7D4.02c	sfp47	V	src (SH3) homology domain protein
SPAC7D4.03c		V	conserved fungal family
SPAC7D4.04	taf1	V	Taz1 interacting factor 1
SPAC7D4.05		V	hydrolase (predicted)
SPAC7D4.07c	trx1	V	cytosolic thioredoxin Trx1
SPAC7D4.08		V	sequence orphan
SPAC7D4.13c		V	sequence orphan
SPAC7D4.14c		V	sequence orphan
SPAC806.03c	rps2601	V	40S ribosomal protein S26
SPAC806.04c		V	DUF89 family protein
SPAC806.07	ndk1	V	nucleoside diphosphate kinase Ndk1
SPAC806.08c	mod21	V	gamma tubulin complex subunit Mod21
SPAC821.03c		V	sequence orphan
SPAC821.04c	cid13	V	poly(A) polymerase Cid13
SPAC821.06	spn2	V	septin Spn2
SPAC821.07c	moc3	V	transcription factor Moc3
SPAC821.10c	sod1	V	superoxide dismutase Sod1
SPAC821.11	pro1	V	gamma-glutamyl phosphate reductase Pro1 (predicted)
SPAC821.13c		V	P-type ATPase
SPAC823.02		V	sequence orphan
SPAC823.03	ppk15	V	serine/threonine protein kinase Ppk15 (predicted)
SPAC823.09c		V	L-asparaginase (predicted)
SPAC823.10c		V	mitochondrial carrier with solute carrier repeats
SPAC823.13c		V	mitochondrial inner membrane protein (predicted)
SPAC823.14	ptf1	V	phosphoric monoester hydrolase (predicted)
SPAC823.15	ppa1	V	minor serine/threonine protein phosphatase Ppa1
SPAC823.16c	mug179	V	WD repeat protein Mug179
SPAC824.03c		V	conserved fungal protein
SPAC824.04		V	WD repeat protein
SPAC824.07		V	hydroxyacylglutathione hydrolase (predicted)
SPAC824.08	gda1	V	guanosine-diphosphatase Gda1
SPAC824.09c		V	GTPase activating protein (predicted)
SPAC869.01		V	amidase (predicted)
SPAC869.02c		V	nitric oxide dioxygenase (predicted)
SPAC869.03c		V	urea transporter (predicted)
SPAC869.04		V	formamidase-like protein
SPAC869.05c		V	sulfate transporter (predicted)
SPAC869.06c		V	cation binding protein (predicted)
SPAC869.07c	mel1	V	alpha-galactosidase
SPAC869.08	pcm2	V	protein-L-isoaspartate O-methyltransferase (predicted)
SPAC869.09		V	conserved fungal protein
SPAC869.10c	put4	V	proline specific permease (predicted)
SPAC869.11	cat1	V	cationic amino acid transporter Cat1
SPAC890.02c	alp7	V	TACC homolog (predicted)
SPAC890.03	ppk16	V	serine/threonine protein kinase Ppk16 (predicted)
SPAC890.05		V	ribosome biogenesis protein (predicted)
SPAC890.06	nup155	V	nucleoporin Nup157/170
SPAC890.07c	rmt1	V	type I protein arginine N-methyltransferase Rmt1
SPAC8C9.03	cgs1	V	cAMP-dependent protein kinase regulatory subunit Cgs1
SPAC8C9.04		V	sequence orphan
SPAC8C9.05		V	D-Tyr-tRNA deacylase (predicted)
SPAC8C9.06c	ppr4	V	mitochondrial translation regulator (predicted)
SPAC8C9.08	rps5	V	40S ribosomal protein S5
SPAC8C9.09c	mug129	V	sequence orphan
SPAC8C9.10c		V	ribosome biogenesis protein Rrp14-N
SPAC8C9.11		V	BolA domain protein
SPAC8C9.12c		V	iron ion transporter (predicted)
SPAC8C9.14	prr1	V	transcription factor Prr1
SPAC8C9.16c	mug63	V	TLDc domain protein 1
SPAC8C9.17c	spc34	V	DASH complex subunit Spc34
SPAC8C9.19		V	conserved fungal protein
SPAC8E11.01c		V	beta-fructofuranosidase-like protein
SPAC8E11.03c	dmc1	V	RecA family ATPase Dmc1
SPAC8E11.04c		V	phospholipase (predicted)
SPAC8E11.05c		V	conserved fungal protein
SPAC8E11.06		V	sequence orphan
SPAC8E11.10		V	sorbose reductase (predicted)
SPAC8F11.03	msh3	V	MutS protein homolog 3
SPAC8F11.05c	mug130	V	sequence orphan
SPAC8F11.08c		V	esterase/lipase (predicted)
SPAC8F11.09c	nnt1	V	nicotinamide N-methyltransferase Nnt1 (predicted)
SPAC9.02c		V	N-acetyltransferase (predicted)
SPAC9.05	fml1	V	ATP-dependent DNA helicase Mfh1 (predicted)
SPAC9.06c		V	adducin
SPAC9.07c		V	GTPase Rbg1 (predicted)
SPAC9.08c		V	steroid reductase (predicted)
SPAC9.10	thi9	V	thiamine transporter Thi9
SPAC9.11		V	sequence orphan
SPAC9.12c	atp12	V	F1-ATPase chaperone Atp12 (predicted)
SPAC9.13c	cwf16	V	splicing factor (predicted)
SPAC922.03		V	1-aminocyclopropane-1-carboxylate deaminase (predicted)
SPAC922.04		V	sequence orphan
SPAC922.05c		V	membrane transporter (predicted)
SPAC922.06		V	short chain dehydrogenase (predicted)
SPAC922.07c		V	aldehyde dehydrogenase (predicted)
SPAC926.02		V	conserved fungal protein
SPAC926.05c	dph4	V	diphthamide biosynthesis protein Dph4 (predicted)
SPAC926.06c		V	leucine-rich repeat protein, unknown
SPAC926.07c	dlc2	V	dynein light chain Dlc2
SPAC926.09c	fas1	V	fatty acid synthase beta subunit Fas1
SPAC959.05c		V	protein disulfide isomerase (predicted)
SPAC959.06c		V	sequence orphan
SPAC959.07	rps403	V	40S ribosomal protein S4
SPAC959.08	rpl2102	V	60S ribosomal protein L21
SPAC977.02		V	S. pombe specific 5Tm protein family
SPAC977.03		V	methyltransferase (predicted)
SPAC977.05c		V	conserved fungal family
SPAC977.06		V	S. pombe specific DUF999 family protein 3
SPAC977.08		V	short chain dehydrogenase (predicted)
SPAC977.09c		V	phospholipase (predicted)
SPAC977.10	sod2	V	plasma membrane sodium ion/proton antiporter Sod2
SPAC977.11		V	conserved fungal protein
SPAC977.12		V	L-asparaginase (predicted)
SPAC977.14c		V	aldo/keto reductase, unknown biological role
SPAC977.15		V	dienelactone hydrolase family
SPAC977.16c	dak2	V	dihydroxyacetone kinase Dak2
SPAC977.17		V	MIP water channel (predicted)
SPAC9E9.03	leu2	V	3-isopropylmalate dehydratase Leu2 (predicted)
SPAC9E9.04		V	bcap family homolog
SPAC9E9.05		V	sequence orphan
SPAC9E9.08	rad26	V	ATRIP
SPAC9E9.10c	cbh1	V	centromere binding protein (k-type repeat)
SPAC9E9.11	plr1	V	pyridoxal reductase
SPAC9E9.12c	ybt1	V	ABC transporter Ybt1
SPAC9E9.14	vps24	V	vacuolar sorting protein Vps24
SPAC9E9.15		V	CIA30 family protein
SPAC9G1.02	wis4	V	MAP kinase kinase kinase Wis4
SPAC9G1.04	oxa101	V	mitochondrial inner membrane translocase Oxa101
SPAC9G1.05		V	actin cortical patch component Aip1 (predicted)
SPAC9G1.08c		V	phospholipase (predicted)
SPAC9G1.10c		V	inositol polyphosphate phosphatase (predicted)
SPAC9G1.12	cpd1	V	tRNA (m1A) methyltransferase complex subunit Cpd1
SPACUNK12.02c	cmk1	V	calcium/calmodulin-dependent protein kinase Cmk1
SPACUNK4.08		V	dipeptidyl aminopeptidase (predicted)
SPACUNK4.09		V	conserved protein
SPACUNK4.10		V	hydroxyacid dehydrogenase (predicted)
SPACUNK4.11c		V	sequence orphan
SPACUNK4.12c	mug138	V	metallopeptidase
SPACUNK4.13c		V	GTPase Ylf2 (predicted)
SPACUNK4.14	mdb1	V	BRCT domain protein
SPACUNK4.15		V	2',3'-cyclic-nucleotide 3'-phosphodiesterase (predicted)
SPACUNK4.16c		V	alpha,alpha-trehalose-phosphate synthase (predicted)
SPACUNK4.17		V	NAD binding dehydrogenase family protein
SPACUNK4.19	mug153	V	sequence orphan
SPAP11E10.01		V	ornithine cyclodeaminase family (predicted)
SPAP11E10.02c	mam3	V	cell agglutination protein Mam3
SPAP14E8.02		V	transcription factor (predicted)
SPAP14E8.04	oma1	V	metallopeptidase Oma1 (predicted)
SPAP14E8.05c		V	UPF0136 family protein
SPAP27G11.02		V	TPR repeat protein, unknown biological role
SPAP27G11.08c	meu32	V	sequence orphan
SPAP27G11.12		V	human down-regulated in multiple cancers-1 homolog 1
SPAP27G11.14c		V	sequence orphan
SPAP27G11.15	slx1	V	structure-specific endonuclease catalytic subunit
SPAP27G11.16		V	sequence orphan
SPAP32A8.02		V	xylose and arabinose reductase (predicted)
SPAP32A8.03c		V	ubiquitin-protein ligase E3 (predicted)
SPAP7G5.03	prm1	V	conjugation protein (predicted)
SPAP7G5.04c	lys1	V	aminoadipate-semialdehyde dehydrogenase
SPAP7G5.05	rpl1002	V	60S ribosomal protein L10
SPAP7G5.06	per1	V	amino acid permease, unknown 4
SPAP8A3.02c	ofd2	V	2 OG-Fe(II) oxygenase superfamily protein Ofd2
SPAP8A3.03		V	ZIP zinc transporter 1
SPAP8A3.04c	hsp9	V	heat shock protein Hsp9
SPAP8A3.05		V	ski complex interacting GTPase (predicted)
SPAP8A3.07c		V	phospho-2-dehydro-3-deoxyheptonate aldolase (predicted)
SPAP8A3.12c	tpp2	V	tripeptidylpeptidase (predicted)
SPAP8A3.13c		V	Vid24 family protein
SPAP8A3.14c		V	mitochondrial inner membrane protein (predicted)
SPAPB17E12.02	yip12	V	SMN family protein Yip12
SPAPB17E12.03		V	ubiquitin-protein ligase E3 (predicted)
SPAPB17E12.04c	csn2	V	COP9/signalosome complex subunit Csn2
SPAPB17E12.05	rpl3703	V	60S ribosomal protein L37
SPAPB17E12.08		V	N-glycosylation protein (predicted)
SPAPB17E12.12c		V	mitochondrial transporter
SPAPB17E12.13	rpl1802	V	60S ribosomal protein L18
SPAPB17E12.14c		V	6-phosphofructo-2-kinase (predicted)
SPAPB18E9.01	trm5	V	tRNA (guanine) methyltransferase Trm5 (predicted)
SPAPB1A10.03	nxt1	V	mRNA export receptor Nxt1
SPAPB1A10.05		V	sequence orphan
SPAPB1A10.07c		V	sphingolipid biosynthesis protein
SPAPB1A10.08		V	sequence orphan
SPAPB1A10.09	ase1	V	microtubule-associated protein Ase1 (predicted)
SPAPB1A10.10c	ypt71	V	GTPase Ypt71
SPAPB1A10.13		V	sequence orphan
SPAPB1A10.14		V	F-box protein
SPAPB1A11.01	mfc1	V	membrane transporter
SPAPB1A11.02		V	esterase/lipase (predicted)
SPAPB1A11.03		V	FMN dependent dehydrogenase
SPAPB1E7.05	gde1	V	glycerophosphoryl diester phosphodiesterase Gde1
SPAPB1E7.07	glt1	V	glutamate synthase Glt1 (predicted)
SPAPB1E7.08c		V	membrane transporter
SPAPB1E7.09	ogm2	V	protein O-mannosyltransferase Ogm2
SPAPB1E7.11c		V	sequence orphan
SPAPB1E7.12	rps602	V	40S ribosomal protein S6
SPAPB21F2.02		V	Dopey family protein
SPAPB21F2.03		V	ribosome biogenesis protein (predicted)
SPAPB24D3.01		V	transcription factor (predicted)
SPAPB24D3.02c		V	amino acid permease, unknown 3
SPAPB24D3.03		V	agmatinase (predicted)
SPAPB24D3.04c	mag1	V	DNA-3-methyladenine glycosylase Mag1
SPAPB24D3.07c		V	sequence orphan
SPAPB24D3.08c		V	NADP-dependent oxidoreductase (predicted)
SPAPB24D3.09c	pdr1	V	ABC transporter Pdr1
SPAPB24D3.10c	agl1	V	alpha-glucosidase Agl1
SPAPB2B4.02	grx5	V	monothiol glutaredoxin Grx5
SPAPB2B4.03	cig2	V	cyclin Cig2
SPAPB2B4.04c		V	P-type ATPase, calcium transporting Pmc1
SPAPB2B4.06		V	conserved fungal protein
SPAPB2B4.07		V	ubiquitin family protein, human UBTD1 homolog
SPAPB2C8.01		V	glycoprotein (predicted)
SPAPB8E5.02c	rpn502	V	19S proteasome regulatory subunit Rpn502
SPAPB8E5.03	mae1	V	malic acid transport protein Mae1
SPAPB8E5.04c		V	Niemann-Pick disease type C2 protein hE1 homolog
SPAPB8E5.05	mfm1	V	M-factor precursor Mfm1
SPAPB8E5.06c	rpl302	V	60S ribosomal protein L3
SPAPB8E5.08		V	sequence orphan
SPAPB8E5.10		V	sequence orphan
SPAPJ691.02		V	yippee-like protein
SPAPJ691.03		V	DUF543 family protein
SPAPJ695.01c		V	S. pombe specific UPF0321 family protein 3
SPAPJ696.01c	vps17	V	retromer complex subunit Vps17
SPAPJ696.02		V	actin cortical patch component Lsb4 (predicted)
SPAPJ698.02c	rps002	V	40S ribosomal protein S0B
SPAPJ760.02c	abp1	V	App1 protein
SPAPJ760.03c	adg1	V	sequence orphan
SPAPYUG7.04c	rpb9	V	DNA-directed RNA polymerase II complex subunit Rpb9
SPAPYUG7.06	mug67	V	PPPDE peptidase family (predicted)
SPAPYUK71.03c	syn1	V	C2 domain protein
SPBC106.01	mph1	V	dual specificity protein kinase Mph1
SPBC106.02c	srx1	V	sulfiredoxin
SPBC106.03		V	DUF1776 family protein
SPBC106.04	ada1	V	adenosine deaminase Ada1 (predicted)
SPBC106.05c	tim11	V	F0-ATPase subunit E
SPBC106.08c	mug2	V	DUF1773 family protein 4
SPBC106.11c	plg7	V	phospholipase A2 (predicted)
SPBC106.12c		V	THO complex subunit (predicted)
SPBC106.13		V	conserved eukaryotic protein
SPBC106.16	pre6	V	20S proteasome component alpha 4
SPBC106.17c	cys2	V	O-acetyltransferase (predicted)
SPBC106.19		V	sequence orphan
SPBC1105.01	rrp12	V	rRNA processing protein Rrp12-like
SPBC1105.02c	lys4	V	homocitrate synthase (predicted)
SPBC1105.05	exg1	V	glucan 1,3-beta-glucosidase I/II precursor
SPBC1105.08		V	EMP70 family
SPBC1105.09	ubc15	V	ubiquitin conjugating enzyme Ubc15
SPBC1105.10	rav1	V	RAVE complex subunit Rav1 (predicted)
SPBC1105.11c	hht3	V	histone H3 h3.3
SPBC1105.12	hhf3	V	histone H4 h4.3
SPBC1105.13c		V	sequence orphan
SPBC1105.14	rsv2	V	transcription factor Rsv2
SPBC1105.18c		V	peptide release factor
SPBC115.02c		V	AFG1 family mitochondrial ATPase
SPBC115.03		V	gfo/idh/mocA family oxidoreductase (predicted)
SPBC119.03		V	S-adenosylmethionine-dependent methyltransferase (predicted)
SPBC119.04	mei3	V	meiosis inducing protein Mei3
SPBC119.05c		V	Wiskott-Aldrich syndrome homolog binding protein Lsb1 (predicted)
SPBC119.06	sco1	V	copper chaperone Sco1
SPBC119.14	rti1	V	Rad22 homolog Rti1
SPBC119.16c		V	conserved fungal protein
SPBC1198.01		V	glutathione-dependent formaldehyde dehydrogenase (predicted)
SPBC1198.03c		V	sequence orphan
SPBC1198.06c		V	mannan endo-1,6-alpha-mannosidase (predicted)
SPBC1198.07c		V	mannan endo-1,6-alpha-mannosidase (predicted)
SPBC1198.08		V	dipeptidase Dug1 (predicted)
SPBC1198.09	ubc16	V	ubiquitin conjugating enzyme Ubc16
SPBC1198.11c	reb1	V	RNA polymerase I transcription termination factor Reb1
SPBC1198.12	mfr1	V	fizzy-related protein Mfr1
SPBC1198.14c	fbp1	V	fructose-1,6-bisphosphatase Fbp1
SPBC11B10.02c	his3	V	histidinol-phosphate aminotransferase imidazole acetol phosphate transaminase His3
SPBC11B10.06	sws1	V	SWIM domain containing-Srs2 interacting protein 1
SPBC11B10.07c	ivn1	V	CDC50 domain protein
SPBC11B10.08		V	conserved fungal protein
SPBC11C11.01		V	RNA-binding protein
SPBC11C11.02	imp2	V	contractile ring protein Imp2
SPBC11C11.06c		V	sequence orphan
SPBC11C11.07	rpl1801	V	60S ribosomal protein L18
SPBC11C11.08	srp1	V	SR family protein Srp1
SPBC11C11.09c	rpl502	V	60S ribosomal protein L5
SPBC11C11.10		V	tRNA pseudouridine synthase
SPBC11C11.11c		V	mitochondrial ATP-dependent DNA helicase Irc3 (predicted)
SPBC11G11.01	fis1	V	mitochondrial fission protein Fis1 (predicted)
SPBC11G11.02c	end3	V	actin cortical patch component End3 (predicted)
SPBC11G11.03	mrt4	V	60S acidic ribosomal protein (predicted)
SPBC11G11.05	rpa34	V	DNA-directed RNA polymerase I complex subunit Rpa34 (predicted)
SPBC1215.01	shy1	V	SURF-family protein Shy1
SPBC1271.01c	pof13	V	F-box protein Pof13
SPBC1271.03c		V	phosphoprotein phosphatase (predicted)
SPBC1271.05c		V	zinc finger protein zf-AN1 type
SPBC1271.06c	mug96	V	sequence orphan
SPBC1271.07c		V	N-acetyltransferase (predicted)
SPBC1271.08c		V	sequence orphan
SPBC1271.09		V	glycerophosphodiester transporter
SPBC1271.10c		V	membrane transporter
SPBC1271.11		V	tricarboxylate transporter (predicted)
SPBC1271.14		V	glutamate N-acetyltransferase (predicted)
SPBC1289.01c	chr4	V	chitin synthase regulatory factor (putative) Chr4
SPBC1289.06c	ppr8	V	sequence orphan
SPBC1289.08	uap1	V	UDP-N-acetylglucosamine diphosphorylase (predicted)
SPBC1289.09	tim21	V	TIM23 translocase complex subunit Tim21 (predicted)
SPBC1289.11	spf38	V	splicing factor Spf38
SPBC1289.13c		V	alpha-1,2-galactosyltransferase (predicted)
SPBC1289.15		V	glycoprotein (predicted)
SPBC1289.16c	cao2	V	copper amine oxidase Cao2 (predicted)
SPBC12C2.01c		V	sequence orphan
SPBC12C2.03c		V	FAD binding protein (predicted)
SPBC12C2.04		V	NAD binding dehydrogenase family protein
SPBC12C2.05c	bzz1	V	diacylglycerol binding protein Bzz1 (predicted)
SPBC12C2.07c		V	spermidine synthase (predicted)
SPBC12C2.08	dnm1	V	dynamin Dnm1
SPBC12C2.09c		V	Haemolysin-III family protein
SPBC12C2.12c	glo1	V	glyoxalase I
SPBC12C2.13c	fnx1	V	MFS multidrug efflux transporter
SPBC12D12.02c	cdm1	V	DNA polymerase delta subunit Cdm1
SPBC12D12.05c		V	mitochondrial carrier, calcium binding subfamily
SPBC12D12.06	srb11	V	cyclin CycC
SPBC12D12.07c	trx2	V	mitochondrial thioredoxin Trx2
SPBC12D12.09	rev7	V	DNA polymerase zeta Rev7 (predicted)
SPBC1347.01c	rev1	V	deoxycytidyl transferase Rev1 (predicted)
SPBC1347.02	fkbp39	V	FKBP-type peptidyl-prolyl cis-trans isomerase (predicted)
SPBC1347.03	meu14	V	sporulation protein Meu14
SPBC1347.06c	cki1	V	serine/threonine protein kinase Cki1
SPBC1347.07	rex2	V	RNA exonuclease
SPBC1347.08c		V	ribonuclease H2 complex subunit
SPBC1347.09		V	hexaprenyldihydroxybenzoate methyltransferase
SPBC1347.11	sro1	V	Stress Responsive Orphan 1
SPBC1347.12	arp1	V	actin-like protein Arp1 (predicted)
SPBC1347.13c		V	ribose methyltransferase
SPBC1348.01		V	S. pombe specific DUF999 protein family 5
SPBC1348.02		V	S. pombe specific 5Tm protein family
SPBC1348.04		V	methyltransferase (predicted)
SPBC1348.05		V	membrane transporter
SPBC1348.07		V	S. pombe specific DUF999 protein family 6
SPBC1348.08c		V	glycoprotein (predicted)
SPBC1348.09		V	short chain dehydrogenase (predicted)
SPBC1348.10c		V	phospholipase (predicted)
SPBC1348.14c	ght7	V	hexose transporter Ght7
SPBC13A2.02	nup82	V	nucleoporin Nup82
SPBC13A2.04c		V	PTR family peptide transporter
SPBC13E7.03c		V	RNA hairpin binding protein (predicted)
SPBC13E7.04	atp16	V	F1-ATPase delta subunit (predicted)
SPBC13E7.06	msd1	V	spindle pole body protein Msd1
SPBC13E7.07		V	sequence orphan
SPBC13E7.08c		V	RNA polymerase II associated Paf1 complex (predicted)
SPBC13E7.09	vrp1	V	verprolin
SPBC13E7.11		V	mitochondrial rhomboid protease
SPBC13G1.02		V	mannose-1-phosphate guanyltransferase (predicted)
SPBC13G1.03c	pex14	V	peroxisomal docking protein Pex14
SPBC13G1.04c		V	alkB homolog
SPBC13G1.10c	mug81	V	ATP-dependent RNA helicase Slh1
SPBC13G1.12	did2	V	vacuolar sorting protein Did2
SPBC13G1.13	tfb2	V	transcription factor TFIIH complex subunit Tfb2
SPBC13G1.14c		V	RNA-binding protein
SPBC146.02		V	sequence orphan
SPBC146.04		V	sulfhydryl oxidase (predicted)
SPBC146.06c		V	human MTMR15 homolog
SPBC146.10	mug57	V	meiotically upregulated gene Mug57
SPBC146.11c	mug97	V	meiotically upregulated gene Mug97
SPBC146.12	coq6	V	monooxygenase Coq6
SPBC14C8.03	fma2	V	methionine aminopeptidase Fma2 (predicted)
SPBC14C8.04		V	acetolactate synthase regulatory unit
SPBC14C8.05c	meu17	V	glucan-alpha-1,4-glucosidase
SPBC14C8.09c		V	conserved fungal protein
SPBC14C8.11c		V	sequence orphan
SPBC14C8.13		V	SRR1 family protein
SPBC14C8.15		V	triglyceride lipase-cholesterol esterase (predicted)
SPBC14C8.16c	bot1	V	mitochondrial ribosomal protein subunit S35
SPBC14F5.07	doa10	V	ER-localized ubiquitin ligase (predicted)
SPBC14F5.09c	ade8	V	adenylosuccinate lyase Ade8
SPBC14F5.10c		V	ubiquitin-protein ligase E3 (predicted)
SPBC14F5.11c	mug186	V	sorting nexin Snx41
SPBC14F5.12c	cbh2	V	centromere binding protein Cbh2
SPBC14F5.13c		V	alkaline phosphatase (predicted)
SPBC1539.02		V	sequence orphan
SPBC1539.03c		V	argininosuccinate lyase
SPBC1539.04	tts1	V	conserved eukaryotic protein
SPBC1539.08	arf6	V	ADP-ribosylation factor, Arf family Arf6
SPBC1539.10	nop16	V	ribosome biogenesis protein Nop16 (predicted)
SPBC15C4.01c	oca3	V	TPR repeat protein Oca3
SPBC15C4.02		V	ABC1 kinase family protein
SPBC15C4.04c		V	amino acid permease, unknown 10
SPBC15C4.05		V	ATP-dependent RNA/DNA helicase (predicted)
SPBC15C4.06c		V	ubiquitin-protein ligase E3 (predicted)
SPBC15D4.01c	klp9	V	kinesin-like protein
SPBC15D4.05		V	cobW domain protein
SPBC15D4.06	naa30	V	NatC N-acetyltransferase complex catalytic subunit (predicted)
SPBC15D4.07c	atg9	V	autophagy associated protein Atg9 (predicted)
SPBC15D4.09c		V	cystathionine gamma-synthase (predicted)
SPBC15D4.10c	amo1	V	nuclear rim protein Amo1
SPBC15D4.12c	mug98	V	sequence orphan
SPBC15D4.13c		V	sequence orphan
SPBC15D4.15	pho2	V	4-nitrophenylphosphatase
SPBC1604.02c	ppr1	V	PPR repeat protein
SPBC1604.03c		V	sequence orphan
SPBC1604.04		V	thiamine pyrophosphate transporter
SPBC1604.07	atp4	V	F0-ATPase subunit
SPBC1604.09c		V	exoribonuclease Rex4 (predicted)
SPBC1604.11	atp17	V	F0-ATPase subunit F
SPBC1604.12		V	sequence orphan
SPBC1604.16c		V	RNA-binding protein, G-patch type (predicted)
SPBC1604.18c		V	vacuolar sorting protein (predicted)
SPBC1604.19c		V	TRAPP complex subunit Trs85 (predicted)
SPBC1652.01		V	conserved fungal protein
SPBC1652.02		V	APC amino acid transporter
SPBC1683.01		V	inorganic phosphate transporter (predicted)
SPBC1683.02		V	adenine deaminase (predicted)
SPBC1683.03c		V	membrane transporter
SPBC1683.04		V	glycosyl hydrolase family 3
SPBC1683.05		V	membrane transporter (predicted)
SPBC1683.06c		V	uridine ribohydrolase (predicted)
SPBC1683.07	mal1	V	alpha-glucosidase Mal1 (predicted)
SPBC1683.08	ght4	V	hexose transporter Ght4
SPBC1683.09c	frp1	V	ferric-chelate reductase Frp1
SPBC1683.10c	pcl1	V	ferrous iron transporter Pcl1
SPBC1683.11c		V	isocitrate lyase
SPBC1683.12		V	nicotinic acid plasma membrane transporter (predicted)
SPBC1683.13c	cha4	V	transcription factor (predicted)
SPBC1685.02c	rps1202	V	40S ribosomal protein S12
SPBC1685.04		V	sequence orphan
SPBC1685.05		V	serine protease (predicted)
SPBC1685.06	cid11	V	poly(A) polymerase Cid11 (predicted)
SPBC1685.07c	avt5	V	amino acid transporter (predicted)
SPBC1685.08	cti6	V	histone deacetylase complex subunit Cti6
SPBC1685.09	rps29	V	40S ribosomal protein S29
SPBC1685.10	rps27	V	40S ribosomal protein S27
SPBC1685.11	rlp1	V	RecA family ATPase Rlp1
SPBC1685.13	fhn1	V	non classical export pathway protein (predicted)
SPBC1685.14c		V	Vid27 family protein
SPBC1685.15c	klp6	V	kinesin-like protein Klp6
SPBC16A3.02c		V	mitochondrial peptidase (predicted)
SPBC16A3.03c	ppr7	V	sequence orphan
SPBC16A3.06		V	tRNA specific adenosine deaminase (predicted)
SPBC16A3.08c		V	nuclear telomere cap complex subunit (predicted)
SPBC16A3.10		V	membrane bound O-acyltransferase, MBOAT (predicted)
SPBC16A3.12c		V	triglyceride lipase-cholesterol esterase (predicted)
SPBC16A3.13	meu7	V	alpha-amylase homolog Aah4
SPBC16A3.14		V	mitochondrial ribosomal protein subunit S26
SPBC16A3.16		V	mitochondrial inner membrane protein involved in cytochrome c oxidase assembly Pet191 (predicted)
SPBC16A3.17c		V	membrane transporter
SPBC16A3.18	cip1	V	RNA-binding protein Cip1
SPBC16A3.19	eaf7	V	histone acetyltransferase complex subunit Eaf7 (predicted)
SPBC16C6.01c		V	lysine methyltransferase (predicted)
SPBC16C6.02c	vps1302	V	chorein homolog
SPBC16C6.03c		V	conserved fungal protein
SPBC16C6.04		V	sequence orphan
SPBC16C6.05		V	mitochondrial translation initiation factor (predicted)
SPBC16C6.06	vps10	V	sorting receptor for CPY
SPBC16C6.08c	qcr6	V	ubiquinol-cytochrome-c reductase complex subunit 8
SPBC16C6.10	chp2	V	chromodomain protein 2
SPBC16C6.11	rpl3201	V	60S ribosomal protein L32
SPBC16D10.01c		V	conserved fungal protein
SPBC16D10.02	trm11	V	tRNA (guanosine) methyltransferase Trm11
SPBC16D10.03	pgp2	V	metallopeptidase Pgp2
SPBC16D10.05	mok13	V	alpha-1,3-glucan synthase Mok13
SPBC16D10.06	zrt1	V	ZIP zinc transporter Zrt1
SPBC16D10.07c	sir2	V	Sir2 family histone deacetylase Sir2
SPBC16D10.08c		V	heat shock protein Hsp104 (predicted)
SPBC16D10.11c	rps1801	V	40S ribosomal protein S18
SPBC16E9.01c	php4	V	CCAAT-binding factor complex subunit Php4
SPBC16E9.02c		V	CUE domain protein Cue5 (predicted)
SPBC16E9.03c	coa1	V	DUF1783 family protein
SPBC16E9.06c	uvi31	V	BolA domain UV induced protein Uvi31
SPBC16E9.07	mug100	V	sequence orphan
SPBC16E9.08	mcp4	V	sequence orphan
SPBC16E9.11c	pub3	V	ubiquitin-protein ligase E3
SPBC16E9.12c	pab2	V	poly(A) binding protein Pab2
SPBC16E9.13	ksp1	V	serine/threonine protein kinase Ksp1 (predicted)
SPBC16E9.14c	zrg17	V	cation diffusion family zinc membrane transporter Zrg17
SPBC16E9.15		V	heat shock factor binding protein (predicted)
SPBC16E9.16c	lsd90	V	Lsd90 protein
SPBC16E9.17c	rem1	V	meiosis-specific cyclin Rem1
SPBC16E9.18	psd1	V	phosphatidylserine decarboxylase
SPBC16E9.19		V	sequence orphan
SPBC16G5.02c		V	ribokinase (predicted)
SPBC16G5.03		V	ubiquitin-protein ligase E3 (predicted)
SPBC16G5.05c		V	MSP domain
SPBC16G5.06		V	sequence orphan
SPBC16G5.07c		V	prohibitin (predicted)
SPBC16G5.09		V	serine carboxypeptidase (predicted)
SPBC16G5.11c	bag101	V	BAG family molecular chaperone regulator
SPBC16G5.13	ptf2	V	sequence orphan
SPBC16G5.16		V	transcription factor, zf-fungal binuclear cluster type (predicted)
SPBC16G5.17		V	transcription factor, zf-fungal binuclear cluster type (predicted)
SPBC16H5.04		V	pho88 family protein
SPBC16H5.05c	cyp7	V	cyclophilin family peptidyl-prolyl cis-trans isomerase Cyp7
SPBC16H5.06	rip1	V	ubiquinol-cytochrome-c reductase complex subunit 5
SPBC16H5.09c	omh2	V	alpha-1,2-mannosyltransferase (predicted)
SPBC16H5.11c	skb1	V	type II protein arginine N-methyltransferase Skb1
SPBC16H5.12c		V	conserved fungal protein
SPBC16H5.13		V	WD repeat protein, human WDR7 ortholog
SPBC1703.03c		V	armadillo repeat protein, unknown biological role
SPBC1703.04	mlh1	V	MutL family protein Mlh1 (predicted)
SPBC1703.06	pof10	V	F-box protein Pof10
SPBC1703.07		V	ATP citrate synthase subunit 1 (predicted)
SPBC1703.08c		V	5-formyltetrahydrofolate cyclo-ligase
SPBC1703.09		V	sequence orphan
SPBC1703.11		V	optic atrophy 3 family protein
SPBC1703.12	ubp9	V	ubiquitin C-terminal hydrolase Ubp9
SPBC1703.13c		V	inorganic phosphate transporter (predicted)
SPBC1703.14c	top1	V	DNA topoisomerase I
SPBC1709.01	chs2	V	chitin synthase homolog Chs2
SPBC1709.04c	cyp3	V	cyclophilin family peptidyl-prolyl cis-trans isomerase Cyp3
SPBC1709.05	sks2	V	heat shock protein Sks2
SPBC1709.06	dus2	V	tRNA dihydrouridine synthase Dus2 (predicted)
SPBC1709.09	rrf1	V	mitochondrial translation termination factor
SPBC1709.10c	atx1	V	metallochaperone (predicted)
SPBC1709.11c	png2	V	ING family homolog Png2
SPBC1709.12	rid1	V	GTPase binding protein Rid1
SPBC1709.13c	set10	V	lysine methyltransferase (predicted)
SPBC1709.14		V	peptide N-glycanase (predicted)
SPBC1709.16c		V	aromatic ring-opening dioxygenase (predicted)
SPBC1709.18	tif452	V	translation initiation factor eIF4E 4F complex subunit
SPBC1711.01c	mat1-m	V	mating-type m-specific polypeptide mi
SPBC1711.02	matmc_1	V	mating-type m-specific polypeptide mc
SPBC1711.03	aim27	V	conserved eukaryotic protein
SPBC1711.04		V	methylenetetrahydrofolate reductase (predicted)
SPBC1711.05		V	nucleocytoplasmic transport chaperone Srp40 (predicted)
SPBC1711.06	rpl401	V	60S ribosomal protein L2
SPBC1711.08		V	chaperone activator Aha1 (predicted)
SPBC1711.11		V	autophagy associated protein (predicted)
SPBC1711.12		V	serine protease (predicted)
SPBC1711.13	his2	V	histidinol dehydrogenase His2 (predicted)
SPBC1711.14	rec15	V	meiotic recombination protein Rec15
SPBC1711.15c		V	sequence orphan
SPBC1718.02	hop1	V	linear element associated protein Hop1
SPBC1718.06	msp1	V	mitochondrial GTPase Msp1
SPBC1734.05c	spf31	V	DNAJ protein Spf31
SPBC1734.07c		V	TRAPP complex subunit Trs85 (predicted)
SPBC1734.08	hse1	V	STAM like protein Hse1
SPBC1734.09		V	NST UDP-N-acetylglucosamine transporter
SPBC1734.13	atp3	V	F1-ATPase gamma subunit (predicted)
SPBC1734.15	rsc4	V	RSC complex subunit Rsc4
SPBC1773.01		V	striatin homolog
SPBC1773.02c		V	thioredoxin peroxidase
SPBC1773.03c		V	aminotransferase class-III, unknown specificty
SPBC1773.05c	tms1	V	hexitol dehydrogenase (predicted)
SPBC1773.06c		V	alcohol dehydrogenase (predicted)
SPBC1773.08c	omh4	V	mannosyltransferase complex subunit (predicted)
SPBC1773.09c	mug184	V	meiotically upregulated gene Mug184
SPBC1773.12		V	transcription factor (predicted)
SPBC1773.13		V	aromatic aminotransferase (predicted)
SPBC1773.14	arg7	V	argininosuccinate lyase
SPBC1773.15		V	membrane transporter
SPBC1773.16c		V	transcription factor (predicted)
SPBC1773.17c		V	hydroxyacid dehydrogenase (predicted)
SPBC1778.02	rap1	V	telomere binding protein Rap1
SPBC1778.03c		V	NADH pyrophosphatase (predicted)
SPBC1778.04	spo6	V	Spo4-Spo6 kinase complex regulatory subunit Spo6
SPBC1778.05c		V	sequence orphan
SPBC1778.07		V	methyltransferase N2227 family
SPBC1778.09		V	GTPase activating protein (predicted)
SPBC1778.10c	ppk21	V	serine/threonine protein kinase Ppk21
SPBC17A3.02		V	conserved fungal protein
SPBC17A3.03c		V	phosphoprotein phosphatase (predicted)
SPBC17A3.06		V	phosphoprotein phosphatase (predicted)
SPBC17A3.08		V	TatD
SPBC17A3.09c	aim22	V	lipoate-protein ligase A (predicted)
SPBC17A3.10	pas4	V	peroxisomal ubiquitin-protein ligase E3 (predicted)
SPBC17D1.02	dph2	V	diphthamide biosynthesis protein (predicted)
SPBC17D1.05		V	sequence orphan
SPBC17D1.06	dbp3	V	ATP-dependent RNA helicase Dbp3 (predicted)
SPBC17D1.07c		V	GTPase regulator (predicted)
SPBC17D11.01	nep1	V	NEDD8 protease Nep1
SPBC17D11.02c	hrd1	V	synoviolin homolog
SPBC17D11.03c		V	conserved fungal protein
SPBC17D11.04c	nto1	V	histone acetyltransferase complex subunit Nto1 (predicted)
SPBC17D11.08		V	WD repeat protein, human WDR68 family
SPBC17G9.05	rct1	V	RRM-containing cyclophilin regulating transcription Rct1
SPBC17G9.07	rps2402	V	40S ribosomal protein S24
SPBC17G9.08c	cnt5	V	Arf GAP protein
SPBC17G9.09	tif213	V	translation initiation factor eIF2 gamma subunit
SPBC17G9.10	rpl1102	V	60S ribosomal protein L11
SPBC17G9.12c		V	conserved fungal protein
SPBC1815.01	eno101	V	enolase
SPBC1861.02	abp2	V	ARS binding protein Abp2
SPBC1861.03	mak10	V	NatC N-acetyltransferase complex subunit Mak10 (predicted)
SPBC1861.06c	mug131	V	S. pombe specific UPF0300 family protein 4
SPBC1861.07		V	elongin C
SPBC1861.09	ppk22	V	serine/threonine protein kinase Ppk22 (predicted)
SPBC18A7.01		V	X-Pro dipeptidase (predicted)
SPBC18A7.02c		V	seven transmembrane receptor-like protein
SPBC18E5.01		V	cycloisomerase 2 family
SPBC18E5.05c	iki1	V	elongator complex subunit Iki1 (predicted)
SPBC18E5.07		V	sequence orphan
SPBC18E5.08		V	N-acetyltransferase (predicted)
SPBC18E5.09c		V	sequence orphan
SPBC18E5.10		V	iron sulfur cluster assembly protein (predicted)
SPBC18E5.11c	edc3	V	enhancer of mRNA decapping Edc3 (predicted)
SPBC18E5.13		V	mitochondrial translation initiation factor (predicted)
SPBC18E5.14c		V	sequence orphan
SPBC18H10.02	lcf1	V	long-chain-fatty-acid-CoA ligase Lcf1
SPBC18H10.04c	sce3	V	RNA binding protein
SPBC18H10.05		V	WD repeat protein, human WDR44 family
SPBC18H10.06c	swd2	V	COMPASS complex subunit Swd2
SPBC18H10.08c	ubp4	V	ubiquitin C-terminal hydrolase Ubp4
SPBC18H10.09		V	zinc finger protein, zf-CHY type
SPBC18H10.10c	saf4	V	complexed with Cdc5 protein Cwf16
SPBC18H10.11c	ppr2	V	conserved fungal protein
SPBC18H10.13	rps1402	V	40S ribosomal protein S14
SPBC18H10.15	ppk23	V	serine/threonine protein kinase Ppk23
SPBC18H10.16	can1	V	arginine transporter Can1
SPBC18H10.18c		V	sequence orphan
SPBC18H10.19	atg14	V	human UVRAG (UV radiation resistance) homolog
SPBC18H10.20c		V	conserved fungal protein
SPBC1921.01c	rpl35b	V	60S ribosomal protein L37
SPBC1921.03c	mex67	V	mRNA export receptor Mex67
SPBC1921.04c		V	sequence orphan
SPBC1921.05	ape2	V	aminopeptidase Ape2
SPBC1921.07c	sgf29	V	SAGA complex subunit Sgf29 (predicted)
SPBC19C2.02	pmt1	V	DNA methyltransferase homolog
SPBC19C2.04c	ubp11	V	ubiquitin C-terminal hydrolase Ubp11
SPBC19C2.06c	mug124	V	sequence orphan
SPBC19C2.09	sre1	V	sterol regulatory element binding protein, transcription factor Sre1
SPBC19C2.10		V	BAR adaptor protein
SPBC19C2.13c	ctu2	V	cytosolic thiouridylase subunit Ctu2
SPBC19C7.01	mni1	V	Mago binding protein homolog
SPBC19C7.04c		V	conserved fungal protein
SPBC19C7.05		V	cell wall organization protein (predicted)
SPBC19C7.08c		V	leucine carboxyl methyltransferase
SPBC19C7.09c	uve1	V	endonuclease Uve1
SPBC19C7.10	bqt4	V	transcription factor (predicted)
SPBC19C7.11		V	ClC chloride channel (predicted)
SPBC19F5.01c	puc1	V	cyclin Puc1
SPBC19F8.01c	spn7	V	septin Spn7
SPBC19F8.02		V	nuclear distribution protein NUDC homolog
SPBC19F8.03c		V	clathrin binding protein
SPBC19F8.04c		V	nuclease
SPBC19F8.06c	meu22	V	amino acid permease, unknown 11
SPBC19F8.08	rps401	V	40S ribosomal protein S4
SPBC19G7.01c	msh2	V	MutS protein homolog 2
SPBC19G7.02		V	4-amino-4-deoxychorismate lyase (predicted)
SPBC19G7.04		V	HMG box protein
SPBC19G7.07c	ppr3	V	conserved fungal protein
SPBC19G7.08c	art1	V	arrestin
SPBC19G7.18c		V	sequence orphan
SPBC1A4.02c	leu1	V	3-isopropylmalate dehydrogenase Leu1
SPBC1A4.04		V	sequence orphan
SPBC1A4.05	blt1	V	sequence orphan
SPBC1A4.09		V	pseudouridine synthase
SPBC1D7.05	byr2	V	MAP kinase kinase kinase Byr2
SPBC1E8.02		V	ubiquitin family protein, unknown
SPBC1E8.03c		V	conserved fungal protein
SPBC1E8.05		V	conserved fungal protein
SPBC20F10.02c		V	DUF1741 family protein
SPBC20F10.03		V	conserved eukaryotic protein
SPBC20F10.05	nrl1	V	DuF1740 family protein
SPBC20F10.06	mad2	V	spindle checkpoint protein Mad2
SPBC20F10.07		V	GRAM domain protein
SPBC20F10.10	psl1	V	cyclin pho85 family
SPBC21.02		V	TLDc domain protein 2
SPBC21.03c		V	DUF55 family protein
SPBC21.07c	ppk24	V	serine/threonine protein kinase Ppk24
SPBC211.06	gfh1	V	gamma tubulin complex subunit Gfh1
SPBC211.07c	ubc8	V	ubiquitin conjugating enzyme Ubc8
SPBC215.01		V	GTPase activating protein
SPBC215.02	bob1	V	prefoldin subunit 5 (predicted)
SPBC215.04	git11	V	heterotrimeric G protein gamma subunit Git11
SPBC215.06c		V	human LYHRT homolog
SPBC215.07c		V	PWWP domain protein
SPBC215.08c	arg4	V	carbamoyl-phosphate synthase Arg4
SPBC215.10		V	haloacid dehalogenase-like hydrolase
SPBC215.11c		V	aldo/keto reductase, unknown biological role
SPBC215.13		V	sequence orphan
SPBC215.14c	vps20	V	vacuolar sorting protein Vps20
SPBC216.01c		V	DNA damage response protein (predicted)
SPBC216.02	mcp5	V	cortical anchoring factor for dynein Mcp5/Num1
SPBC216.03		V	conserved fungal protein
SPBC216.04c		V	methionine sulfoxide (predicted)
SPBC216.05	rad3	V	ATR checkpoint kinase
SPBC216.06c	swi1	V	replication fork protection complex subunit Swi1
SPBC21B10.02		V	sequence orphan
SPBC21B10.03c		V	ataxin-2 homolog
SPBC21B10.04c	nrf1	V	GTPase regulator Nrf1 (predicted)
SPBC21B10.06c	inp2	V	sequence orphan
SPBC21B10.07		V	glycosyl hydrolase family 16
SPBC21B10.08c		V	sequence orphan
SPBC21B10.09		V	acetyl-CoA transporter (predicted)
SPBC21B10.10	rps402	V	40S ribosomal protein S4
SPBC21B10.12	rec6	V	meiotic recombination protein Rec6
SPBC21C3.01c	vps13a	V	chorein homolog
SPBC21C3.03		V	ABC1 kinase family protein
SPBC21C3.06		V	sequence orphan
SPBC21C3.08c	car2	V	ornithine aminotransferase
SPBC21C3.09c		V	fumarylacetoacetate (FAA) hydrolase
SPBC21C3.11	ubx4	V	UBX domain protein Ubx4 (predicted)
SPBC21C3.12c		V	DUF953 family protein
SPBC21C3.14c		V	sequence orphan
SPBC21C3.15c		V	aldehyde dehydrogenase (predicted)
SPBC21C3.16c	spt4	V	transcription elongation factor complex subunit Spt4
SPBC21C3.17c		V	conserved fungal protein
SPBC21C3.18	spo4	V	serine/threonine protein kinase Spo4
SPBC21C3.19		V	DUF1960 family protein
SPBC21C3.20c	git1	V	C2 domain protein Git1
SPBC21D10.07	cmc1	V	mitochondrial inner membrane protein involved in cytochrome oxidase biogenesis Cmc1
SPBC21D10.08c		V	sequence orphan
SPBC21D10.09c		V	ubiquitin-protein ligase E3 (predicted)
SPBC21D10.10	bdc1	V	bromodomain protein
SPBC21D10.11c	nfs1	V	iron-sulfur cluster assembly protein Nfs1
SPBC21D10.12	hob1	V	BAR adaptor protein Hob1
SPBC21H7.03c		V	acid phosphatase (predicted)
SPBC21H7.04	dbp7	V	ATP-dependent RNA helicase Dbp7 (predicted)
SPBC21H7.06c		V	inositol metabolism protein Opi10 (predicted)
SPBC21H7.07c	his5	V	imidazoleglycerol phosphate dehydratase
SPBC23E6.01c		V	RNA-binding protein, rrm type
SPBC23E6.02		V	ATP-dependent DNA helicase (predicted)
SPBC23E6.03c	nta1	V	protein N-terminal amidase Nta1 (predicted)
SPBC23E6.05	arx1	V	ribosomal export complex protein Arx1 (predicted)
SPBC23E6.09	ssn6	V	transcriptional corepressor Ssn6
SPBC23E6.10c		V	methylthioribose-1-phosphate isomerase (predicted)
SPBC23G7.04c	nif1	V	SEL1 repeat protein Nif1
SPBC23G7.06c		V	conserved eukaryotic protein
SPBC23G7.07c		V	replication regulator (predicted)
SPBC23G7.08c	rga7	V	Rho-type GTPase activating protein Rga7
SPBC23G7.10c		V	NADH-dependent flavin oxidoreductase (predicted)
SPBC23G7.11	mag2	V	DNA-3-methyladenine glycosidase Mag2 (predicted)
SPBC23G7.12c	rpt6	V	19S proteasome regulatory subunit Rpt6 (predicted)
SPBC23G7.13c		V	urea transporter (predicted)
SPBC23G7.14		V	sequence orphan
SPBC23G7.15c	rpp202	V	60S acidic ribosomal protein P2B subunit
SPBC23G7.16	ctr6	V	vacuolar copper transporter Ctr6
SPBC24C6.04		V	delta-1-pyrroline-5-carboxylate dehydrogenase
SPBC24C6.05	sec28	V	coatomer epsilon subunit (predicted)
SPBC24C6.08c	bhd1	V	vesicle coat protein
SPBC24C6.09c		V	phosphoketolase (predicted)
SPBC24C6.10c	dip1	V	conserved cytoskeletal protein
SPBC25B2.01		V	elongation factor 1 alpha related protein
SPBC25B2.02c	mam1	V	M-factor transporter Mam1
SPBC25B2.03		V	zf-C3HC4 type zinc finger
SPBC25B2.04c	mtg1	V	mitochondrial ribosome assembly protein
SPBC25B2.06c	btb2	V	BTB/POZ domain protein Btb2
SPBC25B2.08		V	sequence orphan
SPBC25B2.10		V	Usp (universal stress protein) family protein
SPBC25B2.11	pof2	V	F-box protein Pof2
SPBC25D12.02c	dnt1	V	nucleolar protein Dnt1
SPBC25D12.05	trm1	V	N2,N2-dimethylguanosine tRNA methyltransferase
SPBC25D12.06		V	RNA helicase (predicted)
SPBC25H2.03		V	vacuolar protein involved in phosphoinositide metabolism
SPBC25H2.05	egd2	V	nascent polypeptide-associated complex alpha subunit Egd2
SPBC25H2.08c	mrs2	V	magnesium ion transporter Mrs2
SPBC25H2.09		V	DUF1690 family protein
SPBC25H2.10c		V	tRNA acetyltransferase (predicted)
SPBC25H2.14	mug16	V	UNC-50 family protein
SPBC25H2.15		V	programmed cell death protein homolog
SPBC25H2.16c		V	adaptin (predicted)
SPBC26H8.01	thi2	V	thiazole biosynthetic enzyme
SPBC26H8.03	cho2	V	phosphatidylethanolamine N-methyltransferase Cho2
SPBC26H8.05c		V	serine/threonine protein phosphatase (predicted)
SPBC26H8.09c	snf59	V	SWI/SNF complex subunit Snf59
SPBC26H8.11c		V	conserved fungal protein
SPBC26H8.12		V	cytochrome c heme lyase
SPBC26H8.13c		V	sequence orphan
SPBC26H8.14c	cox17	V	metallochaperone Cox17
SPBC27.03	meu25	V	sequence orphan
SPBC27.04	uds1	V	sequence orphan
SPBC27B12.03c	erg32	V	lathosterol oxidase (predicted)
SPBC27B12.04c		V	conserved eukaryotic protein
SPBC27B12.05		V	WD repeat protein
SPBC27B12.07		V	conserved fungal protein
SPBC27B12.10c	tom7	V	mitochondrial TOM complex subunit Tom7
SPBC27B12.11c		V	transcription factor (predicted)
SPBC28E12.02		V	RNA-binding protein
SPBC28E12.04		V	sequence orphan
SPBC28E12.06c	lvs1	V	beige protein homolog
SPBC28F2.02	mep33	V	mRNA export protein Mep33
SPBC28F2.03	ppi1	V	cyclophilin family peptidyl-prolyl cis-trans isomerase Cyp2
SPBC28F2.05c		V	xylose and arabinose reductase (predicted)
SPBC28F2.07	sfr1	V	Swi five-dependent recombination repair protein Sfr1
SPBC28F2.08c		V	HRD ubiquitin ligase complex subunit (predicted)
SPBC28F2.10c	ngg1	V	chromatin remodeling complex subunit Ngg1 (predicted)
SPBC28F2.11		V	INO80 complex subunit (predicted)
SPBC29A10.02	spo5	V	meiotic RNA-binding protein 1
SPBC29A10.03c	pcf1	V	chromatin remodeling complex subunit Rlf2 (predicted)
SPBC29A10.05	exo1	V	exonuclease I Exo1
SPBC29A10.06c	ely5	V	conserved fungal protein
SPBC29A10.07	pom152	V	nucleoporin Pom152
SPBC29A10.08	gas2	V	1,3-beta-glucanosyltransferase (predicted)
SPBC29A10.09c		V	CAF1 family ribonuclease
SPBC29A10.10c		V	tRNA-splicing endonuclease positive effector (predicted)
SPBC29A10.11c	vps902	V	guanyl-nucleotide exchange factor Vps902 (predicted)
SPBC29A10.12		V	HMG-box variant
SPBC29A10.13	atp7	V	F0-ATPase subunit D
SPBC29A10.14	rec8	V	meiotic cohesin complex subunit Rec8
SPBC29A10.16c		V	cytochrome b5 (predicted)
SPBC29A3.01	ccc2	V	heavy metal ATPase
SPBC29A3.02c	his7	V	phosphoribosyl-AMP cyclohydrolase/phosphoribosyl-ATP pyrophosphohydrolase His7
SPBC29A3.03c		V	ubiquitin-protein ligase E3 (predicted)
SPBC29A3.07c	sab14	V	U2 snRNP-associated protein Sf3b14 homolog (predicted)
SPBC29A3.08	pof4	V	elongin-A, F-box protein Pof4
SPBC29A3.09c		V	AAA family ATPase Gcn20 (predicted)
SPBC29A3.10c	atp14	V	F1-ATPase subunit H (predicted)
SPBC29A3.11c		V	mitochondrial carboxylic acid transporter
SPBC29A3.12	rps902	V	40S ribosomal protein S9
SPBC29A3.13	pdp1	V	PWWP domain protein
SPBC29A3.17	gef3	V	RhoGEF Gef3
SPBC29A3.18	cyt1	V	cytochrome c1
SPBC29A3.21		V	sequence orphan
SPBC29B5.01	atf1	V	transcription factor Atf1
SPBC29B5.02c	isp4	V	OPT oligopeptide transporter family
SPBC29B5.03c	rpl26	V	60S ribosomal protein L26
SPBC29B5.04c		V	conserved fungal protein
SPBC2A9.02		V	NAD dependent epimerase/dehydratase family protein
SPBC2A9.03		V	conserved protein (fungal and plant)
SPBC2A9.04c		V	sir antagonist ortholog (predicted)
SPBC2A9.05c	tvp23	V	DUF846 family protein
SPBC2A9.06c		V	di-trans,poly-cis-decaprenylcistransferase
SPBC2A9.07c		V	zf-PARP type zinc finger protein
SPBC2A9.11c		V	nuclear export factor
SPBC2A9.13		V	sequence orphan
SPBC2D10.03c		V	DUF866 domain protein
SPBC2D10.04		V	arrestin Aly1 related
SPBC2D10.05	exg3	V	glucan 1,3-beta-glucosidase Exg3
SPBC2D10.06	rep1	V	MBF transcription factor complex subunit Rep1
SPBC2D10.07c		V	mitochondrial inner membrane peptidase complex catalytic subunit
SPBC2D10.09		V	3-hydroxyisobutyryl-CoA hydrolase
SPBC2D10.10c	fib1	V	fibrillarin
SPBC2D10.11c	nap2	V	nucleosome assembly protein Nap2 (predicted)
SPBC2D10.12	rhp23	V	Rad23 homolog Rhp23
SPBC2D10.13	est1	V	telomerase regulator Est1
SPBC2D10.14c	myo51	V	myosin type V
SPBC2D10.15c	pth1	V	peptidyl-tRNA hydrolase Pth1 (predicted)
SPBC2D10.17	clr1	V	cryptic loci regulator Clr1
SPBC2D10.18	abc1	V	ABC1 kinase family protein
SPBC2D10.19c		V	sequence orphan
SPBC2D10.20	ubc1	V	ubiquitin conjugating enzyme Ubc1
[truncated: 1,042 more rows]

## Sheet: B. Spores
Systematic ID	Gene name	Gene dispensability. This study	Gene product description
SPAC10F6.02c	prp22	E	ATP-dependent RNA helicase Prp22
SPAC10F6.03c	cts1	E	CTP synthase (predicted)
SPAC1142.04		E	Noc2p-Noc3p complex subunit Noc2 family (predicted)
SPAC13F5.02c	ptr6	E	transcription factor TFIID complex subunit Taf7
SPAC1420.02c	cct5	E	chaperonin-containing T-complex epsilon subunit Cct5
SPAC1486.06		E	nicotinate phosphoribosyltransferase (predicted)
SPAC16E8.16		E	transcription factor TFIIB
SPAC17A5.06	ptr8	E	transcription factor TFIIH complex ERCC-3 subunit
SPAC17A5.15c		E	glutamate-tRNA ligase (predicted)
SPAC17G6.07c		E	SNARE Slt1 (predicted)
SPAC17H9.05	ebp2	E	rRNA processing protein Ebp2
SPAC1834.01	sup45	E	translation release factor eRF1
SPAC18G6.03	ypt3	E	GTPase Ypt3
SPAC18G6.06		E	U3 snoRNP-associated protein Utp11 (predicted)
SPAC18G6.14c	rps7	E	40S ribosomal protein S7 (predicted)
SPAC19A8.06		E	short chain dehydrogenase (predicted)
SPAC19A8.09		E	ER to Golgi transport protein Yos1 (predicted)
SPAC19G12.14	its3	E	1-phosphatidylinositol-4-phosphate 5-kinase Its3
SPAC1B1.03c	kap95	E	karyopherin Kap95
SPAC1D4.04	cct2	E	chaperonin-containing T-complex beta subunit Cct2 (predicted)
SPAC1F7.02c	has1	E	ATP-dependent RNA helicase Has1 (predicted)
SPAC1F7.03	pkd2	E	TRP-like ion channel
SPAC20G8.03	itr2	E	MFS myo-inositol transporter
SPAC21E11.06	tif224	E	translation initiation factor eIF2B delta subunit
SPAC222.06	mak16	E	nuclear HMG-like acidic protein Mak16 (predicted)
SPAC222.09	seb1	E	RNA-binding protein Seb1
SPAC22A12.15c	bip1	E	BiP
SPAC22E12.07	rna1	E	Ran GAP Rna1
SPAC22F8.08	sec24	E	COPII vesicle coat protein (predicted)
SPAC23A1.12c	frs1	E	phenylalanine-tRNA ligase beta subunit Frs1 (predicted)
SPAC23C11.03		E	U3 snoRNP-associated protein Mpp1 (predicted)
SPAC23C11.09	ala1	E	mitochondrial and cytoplasmic alanine-tRNA ligase Ala1 (predicted)
SPAC23G3.06		E	U3 snoRNP protein Nop58 (predicted)
SPAC25G10.08		E	translation initiation factor eIF3b (p84)
SPAC26A3.12c	dhp1	E	5'-3' exoribonuclease Dhp1
SPAC26A3.15c	nsp1	E	nucleoporin Nsp1
SPAC26H5.13c	kei1	E	DUF1753 family protein
SPAC27F1.09c	prp10	E	U2 snRNP-associated protein Sap155
SPAC29A4.15		E	cytoplasmic serine-tRNA ligase Srs1 (predicted)
SPAC29E6.06c		E	cytoplasmic cysteine-tRNA ligase Crs1 (predicted)
SPAC29E6.08	tbp1	E	TATA-binding protein (TBP)
SPAC2C4.11c	rbp28	E	RNA-binding protein Rbp28
SPAC2C4.13	vma16	E	V-type ATPase subunit c''
SPAC2E12.02	hsf1	E	transcription factor Hsf1
SPAC2E1P5.05		E	U3 snoRNP-associated protein Rrp9 (predicted)
SPAC2F7.13c	wrs1	E	tryptophan-tRNA ligase Wrs1 (predicted)
SPAC32A11.04c	tif212	E	translation initiation factor eIF2 beta subunit (predicted)
SPAC343.05	vma1	E	V-type ATPase subunit A
SPAC343.14c		E	translation initiation factor eIF2B
SPAC343.17c		E	WD repeat protein, human WDR70 family
SPAC3A12.14	cam1	E	calmodulin Cam1
SPAC3A12.16c	tim17	E	TIM23 translocase complex subunit Tim17
SPAC3A12.18	zwf1	E	glucose-6-phosphate 1-dehydrogenase (predicted)
SPAC3F10.03	grs1	E	mitochondrial and cytoplasmic glycine-tRNA ligase Grs1 (predicted)
SPAC3G9.06	frs2	E	cytoplasmic phenylalanine-tRNA ligase alpha subunit Frs2 (predicted)
SPAC3G9.09c	tif211	E	translation initiation factor eIF2 alpha subunit
SPAC3H8.06	aur1	E	inositol phosphorylceramide synthase (predicted)
SPAC4A8.13c	pts1	E	20S proteasome component beta 5
SPAC4D7.05	sum1	E	translation initiation factor eIF3i
SPAC4D7.09	tif223	E	translation initiation factor eIF2B
SPAC4G8.02c	sss1	E	translocon gamma subunit Sss1 (predicted)
SPAC4G9.04c		E	cleavage and polyadenylation specificity factor (predicted)
SPAC4H3.10c	pyk1	E	pyruvate kinase (predicted)
SPAC57A10.05c	pof1	E	F-box/WD repeat protein protein Pof1
SPAC607.03c	snu13	E	U3 snoRNP-associated protein Snu13
SPAC664.06	rlp7	E	60S ribosomal protein L7
SPAC664.11	ssc1	E	mitochondrial heat shock protein Hsp70
SPAC6F12.13c	fps1	E	geranyltranstransferase Fps1
SPAC6F6.07c	rps13	E	40S ribosomal protein S13 (predicted)
SPAC823.08c		E	ATP-dependent RNA helicase Rrp3 (predicted)
SPAC890.04c		E	ribosome biogenesis protein Ytm1 (predicted)
SPAC8C9.15c	tif225	E	translation initiation factor eIF2B epsilon subunit
SPAC9.03c	brr2	E	U5 snRNP complex subunit Brr2 (predicted)
SPAC926.04c	hsp90	E	heat shock protein Hsp90
SPAC926.08c		E	Brix domain protein Rpf2 (predicted)
SPAC9E9.06c		E	threonine synthase (predicted)
SPAP27G11.09c		E	GTP cyclohydrolase (predicted)
SPAP8A3.09c	paa1	E	protein phosphatase regulatory subunit Paa1
SPAPB8E5.07c		E	ribosome biogenesis protein Rrp12
SPBC106.06	cct4	E	chaperonin-containing T-complex delta subunit Cct4
SPBC106.14c	sda1	E	SDA1 family protein
SPBC12C2.06		E	ATP-dependent RNA helicase Dbp5
SPBC12D12.03	cct1	E	chaperonin-containing T-complex alpha subunit Cct1
SPBC13E7.01	cwf22	E	splicing factor Cwf22
SPBC13G1.09		E	bystin-family protein
SPBC14C8.02	tim44	E	TIM23 translocase complex subunit Tim44
SPBC14C8.06	arc1	E	ARP2/3 actin-organizing complex subunit Sop2
SPBC14C8.14c	pol5	E	DNA polymerase phi
SPBC14F5.06	rli1	E	iron-sulfur protein
SPBC1539.09c	trp1	E	anthranilate synthase component II
SPBC15D4.04	gpt2	E	UDP-N-acetylglucosamine--dolichyl-phosphateN-acetylglucosaminephosphotransferase
SPBC1604.21c	ptr3	E	ubiquitin activating enzyme (E1)
SPBC1685.03	sec11	E	signal peptidase subunit Sec11 (predicted)
SPBC16E9.10c		E	AAA family ATPase Rix7 (predicted)
SPBC16G5.14c	rps3	E	40S ribosomal protein S3
SPBC1703.10	ypt1	E	GTPase Ypt1
SPBC1709.02c	vrs1	E	cytoplasmic valine-tRNA ligase Vrs2 (predicted)
SPBC1773.07c	sbp1	E	Ran GTPase binding protein Sbp1
SPBC1773.10c	nrs1	E	cytoplasmic asparagine-tRNA ligase Nrs1 (predicted)
SPBC1773.11c	mug89	E	CDC50 domain protein
SPBC17D1.01		E	sequence orphan
SPBC17D1.03c		E	exosome subunit Rrp43 (predicted)
SPBC17D11.05	tif32	E	translation initiation factor eIF3a
SPBC17G9.03c	krs1	E	cytoplasmic lysine-tRNA ligase Krs1 (predicted)
SPBC17G9.13c		E	sequence orphan
SPBC19C2.07	fba1	E	fructose-bisphosphate aldolase Fba1
SPBC19C7.06	prs1	E	cytoplasmic proline-tRNA ligase Prs1 (predicted)
SPBC19F5.02c	utp4	E	U3 snoRNP protein Utp4 (predicted)
SPBC19F5.04		E	aspartate kinase (predicted)
SPBC1A4.10c	pmc1	E	mediator complex subunit Pmc1
SPBC211.03c		E	guanyl-nucleotide exchange factor (predicted)
SPBC215.09c	erg10	E	acetyl-CoA C-acetyltransferase Erg10 (predicted)
SPBC216.07c	tor2	E	phosphatidylinositol kinase Tor2
SPBC23E6.06c		E	3,4-dihydroxy-2-butanone 4-phosphate synthase (predicted)
SPBC23G7.05	sui1	E	translation initiation factor eIF1
SPBC25H2.02	trs1	E	cytoplasmic threonine-tRNA ligase Trs1 (predicted)
SPBC25H2.07	tif11	E	translation initiation factor eIF1A
SPBC25H2.12c	cct7	E	chaperonin-containing T-complex eta subunit Cct7
SPBC26H8.02c	sec9	E	SNAP-25 homologue, t-SNARE component Sec9
SPBC27B12.13	tom40	E	mitochondrial TOM complex subunit Tom40
SPBC2A9.08c	sec22	E	SNARE Sec22
SPBC31E1.04	pep12	E	SNARE Pep12
SPBC31E1.05	gle1	E	RNA export factor Gle1 (predicted)
SPBC31F10.06c	sar1	E	ADP-ribosylation factor Sar1
SPBC32H8.12c	act1	E	actin, act1
SPBC337.05c	cct8	E	chaperonin-containing T-complex theta subunit Cct8 (predicted)
SPBC354.02c	sec61	E	translocon alpha subunit Sec61
SPBC36B7.07	tlg1	E	SNARE Tgl1
SPBC36B7.09	gcn2	E	eIF2 alpha kinase Gcn2 (predicted)
SPBC3B9.03		E	signal recognition particle receptor alpha subunit Srp101
SPBC3B9.17	isa2	E	iron-sulfur protein Isa2
SPBC3H7.01	spo14	E	GDP/GTP exchange factor, WD repeat protein Spo14
SPBC409.05	skp1	E	SCF ubiquitin ligase complex subunit Skp1
SPBC428.16c	rhb1	E	Rheb GTPase Rhb1
SPBC4C3.03		E	homoserine kinase (predicted)
SPBC4C3.05c	nuc1	E	DNA-directed RNA polymerase I complex large subunit Nuc1
SPBC530.12c	pdf1	E	palmitoyl protein thioesterase-dolichol pyrophosphate phosphatase fusion 1
SPBC557.03c	pim1	E	GDP/GTP exchange factor (RanGEF)
SPBC56F2.07c		E	ribosome biogenesis factor recycling AAA family ATPase
SPBC646.10c		E	U3 snoRNP protein Nop56 (predicted)
SPBC646.11	cct6	E	chaperonin-containing T-complex zeta subunit Cct6
SPBC651.01c	nog1	E	GTP binding protein Nog1 (predicted)
SPBC651.08c	rpc1	E	DNA-directed RNA polymerase III complex large subunit Rpc1
SPBC691.02c		E	RINT1 family protein
SPBC713.04c		E	U3 snoRNP-associated protein Utp1
SPBC83.08	rvb2	E	AAA family ATPase Rvb2 (predicted)
SPBC887.03c	noc3	E	Noc2p-Noc3p complex subunit Noc3 (predicted)
SPBP23A10.15c	qcr1	E	mitochondrial processing peptidase complex beta subunit Qcr1
SPBP8B7.19	spt16	E	FACT complex component Spt16
SPCC1183.07		E	U3 snoRNP-associated protein Rrp5
SPCC11E10.02c	gpi8	E	pig-K
SPCC1281.06c		E	acyl-coA desaturase (predicted)
SPCC1450.15		E	pig-F (predicted)
SPCC1494.06c		E	ATP-dependent RNA helicase Dbp9 (predicted)
SPCC162.07	ent1	E	epsin
SPCC1620.06c		E	ribose-phosphate pyrophosphokinase (predicted)
SPCC1620.11	nup97	E	nucleoporin Nic96 homolog
SPCC1672.01		E	histidinol-phosphatase (predicted)
SPCC1672.02c	sap1	E	switch-activating protein Sap1
SPCC1672.05c	yrs1	E	cytoplasmic tyrosine-tRNA ligase Yrs1 (predicted)
SPCC1672.08c	tfa2	E	transcription factor TFIIE beta subunit Tfa2
SPCC1672.10	mis16	E	kinetochore protein Mis16
SPCC1739.13	ssa2	E	heat shock protein Ssa2
SPCC1739.15	wtf21	E	wtf element Wtf21
SPCC18.14c	rpp0	E	60S acidic ribosomal protein Rpp0 (predicted)
SPCC18.16c	fmn1	E	riboflavin kinase Fmn1
SPCC1827.05c		E	nucleolar RNA-binding protein NIFK (predicted)
SPCC188.06c	srp54	E	signal recognition particle subunit Srp54
SPCC1919.14c	bdp1	E	transcription factor TFIIIB complex subunit Bdp1 (predicted)
SPCC306.06c		E	ER membrane protein, BIG1 family (predicted)
SPCC31H12.07	sec231	E	GTPase activating protein Sec23a
SPCC320.10	srp72	E	signal recognition particle subunit Srp72
SPCC338.13	cog4	E	Golgi transport complex subunit Cog4 (predicted)
SPCC417.08	tef3	E	translation elongation factor eEF3
SPCC4G3.16		E	CMP/dCMP deaminase family
SPCC576.08c	rps2	E	40S ribosomal protein S2
SPCC584.04	sup35	E	translation release factor eRF3 (class II)
SPCC61.01c	str2	E	siderophore-iron transporter Str2
SPCC61.04c		E	Rab GTPase binding (predicted)
SPCC613.05c	rpl35	E	60S ribosomal protein L35
SPCC737.08		E	midasin (predicted)
SPCC74.01	sly1	E	SNARE binding protein Sly1 (predicted)
SPCC825.03c	psy1	E	SNARE Psy1
SPCC965.03	vma8	E	V-type ATPase subunit D (predicted)

## Sheet: C. Germination
Systematic ID	Gene name	Gene dispensability. This study	Gene product description
SPAC1002.11	gaa1	E	GPI-anchor transamidase complex subunit Gaa1 (predicted)
SPAC1002.16c		E	nicotinic acid plasma membrane transporter (predicted)
SPAC1071.10c	pma1	E	P-type proton ATPase Pma1
SPAC10F6.10		E	protein kinase, RIO family
SPAC11E3.07	vma4	E	V-type ATPase subunit E
SPAC12G12.02		E	rRNA processing protein, unnamed
SPAC13A11.02c	erg11	E	sterol 14-demethylase
SPAC13G7.01c	erg7	E	lanosterol synthase Erg7 (predicted)
SPAC144.15c	cog1	E	Golgi transport complex subunit Cog1 (predicted)
SPAC144.16		E	DUF59 family protein
SPAC1565.08	cdc48	E	AAA family ATPase Cdc48
SPAC15A10.02	taf12	E	transcription factor TFIID complex subunit A/ SAGA complex subunit (predicted)
SPAC15A10.04c	zpr1	E	EF-1 alpha binding zinc finger protein Zpr1 (predicted)
SPAC167.02	ptb1	E	geranylgeranyltransferase II beta subunit
SPAC167.03c	snu66	E	U4/U6 x U5 tri-snRNP complex subunit Snu66 (predicted)
SPAC1687.11	spb1	E	rRNA methyltransferase Spb1 (predicted)
SPAC16C9.03	nmd3	E	export adaptor (predicted)
SPAC1782.03	saf3	E	microfibrillar-associated protein family protein
SPAC1786.03	cut11	E	integral membrane nucleoporin
SPAC17C9.03	tif471	E	translation initiation factor eIF4G
SPAC17G8.01c	trl1	E	tRNA ligase Trl1 (predicted)
SPAC1834.02	aro1	E	pentafunctional aromatic polypeptide Aro1 (predicted)
SPAC1834.11c	sec18	E	secretory pathway protein Sec18 (predicted)
SPAC18G6.11c	rrn3	E	ribosomal DNA (rDNA) transcription factor Rrn3
SPAC19D5.05c	imp3	E	U3 snoRNP-associated protein Imp3 (predicted)
SPAC1B3.14	vma3	E	V-type ATPase subunit c
SPAC1B9.03c		E	RNA-binding protein involved in ribosomal large subunit assembly and maintenance (predicted)
SPAC1D4.08	pis1	E	CDP-diacylglycerol--inositol 3-phosphatidyltransferase Pis1 (predicted)
SPAC1D4.10	trz1	E	tRNA endonuclease
SPAC1F5.06	lsh1	E	heat shock protein Lhs1 (predicted)
SPAC22A12.12c		E	exosome subunit Rrp40 (predicted)
SPAC22E12.10c	etp1	E	mitochondrial type I [2Fe-2S] ferredoxin Etp1/ cytochrome oxidase cofactor Cox15, fusion
SPAC22E12.13c	rlp24	E	60S ribosomal protein L24-3 (L30)
SPAC22E12.16c	pik1	E	phosphatidylinositol kinase Pik1
SPAC22E12.17c	glo3	E	ARF GTPase activating protein
SPAC22F8.06	pam1	E	20S proteasome component beta 6
SPAC22F8.10c	sap145	E	U2 snRNP-associated protein Sap145 (predicted)
SPAC22G7.10		E	mRNA cleavage and polyadenylation specificity factor complex subunit, Fip1 homolog (predicted)
SPAC22H10.05c		E	mRNA cleavage and polyadenylation specificity factor complex subunit (predicted)
SPAC22H10.12c	gdi1	E	GDP dissociation inhibitor Gdi1 (predicted)
SPAC23A1.05		E	serine palmitoyl transferase A subunit (predicted)
SPAC23A1.08c	rpl3401	E	60S ribosomal protein L34
SPAC23A1.19c		E	RecQ type DNA helicase Hrq1 (predicted)
SPAC23C11.05		E	inorganic pyrophosphatase
SPAC23C11.17	mdm28	E	mitochondrial inner membrane protein involved in potassium ion transport
SPAC23C4.13	bet1	E	SNARE Bet1
SPAC23C4.14	alg1	E	mannosyltransferase complex subunit Alg1 (predicted)
SPAC23C4.15	rpb5	E	DNA-directed RNA polymerase I, II and III subunit Rpb5
SPAC23D3.07	pup1	E	20S proteasome component beta 2
SPAC23G3.01	rpb2	E	DNA-directed RNA polymerase II complex subunit Rpb2
SPAC23H4.03c	erv25	E	COPII-coated vesicle component Erv25 (predicted)
SPAC23H4.06	gln1	E	glutamate-ammonia ligase Gln1
SPAC23H4.07c	srp102	E	signal recognition particle receptor beta subunit Srp102 (predicted)
SPAC24C9.03	mvd1	E	diphosphomevalonate decarboxylase (predicted)
SPAC24H6.06	sld3	E	DNA replication pre-initiation complex subunit Sld3
SPAC26A3.05	chc1	E	clathrin heavy chain Chc1 (predicted)
SPAC26A3.08	smb1	E	Sm snRNP core protein Smb1
SPAC26F1.03	pda1	E	pyruvate dehydrogenase e1 component alpha subunit Pda1
SPAC26F1.06	gpm1	E	monomeric 2,3-bisphosphoglycerate (BPG)-dependent phosphoglycerate mutase (PGAM)
SPAC26F1.13c	lrs1	E	cytoplasmic leucine-tRNA ligase Lrs1 (predicted)
SPAC27D7.07c	smd1	E	Sm snRNP core protein Smd1
SPAC29B12.07	sec16	E	multidomain vesicle coat component Sec16
SPAC2C4.03c	smd2	E	Sm snRNP core protein Smd2
SPAC2F7.05c		E	translation initiation factor eIF5 (predicted)
SPAC2G11.14	taf111	E	transcription factor TFIID complex subunit Taf111
SPAC31A2.04c		E	20S proteasome component beta 4 (predicted)
SPAC31A2.07c	dbp10	E	ATP-dependent RNA helicase Dbp10 (predicted)
SPAC31G5.16c	dpm1	E	dolichol-phosphate mannosyltransferase catalytic subunit Dpm1
SPAC323.02c	pup2	E	20S proteasome component alpha 5
SPAC3A11.12c	rpt5	E	19S proteasome regulatory subunit Rpt5 (predicted)
SPAC3F10.08c		E	rRNA processing protein Faf1 (predicted)
SPAC3G9.10c	rrp41	E	exosomal 3'-to-5' phosphorolytic exoribonuclease Ski6 (predicted)
SPAC4A8.16c	tif33	E	translation initiation factor eIF3c (predicted)
SPAC4D7.04c		E	cis-prenyltransferase (predicted)
SPAC4D7.12c	fet5	E	ATP binding protein Fet5 (predicted)
SPAC4F10.09c		E	ribosome biogenesis protein Noc1 (predicted)
SPAC4F8.12c	spp42	E	U5 snRNP complex subunit Spp42
SPAC4G8.12c		E	alpha-1,2-mannosyltransferase (predicted)
SPAC4G9.08c	rpc2	E	DNA-directed RNA polymerase III complex subunit Rpc2
SPAC4H3.08		E	short chain dehydrogenase (predicted)
SPAC56E4.04c	cut6	E	acetyl-CoA carboxylase
SPAC56F8.10	met9	E	methylenetetrahydrofolate reductase Met9
SPAC56F8.11	spc3	E	signal peptidase subunit Spc3 (predicted)
SPAC57A7.06		E	U3 snoRNP protein Utp14 (predicted)
SPAC57A7.10c	sec21	E	coatomer gamma subunit Sec21 (predicted)
SPAC630.12		E	phosphoprotein phosphatase (predicted)
SPAC637.05c	vma2	E	V-type ATPase V1 subunit B
SPAC637.08		E	iron-sulfur cluster assembly ATPase Nbp35
SPAC644.04	pct1	E	RNA 5'-triphosphatase
SPAC644.16		E	RNA-binding protein
SPAC664.05	rpl13	E	60S ribosomal protein L13
SPAC6B12.11	drc1	E	DNA replication protein Drc1
SPAC6F12.08c		E	exocyst complex subunit Exo84
SPAC6F12.17	rna14	E	mRNA cleavage and polyadenylation specificity factor complex subunit Rna14
SPAC6F6.05	ost2	E	oligosaccharyltransferase epsilon subunit (predicted)
SPAC6F6.10c	arc2	E	ARP2/3 actin-organizing complex subunit Arc34
SPAC6G10.04c		E	20S proteasome component alpha 6 subunit Pre5
SPAC6G9.11	syb1	E	SNAP receptor, synaptobrevin family
SPAC732.01	vma11	E	V-type ATPase proteolipid subunit
SPAC7D4.10	vma13	E	V-type ATPase subunit H (predicted)
SPAC7D4.11c	sec39	E	secretory pathway protein Sec39 (predicted)
SPAC806.02c		E	Par A family ATPase iron cluster assembly protein
SPAC823.06	taf3	E	transcription factor TFIID complex subunit Taf3 (predicted)
SPAC890.08	rpl31	E	60S ribosomal protein L31
SPAC959.02	sec17	E	alpha SNAP (predicted)
SPAC959.03c		E	U3 snoRNP-associated protein Utp7
SPAC959.10	sen15	E	tRNA-splicing endonuclease subunit Sen15
SPAC9E9.07c	ypt2	E	GTPase Ypt2
SPAP14E8.03	bos1	E	SNARE Bos1
SPAP7G5.02c	gua2	E	GMP synthase [glutamine-hydrolyzing] (predicted)
SPAPB1A10.02	scm3	E	chromosome segregation protein (predicted)
SPAPB2B4.05	vma5	E	V-type ATPase subunit C (predicted)
SPAPB8E5.09	rvb1	E	AAA family ATPase Rvb1 (predicted)
SPBC119.01	rpn3	E	19S proteasome regulatory subunit Rpn3
SPBC119.09c		E	ORMDL family protein
SPBC11G11.06c	sme1	E	Sm snRNP core protein Sme1
SPBC1289.03c	spi1	E	Ran GTPase Spi1
SPBC1289.05c	vma10	E	V-type ATPase subunit G
SPBC12C2.11		E	glutamine-fructose-6-phosphate transaminase (predicted)
SPBC13E7.02	cwf24	E	zf-C3HC4 type (RING finger)/GCN5-related N acetyltransferase fusion protein
SPBC13G1.05		E	DUF747 family protein
SPBC13G1.11	ykt6	E	SNARE Ykt6
SPBC146.01	med15	E	mediator complex subunit Med15 (predicted)
SPBC146.05c	cwf25	E	complexed with Cdc5 protein Cwf25
SPBC1539.05	cog3	E	Golgi transport complex subunit Cog3 (predicted)
SPBC1604.06c		E	CBF/Mak21 family
SPBC1604.15	gpi16	E	pig-T (predicted)
SPBC1677.02	dpm3	E	dolichol-phosphate mannosyltransferase subunit 3
SPBC16A3.05c	rae1	E	RNA export factor Rae1
SPBC16C6.07c	rpt1	E	19S proteasome regulatory subunit Rpt1 (predicted)
SPBC16C6.13c	sec27	E	coatomer beta' subunit (predicted)
SPBC16G5.01	rpn12	E	19S proteasome regulatory subunit Rpn12
SPBC16H5.02	pfk1	E	6-phosphofructokinase (predicted)
SPBC1703.05		E	protein kinase, RIO family
SPBC1709.08	cft1	E	cleavage factor one Cft1 (predicted)
SPBC1711.07		E	WD repeat protein Rrb1 (predicted)
SPBC1718.04		E	glycerol-3-phosphate O-acyltransferase (predicted)
SPBC1734.01c	esf1	E	RNA-binding protein
SPBC17A3.04c	rar1	E	cytoplasmic methionine-tRNA ligase Mrs1 (predicted)
SPBC17D11.07c	rpn2	E	19S proteasome regulatory subunit Rpn2 (predicted)
SPBC1826.01c	mot1	E	TATA-binding protein associated factor Mot1
SPBC18E5.02c		E	serine palmitoyltransferase complex subunit (predicted)
SPBC18E5.12c	mas2	E	mitochondrial processing peptidase complex alpha subunit Mas2
SPBC18H10.03	tif35	E	translation initiation factor eIF3g
SPBC19C2.03	rpc10	E	DNA-directed RNA polymerase I, II and III subunit Rpc10
SPBC19F5.05c	ppp1	E	pescadillo-family BRCT domain protein
SPBC244.02c		E	U3 snoRNP-associated protein Utp6 (predicted)
SPBC25B2.09c	mrs1	E	mitochondrial and cytoplasmic arginine-tRNA ligase Rrs1/Mrs1 (predicted)
SPBC26H8.07c	nda3	E	tubulin beta
SPBC27.01c		E	secretory pathway protein Pga2 (predicted)
SPBC27B12.12c		E	CorA family magnesium ion transporter (predicted)
SPBC28F2.06c	mdm12	E	Mdm10/Mdm12/Mmm1 complex subunit Mdm12
SPBC28F2.12	rpb1	E	DNA-directed RNA polymerase II large subunit
SPBC29A3.16	rrs1	E	ribosome biogenesis protein Rrs1 (predicted)
SPBC2F12.14c	gua1	E	IMP dehydrogenase Gua1 (predicted)
SPBC2G2.11		E	N-myristoyltransferase 1
SPBC2G2.12	hrs1	E	mitochondrial and cytoplasmic histidine-tRNA ligase Hrs1
SPBC2G2.16		E	mannose-6-phosphate isomerase (predicted)
SPBC30B4.05	kap109	E	karyopherin Kap109
SPBC31E1.06	bms1	E	GTP binding protein Bms1
SPBC32F12.10		E	phosphoglucomutase (predicted)
SPBC32H8.10	cdk9	E	cyclin-dependent protein kinase Cdk9
SPBC336.02		E	18S rRNA dimethylase
SPBC342.02	qrs1	E	cytoplasmic glutaminyl-tRNA ligase Qrs1 (predicted)
SPBC359.02	alr2	E	alanine racemase Alr2
SPBC36.08c	cog2	E	Golgi transport complex subunit Cog2 (predicted)
SPBC365.09c		E	human KIN homolog
SPBC3B8.09		E	U3 snoRNP-associated protein Utp3 (predicted)
SPBC3B9.02c	cwf28	E	splicing factor Cwf28
SPBC3B9.10	vti1	E	SNARE Vti1
SPBC3B9.18c	vma7	E	V-type ATPase subunit F (predicted)
SPBC3E7.14	smf1	E	Sm snRNP core protein Smf1
SPBC4.07c	rpt2	E	19S proteasome regulatory subunit Rpt2
SPBC409.13		E	6,7-dimethyl-8-ribityllumazine synthase (predicted)
SPBC409.15		E	rRNA processing protein Tsr2 (predicted)
SPBC4C3.10c	pre3	E	20S proteasome component beta 1
SPBC4F6.18c	arf1	E	ADP-ribosylation factor, Arf family Arf1
SPBC543.04		E	UPF0171 family protein
SPBC577.09	ckn1	E	ERCC-8 DNA repair homolog (predicted)
SPBC582.07c	rpn7	E	19S proteasome regulatory subunit Rpn7
SPBC649.05	cut12	E	spindle pole body protein Cut12
SPBC660.16		E	phosphogluconate dehydrogenase, decarboxylating
SPBC713.10	tim16	E	TIM23 translocase complex subunit Tim16
SPBC887.19	rft1	E	Man5GlcNac2-PP-Dol translocation protein Rft1
SPBC8D2.06	irs1	E	cytoplasmic isoleucine-tRNA ligase Irs1 (predicted)
SPBC947.07		E	ribosome biogenesis protein Rrp14-C
SPBP19A11.03c	mts4	E	19S proteasome regulatory subunit Mts4
SPBP23A10.07	rpa2	E	DNA-directed RNA polymerase I complex subunit Rpa2
SPBP8B7.15c		E	ubiquitin-protein ligase E3 RBBP6 family involved in mRNA cleavage (predicted)
SPBP8B7.20c		E	RNA methyltransferase Nop2 (predicted)
SPBP8B7.29		E	para-aminobenzoate synthase (predicted)
SPBPJ4664.04		E	coatomer alpha subunit (predicted)
SPCC1020.04c	rpb6	E	DNA-directed RNA polymerase I, II and III subunit Rpb6
SPCC1183.08c	rpl101	E	60S ribosomal protein L10a
SPCC1223.14		E	chorismate synthase (predicted)
SPCC1259.15c	ubc11	E	ubiquitin conjugating enzyme E2-C
SPCC1281.01	ags1	E	alpha-1,4-glucan synthase Ags1
SPCC1442.09	trp3	E	anthranilate synthase component I
SPCC1450.04	tef5	E	translation elongation factor EF-1 beta subunit (eEF1B)
SPCC162.09c	hmg1	E	3-hydroxy-3-methylglutaryl-CoA reductase
SPCC1672.07		E	U3 snoRNP-associated protein Utp21 (predicted)
SPCC1682.10	rpn8	E	19S proteasome regulatory subunit Rpn8 (predicted)
SPCC16A11.06c	gpi10	E	pig-B
SPCC1753.04	tol1	E	3'(2'),5'-bisphosphate nucleotidase/inositol-1,4-bisphosphate 1-phosphatase
SPCC1795.05c		E	uridylate kinase
SPCC18.04	pof6	E	F-box protein Pof6
SPCC18.05c		E	notchless-like protein
SPCC188.11	prp45	E	splicing factor Prp45
SPCC191.07	cyc1	E	cytochrome c (putative)
SPCC330.08	alg11	E	alpha-1,2-mannosyltransferase Alg11
SPCC4G3.07c	phf1	E	PHD finger containing protein Phf1
SPCC576.07	ret3	E	coatomer zeta subunit (predicted)
SPCC576.09	rps20	E	40S ribosomal protein S20
SPCC576.10c	rpt3	E	19S proteasome regulatory subunit Rpt3 (predicted)
SPCC622.09	htb1	E	histone H2B (alpha)
SPCC63.05		E	TAP42 family protein (predicted)
SPCC63.07		E	tRNA guanylyltransferase (predicted)
SPCC645.10		E	ATP(CTP) tRNA nucleotidyltransferase (predicted)
SPCC895.04c	ufe1	E	SNARE Ufe1
SPCC962.03c	cut15	E	karyopherin Cut15
SPCC970.03		E	cytochrome b5 reductase (predicted)
SPCP1E11.08		E	ribosome biogenesis protein Nsa2 (predicted)
SPCP31B10.08c	rpl35a	E	60S ribosomal protein L35a

## Sheet: D Miss E
Systematic ID	Gene name	Gene dispensability. This study	Gene product description
SPAC1002.04c	taf11	E	transcription factor TFIID complex subunit Taf11
SPAC1002.09c	dld1	E	dihydrolipoamide dehydrogenase Dld1
SPAC1006.07		E	translation initiation factor eIF4A
SPAC1071.01c	pta1	E	mRNA cleavage and polyadenylation specificity factor complex subunit Pta1
SPAC1093.04c		E	tRNA nucleotidyltransferase (predicted)
SPAC1093.05		E	ATP-dependent RNA helicase Hca4 (predicted)
SPAC110.03	cdc42	E	Rho family GTPase Cdc42
SPAC11E3.02c		E	C2 domain protein
SPAC11H11.06	arp2	E	ARP2/3 actin-organizing complex subunit Arp2
SPAC12B10.02c		E	sequence orphan
SPAC12G12.05c	taf9	E	SAGA complex/ transcription initiation factor Taf9 (predicted)
SPAC12G12.14c	pfs2	E	WD repeat protein Pfs2
SPAC13F5.06c	sec10	E	exocyst complex subunit Sec10
SPAC13G6.11c	erg12	E	mevalonate kinase Erg12 (predicted)
SPAC13G7.08c	crb3	E	WD repeat protein Crb3
SPAC144.07c		E	conserved eukaryotic protein
SPAC144.09c	sfc2	E	RNA polymerase III transcription factor TFIIIA
SPAC144.10c	gwt1	E	pig-W
SPAC144.12		E	ribose 5-phosphate isomerase (predicted)
SPAC1486.05	nup189	E	nucleoporin Nup189
SPAC1556.07	pmm1	E	phosphomannomutase Pmm1
SPAC1565.05		E	sequence orphan
SPAC15E1.08	naa10	E	NatA N-acetyltransferase complex subunit Ard1 (predicted)
SPAC1687.02		E	CAAX prenyl protease (predicted)
SPAC1687.03c	rfc4	E	DNA replication factor C complex subunit Rfc4 (predicted)
SPAC16E8.02		E	DUF962 family protein
SPAC16E8.03	gna1	E	glucosamine-phosphate N-acetyltransferase
SPAC16E8.04c		E	chorismate mutase (predicted)
SPAC16E8.07c	vph1	E	V-type ATPase subunit a
SPAC16E8.15	tif45	E	translation initiation factor eIF4E, 4F complex subunit
SPAC1782.10c	nhp2	E	RNA-binding protein Nhp2 (predicted)
SPAC17A2.03c	vma6	E	V-type ATPase subunit d
SPAC17A5.03	rpl301	E	60S ribosomal protein L3
SPAC17G6.09	sec62	E	ER protein translocation subcomplex subunit Sec62 (predicted)
SPAC17G6.10	ssr1	E	SWI/SNF and RSC complex subunit Ssr1
SPAC17G6.16c	ysh1	E	mRNA cleavage and polyadenylation specificity factor complex subunit Ysh1
SPAC17G8.04c	arc5	E	ARP2/3 actin-organizing complex subunit Arc15
SPAC17G8.12		E	sequence orphan
SPAC17H9.02		E	TRAMP complex ATP-dependent RNA helicase (predicted)
SPAC17H9.07		E	signal recognition particle subunit Srp21 (predicted)
SPAC18B11.11		E	GTPase activating protein (predicted)
SPAC1952.01		E	Pig-U
SPAC19A8.15	trp2	E	tryptophan synthase (predicted)
SPAC19B12.01		E	TPR repeat protein, TTC27 family
SPAC19B12.02c	gas1	E	1,3-beta-glucanosyltransferase (predicted)
SPAC19B12.05c	fcp1	E	CTD phosphatase Fcp1
SPAC1A6.02		E	WD repeat protein, human WDR55 family
SPAC1B1.01	deb1	E	transcription factor Rdp1
SPAC1B3.09c		E	Noc2p-Noc3p complex subunit Noc2 family (predicted)
SPAC1F12.09	gpi17	E	pig-S
SPAC1F3.01	rrp6	E	exosome subunit Rrp6 (predicted)
SPAC21E11.07		E	iron-sulphur cluster biogenesis protein (predicted)
SPAC222.11	hem13	E	coproporphyrinogen III oxidase (predicted)
SPAC227.02c		E	rRNA processing protein Rrp15 (predicted)
SPAC227.08c	yth1	E	zinc finger protein Yth1
SPAC22A12.05	rpc11	E	DNA-directed RNA polymerase III complex subunit Rpc11
SPAC22A12.09c	sap114	E	splicing factor Sap114
SPAC22A12.13	mug84	E	pig-P (subunit) (predicted)
SPAC22F3.05c	alp41	E	ADP-ribosylation factor Alp41
SPAC22H10.10	alp21	E	tubulin specific chaperone cofactor E
SPAC23C11.12	hcn1	E	anaphase-promoting complex subunit Hcn1
SPAC23C4.10	sec2	E	guanyl-nucleotide exchange factor Sec2 (predicted)
SPAC23C4.18c	rad4	E	BRCT domain protein Rad4
SPAC23C4.19	spt5	E	transcription elongation factor Spt5
SPAC23D3.02	rfc2	E	DNA replication factor C complex subunit Rfc2
SPAC23G3.09	taf4	E	transcription factor TFIID complex subunit Taf4 (predicted)
SPAC24H6.01c		E	membrane bound O-acyltransferase, MBOAT (predicted)
SPAC25H1.08c		E	ribosome biogenesis protein Sqt1 (predicted)
SPAC27E2.10c	rfc3	E	DNA replication factor C complex subunit Rfc3
SPAC27F1.02c	cdc8	E	tropomyosin
SPAC27F1.07	ost1	E	dolichyl-diphospho-oligosaccharide-protein glycosyltransferase (predicted)
SPAC29E6.03c	uso1	E	ER to Golgi tethering factor Uso1 (predicted)
SPAC29E6.04	nnf1	E	kinetochore protein Nnf1
SPAC2C4.04c		E	conserved eukaryotic protein
SPAC2C4.12c		E	tRNA 2'-phosphotransferase Tpt1 (predicted)
SPAC2F3.06c	kap104	E	karyopherin Kap104
SPAC2F3.09	hem1	E	5-aminolevulinate synthase
SPAC2F3.10	vps54	E	GARP complex subunit Vps54 (predicted)
SPAC2G11.02	urb2	E	ribosome biogenesis protein Urb2 (predicted)
SPAC30D11.08c	phf2	E	PHD finger containing protein Phf2
SPAC31G5.08	ups1	E	uroporphyrinogen-III synthase Ups1
SPAC343.01c	erg8	E	phosphomevalonate kinase (predicted)
SPAC3A12.04c		E	RNase P and RNase MRP subunit p30 (predicted)
SPAC3A12.05c	taf2	E	TATA-binding protein associated factor Taf2 (predicted)
SPAC3A12.15	vps53	E	GARP complex subunit Vps53 (predicted)
SPAC3G6.10c	vps51	E	GARP complex subunit Vps51 (predicted)
SPAC3G9.12	peg1	E	CLASP family microtubule-associated protein
SPAC3G9.15c	fcf2	E	rRNA processing protein Fcf2 (predicted)
SPAC3G9.16c	bet5	E	TRAPP complex subunit Bet5 (predicted)
SPAC3H5.06c	pol1	E	DNA polymerase alpha catalytic subunit
SPAC458.03	tel2	E	Tel2/Rad-5/Clk-2 family protein Tel2
SPAC458.07	tfa1	E	transcription factor TFIIE alpha subunit Tfa1
SPAC4A8.15c	cdc3	E	profilin
SPAC4F8.04		E	Brix domain protein Rpf1 (predicted)
SPAC4F8.07c	hxk2	E	hexokinase 2
SPAC4F8.14c	hcs1	E	3-hydroxy-3-methylglutaryl-CoA synthase
SPAC56E4.02c	alg13	E	N-acetylglucosaminyldiphosphodolichol N-acetylglucosaminyltransferase Alg13 (predicted)
SPAC57A7.11	mip1	E	WD repeat protein Mip1
SPAC630.03	arp3	E	actin-like protein Arp3
SPAC630.08c	erg25	E	C-4 methylsterol oxidase (predicted)
SPAC637.04		E	cargo-transport protein Ypp1 (predicted)
SPAC637.12c	mst1	E	histone acetyltransferase Mst1
SPAC644.10	med11	E	sequence orphan
SPAC644.18c	bet3	E	TRAPP complex subunit Bet3 (predicted)
SPAC6B12.13		E	protein phosphatase inhibitor (predicted)
SPAC6C3.09		E	RNase P subunit (predicted)
SPAC6F12.11c	sfc1	E	transcription factor TFIIIC complex A box associated subunit Sfc1
SPAC6F12.16c	mtr4	E	ATP-dependent RNA helicase, TRAMP complex subunit Mtr4
SPAC6F6.08c	cdc16	E	two-component GAP Cdc16
SPAC6G10.05c	trs120	E	TRAPP complex subunit Trs120 (predicted)
SPAC6G10.09		E	glucosidase I Gls1 (predicted)
SPAC6G9.06c	pcp1	E	pericentrin Pcp1
SPAC6G9.07c	arc4	E	ARP2/3 actin-organizing complex subunit Arc4
SPAC7D4.09c		E	steroid dehydrogenase (predicted)
SPAC821.08c	slp1	E	sleepy homolog Slp1
SPAC823.04		E	rRNA processing protein, DUF947 family (predicted)
SPAC823.07		E	GPI-phospholipase A2 activity regulator (predicted)
SPAC823.12	vps11	E	zinc finger protein Pep5/Vps11 (predicted)
SPAC8F11.04		E	U3 snoRNP-associated protein Cic1/Utp30 family (predicted)
SPACUNK4.06c	rpb7	E	DNA-directed RNA polymerase complex II subunit Rpb7
SPAP27G11.03		E	D123 family
SPAP8A3.08	cdc4	E	myosin II light chain
SPAPB17E12.11		E	N-oligosaccharyltransferase gamma subunit (predicted)
SPAPB1A10.04c	cwp1	E	geranylgeranyltransferase I alpha subunit Cwp1
SPAPB1A10.06c		E	ATP-dependent RNA helicase Dhr1 (predicted)
SPAPB1E7.03	rpc82	E	DNA-directed RNA polymerase III complex subunit Rpc82 (predicted)
SPAPB1E7.10	rpc17	E	DNA-directed RNA polymerase III complex subunit Rpc17
SPAPB2B4.01c	gpi12	E	pig-L (predicted)
SPAPJ698.03c	prp12	E	U2 snRNP-associated protein Sap130 (predicted)
SPBC106.15	idi1	E	isopentenyl-diphosphate delta-isomerase Idi1
SPBC1105.07c		E	nuclear pore associated protein Thp1-Sac3 complex subunit (predicted)
SPBC119.15		E	AAA family ATPase, unknown biological role
SPBC1198.04c	zas1	E	zinc finger protein Zas1
SPBC1198.13c	tfg2	E	transcription factor TFIIF complex beta subunit Tfg2 (predicted)
SPBC11B10.01	alg2	E	mannosyltransferase complex subunit Alg2
SPBC11B10.03	cog8	E	Golgi transport complex subunit Cog8 (predicted)
SPBC11C11.03	ndc80	E	spindle pole body protein Ndc80
SPBC11C11.04c	alp1	E	tubulin specific chaperone cofactor D
SPBC11G11.04	trs20	E	TRAPP complex subunit Trs20 (predicted)
SPBC1271.02	stt3	E	oligosaccharyltransferase subunit Stt3
SPBC1289.07c	rpc40	E	DNA-directed RNA polymerase I and III subunit Rpc40 (predicted)
SPBC1347.05c		E	DNAJ domain protein Scj1
SPBC1347.10	cdc23	E	MCM-associated protein Mcm10
SPBC1348.06c		E	conserved fungal family
SPBC13A2.03		E	phosphatidate cytidylyltransferase
SPBC13E7.05	gpi14	E	pig-M
SPBC13G1.07	swf1	E	palmitoyltransferase (predicted)
SPBC146.07	prp2	E	U2AF large subunit (U2AF-59)
SPBC146.14c	sec26	E	coatomer beta subunit (predicted)
SPBC14C8.01c	cut2	E	securin
SPBC14C8.07c	cdc18	E	MCM loader cdc18
SPBC14F5.02		E	sequence orphan
SPBC14F5.05c	sam1	E	S-adenosylmethionine synthetase
SPBC15C4.03		E	Rab geranylgeranyltransferase escort protein (predicted)
SPBC15D4.14	taf73	E	SAGA complex/transcription factor TFIID complex subunit 5 Taf73
SPBC1604.05	pgi1	E	glucose-6-phosphate isomerase (predicted)
SPBC1685.16	vma9	E	V-type ATPase subunit e
SPBC16A3.09c	ufd1	E	Cdc48-Ufd1-Npl4 complex component Ufd1 (predicted)
SPBC16A3.15c	nda2	E	tubulin alpha 1
SPBC16E9.05	erg6	E	delta-sterol C-methyltransferase Erg6 (predicted)
SPBC16G5.08	trp4	E	phosphoribosylanthranilate transferase Trp4
SPBC16G5.10		E	exosome subunit Rrp42 (predicted)
SPBC16G5.18	erg24	E	C-14 sterol reductase Erg24
SPBC1709.07	erg27	E	3-keto sterol reductase (predicted)
SPBC1709.15c	cft2	E	cleavage factor two Cft2/polyadenylation factor CPSF-73 (predicted)
SPBC1711.16		E	WD repeat protein Pwp1 (predicted)
SPBC1734.10c		E	mRNA processing protein (predicted)
SPBC1734.14c	suc1	E	cyclin-dependent protein kinase regulatory subunit Suc1
SPBC1778.08c	arc3	E	ARP2/3 actin-organizing complex subunit Arc21
SPBC1861.08c	lea1	E	U2 snRNP-associated protein Lea1 (predicted)
SPBC18H10.12c	rpl701	E	60S ribosomal protein L7
SPBC19C2.05	ran1	E	serine/threonine protein kinase Ran1
SPBC19C2.12	mrpl51	E	mitochondrial ribosomal protein subunit L51
SPBC19C2.15c		E	phosphoprotein phosphatase (predicted)
SPBC19F5.03		E	inositol polyphosphate phosphatase (predicted)
SPBC19F8.07	mcs6	E	cyclin-dependent kinase activating kinase Crk1
SPBC19G7.14c	cog5	E	Golgi transport complex subunit Cog5 (predicted)
SPBC1A4.03c	top2	E	DNA topoisomerase II
SPBC1A4.08c	cct3	E	chaperonin-containing T-complex gamma subunit Cct3
SPBC1A4.11c		E	sequence orphan
SPBC211.08c		E	exosomal ribonuclease, PH-like
SPBC21B10.11	dpm2	E	dolichol-phosphate mannosyltransferase subunit 2 (predicted)
SPBC21C3.10c		E	5-amino-6-(5-phosphoribosylamino) uracil reductase
SPBC21D10.05c	ucp3	E	GTPase activating protein Ucp3 (predicted)
SPBC21H7.02	taf10	E	SAGA complex/transcription factor TFIID complex subunit Taf10 (predicted)
SPBC21H7.05	sfc6	E	transcription factor TFIIIC complex subunit Sfc6
SPBC25H2.06c	hrf1	E	COPII-coated vesicle component Hrf1 (predicted)
SPBC27B12.02		E	sequence orphan
SPBC27B12.06	gpi13	E	pig-O (predicted)
SPBC28E12.05	esf2	E	U3 snoRNP-associated protein Esf2 (predicted)
SPBC28F2.09	toa1	E	transcription factor TFIIA complex large subunit (predicted)
SPBC29A3.06		E	CGI-48 family
SPBC2A9.09		E	phosducin family protein
SPBC2A9.10		E	Bin3 family
SPBC2G5.05		E	transketolase (predicted)
SPBC2G5.07c	rpc25	E	DNA-directed RNA polymerase III complex subunit Rpc25
SPBC30D10.07c		E	biotin-protein ligase (predicted)
SPBC30D10.11	gpi1	E	pig-Q
SPBC31F10.04c	srb4	E	mediator complex subunit Srb4
SPBC32C12.02	ste11	E	transcription factor Ste11
SPBC32F12.04	gtb1	E	gamma-tubulin
SPBC32H8.04c		E	rRNA processing protein Fcf1 (predicted)
SPBC336.07	sfc3	E	transcription factor TFIIIC complex subunit Sfc3
SPBC336.11	vps52	E	GARP complex subunit Vps52 (predicted)
SPBC337.12		E	human ZC3H3 homolog
SPBC337.13c	gtr1	E	Gtr1/RagA G protein Gtr1
SPBC337.14	rpb4	E	DNA-directed RNA polymerase II complex subunit Rpb4
SPBC3B9.01		E	Hsp70 nucleotide exchange factor (predicted)
SPBC3B9.12	trs23	E	TRAPP complex subunit Trs23 (predicted)
SPBC3B9.16c	nup120	E	nucleoporin Nup120
SPBC3B9.19	mge1	E	mitochondrial GrpE domain chaperone protein
SPBC3D6.07	gpi3	E	pig-A
SPBC3E7.13c	syf2	E	splicing factor, SYF2 family
SPBC3F6.02c		E	3 beta-hydroxysteroid dehydrogenase/delta 5-->4-isomerase (predicted)
SPBC4.03c		E	COPII-coated vesicle component Sfb3 (putative)
SPBC409.09c	mis13	E	kinetochore protein Mis13
SPBC428.18	cdt1	E	replication licensing factor Cdt1
SPBC4B4.01c		E	fumble family pantothenate kinase (predicted)
SPBC4B4.09	usp105	E	U1 snRNP-associated protein Usp105
SPBC4F6.07c		E	ATP-dependent RNA helicase Mak5 (predicted)
SPBC4F6.13c		E	WD repeat/BOP1NT protein
SPBC4F6.14		E	RNA-binding protein
SPBC543.06c	dbp8	E	ATP-dependent RNA helicase Dbp8 (predicted)
SPBC646.05c	erg9	E	squalene synthase Erg9
SPBC646.07c		E	enoyl reductase
SPBC646.16		E	20S proteasome component alpha 1 (predicted)
SPBC660.13c	ssb1	E	DNA replication factor A subunit Ssb1
SPBC685.05	gpi15	E	pig-H (predicted)
SPBC713.12	erg1	E	squalene monooxygenase Erg1 (predicted)
SPBC776.08c		E	Nrap
SPBC776.10c	cog6	E	Golgi transport complex peripheral subunit Cog6 (predicted)
SPBC800.06	brx1	E	ribosome biogenesis protein Brx1
SPBC800.13		E	histone H4 variant
SPBC83.14c	rfc5	E	DNA replication factor C complex subunit Rfc5 (predicted)
SPBC839.10	usp107	E	U1 snRNP-associated protein Usp107
SPBC839.12	rpc31	E	DNA-directed RNA polymerase III complex subunit Rpc31
SPBC887.13c		E	3-oxoacyl-[acyl-carrier-protein]-synthase (condensing enzyme)
SPBC8D2.14c	sed5	E	SNARE Sed5 (predicted)
SPBC8D2.15	lip5	E	mitochondrial lipoic acid synthetase (predicted)
SPBC9B6.08	clc1	E	clathrin light chain
SPBC9B6.10	cdc37	E	Hsp90 co-chaperone Cdc37
SPBP16F5.06		E	ribosome biogenesis protein Nop6
SPBP19A11.01	gcv3	E	glycine decarboxylase complex subunit H
SPBP22H7.09c	mis15	E	kinetochore protein Mis15
SPBP23A10.08	alp5	E	actin-like protein Arp4
SPBP4H10.06c	cut14	E	condensin subunit Cut14
SPBP8B7.03c	rpl402	E	60S ribosomal protein L2
SPBP8B7.05c		E	carbonic anhydrase (predicted)
SPCC1183.01	sec15	E	exocyst complex subunit Sec15 (predicted)
SPCC1183.03c		E	frataxin homolog
SPCC1235.10c	sec6	E	exocyst complex subunit Sec6
SPCC1259.06	taf8	E	transcription factor TFIID complex subunit 8 (predicted)
SPCC1393.06c		E	rRNA processing protein Ipi1
SPCC1442.06	pre8	E	20S proteasome component alpha 2
SPCC1442.12	pps1	E	phosphatidylserine synthase Pps1
SPCC1450.10c		E	iron hydrogenase (predicted)
SPCC1450.13c		E	riboflavin synthase
SPCC1494.02c	taf13	E	transcription factor TFIID complex subunit Taf13 (predicted)
SPCC14G10.01		E	dephospho-CoA kinase (predicted)
SPCC14G10.02		E	ribosome biogenesis protein Urb1
SPCC1620.05		E	Rab geranylgeranyltransferase alpha subunit (predicted)
SPCC16A11.09c	tim23	E	TIM23 translocase complex subunit Tim23
SPCC16C4.18c	taf6	E	histone H4-like TAF Taf6, SAGA complex subunit
SPCC1795.04c	pre10	E	20S proteasome component alpha 7
SPCC1795.11	sum3	E	ATP-dependent RNA helicase Sum3
SPCC18.07	rpc53	E	DNA-directed RNA polymerase III complex subunit Rpc53 (predicted)
SPCC1827.06c		E	aspartate semialdehyde dehydrogenase (predicted)
SPCC1906.01	mpg1	E	mannose-1-phosphate guanyltransferase Mpg1
SPCC191.08		E	DUF1715 family protein
SPCC1919.02		E	pig-X
SPCC285.03		E	ATP-dependent RNA helicase Dbp6
SPCC285.08	ret2	E	coatomer delta subunit Ret2 (predicted)
SPCC290.02	rpc34	E	DNA-directed RNA polymerase III complex subunit Rpc34
SPCC320.09	hem15	E	ferrochelatase
SPCC320.11c		E	RNA-binding protein
SPCC330.09		E	rRNA processing protein Enp2 (predicted)
SPCC330.13	rpc37	E	DNA-directed RNA polymerase III complex subunit Rpc37
SPCC338.15	wbp1	E	dolichyl-di-phosphooligosaccharide-protein glycotransferase subunit (predicted)
SPCC338.17c	rad21	E	kleisin
SPCC4B3.18		E	phosphopantothenate-cysteine ligase
SPCC4G3.18		E	ribosome biogenesis protein Rix1 (predicted)
SPCC550.04c	gpi2	E	pig-C
SPCC553.06	swp1	E	oligosaccharyltransferase subunit
SPCC553.11c		E	transcription factor TFIIA complex small subunit (predicted)
SPCC576.03c	tpx1	E	thioredoxin peroxidase Tpx1
SPCC576.15c	ksg1	E	serine/threonine protein kinase Ksg1
SPCC584.05	sec1	E	SNARE binding protein Sec1
SPCC584.14	mug160	E	human ATXN10 ortholog
SPCC5E4.03c	taf5	E	SAGA complex subunit/TATA-binding protein associated factor/transcription factor TFIID complex subunit Taf5
SPCC622.10c		E	exocyst complex subunit Sec5 (predicted)
SPCC63.12c	pup3	E	20S proteasome component beta 3
SPCC645.06c	rgf3	E	RhoGEF Rgf3
SPCC663.05c	cia1	E	histone chaperone Cia1
SPCC736.12c	mmi1	E	YTH family protein Mmi1
SPCC777.05	gtr2	E	Gtr1/RagA G protein Gtr2
SPCC790.02	pep3	E	ubiquitin-protein ligase E3 (predicted)
SPCC830.03		E	AAA family ATPase Grc3 (predicted)
SPCC830.05c	epl1	E	histone acetyltransferase complex subunit Epl1 (predicted)
SPCC962.02c	bir1	E	survivin homolog
SPCC962.06c	bpb1	E	zinc finger protein Bpb1
SPCC970.09	sec8	E	exocyst complex subunit Sec8
SPCC970.12	mis18	E	kinetochore protein Mis18

## Sheet: E. Miss V
Systematic ID	Gene name	Gene dispensability. This study	Gene product description
SPAC1006.03c	red1	V	human CCDC131 homolog
SPAC1071.02	mms19	V	TFIIH regulator (predicted)
SPAC15E1.04		V	thymidylate synthase (predicted)
SPAC16E8.06c	nop12	V	RNA-binding protein Nop12
SPAC222.04c	ies6	V	chromatin remodeling complex associated protein Ies6 (predicted)
SPAC22A12.07c	ogm1	V	protein O-mannosyltransferase Ogm1
SPAC22F8.11	plc1	V	phosphoinositide phospholipase C Plc1
SPAC27E2.11c		V	sequence orphan
SPAC27F1.08	pdt1	V	Nramp family manganese ion transporter
SPAC4C5.02c	ryh1	V	GTPase Ryh1
SPAC824.02		V	GPI inositol deacylase
SPAC9G1.07		V	sequence orphan
SPAP27G11.06c	vas2	V	AP-1 adaptor complex subunit (predicted)
SPBC146.09c	lsd1	V	histone demethylase SWIRM1
SPBC16A3.01	spn3	V	septin Spn3
SPBC1703.15c	vps33	V	vacuolar sorting protein Vps33
SPBC1734.04	anp1	V	mannosyltransferase complex subunit, Anp family (predicted)
SPBC18E5.04	rpl1001	V	60S ribosomal protein L10
SPBC19G7.16	iws1	V	transcription elongation factor complex subunit Iws1 (predicted)
SPBC27.02c	ask1	V	DASH complex subunit Ask1
SPBC2G2.03c	sbh1	V	translocon beta subunit Sbh1
SPBC4F6.06	kin1	V	microtubule affinity-regulating kinase Kin1
SPBP16F5.07	apm1	V	AP-1 adaptor complex subunit Apm1 (predicted)
SPBPB2B2.15		V	conserved fungal family
SPCC1020.11c		V	DUF786 family protein
SPCC14G10.04		V	sequence orphan
SPCC1672.06c	asp1	V	inositol hexakisphosphate kinase/inositol pyrophosphate synthase (predicted)
SPCC4B3.15	mid1	V	medial ring protein Mid1
SPCC4F11.03c		V	sequence orphan
SPCC736.08	cbf11	V	CBF1/Su(H)/LAG-1 family transcription factor
SPCC895.05	for3	V	formin For3

## Sheet: F. Miss weak V
Systematic ID	Gene name	Gene dispensability. This study	Gene product description
SPAC105.01c	kha1	V	potassium ion/proton antiporter
SPAC10F6.01c	sir1	V	sulfite reductase beta subunit (predicted)
SPAC10F6.04		V	RCC domain protein Ats1 (predicted)
SPAC11E3.03	pcs1	V	chromosome segregation protein Pcs1 (predicted)
SPAC11E3.05		V	ubiquitin-protein ligase E3
SPAC11G7.04	ubi1	V	ribosomal-ubiquitin fusion protein Ubi1
SPAC14C4.09	agn1	V	glucan endo-1,3-alpha-glucosidase Agn1
SPAC14C4.16	dad3	V	DASH complex subunit Dad3
SPAC15A10.06		V	CPA1 sodium ion/proton antiporter
SPAC1687.12c	coq4	V	ubiquinone biosynthesis protein Coq4 (predicted)
SPAC16A10.05c	dad1	V	DASH complex subunit Dad1
SPAC16E8.01	shd1	V	cytoskeletal protein binding protein Sla1 family (predicted)
SPAC1782.11	met14	V	adenylyl-sulfate kinase (predicted)
SPAC1783.02c	vps66	V	acyltransferase (predicted)
SPAC17A2.14		V	CorA family magnesium ion transporter
SPAC17A5.07c	ulp2	V	SUMO deconjugating cysteine peptidase Ulp2 (predicted)
SPAC17C9.07	alg8	V	glucosyltransferase Alg8
SPAC17D4.04		V	tRNA (cytosine-5-)-methyltransferase (predicted)
SPAC17G8.13c	mst2	V	histone acetyltransferase Mst2
SPAC17H9.08		V	mitochondrial coenzyme A transporter
SPAC1805.07c	dad2	V	DASH complex subunit Dad2
SPAC1805.14		V	sequence orphan
SPAC1834.07	klp3	V	kinesin-like protein Klp3
SPAC1851.04c	ric1	V	guanyl-nucleotide exchange factor (predicted)
SPAC18G6.13		V	sequence orphan
SPAC19E9.02	fin1	V	serine/threonine protein kinase Fin1
SPAC19G12.12	dlp1	V	decaprenyl diphosphate synthase subunit 2 Dlp1
SPAC1B1.04c		V	poly(A)-specific ribonuclease complex subunit Pan3 (predicted)
SPAC1D4.11c	lkh1	V	dual specificity protein kinase Lkh1
SPAC1F3.07c	rsc58	V	RSC complex subunit Rsc58
SPAC20H4.02	dsc3	V	conserved fungal protein
SPAC20H4.11c	rho5	V	Rho family GTPase Rho5
SPAC21E11.04	ppr1	V	L-azetidine-2-carboxylic acid acetyltransferase
SPAC227.10		V	prefoldin subunit 2 (predicted)
SPAC22E12.11c	set3	V	histone lysine methyltransferase Set3
SPAC22G7.02	kap111	V	karyopherin Kap111
SPAC23D3.09	arp42	V	SWI/SNF and RSC complex subunit Arp42
SPAC23H3.04		V	conserved fungal protein
SPAC23H4.14	vam6	V	guanyl-nucleotide exchange factor Vam6
SPAC24B11.09		V	human BRP44 ortholog
SPAC24B11.10c	chr3	V	chitin synthase regulatory factor Chr3 (predicted)
SPAC24B11.13	hem3	V	hydroxymethylbilane synthase
SPAC24H6.09	gef1	V	RhoGEF Gef1
SPAC25B8.03	psd2	V	phosphatidylserine decarboxylase
SPAC25G10.01		V	RNA-binding protein
SPAC25H1.07	emc1	V	DUF1620 family protein
SPAC26H5.05		V	IPT/TIG ankyrin repeat protein
SPAC27E2.01		V	alpha-amylase homolog (predicted)
SPAC31F12.01	zds1	V	zds family protein Zds1
SPAC31G5.04		V	homoisocitrate dehydrogenase
SPAC31G5.18c	sde2	V	ubiquitin family, human C1ORF55 related
SPAC3A11.14c	pkl1	V	kinesin-like protein Pkl1
SPAC3F10.16c		V	GTP binding protein, HSR1-related (predicted)
SPAC3G9.02	oar2	V	3-oxoacyl-[acyl-carrier-protein] reductase Oar2 (predicted)
SPAC3G9.08	png1	V	ING family homolog Png1
SPAC3H1.06c		V	membrane transporter (predicted)
SPAC3H1.09c	avt3	V	vacuolar amino acid transporter (predicted)
SPAC3H5.09c		V	conserved fungal protein
SPAC3H5.10	rpl3202	V	60S ribosomal protein L32
SPAC458.05	pik3	V	phosphatidylinositol 3-kinase Pik3
SPAC4A8.05c	myp2	V	myosin II heavy chain
SPAC4F10.04	rrd1	V	protein phosphatase type 2A, intrinsic regulator (predicted)
SPAC4F10.05c		V	mitochondrial lipoate-protein ligase (predicted)
SPAC4G8.11c	atp10	V	F1-F0 ATPase assembly protein (predicted)
SPAC57A7.08	pzh1	V	serine/threonine protein phosphatase Pzh1
SPAC5D6.13		V	Golgi phosphoprotein 3 family
SPAC5H10.05c		V	FAD binding oxidoreductase (predicted)
SPAC607.02c		V	conserved fungal protein
SPAC630.13c	tsc2	V	tuberin
SPAC644.15	rpp101	V	60S acidic ribosomal protein Rpp1-1
SPAC664.02c	arp8	V	actin-like protein Arp8 (predicted)
SPAC6B12.03c		V	HbrB family protein
SPAC6C3.08		V	proteasome regulatory particle, gankyrin (predicted)
SPAC6F6.09	eaf6	V	NuA4 histone acetyltransferase complex subunit (predicted)
SPAC7D4.12c		V	DUF1212 family protein
SPAC821.09	eng1	V	endo-1,3-beta-glucanase Eng1
SPAC823.05c	tlg2	V	SNARE Tlg2 (predicted)
SPAC8C9.07		V	rRNA processing protein Fyv7 (predicted)
SPAC8F11.10c	pvg1	V	pyruvyltransferase
SPAC926.03	rlc1	V	myosin II regulatory light chain
SPAC977.01		V	S. pombe specific 5Tm protein family
SPAC9G1.03c	rpl3001	V	60S ribosomal protein L30
SPAC9G1.06c	cyk3	V	cytokinesis protein Cyk3
SPAPB18E9.04c		V	sequence orphan
SPAPB1A10.15	arv1	V	Arv1-like family protein
SPBC1105.15c	htd2	V	3-hydroxyacyl-ACP dehydratase Htd2 (predicted)
SPBC119.07	ppk19	V	serine/threonine protein kinase Ppk19
SPBC119.08	pmk1	V	MAP kinase Pmk1
SPBC119.12		V	Golgi matrix protein (predicted)
SPBC1271.12	kes1	V	oxysterol binding protein (predicted)
SPBC13G1.08c	ash2	V	Ash2-trithorax family protein
SPBC146.08c		V	translation initiation factor eIF1A-like
SPBC14F5.03c	kap123	V	karyopherin Kap123
SPBC1539.06		V	acyl-coenzyme A binding protein (predicted)
SPBC1539.07c		V	glutathione-dependent formaldehyde dehydrogenase (predicted)
SPBC1604.01	mug158	V	sulfatase modifying factor 1 related
SPBC1604.08c	imp1	V	importin alpha
SPBC16E9.09c		V	COPII vesicle coat component Erp5/Erp6
SPBC16H5.08c		V	ribosome biogenesis ATPase, Arb family ABCF2-like (predicted)
SPBC1706.03	fzo1	V	mitochondrial fusion GTPase protein
SPBC1709.03		V	conserved fungal protein
SPBC1711.09c		V	SNARE associated Golgi protein (predicted)
SPBC1734.12c	alg12	V	dolichyl pyrophosphate Man7GlcNAc2 alpha-1,3-glucosyltransferase Alg12 (predicted)
SPBC1773.04		V	flavonol reductase/cinnamoyl-CoA reductase family
SPBC1778.01c	zuo1	V	zuotin (predicted)
SPBC1861.01c	cnp3	V	CENP-C
SPBC1921.06c	pvg3	V	beta-1,3-galactosyltransferase
SPBC19C7.03	cyr1	V	adenylate cyclase
SPBC19C7.12c	omh1	V	alpha-1,2-mannosyltransferase (predicted)
SPBC19G7.03c	rps3002	V	40S ribosomal protein S30
SPBC19G7.10c		V	topoisomerase associated protein (predicted)
SPBC19G7.17		V	translocon subunit Sec61 homolog (predicted)
SPBC1D7.01		V	prefoldin subunit 1 (predicted)
SPBC1D7.03	mug80	V	cyclin Clg1 (predicted)
SPBC23E6.08	sat1	V	Golgi membrane exchange factor subunit Sat1 (predicted)
SPBC24C6.06	gpa1	V	G-protein alpha subunit
SPBC26H8.04c		V	DEP domain protein
SPBC26H8.08c	grn1	V	GTPase Grn1
SPBC27.06c	mgr2	V	mitochondrial membrane protein Mgr2 (predicted)
SPBC27.08c	sua1	V	sulfate adenylyltransferase
SPBC27B12.08	sip1	V	AP-1 accessory protein (predicted)
SPBC27B12.09c		V	FAD transporter
SPBC28E12.03	rga4	V	Rho-type GTPase activating protein Rga4
SPBC29A10.01	ccr1	V	NADPH-cytochrome p450 reductase
SPBC2D10.16	mhf1	V	CENP-S homolog
SPBC2F12.15c	pfa3	V	palmitoyltransferase (predicted)
SPBC30B4.03c	adn1	V	conserved protein (fungal and plant)
SPBC30D10.13c	pdb1	V	pyruvate dehydrogenase e1 component beta subunit Pdb1
SPBC31E1.02c	pmr1	V	P-type ATPase, calcium transporting Pmr1
SPBC31F10.09c	nut2	V	mediator complex subunit Med10
SPBC32F12.08c	duo1	V	DASH complex subunit Duo1
SPBC336.14c	ppk26	V	serine/threonine protein kinase Ppk26
SPBC365.10	arp5	V	actin-like protein Arp5 (predicted)
SPBC3B9.13c	rpp102	V	60S acidic ribosomal protein Rpp1-2
SPBC3D6.13c	pdi2	V	protein disulfide isomerase (predicted)
SPBC3E7.09		V	Sad1-UNC-like C-terminal
SPBC3H7.03c		V	2-oxoglutarate dehydrogenase (lipoamide) (e1 component of oxoglutarate dehydrogenase complex) (predicted)
SPBC4F6.12	pxl1	V	paxillin-like protein Pxl1
SPBC609.05	pob3	V	FACT complex component Pob3
SPBC660.11	tcg1	V	single-stranded telomeric binding protein Tgc1
SPBC685.07c	rpl2701	V	60S ribosomal protein L27
SPBC6B1.04	mde4	V	monopolin-like complex subunit Mde4
SPBC776.04	sec2302	V	GTPase activating protein Sec23b (predicted)
SPBC776.15c	kgd2	V	dihydrolipoamide S-succinyltransferase, e2 component of oxoglutarate dehydrogenase complex (predicted)
SPBC83.03c	tas3	V	RITS complex subunit 3
SPBC83.18c	fic1	V	C2 domain protein
SPBC839.13c	rpl1601	V	60S ribosomal protein L13/L16
SPBC8D2.17		V	alpha-1,2-galactosyltransferase (predicted)
SPBC947.02	apl2	V	AP-1 adaptor complex subunit Apl2 (predicted)
SPBC947.04		V	DIPSY family
SPBP4H10.04	ppb1	V	serine/threonine protein phosphatase, calcineurin catalytic subunit Ppb1
SPBP4H10.08	qcr10	V	ubiquinol-cytochrome-c reductase complex subunit Qcr10
SPBP4H10.20	nhm1	V	m7G(5')pppN diphosphatase (predicted)
SPBP8B7.13	vac7	V	conserved fungal protein
SPBP8B7.28c	stc1	V	sequence orphan
SPCC11E10.05c	ynd1	V	nucleoside diphosphatase
SPCC1223.05c	rpl3702	V	60S ribosomal protein L37
SPCC1259.01c	rps1802	V	40S ribosomal protein S18
SPCC1259.02c		V	aminopeptidase (predicted)
SPCC126.01c		V	conserved fungal protein
SPCC1393.07c	mug4	V	sequence orphan
SPCC162.05	coq3	V	hexaprenyldihydroxybenzoate methyltransferase
SPCC16A11.03c		V	DUF2009 protein
SPCC16C4.11	pef1	V	Pho85/PhoA-like cyclin-dependent kinase Pef1
SPCC16C4.13c	rpl1201	V	60S ribosomal protein L12.1/L12A
SPCC1753.05	rsm1	V	RNA export factor Rsm1
SPCC1827.04		V	ankyrin repeat protein, unknown biological role
SPCC1840.06	atp5	V	F0-ATPase delta subunit
SPCC191.06		V	sequence orphan
SPCC23B6.04c		V	sec14 cytosolic factor family
SPCC330.11	btb1	V	BTB/POZ domain protein Btb1
SPCC417.02	dad5	V	DASH complex subunit Dad5
SPCC576.11	rpl15	V	60S ribosomal protein L15
SPCC613.06	rpl902	V	60S ribosomal protein L9
SPCC613.08		V	CDK regulator, involved in ribosome export (predicted)
SPCC663.04	rpl39	V	60S ribosomal protein L39
SPCC663.06c		V	short chain dehydrogenase (predicted)
SPCC663.12	cid12	V	poly(A) polymerase Cid12
SPCC736.04c	gma12	V	alpha-1,2-galactosyltransferase Gma12
SPCC736.14	dis1	V	microtubule-associated protein Dis1
SPCC74.02c		V	mRNA cleavage and polyadenylation specificity factor complex associated protein
SPCC74.09	mug24	V	RNA-binding protein, rrm type
SPCC757.07c	ctt1	V	catalase
SPCC757.09c	rnc1	V	RNA-binding protein that suppresses calcineurin deletion Rnc1
SPCC794.09c	ef1a-a	V	translation elongation factor EF-1 alpha Ef1a-a
SPCC794.10		V	UTP-glucose-1-phosphate uridylyltransferase (predicted)
SPCC825.01		V	ribosome biogenesis ATPase, Arb family ABCF1-like (predicted)
SPCC970.06		V	cargo receptor for soluble proteins (predicted)
SPCP1E11.04c	pal1	V	membrane associated protein Pal1
SPCP1E11.06	apl4	V	AP-1 adaptor complex gamma subunit Apl4 (predicted)
SPCP1E11.11	puf6	V	Puf family RNA-binding protein

## Sheet: G. Long HP
Systematic ID	Gene name	Gene dispensability. This study	cell length >15.6 (st dev)	Gene product description
SPAC1002.10c	sgt1	E		SGT1 family transcriptional regulator Sgt1
SPAC1006.08	etd1	E		ethanol-hypersensitive mutant protein
SPAC11E3.08c	nse6	V		Smc5-6 complex non-SMC subunit Nse6
SPAC1250.01	snf21	E		ATP-dependent DNA helicase Snf21
SPAC12B10.12c	rhp41	V		DNA repair protein Rhp41
SPAC12G12.06c		E		RNA 3'-terminal phosphate cyclase (predicted)
SPAC12G12.13c	cid14	V		poly(A) polymerase Cid14
SPAC13C5.02	dre4	V		DNA replication protein Dre4
SPAC13C5.07	rad32	V		Rad32 nuclease
SPAC13F5.01c	msh1	V	16.5 (2.24)	MutS protein homolog 1
SPAC13G6.05c	trs33	E		TRAPP complex subunit Bet3 (predicted)
SPAC144.11	rps1102	V		40S ribosomal protein S11
SPAC1486.03c		E		RNA-binding splicing factor
SPAC1486.09		E		ribosome biogenesis protein Nob1 (predicted)
SPAC1556.01c	rad50	V		DNA repair protein Rad50
SPAC1565.06c	spg1	E		GTPase Spg1
SPAC15A10.03c	rhp54	V		Rad54 homolog Rhp54
SPAC15A10.12c		E		sedlin family protein
SPAC15F9.03c	nxt2	E		nuclear transport factor Nxt2 (predicted)
SPAC16.02c	srp2	E		mRNA export factor Srp2
SPAC1610.01		V	16.3(2.52)	conserved fungal protein
SPAC1687.01	rpc19	E		DNA-directed RNA polymerase I and III subunit Rpc19
SPAC1687.04	mcb1	E		conserved eukaryotic protein
SPAC16C9.05	cph1	V	18.07(1.53)	Clr6 histone deacetylase associated PHD protein-1 Cph1
SPAC1751.03		E		translation initiation factor eIF3m
SPAC1783.04c	hst4	V		Sir2 family histone deacetylase Hst4
SPAC17A5.02c	dbr1	V		RNA lariat debranching enzyme Dbr1
SPAC17A5.14	exo2	V		exonuclease II Exo2
SPAC17C9.01c	nuc2	E		anaphase-promoting complex subunit Apc3
SPAC17C9.13c	cut8	V		tethering factor for nuclear proteasome Cut8
SPAC17D4.02	cdc45	E		DNA replication pre-initiation complex subunit Cdc45
SPAC17G6.12	cul1	E		cullin 1
SPAC17G8.03c	dpb3	E		DNA polymerase epsilon subunit Dpb3
SPAC17G8.09	shg1	V		Csp15 family protein
SPAC17H9.10c	ddb1	V		damaged DNA binding protein Ddb1
SPAC17H9.19c	cdt2	V		WD repeat protein Cdt2
SPAC1805.17	crm1	E		nuclear export receptor Crm1
SPAC18B11.07c	rhp6	V		Rad6 homolog, ubiquitin conjugating enzyme E2 Rhp6
SPAC18G6.07c	mra1	E		ribosome biogenesis protein Mra1
SPAC18G6.09c		V	19.25(1.86)	sequence orphan
SPAC1952.13	ned1	E		lipin Ned1
SPAC19A8.12	dcp2	E		mRNA decapping complex subunit Dcp2
SPAC19D5.04	ptr1	E		HECT domain
SPAC19G12.07c	rsd1	E		RNA-binding protein Rsd1
SPAC1B2.05	mcm5	E		MCM complex subunit Mcm5
SPAC1B3.12c	rpb10	E		DNA-directed RNA polymerase I, II, and III subunit Rpb10
SPAC1D4.12	rad15	E		transcription factor TFIIH complex subunit Rad15
SPAC1D4.14	tho2	E		THO complex subunit Tho2 (predicted)
SPAC1F5.04c	cdc12	E		formin Cdc12
SPAC1F5.10		V	16.22(1.23)	ATP-dependent RNA helicase, eIF4A related (predicted)
SPAC1F7.05	cdc22	E		ribonucleoside reductase large subunit Cdc22
SPAC1F8.07c		E		pyruvate decarboxylase (predicted)
SPAC20G4.06c	adf1	E		cofilin
SPAC20G8.01	cdc17	E		ATP-dependent DNA ligase Cdc17
SPAC20G8.05c	cdc15	E		cell division control protein Cdc15
SPAC20H4.01	utp5	E		U3 snoRNP-associated protein Utp5
SPAC20H4.07	rhp57	V		RecA family ATPase Rhp57
SPAC227.12		E		U4/U6 x U5 tri-snRNP complex subunit Prp4 family (predicted)
SPAC22E12.02		E		RNA-binding protein
SPAC22E12.08	rrn10	E		RNA polymerase I upstream activation factor complex subunit Rrn10
SPAC22F8.12c	shf1	V	18.75(2.25),19.76(3.03)	small histone ubiquitination factor Shf1
SPAC22G7.09c	nup45	E		nucleoporin Nup45
SPAC23A1.16c	rtr1	E		RNA polymerase II-associated protein Rtr1 (predicted)
SPAC23C11.04c	pnk1	V		DNA kinase/phosphatase Pnk1
SPAC23C11.10		V	16.01(2.72)	conserved eukaryotic protein
SPAC23C11.13c	hpt1	V	16.2(1.59)	xanthine phosphoribosyltransferase (predicted)
SPAC23C11.16	plo1	E		Polo kinase Plo1
SPAC23D3.06c	nup146	E		nucleoporin Nup146
SPAC23D3.08	usp108	E		U1 snRNP-associated protein Usp108
SPAC23H3.02c	ini1	E		RING finger-like protein Ini1
SPAC23H3.03c	npr2	V		nitrogen permease regulator family
SPAC23H3.10	ssr2	E		SWI/SNF and RSC complex subunit Ssr2 (predicted)
SPAC23H4.12	alp13	V		Clr6 histone deacetylase complex subunit Alp13
SPAC23H4.18c	rbx1	E		RING-box protein 1
SPAC24B11.06c	sty1	V		MAP kinase Sty1
SPAC24B11.11c	sid2	E		Sid2p-Mob1p kinase complex protein kinase subunit Sid2
SPAC24C9.06c		E		aconitate hydratase
SPAC24C9.11		E		MIF4G/MA4 domain protein
SPAC24H6.05	cdc25	E		serine/threonine protein phosphatase Cdc25
SPAC24H6.12c	uba3	E		NEDD8 activating enzyme
SPAC25B8.02	sds3	E		Clr6 histone deacetylase complex subunit Sds3 (predicted)
SPAC25B8.16		E		RNase P and RNase MRP subunit (predicted)
SPAC25G10.07c	cut7	E		kinesin-like protein Cut7
SPAC26A3.03c	rmi1	E		RecQ mediated genome instability protein Rmi1
SPAC26A3.09c	rga2	V		Rho-type GTPase activating protein Rga2
SPAC26H5.06	pot1	E		telomere end-binding protein Pot1
SPAC27D7.14c	tpr1	V	17.32(3.8),18.44(3.97)	RNA polymerase II associated Paf1 complex subunit Tpr1
SPAC27E2.05	cdc1	E		DNA polymerase delta small subunit Cdc1
SPAC29A4.04c	cbf5	E		pseudouridylate synthase (predicted)
SPAC29A4.08c	prp19	E		ubiquitin-protein ligase E4
SPAC29A4.18	prw1	V		Clr6 histone deacetylase complex subunit Prw1
SPAC29A4.20	elp3	V		elongator complex, histone acetyltransferase subunit Elp3 (predicted)
SPAC29E6.02	prp3	E		U4/U6 x U5 tri-snRNP complex subunit Prp3 (predicted)
SPAC2F3.17c	lsm6	E		U6 snRNP-associated protein Lsm6
SPAC2F7.14c		E		exosome subunit Rrp4 (predicted)
SPAC2G11.11c	prh1	E		ATP-dependent RNA helicase Prh1
SPAC30.02c		V	17.79(1.75)	elongator complex associated protein Kti2 (predicted)
SPAC30D11.03	ddx27	E		ATP-dependent RNA helicase Ddx27/Drs1 (predicted)
SPAC30D11.10	rad22	V		DNA recombination protein Rad22
SPAC30D11.13	hus5	V		SUMO conjugating enzyme Hus5
SPAC31G5.01	sap49	E		RNA-binding protein Sap49
SPAC31G5.19		V	16.3(2.13)	ATPase with bromodomain protein
SPAC323.06c	uba5	E		NEDD8 activating enzyme (predicted)
SPAC323.08		E		ribonuclease MRP complex subunit (predicted)
SPAC343.03	apc11	E		anaphase-promoting complex subunit Apc11
SPAC343.09	ubx3	V		UBX domain protein Ubx3
SPAC3A11.08	pcu4	E		cullin 4
SPAC3A12.07	rpb11	E		DNA-directed RNA polymerase II complex subunit Rpb11
SPAC3A12.11c	cwf2	E		RNA-binding protein Cwf2
SPAC3C7.03c	rhp55	V		RecA family ATPase Rhp55
SPAC3C7.08c	elf1	V		AAA family ATPase ELf1
SPAC3G6.02	dss1	V		mRNA export protein Dss1
SPAC3G9.14	sak1	E		transcriptional repressor Sak1
SPAC3H5.11		E		NAD/NADH kinase (predicted)
SPAC3H8.05c	mms1	V	17.82(3.96)	conserved fungal protein
SPAC4A8.11c	fas2	E		fatty acid synthase alpha subunit Lsd1
SPAC4C5.04	rad31	V		SUMO E1-like activator enzyme Rad31
SPAC4F10.11	spn1	V		septin Spn1
SPAC4F8.13c	rng2	E		IQGAP
SPAC4G8.10	gos1	V		SNARE Gos1 (predicted)
SPAC4G9.03	adk1	E		adenylate kinase Adk1
SPAC4H3.11c	ppc89	E		spindle pole body protein Ppc89
SPAC4H3.13		V		transcription factor Pcc1 (predicted)
SPAC521.05	rps802	V	15.63(1.29)	40S ribosomal protein S8
SPAC56F8.03		E		translation initiation factor IF2 (predicted)
SPAC57A10.02	cdr2	V		protein kinase Cdr2
SPAC630.14c	tup12	V	17.55(1.68)	transcriptional corepressor Tup12
SPAC644.05c		E		deoxyuridine 5'-triphosphate nucleotidohydrolase (predicted)
SPAC644.06c	cdr1	V		GIN4 family protein kinase Cdr1
SPAC644.12	cdc5	E		cell division control protein Cdc5
SPAC644.14c	rhp51	V		recombinase Rhp51
SPAC6B12.02c	mus7	V		DNA repair protein Mus7/Mms22
SPAC6B12.09	trm10	V		tRNA m(1)G methyltransferase Trm10 (predicted)
SPAC6B12.10c	spp1	E		DNA primase catalytic subunit Spp1
SPAC6B12.15	cpc2	V		RACK1 homologue Cpc2
SPAC6F6.16c	tpz1	E		Tpp1 homolog Tpz1
SPAC6G10.07		E		nuclear cap-binding complex large subunit (predicted)
SPAC6G9.02c	nop9	E		RNA-binding protein Nop9
SPAC823.11		E		sphingosine-1-phosphate phosphatase (predicted)
SPAC8F11.06	brr6	E		nuclear envelope protein (predicted)
SPAC8F11.07c	cdc24	E		DNA replication protein Cdc24
SPAC9E9.13	wos2	V		p23 homolog
SPAC9G1.09	sid1	E		PAK-related kinase Sid1
SPAC9G1.11c	spn4	V		septin Spn4
SPAPB1A11.04c		V	17.29(2.26),21.3(5.16),(10817,19.72(5.7))	transcription factor (predicted)
SPAPB1E7.01c		E		sequence orphan
SPAPB1E7.06c	eme1	V		Holliday junction resolvase subunit Eme1
SPAPYUG7.02c	sin1	V		stress activated MAP kinase interacting protein Sin1
SPAPYUG7.03c	mid2	V		anillin homologue Mid2
SPAPYUG7.05		E		delta-1-pyrroline-5-carboxylate reductase (predicted)
SPBC106.07c		V		N alpha-acetylation related protein Nat2 (predicted)
SPBC106.20	exo70	V		exocyst complex subunit Exo70 (predicted)
SPBC119.11c	pac1	E		double-strand-specific ribonuclease Pac1
SPBC119.13c	prp31	E		U4/U6 x U5 tri-snRNP complex subunit Prp31
SPBC11B10.09	cdc2	E		cyclin-dependent protein kinase Cdc2
SPBC11G11.07	mtr10	E		karyopherin
SPBC1289.02c	uap2	E		U2 snRNP-associated protein Uap2
SPBC12C2.02c	ste20	V		sterility protein Ste20
SPBC12C2.10c	pst1	E		Clr6 histone deacetylase complex subunit Pst1
SPBC12D12.01	sad1	E		spindle pole body protein Sad1
SPBC12D12.08c	ned8	E		ubiquitin-like protein modifier Ned8
SPBC1306.02		V	15.76(3.13)	WD repeat protein, human WDR6 family
SPBC13A2.01c		E		nuclear cap-binding complex small subunit
SPBC13E7.10c	brf1	E		transcription factor TFIIIB complex subunit Brf1
SPBC14F5.04c	pgk1	E		phosphoglycerate kinase
SPBC15D4.03	slm9	V		hira protein Slm9
SPBC16A3.07c	nrm1	V		negative regulator of MBF
SPBC16D10.04c	dna2	E		DNA replication endonuclease-helicase Dna2
SPBC16D10.09	pcn1	E		PCNA
SPBC16H5.10c	prp43	E		ATP-dependent RNA helicase Prp43
SPBC16H5.15		E		conserved fungal protein
SPBC1711.10c	npl4	E		Cdc48-Ufd1-Npl4 complex component Npl4 (predicted)
SPBC1711.17	prp16	E		ATP-dependent RNA helicase Prp16
SPBC1718.03	ker1	V	24.16 5.2)	DNA-directed RNA polymerase I complex subunit Ker1
SPBC1734.02c	cdc27	E		DNA polymerase delta subunit Cdc27
SPBC1734.16c	pst3	E		SIN3 family co-repressor Pst3
SPBC17A3.05c		V	22.16(3.76)	DNAJ/DUF1977 DNAJB12 homolog
SPBC17D11.06	spp2	E		DNA primase large subunit Spp2
SPBC17F3.01c	rga5	V		Rho-type GTPase activating protein Rga5
SPBC17G9.02c		V	18(1.65)	RNA polymerase II accessory factor, Cdc73 family
SPBC1861.04c		E		RNA-binding protein Prp24
SPBC18E5.06	rps21	E		40S ribosomal protein S21
SPBC18H10.14	rps1601	E		40S ribosomal protein S16
SPBC19C2.01	cdc28	E		ATP-dependent RNA helicase Cdc28
SPBC19C2.08	prp38	E		U4/U6 x U5 tri-snRNP complex subunit Prp38 (predicted)
SPBC19G7.09	ulp1	V		SUMO deconjugating enzyme Ulp1
SPBC19G7.15	nup44	E		nucleoporin Nup44
SPBC20F10.01	gar1	E		snoRNP pseudouridylase complex protein Gar1
SPBC20F10.04c	nse4	E		Smc5-6 complex non-SMC subunit Nse4
SPBC21.06c	cdc7	E		serine/threonine protein kinase Cdc7
SPBC211.02c	cwf3	E		complexed with Cdc5 protein Cwf3
SPBC211.04c	mcm6	E		MCM complex subunit Mcm6
SPBC215.03c	csn1	V		COP9/signalosome complex subunit Csn1
SPBC215.05	gpd1	V		glycerol-3-phosphate dehydrogenase Gpd1
SPBC215.12	cwf10	E		GTPase Cwf10 (predicted)
SPBC21B10.13c	yox1	V		transcription factor, homeobox type (predicted)
SPBC21C3.02c	dep1	V	16.08(1.68)	Sds3-like family protein
SPBC21C3.05	sap62	E		zinc finger protein Sap62
SPBC21C3.13	rps1901	V	22.12(5.27)	40S ribosomal protein S19
SPBC23E6.07c	rfc1	E		DNA replication factor C complex subunit Rfc1
SPBC244.01c	sid4	E		SIN component scaffold protein Sid4
SPBC24C6.02		E		ATP-dependent RNA helicase Spb4 (predicted)
SPBC24C6.07	cdc14	E		SIN component Cdc14
SPBC24C6.11	cwf14	V		G10 protein cwf14 Sc BUD31 orthologue
SPBC25B2.07c	mug164	V		microtubule-associated protein
SPBC25D12.03c	mcm7	E		MCM complex subunit Mcm7
SPBC25D12.04	suc22	E		ribonucleotide reductase small subunit Suc22
SPBC25H2.13c	cdc20	E		DNA polymerase epsilon catalytic subunit a Pol2
SPBC26H8.10	dis3	E		3'-5' exoribonuclease subunit Dis3 (predicted)
SPBC28F2.04c	cwf7	E		splicing factor Cwf7
SPBC29A10.04	psm1	E		mitotic cohesin complex subunit Psm1
SPBC29A3.14c	trt1	V		telomerase reverse transcriptase 1 protein Trt1
SPBC2F12.03c		V		EST1 family protein
SPBC2F12.11c	rep2	V		transcriptional activator Rep2
SPBC2F12.12c		V		conserved eukaryotic protein
SPBC2G2.13c		V	18.38(2.74)	deoxycytidylate deaminase (predicted)
SPBC30D10.02		E		transcription corepressor (predicted)
SPBC30D10.06	lsm4	E		U6 snRNP-associated protein Lsm4
SPBC31F10.11c	cwf4	E		complexed with Cdc5 protein Cwf4
SPBC31F10.14c	hip3	V		HIRA interacting protein Hip3
SPBC32F12.05c	cwf12	V	23(9.36)	complexed with Cdc5 protein Cwf12
SPBC32F12.11	tdh1	V		glyceraldehyde-3-phosphate dehydrogenase Tdh1
SPBC336.01	fbh1	V		DNA helicase I
SPBC336.04	cdc6	E		DNA polymerase delta catalytic subunit Cdc6
SPBC336.12c	cdc10	E		MBF transcription factor complex subunit Cdc10
SPBC336.15	pic1	E		INCENP-like
SPBC337.06c	cwf15	E		complexed with Cdc5 protein Cwf15
SPBC354.03	swd3	V		WD repeat protein Swd3
SPBC36.05c	clr6	E		histone deacetylase (class I) Clr6
SPBC36.07	iki3	V	19.66(1.53)	elongator subunit Iki3 (predicted)
SPBC36.09	sap61	E		U2 snRNP-associated protein sap61
SPBC36.12c	git7	E		SGT1-like protein Git7
SPBC365.03c	rpl2101	V	17.85(4.54)	60S ribosomal protein L21
SPBC365.06	pmt3	V		SUMO
SPBC3B8.02	php5	V		CCAAT-binding factor complex subunit Php5
SPBC3B8.11	rrn6	E		RNA polymerase I transcription factor subunit Rrn6 (predicted)
SPBC3B9.07c	rpa43	E		DNA-directed RNA polymerase I complex subunit Rpa43
SPBC3B9.21	dcp1	E		mRNA decapping complex subunit Dcp1
SPBC3D6.08c	lsm1	V	18.54(2.22)	mRNA decapping complex subunit (predicted)
SPBC3D6.11c	slx8	E		SUMO-targeted ubiquitin-protein ligase E3 Slx8 (predicted)
SPBC3D6.12		E		U3 snoRNA associted protein Dip2 (predicted)
SPBC3F6.04c	nop14	E		U3 snoRNP protein Nop14 (predicted)
SPBC3H7.10	elp6	V	18.48(1.59)	elongator complex subunit Elp6
SPBC3H7.15	hhp1	V		serine/threonine protein kinase Hhp1
SPBC4.04c	mcm2	E		MCM complex subunit Mcm2
SPBC409.07c	wis1	V		MAP kinase kinase Wis1
SPBC409.12c	stn1	E		telomere cap complex subunit Stn1
SPBC428.03c	pho4	V		thiamine-repressible acid phosphatase Pho4
SPBC428.06c	rxt2	V		histone deacetylase complex subunit, RXT2 family (predicted)
SPBC428.13c	mob1	E		Sid2p-Mob1p kinase complex regulatory subunit Mob1
SPBC428.20c	alp6	E		gamma tubulin complex Spc98/GCP3 subunit Alp6
SPBC4B4.03	rsc1	V		RSC complex subunit Rsc1 (predicted)
SPBC4B4.07c	usp102	V	17.55(2.27)	U1 snRNP-associated protein Usp102
SPBC4C3.07		E		translation initiation factor eIF3f
SPBC4F6.15c	swi10	V		DNA repair endonuclease Swi10
SPBC577.07	ubp10	E		ubiquitin C-terminal hydrolase Ubp10
SPBC577.10		E		20S proteasome component beta 7
SPBC582.03	cdc13	E		cyclin Cdc13
SPBC651.09c		V		RNA polymerase II associated Paf1 complex (predicted)
SPBC651.10	nse5	V		Smc5-6 complex non-SMC subunit Nse5
SPBC685.09	orc2	E		origin recognition complex subunit Orc2
SPBC6B1.07	prp1	E		U4/U6 x U5 tri-snRNP complex subunit Prp1
SPBC725.08		E		zf-C2H2 type zinc finger protein, implicated in RNAi (predicted)
SPBC725.09c	hob3	V		BAR adaptor protein Hob3
SPBC725.16	res1	E		MBF transcription factor complex subunit Res1
SPBC776.12c	hsk1	E		serine/threonine protein kinase Hsk1
SPBC83.15		E		ribosome biogenesis protein Nsa1
SPBC887.05c	cwf29	V		RNA-binding protein Cwf29
SPBC887.10	mcs4	V		two-component response regulator (predicted)
SPBC887.12		E		P-type ATPase
SPBC887.14c	pfh1	E		pif1 helicase homolog Pfh1
SPBC8D2.07c	sfc9	E		transcription factor TFIIIC complex subunit Sfc9 (predicted)
SPBC8D2.09c	msl1	E		U2 snRNP-associated protein Msl1 (predicted)
SPBC8D2.13	shq1	E		SHQ1 family protein
SPBC947.08c	hip4	V		histone promoter control protein Hpc2 (predicted)
SPBC947.12	kms2	E		spindle pole body protein Kms2
SPBC9B6.05c	lsm3	E		U6 snRNP-associated protein Lsm3
SPBP22H7.07	prp5	E		WD repeat protein Prp5
SPBP35G2.09	usp103	E		U1 snRNP-associated protein Usp103 (predicted)
SPBP8B7.14c	dpb2	E		DNA polymerase epsilon catalytic subunit b Dpb2
SPBP8B7.16c	dbp2	E		ATP-dependent RNA helicase Dbp2
SPBP8B7.17c		E		phosphomethylpyrimidine kinase (predicted)
SPCC10H11.01	prp11	E		ATP-dependent RNA helicase Prp11
SPCC10H11.02	cwf23	E		DNAJ domain protein Cwf23
SPCC11E10.06c	elp4	V		elongator complex subunit Elp4 (predicted)
SPCC1259.07	rxt3	E		transcriptional regulatory protein Rxt3 (predicted)
SPCC126.14	prp18	E		U5 snRNP-associated protein Prp18
SPCC1281.02c	spf30	E		splicing factor Spf30 (predicted)
SPCC1281.05	rsc7	E		RSC complex subunit Rsc7
SPCC1322.04		E		UTP-glucose-1-phosphate uridylyltransferase (predicted)
SPCC1322.11	rpl2302	E		60S ribosomal protein L23
SPCC1442.10c	rpb3	E		DNA-directed RNA polymerase II subunit 3
SPCC1450.03		V	16.71	ribonucleoprotein (RNP) complex (predicted)
SPCC1620.01c	lsm2	E		U6 snRNP-associated protein core protein
SPCC1620.09c	tfg1	E		transcription factor TFIIF complex alpha subunit Tfg1 (predicted)
SPCC1620.10	cwf26	E		complexed with Cdc5 protein Cwf26
SPCC1682.02c	mcm3	E		MCM complex subunit Mcm3
SPCC1682.03c	mug174	E		meiotically upregulated gene Mug174
SPCC16A11.05c	dim1	E		U4/U6 x U5 tri-snRNP complex subunit Dim1
SPCC16A11.13	usp106	E		U1 snRNP-associated protein Usp106
SPCC16A11.14	sfh1	E		RSC complex subunit Sfh1 (predicted)
SPCC16A11.17	cdc21	E		MCM complex subunit Cdc21
SPCC16C4.02c		E		DUF1941 family protein
SPCC16C4.19		E		RNase MRP
SPCC16C4.20c		V	16.9(1.72)	subunit (predicted) INO80 complex
SPCC1739.11c	cdc11	E		SIN component scaffold protein Cdc11
SPCC1739.14	npp106	V		nucleoporin Npp106
SPCC1753.01c	ssb2	E		single-stranded DNA binding protein Ssb2
SPCC18.12c	utp23	E		rRNA processing protein (predicted)
SPCC1827.01c		E		DUF1253 family protein
SPCC1840.01c	mog1	E		Ran GTPase binding protein Mog1
SPCC1840.03	sal3	V		karyopherin Sal3
SPCC188.07	ccq1	V		telomere maintenence protein Ccq1
SPCC1919.15	brl1	V		ubiquitin-protein ligase E3 Brl1
SPCC24B10.07	gad8	V		serine/threonine protein kinase Gad8
SPCC24B10.11c	mft1	V	19.9(5.48)	THO complex subunit 7 (predicted)
SPCC285.09c	cgs2	V		cAMP-specific phosphodiesterase Cgs2
SPCC285.12	lsm7	E		U6 snRNP-associated protein Lsm7
SPCC297.03	ssp1	V		serine/threonine protein kinase Ssp1
SPCC306.04c	set1	V		histone lysine methyltransferase Set1
SPCC330.04c	mug135	E		DUF1773 family protein 3
SPCC330.10	pcm1	E		mRNA capping methyltransferase
SPCC338.08	ctp1	V		CtIP-related endonuclease
SPCC338.16	pof3	V		F-box protein Pof3
SPCC4B3.08	lsg1	V	16.34(1.56)	C-terminal domain kinase I (CTDK-I) gamma subunit (predicted)
SPCC4B3.14	cwf20	E		complexed with Cdc5 protein Cwf20
SPCC4G3.05c	mus81	V		Holliday junction resolvase subunit Mus81
SPCC550.02c	cwf5	E		RNA-binding protein Cwf5
SPCC550.13	dfp1	E		Hsk1-Dfp1 kinase complex regulatory subunit Dfp1
SPCC553.09c	spb70	E		DNA polymerase alpha B-subunit
SPCC576.12c	mhf2	V	16.09(5.05)	DUF2008 family protein
SPCC594.05c	spf1	V		COMPASS complex subunit (predicted)
SPCC5E4.04	cut1	E		separase
SPCC613.04c	rng3	E		UCS-domain protein
SPCC622.12c	gdh1	V	15.89(4.02)	NADP-specific glutamate dehydrogenase (predicted)
SPCC63.11	prp28	E		U5 snRNP-associated protein Prp28 (predicted)
SPCC663.11	saf1	V	15.63(1.44)	ww domain binding protein 11 (wbp11) ortholog
SPCC70.07c	tmp1	E		thymidylate kinase Tmp1
SPCC736.07c		V		cell polarity protein (predicted)
SPCC757.08		E		exosome subunit Rrp45 (predicted)
SPCC777.10c	ubc12	E		NEDD8-conjugating enzyme Ubc12
SPCC777.14	prp4	E		serine/threonine protein kinase Prp4
SPCC794.07	lat1	V		dihydrolipoamide S-acetyltransferase E2 (predicted)
SPCC895.06	elp2	V		elongator complex subunit Elp2 (predicted)
SPCP25A2.03		E		THO complex subunit (predicted)
SPCP31B10.03c	med31	V		mediator complex subunit Med31

## Sheet: H Long LP
Systematic ID	Gene name	Gene dispensability. This study	Gene product description
SPAC10F6.09c	psm3	E	mitotic cohesin complex subunit Psm3
SPAC13G7.10	mug152	E	Myb family protein (predicted)
SPAC14C4.02c	smc5	E	Smc5-6 complex SMC subunit Smc5
SPAC1565.07c		V	human CAND1/TIP120 ortholog
SPAC15E1.05c		V	ethanolamine-phosphate cytidylyltransferase (predicted)
SPAC1687.18c	ssl3	E	cohesin loading factor Ssl3
SPAC1687.20c	mis6	E	inner centromere protein Mis6
SPAC16A10.06c	nse2	E	Smc5-6 complex non-SMC subunit 2
SPAC17A2.08c		E	sequence orphan
SPAC17G6.14c	uap56	E	ATP-dependent RNA helicase Uap56
SPAC17H9.20	psc3	E	mitotic cohesin complex, non-SMC subunit Psc3
SPAC18B11.06		E	U3 snoRNP-associated protein Lcp5 (predicted)
SPAC19A8.07c		E	U3 snoRNP-associated protein Imp4 (predicted)
SPAC19A8.13	usp101	E	U1 snRNP-associated protein Usp101 (predicted)
SPAC19G12.01c	cut20	E	anaphase-promoting complex subunit Apc4
SPAC1B3.13		E	U3 snoRNP-associated protein Nan1
SPAC1B3.16c	vht1	V	vitamin H transporter Vth1
SPAC21E11.08	lcb2	E	serine palmitoyltransferase (predicted)
SPAC227.16c	psf3	E	GINS complex subunit Psf3 (predicted)
SPAC22A12.01c	pso2	V	DNA 5' exonuclease (predicted)
SPAC22F3.03c	rdh54	V	ATP-dependent DNA helicase Rdh54
SPAC23G3.11	rpn6	E	19S proteasome regulatory subunit Rpn6 (predicted)
SPAC23H4.11c	cnl2	E	centromere localized protein Cnl2
SPAC23H4.15		E	ribosome biogenesis protein Tsr1 (predicted)
SPAC24H6.03	cul3	V	cullin 3
SPAC25B8.14	mal2	E	kinetochore protein Mal2
SPAC27F1.04c	nuf2	E	spindle pole body protein Nuf2
SPAC29A4.06c		E	human CCDC55 homolog
SPAC29B12.01	ino80	E	SNF2 family helicase Ino80
SPAC2F3.03c	rpa49	E	DNA-directed RNA polymerase I complex subunit Rpa49
SPAC2F3.14c	saf2	E	conserved fungal protein
SPAC2G11.10c		V	URM1 activating enzyme (predicted)
SPAC2G11.12	rqh1	V	RecQ type DNA helicase Rqh1
SPAC30D11.07	nth1	V	DNA endonuclease III
SPAC31A2.05c	mis4	E	cohesin loading factor Mis4
SPAC31G5.13	rpn11	E	19S proteasome regulatory subunit Rpn11
SPAC3G9.04	ssu72	V	phosphoric ester hydrolase Ssu72 (predicted)
SPAC3H1.01c	orc3	E	origin recognition complex subunit Orp3
SPAC4A8.12c	sds22	E	protein phosphatase regulatory subunit Sds22
SPAC4D7.13	usp104	E	U1 snRNP-associated protein Usp104
SPAC4F10.12	fta1	E	Sim4 and Mal2 associated (4 and 2 associated) protein 1
SPAC4H3.05	srs2	V	ATP-dependent DNA helicase, UvrD subfamily
SPAC637.09		V	ribonuclease H70 (predicted)
SPAC664.08c		E	traub transciption factor family protein (predicted)
SPAC688.02c	mis14	E	kinetochore protein Mis14
SPAC6F12.14	cut23	E	anaphase-promoting complex subunit Apc8
SPAC6F12.15c	cut9	E	anaphase-promoting complex subunit Cut9
SPAC959.09c	apc5	E	anaphase-promoting complex subunit Apc5
SPAC9G1.13c	swc4	E	histone acetyltransferase complex subunit Swc4 (predicted)
SPAP27G11.07c		E	serine/threonine protein kinase (predicted)
SPAP27G11.10c	nup184	V	nucleoporin Nup184
SPAP27G11.13c	nop10	E	small nucleolar ribonucleoprotein Nop10
SPAP8A3.06		E	U2AF small subunit, U2AF-23
SPBC106.09	cut4	E	anaphase-promoting complex subunit Apc1
SPBC1105.04c	cbp1	V	CENP-B homolog
SPBC1105.17	cnp1	E	histone H3 variant CENP-A
SPBC115.01c	rrp46	E	exosome subunit Rrp46 (predicted)
SPBC119.02	ubc4	E	ubiquitin conjugating enzyme Ubc4
SPBC1198.02	dea2	E	adenine deaminase Dea2
SPBC1289.12	usp109	E	U1 snRNP-associated protein Usp109
SPBC1289.14		V	adducin
SPBC146.03c	cut3	E	condensin subunit Cut3
SPBC14C8.12	rpb8	E	DNA-directed RNA polymerase I, II and III subunit Rpb8
SPBC16A3.11	eso1	E	sister chromatid cohesion protein Eso1
SPBC16C6.12c		E	Las1-like protein
SPBC16G5.12c	top3	E	DNA topoisomerase III
SPBC16G5.15c	fkh2	V	fork head transcription factor Fkh2
SPBC16H5.03c	fub2	V	SUMO E1-like activator enzyme Fub2
SPBC1703.02	rsc9	E	RSC complex subunit Rsc9
SPBC1718.01	pop1	V	F-box/WD repeat protein Pop1
SPBC1718.05	trs31	E	TRAPP complex subunit Trs31 (predicted)
SPBC1734.06	rhp18	V	Rad18 homolog Rhp18
SPBC17G9.04c	nup85	E	nucleoporin Nup85
SPBC18E5.03c	sim4	E	kinetochore protein Sim4
SPBC18H10.07		V	WW domain-binding protein 4 (predicted)
SPBC1921.02	rad60	E	DNA repair protein Rad60
SPBC19G7.13	tbf1	E	telomeric repeat binding factor Trf1
SPBC1A4.01	apc10	E	anaphase-promoting complex subunit Apc10
SPBC1A4.07c		E	U3 snoRNP-associated protein Sof1
SPBC20F10.09	lsm5	E	U6 snRNP-associated protein Lsm5
SPBC21.01	mis17	E	kinetochore protein Mis17
SPBC21B10.05c	pop3	V	WD repeat protein Pop3
SPBC23E6.04c	utp10	E	U3 snoRNP-associated protein Utp10 (predicted)
SPBC25B2.05	mis3	E	rRNA processing protein Mis3
SPBC28E12.01c	apc13	E	anaphase-promoting complex subunit Apc13
SPBC29A10.15	orc1	E	origin recognition complex subunit Orc1
SPBC29A3.04	rpl8	E	60S ribosomal protein L7a (L8)
SPBC2A9.12	orc6	E	origin recognition complex subunit Orc6
SPBC30D10.15		E	snoRNP assembly factor (predicted)
SPBC31A8.01c	rtn1	V	reticulon-like protein
SPBC31E1.03	hub1	E	ubiquitin-like protein modifier Hub1
SPBC336.08	spc24	E	spindle pole body protein Spc24
SPBC336.09c	rrn7	E	RNA polymerase I transcription factor subunit Rrn7
SPBC3B8.10c	nem1	V	NLI interacting factor family
SPBC3D6.04c	mad1	V	mitotic spindle checkpoint protein Mad1
SPBC409.04c	mis12	E	kinetochore protein Mis12
SPBC428.01c	nup107	E	nucleoporin Nup107
SPBC428.19c	utp15	E	U3 snoRNP protein Utp15 (predicted)
SPBC4B4.05	smg1	E	Sm snRNP core protein Smg1
SPBC577.15c	sim3	V	NASP family CENP-A chaperone
SPBC582.05c	brc1	V	BRCT domain protein Brc1
SPBC646.02	cwf11	V	complexed with Cdc5 protein Cwf11
SPBC646.14c	orc5	E	origin recognition complex subunit Orc5
SPBC660.15		E	mRNA cleavage factor complex subunit (predicted)
SPBC725.13c	psf2	E	GINS complex subunit Psf2
SPBC725.17c	rrn11	E	RNA polymerase I transcription factor subunit Rrn11 (predicted)
SPBC776.13	cnd1	E	condensin subunit Cnd1
SPBC8D2.05c	sfi1	E	spindle pole body protein Sfi1
SPBP19A11.06	lid2	E	Lid2 complex subunit Lid2
SPBP22H7.02c		E	RNA-binding protein Mrd1 (predicted)
SPBP23A10.04	apc2	E	anaphase-promoting complex subunit Apc2
SPBP23A10.09	psf1	E	GINS complex subunit Psf1 (predicted)
SPBP23A10.13	orc4	E	origin recognition complex subunit Orc4
SPBP4H10.21c	sld5	E	GINS complex subunit Sld5
SPBP8B7.12c	fta3	E	Sim4 and Mal2 associated (4 and 2 associated) protein 3
SPBPB2B2.16c		V	MFS family membrane transporter (predicted)
SPCC1020.02	spc7	E	kinetochore protein Spc7
SPCC1223.08c	dfr1	E	dihydrofolate reductase Dfr1
SPCC1235.07	fta7	E	Sim4 and Mal2 associated (4 and 2 associated) protein 7
SPCC1393.04	fta4	E	Sim4 and Mal2 associated (4 and 2 associated) protein 4
SPCC162.08c	nup211	E	nuclear pore complex associated protein nup211
SPCC1682.04	cdc31	E	centrin
SPCC1753.03c	rec7	V	meiotic recombination protein Rec7
SPCC188.03	cnd3	E	condensin subunit Cnd3
SPCC188.04c	spc25	E	kinetochore protein Spc25
SPCC290.03c	nup186	E	nucleoporin Nup186
SPCC306.03c	cnd2	E	condensin subunit Cnd2
SPCC320.04c		V	GTPase Gem1
SPCC320.13c	ark1	E	aurora-B kinase Ark1
SPCC550.05	nse1	E	Smc5-6 complex non-SMC subunit 1
SPCC576.05		E	nucear export factor (predicted)
SPCC5E4.06	smc6	E	Smc5-6 complex SMC subunit Smc6
SPCC645.04	nse3	E	Smc5-6 complex non-SMC subunit Nse3
SPCC70.05c		E	serine/threonine protein kinase (predicted)
SPCC757.10	vph2	E	endoplasmic reticulum membrane involved in assembly of the V-ATPase
SPCC830.11c		E	adenylate kinase (predicted)

## Sheet: I Long Br
Systematic ID	Gene name	Gene dispensability. This study	Gene product description
SPAC16E8.11c	tfb1	E	transcription factor TFIIH complex subunit Tfb1
SPAC17G8.05	med20	V	mediator complex subunit Med20 (predicted)
SPAC1F5.11c	tra2	E	phosphatidylinositol kinase-related protein Tra2
SPAC222.10c	byr4	E	two-component GAP Byr4
SPAC24C9.04		E	sequence orphan
SPAC29A4.07	srb6	E	mediator complex subunit Srb6
SPAC29A4.10	rrn5	E	RNA polymerase I upstream activation factor complex subunit Rrn5
SPAC328.08c	tbc1	E	tubulin specific chaperone cofactor C (predicted)
SPAC4D7.10c	spt20	V	SAGA complex subunit Spt20 (predicted)
SPAC5D6.05	2011-09-01	V	mediator complex subunit Pmc6, Sep11
SPAC6G10.12c	ace2	V	transcription factor Ace2
SPAPB1E7.02c	mcl1	V	DNA polymerase alpha accessory factor Mcl1
SPBC1215.02c	naa25	E	NatB N-acetyltransferase complex non catalytic subunit Arm1
SPBC14C8.17c	spt8	V	SAGA complex subunit Spt8
SPBC14F5.08	med7	E	mediator complex subunit Med7
SPBC15D4.02		V	transcription factor, zf-fungal binuclear cluster type (predicted)
SPBC1604.10	srb7	E	mediator complex subunit Srb7
SPBC17D1.04	acr1	E	upstream activation factor complex subunit Acr1
SPBC19G7.05c	bgs1	E	1,3-beta-glucan synthase catalytic subunit Bgs1
SPBC25H2.11c	spt7	V	SAGA complex bromodomain subunit Spt7
SPBC30B4.07c	tfb4	E	transcription factor TFIIH complex subunit Tfb4
SPBC4C3.12	2001-09-01	V	fork head transcription factor Sep1
SPBC776.18c	pmh1	E	transcription factor TFIIH complex subunit Pmh1
SPBC83.07	jmj3	E	Lid2 complex subunit Jmj3
SPBC887.18c	hfi1	V	SAGA complex subunit Hfi1 (predicted)
SPBP16F5.02	mcs2	E	TFIIH complex cyclin Mcs2
SPBP22H7.03		E	sequence orphan
SPCC1682.07	ssl1	E	transcription factor TFIIH complex subunit Ssl1
SPCC16C4.08c	skb15	E	Shk1 kinase binding protein 15
SPCC645.05c	myo2	E	myosin II heavy chain
SPCC970.10c	brl2	V	ubiquitin-protein ligase E3 Brl2

## Sheet: J Rounded
Systematic ID	Gene name	Gene dispensability. This study	Gene product description
SPAC1002.13c	psu1	E	beta-glucosidase Psu1 (predicted)
SPAC1006.05c	och1	V	alpha-1,6-mannosyltransferase Och1
SPAC110.04c	pss1	E	heat shock protein Pss1
SPAC1142.07c	vps32	V	vacuolar sorting protein Vps32
SPAC12G12.04	mcp60	E	mitochondrial heat shock protein Hsp60
SPAC13C5.01c		V	20S proteasome component alpha 3 (predicted)
SPAC144.18	vrg4	E	nucleotide sugar transporter (predicted)
SPAC15A10.01	atm1	E	ABC family iron transporter Atm1
SPAC1782.05		V	phosphotyrosyl phosphatase activator homolog
SPAC17A5.12	ucp7	E	UBA/TPR/DNAJ domain protein Ucp7
SPAC17A5.13		E	GTP cyclohydrolase (predicted)
SPAC17G6.04c	cpp1	V	protein farnesyltransferase beta subunit Cpp1
SPAC17G6.11c		E	glucosidase (predicted)
SPAC17G8.02		E	uridine ribohydrolase (predicted)
SPAC17H9.17c	mdm10	E	Mdm10/Mdm12/Mmm1 complex subunit Mdm10 (predicted)
SPAC1834.06c	pmo25	E	mo25 family protein Pmo25
SPAC1851.03	ckb1	V	CK2 family regulatory subunit Ckb1
SPAC18B11.05	gpi18	E	pig-V (predicted)
SPAC19B12.03	bgs3	E	1,3-beta-glucan synthase subunit Bgs3
SPAC1F5.02		E	protein disulfide isomerase (predicted)
SPAC20G8.06	not1	E	CCR4-Not complex subunit Not1 (predicted)
SPAC227.07c	pab1	V	protein phosphatase regulatory subunit Pab1
SPAC22E12.09c	krp1	E	kexin
SPAC22H10.07	scd2	V	scaffold protein Scd2
SPAC23C11.11	cka1	E	serine/threonine protein kinase Cka1
SPAC25H1.05	meu29	V	sequence orphan
SPAC2E1P5.04c	cwg2	E	geranylgeranyltransferase I beta subunit Cwg2
SPAC2G11.06	vps4	V	AAA family ATPase Vps4 (predicted)
SPAC31A2.02	trm112	V	tRNA (guanine-N2-)-methyltransferase regulatory subunit Trm112 (predicted)
SPAC31G5.02		E	conserved fungal protein
SPAC31G5.05c		E	ribulose phosphate 3-epimerase (predicted)
SPAC323.05c		V	S-adenosylmethionine-dependent methyltransferase (predicted)
SPAC4F10.10c	mnn9	E	mannosyltransferase complex subunit, Anp family (predicted)
SPAC4H3.09		E	mitochondrial type II fatty acid synthase component
SPAC589.12		V	glycosylceramide biosynthesis protein (predicted)
SPAC607.04		E	inositol polyphosphate kinase (predicted)
SPAC607.05	rpn9	E	19S proteasome regulatory subunit Rpn9
SPAC664.09	ggt1	E	gamma-glutamyltranspeptidase Ggt1
SPAC6F12.05c	tnr3	E	thiamine diphosphokinase Tnr3
SPAC6F12.09	rdp1	V	RNA-directed RNA polymerase Rdp1
SPAC6F6.15	ypt5	E	GTPase Ypt5
SPAC7D4.15c	ost4	E	oligosaccharyltransferase subunit Ost4 (predicted)
SPAC806.06c		E	nicotinamide mononucleotide (NMN) adenylyltransferase (predicted)
SPAC821.12	orb6	E	serine/threonine protein kinase Orb6
SPAC824.05	vps16	V	HOPS complex subunit Vps16 (predicted)
SPAC9E9.09c		V	aldehyde dehydrogenase (predicted)
SPAP27G11.05c	vps41	V	vacuolar protein sorting-associated protein Vps41
SPAPB17E12.07c	sen2	E	tRNA-splicing endonuclease subunit Sen2
SPBC106.18	rpl2501	E	60S ribosomal protein L25
SPBC1198.05		E	guanylate kinase (predicted)
SPBC11C11.05		E	KRE9 family cell wall biosynthesis protein (predicted)
SPBC1271.04c		E	deoxyhypusine synthase
SPBC1289.04c	pob1	E	Boi family protein
SPBC1289.10c	adn2	V	transcription factor (predicted)
SPBC12D12.04c	pck2	V	protein kinase C (PKC)-like Pck2
SPBC1604.14c	shk1	E	PAK-related kinase Shk1
SPBC1604.17c	tti2	E	Tel Two Interacting protein 2
SPBC16C6.09	ogm4	V	protein O-mannosyltransferase Ogm4
SPBC1709.17		E	folylpolyglutamate synthase
SPBC1709.20	pop8	E	RNase P and RNase MRP subunit Pop8 (predicted)
SPBC1734.03		E	dihydropteroatesynthase/2-amino-4-hydroxy-6-hydroxymethyldihydropteridinediphosphokinase/dihydroneopterinaldolase
SPBC17F3.02	nak1	E	PAK-related kinase Nak1
SPBC19C2.11c	mdm34	E	mitochondrial outer membrane protein (predicted)
SPBC19C7.02	ubr1	V	N-end-recognizing protein Ubr1
SPBC21.05c	ral2	V	Ras guanyl-nucleotide exchange factor Ral2 (predicted)
SPBC2G2.04c	mmf1	E	YjgF family protein Mmf1
SPBC30D10.17c	smi1	E	glucan synthase regulator (predicted)
SPBC31F10.10c		V	zf-MYND type zinc finger protein
SPBC336.03	efc25	V	exchange factor Cdc25p-like efc25
SPBC409.19c		V	metaxin
SPBC646.04	pla1	E	poly(A) polymerase Pla1
SPBC839.08c	its8	E	pig-N (predicted)
SPBC887.09c		E	leucine-rich repeat protein Sog2 (predicted)
SPBP19A11.04c	mor2	E	morphogenesis protein Mor2
SPBP23A10.06		E	manganese ion transporter (predicted)
SPCC1450.14c	ero12	E	ER oxidoreductin Ero1b
SPCC14G10.03c	ump1	V	proteasome maturation factor Ump1 (predicted)
SPCC1739.12	ppe1	V	serine/threonine protein phosphatase Ppe1
SPCC1919.10c	myo52	V	myosin type V
SPCC23B6.01c		V	oxysterol binding protein (predicted)
SPCC306.09c	cap1	V	adenylyl cyclase-associated protein Cap1
SPCC4F11.04c	imt2	V	mannosyltransferase complex subunit (predicted)
SPCC550.06c	hsp10	E	mitochondrial heat shock protein Hsp10
SPCC584.11c		V	Svf1 family protein Svf1
SPCC63.10c	sec59	E	dolichol kinase (predicted)
SPCC663.01c	ekc1	V	protein phosphatase regulatory subunit Ekc1 (predicted)
SPCC794.12c	mae2	V	malic enzyme
SPCC970.04c	mob2	E	protein kinase activator Mob2
SPCC970.08		E	inositol polyphosphate kinase (predicted)

[truncated: 4 more sheets: K. Stubby, L Curved, M Small, N Skittle]
