# Supplementary material for: A genome-wide resource of cell cycle and cell shape genes of fission yeast
Source: Open Biol. 2013 May;3(5):130053. doi: 10.1098/rsob.130053 (PMC3866870; doi:10.1098/rsob.130053)
Supplement: Table S6 [file rsob130053-s4.xlsx]

## Sheet: A WT
GOID	TERM	CORRECTED_PVALUE	UNCORRECTED_PVALUE	NUM_LIST_ANNOTATIONS	LIST_SIZE	TOTAL_NUM_ANNOTATIONS	POPULATION_SIZE	FDR_RATE	EXPECTED_FALSE_POSITIVES	ANNOTATED_GENES
GO:0008150	biological_process	4.70046e-42	2.06977e-45	483	3041	547	4843	0	0	SPBC337.03, SPAC1B3.15c, SPAC19E9.03, SPBC27B12.04c, SPBC1773.08c, SPAC1002.01, SPAC1F7.08, SPCC1753.02c, SPBC1A4.04, SPAC20G8.02, SPCC970.02, SPCC18.09c, SPAC869.02c, SPAC2F7.04, SPBC4B4.06, SPBC543.05c, SPBC3D6.09, SPBC649.02, SPAC25B8.17, SPBC713.06, SPBC1685.06, SPBC530.15c, SPAC1805.04, SPCC1840.09, SPBC1778.04, SPCC1450.08c, SPBC947.10, SPCC1442.17c, SPAC7D4.02c, SPBC18H10.10c, SPAC1783.06c…
GO:0055085	transmembrane transport	2.42892e-06	1.06954e-09	230	3041	292	4843	0	0	SPAC323.07c, SPAC1B3.15c, SPBP26C9.03c, SPAP8A3.03, SPAC823.10c, SPBC83.11, SPAC750.02c, SPBC543.09, SPAC1F7.08, SPBC1734.09, SPCC584.13, SPCC1183.11, SPBC725.10, SPBC31F10.15c, SPBC1604.11, SPBC4B4.08, SPCPB1C11.02, SPAC11D3.06, SPCC18B5.01c, SPAC14C4.07, SPBC776.05, SPBC16E9.14c, SPBC543.05c, SPBC1683.09c, SPCC1529.01, SPBC25B2.02c, SPBC1683.08, SPBC1683.01, SPAPB1E7.08c, SPAPB8E5.03, SPBC530.1…
GO:XXXXXXX	unannotated	4.04066e-05	1.77924e-08	90	3041	103	4843	0	0	SPCC1682.15, SPCC1620.03, SPAC6C3.05, SPAC630.15, SPAC4G9.07, SPAC24C9.05c, SPAC5D6.10c, SPACUNK4.19, SPCC965.12, SPAC56F8.05c, SPAC3F10.05c, SPAC8F11.05c, SPAC32A11.01, SPCC4G3.11, SPAC1A6.08c, SPCC70.09c, SPBC1271.06c, SPBC3H7.14, SPCC11E10.04, SPCC965.09, SPAC11G7.06c, SPBC651.07, SPAC977.11, SPAC10F6.15, SPAC18B11.03c, SPCC613.11c, SPAC959.06c, SPBC19F8.02, SPAC13C5.04, SPAC630.09c, SPCC584.1…
GO:0055114	oxidation-reduction process	0.00129121	5.68565e-07	230	3041	304	4843	0	0	SPAC27D7.12c, SPAC2F3.05c, SPAC13G7.11, SPCC191.02c, SPCC4B3.06c, SPCC306.08c, SPAC20G4.07c, SPCC330.06c, SPAC17H9.14c, SPAC1F5.07c, SPAC1F7.08, SPCC663.08c, SPCC736.13, SPBC2G5.06c, SPBC29A3.18, SPBC1215.01, SPAC186.02c, SPAC17A2.05, SPAC13A11.06, SPAC26F1.07, SPBC4F6.16c, SPACUNK4.17, SPAC56F8.04c, SPAC6G10.08, SPAC869.02c, SPBC354.15, SPBC1703.07, SPBC106.02c, SPAC8E11.10, SPAC57A10.12c, SPAC5…
GO:0006950	response to stress	0.00133934	5.89756e-07	502	3041	708	4843	0	0	SPCC1223.11, SPBC3H7.08c, SPAC1B3.06c, SPAC15E1.10, SPCC338.05c, SPBC16A3.18, SPAC19E9.03, SPCC306.08c, SPCC330.06c, SPBC19G7.01c, SPCC663.08c, SPAC3H8.04, SPAC19G12.15c, SPBC725.10, SPBC30B4.01c, SPBC1271.03c, SPAC869.09, SPAC26F1.07, SPBC4F6.16c, SPBC2D10.05, SPACUNK4.17, SPAC13G6.01c, SPCC18.09c, SPCC622.08c, SPAC869.02c, SPAC23E2.01, SPAC57A7.12, SPAC22F3.02, SPBC106.02c, SPAC4A8.04, SPAC328.…
GO:0033554	cellular response to stress	0.00133934	5.89756e-07	502	3041	708	4843	0	0	SPCC1223.11, SPBC3H7.08c, SPAC1B3.06c, SPAC15E1.10, SPCC338.05c, SPBC16A3.18, SPAC19E9.03, SPCC306.08c, SPCC330.06c, SPBC19G7.01c, SPCC663.08c, SPAC3H8.04, SPAC19G12.15c, SPBC725.10, SPBC30B4.01c, SPBC1271.03c, SPAC869.09, SPAC26F1.07, SPBC4F6.16c, SPBC2D10.05, SPACUNK4.17, SPAC13G6.01c, SPCC18.09c, SPCC622.08c, SPAC869.02c, SPAC23E2.01, SPAC57A7.12, SPAC22F3.02, SPBC106.02c, SPAC4A8.04, SPAC328.…
GO:0071702	organic substance transport	0.00143709	6.328e-07	91	3041	108	4843	0	0	SPAC1B3.15c, SPAC3H8.02, SPAC19E9.03, SPBC409.08, SPBC83.11, SPCC737.09c, SPBC1734.09, SPCC584.13, SPCC548.07c, SPBC36.01c, SPBC36.03c, SPBC359.01, SPAC4F10.16c, SPBC4B4.08, SPBC1348.14c, SPAC22F3.13, SPCPB1C11.02, SPCC965.11c, SPAC821.13c, SPBC776.05, SPAC23H4.01c, SPBC1683.08, SPBC365.01, SPAC12B10.09, SPBPB10D8.01, SPAPB8E5.03, SPBC354.07c, SPAC607.09c, SPBC530.15c, SPAC29B12.10c, SPAC1039.01,…
GO:0071705	nitrogen compound transport	0.00390891	1.72123e-06	64	3041	73	4843	0	0	SPAC1B3.15c, SPAPB17E12.12c, SPAC19E9.03, SPBC409.08, SPCC737.09c, SPBC1734.09, SPCC584.13, SPBC36.01c, SPBC36.03c, SPBC359.01, SPAC22F3.13, SPCPB1C11.02, SPCC965.11c, SPAC12B10.09, SPBPB10D8.01, SPAC607.09c, SPBC530.15c, SPAC1399.03, SPAC29B12.10c, SPAC1039.01, SPAC30.04c, SPAC1039.09, SPBC12C2.13c, SPCC569.05c, SPBC3E7.06c, SPBC1683.05, SPAC11D3.08c, SPAC29B12.14c, SPAC869.11, SPAC9.10, SPBC15C…
GO:0015837	amine transport	0.00831112	3.65967e-06	52	3041	58	4843	0	0	SPBC15C4.04c, SPAC9.10, SPBC19F8.06c, SPBC18H10.16, SPAC19E9.03, SPBC409.08, SPBPB2B2.01, SPAP7G5.06, SPBC1652.02, SPCC737.09c, SPCC584.13, SPAC664.14, SPCPB1C11.01, SPBC36.01c, SPAPB24D3.02c, SPBC36.03c, SPBC359.01, SPAC869.10c, SPCPB1C11.03, SPAC22F3.13, SPCPB1C11.02, SPCC74.04, SPCC965.11c, SPBC947.06c, SPBC1685.07c, SPCC777.04, SPCC794.04c, SPBC30D10.10c, SPAC3F10.11c, SPBC609.04, SPCC794.03,…
GO:0003333	amino acid transmembrane transport	0.00946335	4.16704e-06	32	3041	33	4843	0	0	SPBC15C4.04c, SPAC9.10, SPBC19F8.06c, SPBC18H10.16, SPCC794.03, SPBPB2B2.01, SPAP7G5.06, SPBC1652.02, SPAC12B10.09, SPBPB10D8.01, SPCC737.09c, SPCC584.13, SPAC29B12.10c, SPAC1039.01, SPAPB24D3.02c, SPBC359.01, SPAC869.10c, SPCPB1C11.03, SPBC359.03c, SPAC1039.09, SPAC2G11.13, SPCPB1C11.02, SPCC74.04, SPBC12C2.13c, SPCC965.11c, SPBC3E7.06c, SPBC2G2.01c, SPAC11D3.08c, SPBC1685.07c, SPCC777.04, SPCC7…
GO:0051716	cellular response to stimulus	0.0280203	1.23383e-05	699	3041	1021	4843	0	0	SPAC15E1.10, SPBC16A3.18, SPAC19E9.03, SPBC27B12.04c, SPCC330.06c, SPAC29A4.11, SPAC30.01c, SPCC1753.02c, SPBC1347.06c, SPBC725.10, SPBC30B4.01c, SPBC1271.03c, SPAC26F1.07, SPBC2D10.05, SPACUNK4.17, SPCC18.09c, SPAC869.02c, SPAC57A7.12, SPAC22F3.02, SPCC4B3.07, SPAC1420.01c, SPAC328.03, SPAC694.06c, SPBC3E7.02c, SPBC119.03, SPBC646.12c, SPCC338.18, SPCC330.02, SPAC23H4.02, SPAC1142.06, SPBC713.06…
GO:0007034	vacuolar transport	0.0456063	2.0082e-05	82	3041	100	4843	0	0	SPAC6F12.03c, SPAC17G8.11c, SPCC737.09c, SPAC23H3.06, SPAC144.06, SPAC4G9.13c, SPAC328.07c, SPAC1D4.03c, SPBC4F6.10, SPAC17G6.05c, SPBC4B4.06, SPBC16C6.02c, SPBC1105.10, SPBC1711.11, SPAC20G8.10c, SPBC18H10.19, SPBC21C3.01c, SPAC4F8.01, SPBC405.04c, SPBC6B1.05c, SPAC3A11.06, SPAC19B12.10, SPBC530.09c, SPAC607.09c, SPBC8D2.02c, SPAC19B12.08, SPAC11H11.01, SPBC354.14c, SPCC1442.17c, SPAC1783.06c, S…
GO:0050896	response to stimulus	0.0671965	2.9589e-05	706	3041	1036	4843	0.0015	0.02	SPAC15E1.10, SPBC16A3.18, SPAC19E9.03, SPBC27B12.04c, SPCC330.06c, SPAC29A4.11, SPAC30.01c, SPCC1753.02c, SPBC1347.06c, SPBC725.10, SPBC30B4.01c, SPBC1271.03c, SPAC26F1.07, SPBC2D10.05, SPACUNK4.17, SPCC18.09c, SPAC869.02c, SPAC57A7.12, SPAC22F3.02, SPCC4B3.07, SPAC1420.01c, SPAC328.03, SPAC694.06c, SPBC3E7.02c, SPBC119.03, SPBC646.12c, SPCC338.18, SPCC330.02, SPAC23H4.02, SPAC1142.06, SPBC713.06…
GO:0007031	peroxisome organization	0.0790201	3.47953e-05	22	3041	22	4843	0.0014	0.02	SPCC553.03, SPCC737.05, SPBC582.09, SPBC13G1.03c, SPAC17A5.01, SPAC17C9.14, SPBC17A3.10, SPBC21B10.06c, SPBC31E1.01c, SPBC1198.09, SPAC29A4.14c, SPAC3C7.10, SPAC767.01c, SPAPB17E12.03, SPBC725.07, SPAC7D4.04, SPBC1604.19c, SPBC646.15c, SPAC19D5.02c, SPAC17D4.01, SPBC1734.07c, SPBC12C2.08
GO:0015849	organic acid transport	0.108666	4.78495e-05	48	3041	55	4843	0.0053	0.08	SPBC15C4.04c, SPAC9.10, SPAC1B3.15c, SPBC19F8.06c, SPBC18H10.16, SPAC19E9.03, SPBPB2B2.01, SPAP7G5.06, SPBC1652.02, SPAC17G6.15c, SPCC737.09c, SPCC584.13, SPAPB24D3.02c, SPBC359.01, SPAC869.10c, SPCPB1C11.03, SPAC5D6.09c, SPAC22F3.13, SPCPB1C11.02, SPCC74.04, SPCC965.11c, SPBC1685.07c, SPCC777.04, SPCC794.04c, SPBC30D10.10c, SPAC3F10.11c, SPCC794.03, SPAC12B10.09, SPBPB10D8.01, SPAPB8E5.03, SPAC6…
GO:0006623	protein targeting to vacuole	0.145614	6.4119e-05	44	3041	50	4843	0.0088	0.14	SPCC16A11.08, SPCC63.08c, SPBC4B4.10c, SPAC589.07c, SPBC15D4.07c, SPBC354.09c, SPBC31E1.01c, SPAC3H1.14, SPAC4F10.07c, SPBC29A10.11c, SPAC1D4.03c, SPAC328.07c, SPBC4F6.10, SPAC17G6.05c, SPBC3B9.09, SPBC4B4.06, SPBC1711.11, SPAC20G8.10c, SPBC18H10.19, SPAC9E9.14, SPBC13G1.12, SPBC215.14c, SPBC3B9.06c, SPAC4F8.01, SPAC23D3.13c, SPBC6B1.05c, SPAC3A11.06, SPBP8B7.24c, SPAC19B12.10, SPBC8D2.02c, SPBC6…
GO:0072665	protein localization to vacuole	0.145614	6.4119e-05	44	3041	50	4843	0.0082	0.14	SPCC16A11.08, SPCC63.08c, SPBC4B4.10c, SPAC589.07c, SPBC15D4.07c, SPBC354.09c, SPBC31E1.01c, SPAC3H1.14, SPAC4F10.07c, SPBC29A10.11c, SPAC1D4.03c, SPAC328.07c, SPBC4F6.10, SPAC17G6.05c, SPBC3B9.09, SPBC4B4.06, SPBC1711.11, SPAC20G8.10c, SPBC18H10.19, SPAC9E9.14, SPBC13G1.12, SPBC215.14c, SPBC3B9.06c, SPAC4F8.01, SPAC23D3.13c, SPBC6B1.05c, SPAC3A11.06, SPBP8B7.24c, SPAC19B12.10, SPBC8D2.02c, SPBC6…
GO:0072666	establishment of protein localization to vacuole	0.145614	6.4119e-05	44	3041	50	4843	0.0078	0.14	SPCC16A11.08, SPCC63.08c, SPBC4B4.10c, SPAC589.07c, SPBC15D4.07c, SPBC354.09c, SPBC31E1.01c, SPAC3H1.14, SPAC4F10.07c, SPBC29A10.11c, SPAC1D4.03c, SPAC328.07c, SPBC4F6.10, SPAC17G6.05c, SPBC3B9.09, SPBC4B4.06, SPBC1711.11, SPAC20G8.10c, SPBC18H10.19, SPAC9E9.14, SPBC13G1.12, SPBC215.14c, SPBC3B9.06c, SPAC4F8.01, SPAC23D3.13c, SPBC6B1.05c, SPAC3A11.06, SPBP8B7.24c, SPAC19B12.10, SPBC8D2.02c, SPBC6…
GO:0046942	carboxylic acid transport	0.152589	6.71902e-05	47	3041	54	4843	0.0074	0.14	SPBC15C4.04c, SPAC9.10, SPAC1B3.15c, SPBC19F8.06c, SPBC18H10.16, SPAC19E9.03, SPBPB2B2.01, SPAP7G5.06, SPBC1652.02, SPAC17G6.15c, SPCC737.09c, SPCC584.13, SPAPB24D3.02c, SPBC359.01, SPAC869.10c, SPCPB1C11.03, SPAC22F3.13, SPAC5D6.09c, SPCPB1C11.02, SPCC74.04, SPCC965.11c, SPBC1685.07c, SPCC777.04, SPCC794.04c, SPBC30D10.10c, SPAC3F10.11c, SPCC794.03, SPAC12B10.09, SPBPB10D8.01, SPAPB8E5.03, SPAC6…
GO:0016579	protein deubiquitination	0.474984	0.000209152	23	3041	24	4843	0.014	0.28	SPAC13A11.04c, SPAC57A10.14, SPCC188.08c, SPBC6B1.06c, SPAC24C9.14, SPAC19B12.10, SPBP8B7.11, SPAC1952.03, SPAC6G9.08, SPAC3F10.13, SPCC1682.12c, SPAC27F1.03c, SPBC1703.12, SPCC1494.05c, SPBC337.08c, SPAC23G3.08c, SPBC409.06, SPBP8B7.21, SPAC328.06, SPBC19C2.04c, SPBC713.02c, SPCC16A11.12c, SPBC18H10.08c
GO:0016236	macroautophagy	0.513212	0.000225985	18	3041	18	4843	0.02	0.42	SPCC63.08c, SPBC4B4.10c, SPBC3B9.06c, SPAC589.07c, SPBC6B1.05c, SPBC15D4.07c, SPBP8B7.24c, SPAC19B12.08, SPBC31E1.01c, SPAC10F6.11c, SPAC4F10.07c, SPBC354.14c, SPAC23C4.16c, SPAC1783.06c, SPAC458.06, SPAC823.16c, SPAC20G8.10c, SPBC18H10.19
GO:0009063	cellular amino acid catabolic process	0.5525	0.000243285	37	3041	42	4843	0.0191	0.42	SPAC3G9.11c, SPBPB21E7.09, SPBC23E6.03c, SPCC320.14, SPBC1198.08, SPAC977.12, SPAC13A11.06, SPAC8C9.05, SPAC13G6.06c, SPAC10F6.13c, SPAC186.09, SPCC70.03c, SPBC725.14, SPBC354.15, SPBC725.01, SPBC2D10.09, SPCC13B11.01, SPCC132.04c, SPCC777.09c, SPAC139.05, SPBC21C3.08c, SPBC1683.11c, SPAC186.03, SPAC31G5.14, SPBPB8B6.05c, SPAC19D5.07, SPBP26C9.02c, SPCC13B11.04c, SPAC3H1.07, SPAC23H3.09c, SPAC56E…
GO:0009310	amine catabolic process	0.575097	0.000253235	40	3041	46	4843	0.0191	0.44	SPAC3G9.11c, SPBPB21E7.09, SPBC23E6.03c, SPCC320.14, SPBC1198.08, SPAC977.12, SPAC13A11.06, SPAC8C9.05, SPAC13G6.06c, SPAC10F6.13c, SPAC922.07c, SPAC186.09, SPCC70.03c, SPBC725.14, SPBC354.15, SPBC725.01, SPBC2D10.09, SPCC13B11.01, SPCC132.04c, SPAC2E1P3.04, SPCC777.09c, SPAC139.05, SPBC21C3.08c, SPBC1683.11c, SPAC186.03, SPAC31G5.14, SPBPB8B6.05c, SPAC19D5.07, SPBP26C9.02c, SPCC13B11.04c, SPAC3H…
GO:0016054	organic acid catabolic process	0.804995	0.000354467	39	3041	45	4843	0.0267	0.64	SPAC3G9.11c, SPACUNK4.10, SPBPB21E7.09, SPBC23E6.03c, SPCC320.14, SPBC1198.08, SPAC977.12, SPAC13A11.06, SPAC8C9.05, SPAC13G6.06c, SPAC10F6.13c, SPAC186.09, SPCC70.03c, SPBC725.14, SPBC354.15, SPBC725.01, SPBC2D10.09, SPCC13B11.01, SPCC132.04c, SPCC777.09c, SPAC139.05, SPBC21C3.08c, SPBC1683.11c, SPAC186.03, SPAC31G5.14, SPBPB8B6.05c, SPAC19D5.07, SPBP26C9.02c, SPCC13B11.04c, SPAC3H1.07, SPAC23H3…
GO:0046395	carboxylic acid catabolic process	0.804995	0.000354467	39	3041	45	4843	0.0256	0.64	SPAC3G9.11c, SPACUNK4.10, SPBPB21E7.09, SPBC23E6.03c, SPCC320.14, SPBC1198.08, SPAC977.12, SPAC13A11.06, SPAC8C9.05, SPAC13G6.06c, SPAC10F6.13c, SPAC186.09, SPCC70.03c, SPBC725.14, SPBC354.15, SPBC725.01, SPBC2D10.09, SPCC13B11.01, SPCC132.04c, SPCC777.09c, SPAC139.05, SPBC21C3.08c, SPBC1683.11c, SPAC186.03, SPAC31G5.14, SPBPB8B6.05c, SPAC19D5.07, SPBP26C9.02c, SPCC13B11.04c, SPAC3H1.07, SPAC23H3…
GO:0032258	CVT pathway	0.819034	0.000360649	17	3041	17	4843	0.0254	0.66	SPCC16A11.08, SPCC63.08c, SPBC4B4.10c, SPBC3B9.06c, SPBC6B1.05c, SPBC15D4.07c, SPBP8B7.24c, SPAC19B12.08, SPBC31E1.01c, SPAC4F10.07c, SPBC354.14c, SPAC1783.06c, SPAC6F6.12, SPAC7D4.04, SPBC1711.11, SPAC20G8.10c, SPBC18H10.19
GO:0006865	amino acid transport	1	0.000494643	38	3041	44	4843	0.0259	0.7	SPBC15C4.04c, SPAC9.10, SPBC19F8.06c, SPBC18H10.16, SPAC19E9.03, SPBPB2B2.01, SPAP7G5.06, SPBC1652.02, SPCC737.09c, SPCC584.13, SPAPB24D3.02c, SPBC359.01, SPAC869.10c, SPCPB1C11.03, SPAC22F3.13, SPCPB1C11.02, SPCC74.04, SPCC965.11c, SPBC1685.07c, SPCC777.04, SPCC794.04c, SPBC30D10.10c, SPAC3F10.11c, SPCC794.03, SPAC12B10.09, SPBPB10D8.01, SPAC607.09c, SPAC29B12.10c, SPAC1039.01, SPAC30.04c, SPAC2…
GO:0019627	urea metabolic process	1	0.000575489	16	3041	16	4843	0.0257	0.72	SPBC56F2.09c, SPBC8E4.03, SPBC1539.03c, SPBC1773.14, SPAC1952.11c, SPBC12D12.07c, SPCC1884.02, SPAC4G9.10, SPAC3A12.09c, SPAC3H1.07, SPAC22G7.06c, SPBC215.08c, SPCPB16A4.05c, SPAC29A4.13, SPAPB24D3.03, SPBC428.05c
GO:0071941	nitrogen cycle metabolic process	1	0.000575489	16	3041	16	4843	0.0248	0.72	SPBC56F2.09c, SPBC8E4.03, SPBC1539.03c, SPBC1773.14, SPAC1952.11c, SPBC12D12.07c, SPCC1884.02, SPAC4G9.10, SPAC3A12.09c, SPAC3H1.07, SPAC22G7.06c, SPBC215.08c, SPCPB16A4.05c, SPAC29A4.13, SPAPB24D3.03, SPBC428.05c
GO:0006914	autophagy	1	0.000588365	28	3041	31	4843	0.024	0.72	SPCC16A11.08, SPCC63.08c, SPBC4B4.10c, SPBC3B9.06c, SPAC589.07c, SPBC6B1.05c, SPBC15D4.07c, SPBP8B7.24c, SPAC19B12.08, SPBC31E1.01c, SPAC10F6.11c, SPBC354.14c, SPAC4F10.07c, SPAC23C4.16c, SPAC1783.06c, SPAC1D4.03c, SPAC6F6.12, SPAC7D4.04, SPBC1604.19c, SPAC458.06, SPBC1734.07c, SPBC1711.11, SPAC4A8.04, SPAC227.04, SPAC823.16c, SPAC20G8.10c, SPBC18H10.19, SPAC14C4.11
GO:0070646	protein modification by small protein removal	1	0.000655868	31	3041	35	4843	0.0239	0.74	SPAC13A11.04c, SPBC17D11.01, SPAC57A10.14, SPCC188.08c, SPBC6B1.06c, SPAC24C9.14, SPAC1687.13c, SPAC19B12.10, SPAC1B3.08, SPBC32H8.02c, SPAC1952.12c, SPBP8B7.11, SPAC1952.03, SPAC6G9.08, SPAC3F10.13, SPCC1682.12c, SPAC27F1.03c, SPAPB17E12.04c, SPBC1703.12, SPCC1494.05c, SPBC337.08c, SPAC222.16c, SPBC409.06, SPAC22A12.03c, SPAC23G3.08c, SPBP8B7.21, SPAC328.06, SPBC19C2.04c, SPBC713.02c, SPCC16A11.…
GO:0006811	ion transport	1	0.00153464	93	3041	123	4843	0.0381	1.22	SPBC16D10.06, SPBC887.02, SPBP26C9.03c, SPAP8A3.03, SPCC338.10c, SPBC25H2.08c, SPAC1F7.08, SPCC320.05, SPCC737.09c, SPAC3A12.06c, SPCC1183.11, SPCC965.06, SPBC31F10.15c, SPBC1604.11, SPAC328.07c, SPAC23E2.01, SPBC119.06, SPCC1183.09c, SPBC16E9.14c, SPBC543.05c, SPBC1683.09c, SPBC1734.13, SPBC1683.01, SPAPB8E5.03, SPBC839.06, SPBC1709.10c, SPAC1399.03, SPCC1884.02, SPAC23H3.12c, SPBC1271.09, SPBC2…
GO:0008652	cellular amino acid biosynthetic process	1	0.00153464	93	3041	123	4843	0.037	1.22	SPBC56F2.12, SPBC15D4.09c, SPBC336.10c, SPAC22F3.10c, SPAC3A12.17c, SPBC29A3.02c, SPBC1539.03c, SPBC12C2.03c, SPAC9.06c, SPBC14C8.04, SPAC20H4.05c, SPAC6G10.08, SPAC26H5.10c, SPAC24H6.10c, SPAC17H9.13c, SPBC1711.04, SPAC17G8.06c, SPBC725.14, SPBC4F6.11c, SPBC428.02c, SPBC428.05c, SPBC24C6.04, SPBC106.17c, SPAP7G5.04c, SPAC30C2.02, SPBC56F2.09c, SPBC11B10.02c, SPAC3F10.09, SPAC644.08, SPBC1711.13,…
GO:0016042	lipid catabolic process	1	0.00155042	22	3041	24	4843	0.0371	1.26	SPAC1A6.05c, SPAC1A6.04c, SPBC16A3.12c, SPAC9G1.08c, SPAC1786.02, SPBC1348.10c, SPBC32F12.01c, SPCC1020.13c, SPCC1672.09, SPCC4B3.04c, SPAPB1E7.05, SPCC1450.16c, SPAC20G8.02, SPBC14C8.15, SPAC4A8.10, SPBC106.11c, SPCC1450.09c, SPAC1786.01c, SPAC977.09c, SPAC1A6.03c, SPAC8E11.04c, SPAC869.07c
GO:0044242	cellular lipid catabolic process	1	0.00155042	22	3041	24	4843	0.036	1.26	SPAC1A6.05c, SPAC1A6.04c, SPBC16A3.12c, SPAC9G1.08c, SPAC1786.02, SPBC1348.10c, SPBC32F12.01c, SPCC1020.13c, SPCC1672.09, SPCC4B3.04c, SPAPB1E7.05, SPCC1450.16c, SPAC20G8.02, SPBC14C8.15, SPAC4A8.10, SPBC106.11c, SPCC1450.09c, SPAC1786.01c, SPAC977.09c, SPAC1A6.03c, SPAC8E11.04c, SPAC869.07c
GO:0009309	amine biosynthetic process	1	0.00174376	99	3041	132	4843	0.0394	1.42	SPBC56F2.12, SPBC15D4.09c, SPBC336.10c, SPAC22F3.10c, SPAC3A12.17c, SPBC29A3.02c, SPBC1539.03c, SPBC12C2.03c, SPBC16E9.18, SPAC9.06c, SPBC14C8.04, SPAC20H4.05c, SPBC577.14c, SPAC6G10.08, SPAC26H5.10c, SPAC24H6.10c, SPAC17H9.13c, SPBC1711.04, SPAC17G8.06c, SPBC577.06c, SPBC725.14, SPBC4F6.11c, SPBC428.02c, SPBC428.05c, SPBC24C6.04, SPBC106.17c, SPAP7G5.04c, SPAC30C2.02, SPBC56F2.09c, SPBC11B10.02c…
GO:0034219	carbohydrate transmembrane transport	1	0.00174517	18	3041	19	4843	0.0395	1.46	SPAC1751.01c, SPCC548.06c, SPCC1235.14, SPAC2F3.08, SPAC12G12.12, SPAC1F8.01, SPBC4B4.08, SPBC1348.14c, SPCC1235.13, SPBC83.11, SPBC1683.08, SPAC22F8.04, SPBC776.05, SPAC22E12.01, SPBC839.11c, SPBC1734.09, SPCC548.07c, SPCC1795.03
GO:0006820	anion transport	1	0.00228322	21	3041	23	4843	0.0432	1.64	SPBC1703.13c, SPBC887.02, SPBC543.05c, SPAC869.05c, SPBC1683.01, SPAPB8E5.03, SPCC320.05, SPBC3H7.02, SPBC19C7.11, SPBC1271.09, SPAC5D6.09c, SPAC589.06c, SPAC19G12.05, SPAC23D3.12, SPCC2H8.02, SPAC24H6.11c, SPBC8E4.01c, SPAC1635.01, SPBC1685.07c, SPBC16H5.04, SPAC139.02c
GO:0009068	aspartate family amino acid catabolic process	1	0.00233653	13	3041	13	4843	0.0426	1.66	SPAC10F6.13c, SPBPB21E7.09, SPAC23H3.09c, SPBC23E6.03c, SPCC320.14, SPBC354.15, SPAC139.04c, SPBC725.01, SPBC1683.11c, SPAC186.03, SPAC823.09c, SPBPB8B6.05c, SPAC977.12
GO:0009112	nucleobase metabolic process	1	0.00256102	24	3041	27	4843	0.045	1.8	SPAC1F7.09c, SPAC19G12.04, SPCC338.14, SPCC285.04, SPBC409.10, SPCC162.11c, SPBC2G2.08, SPAC24B11.05, SPAC23A1.03, SPCC1672.03c, SPCC1223.09, SPBC839.16, SPAC1B3.01c, SPAC1002.17c, SPAC1556.04c, SPCC569.08c, SPAC22G7.06c, SPCC965.14c, SPBC1711.04, SPBC106.04, SPAC16.03c, SPAC57A10.12c, SPBC405.01, SPBC725.15
GO:0070192	chromosome organization involved in meiosis	1	0.00264808	27	3041	31	4843	0.0449	1.84	SPAC222.15, SPBC428.08c, SPAC27D7.13c, SPAC1687.05, SPBC582.06c, SPCC1322.12c, SPBC651.05c, SPCC594.07c, SPAC15E1.07c, SPBP35G2.03c, SPAC1002.06c, SPBC1778.02, SPBC29A10.14, SPBC216.02, SPCC11E10.08, SPAC6G9.13c, SPAC3A11.05c, SPAC16A10.07c, SPAC17A5.11, SPCC4E9.01c, SPAC14C4.03, SPAC13A11.03, SPBC19C7.10, SPCC613.12c, SPAC1093.06c, SPAC25G10.04c, SPCC970.07c
GO:0043603	cellular amide metabolic process	1	0.00335075	20	3041	22	4843	0.0605	2.54	SPAC1F7.09c, SPAC19G12.04, SPBC56F2.09c, SPBC8E4.03, SPCC1235.02, SPBC1539.03c, SPBC1773.14, SPBC12D12.07c, SPAC1952.11c, SPAC8F11.09c, SPCC1884.02, SPAC4G9.10, SPAC3A12.09c, SPAC3H1.07, SPAC22G7.06c, SPCPB16A4.05c, SPBC215.08c, SPAC29A4.13, SPAPB24D3.03, SPBC428.05c
GO:0000041	transition metal ion transport	1	0.00360553	29	3041	34	4843	0.0619	2.66	SPBC16E9.14c, SPBC16D10.06, SPBC29A3.01, SPBC1683.09c, SPCC1020.03, SPBP26C9.03c, SPAP8A3.03, SPAC1F8.03c, SPAC1F7.08, SPAC23C11.14, SPCC737.09c, SPBC4F6.09, SPBC1709.10c, SPBC23G7.16, SPCC1884.02, SPCC1393.10, SPAC17D4.03c, SPAC8C9.12c, SPBC1683.10c, SPBC947.05c, SPCC126.09, SPBC26H8.14c, SPAC1F7.07c, SPAC23E2.01, SPAC29A4.19c, SPAC22E12.04, SPBC119.06, SPAC1142.05, SPAC4G8.08
GO:0006591	ornithine metabolic process	1	0.00372657	12	3041	12	4843	0.0677	2.98	SPBP26C9.02c, SPAC4G9.10, SPCC777.09c, SPBC577.14c, SPAC3H1.07, SPAC4G9.09c, SPAC144.04c, SPBC1539.03c, SPBC725.14, SPBC1271.14, SPBC1773.14, SPBC12D12.07c
GO:0015749	monosaccharide transport	1	0.00372657	12	3041	12	4843	0.0662	2.98	SPAC1751.01c, SPCC548.06c, SPCC1235.14, SPAC1F8.01, SPBC4B4.08, SPBC1348.14c, SPCC1235.13, SPBC83.11, SPBC1683.08, SPAC22F8.04, SPAC22E12.01, SPCC548.07c
GO:0015833	peptide transport	1	0.00372657	12	3041	12	4843	0.0648	2.98	SPBC25B2.02c, SPBC29B5.02c, SPAC3F10.11c, SPAC30.04c, SPCC417.10, SPBC1773.15, SPCC757.13, SPCC1840.12, SPBC13A2.04c, SPBC9B6.09c, SPCC737.09c, SPAC29B12.10c
GO:0009065	glutamine family amino acid catabolic process	1	0.00401292	16	3041	17	4843	0.0694	3.26	SPCC132.04c, SPCC777.09c, SPBPB21E7.09, SPAC139.05, SPBC23E6.03c, SPBC21C3.08c, SPAC186.03, SPBPB8B6.05c, SPAC977.12, SPBP26C9.02c, SPAC3H1.07, SPAC1002.12c, SPCC70.03c, SPBC725.14, SPAPB24D3.03, SPAC823.09c
GO:0019953	sexual reproduction	1	0.00440733	142	3041	198	4843	0.07	3.36	SPAP7G5.03, SPAC1D4.13, SPAC17A5.04c, SPAC22F3.12c, SPAC20G4.07c, SPBPJ4664.03, SPAC1B9.02c, SPBP8B7.30c, SPAC1805.08, SPAC6F12.02, SPAP11E10.02c, SPAC4G9.13c, SPAC343.07, SPAC3A11.05c, SPAC6G9.04, SPBC21C3.18, SPAC4A8.04, SPAC328.03, SPBC146.10, SPAC513.03, SPAPJ696.01c, SPAC29B12.06c, SPCC1223.12c, SPBC646.12c, SPBC405.04c, SPBC36.06c, SPAC27D7.05c, SPAC22E12.14c, SPBC8D2.19, SPBC1778.04, SPBC3…
GO:0006111	regulation of gluconeogenesis	1	0.00594283	11	3041	11	4843	0.0927	4.54	SPAC3H1.14, SPACUNK4.10, SPBP23A10.03c, SPAC26H5.04, SPAC12B10.13, SPAC343.04c, SPCC1259.12c, SPBC29A3.03c, SPAC6F12.02, SPBC1773.17c, SPBC106.13
GO:0030989	dynein-driven meiotic oscillatory nuclear movement	1	0.00594283	11	3041	11	4843	0.0908	4.54	SPBC216.02, SPCC11E10.08, SPAC458.04c, SPBC646.17c, SPBC428.08c, SPAC27D7.13c, SPAC926.07c, SPAPB1A10.09, SPBC582.06c, SPAC1805.08, SPAC1093.06c
GO:0032851	positive regulation of Rab GTPase activity	1	0.00594283	11	3041	11	4843	0.089	4.54	SPAC1952.17c, SPAC26F1.09, SPBC215.01, SPAC630.05, SPAC23D3.03c, SPBC651.03c, SPCC4G3.09c, SPCC1259.11c, SPCC1620.12c, SPBC1778.09, SPBC530.01
GO:0046503	glycerolipid catabolic process	1	0.00594283	11	3041	11	4843	0.0873	4.54	SPAC1A6.05c, SPAC1A6.04c, SPAC1786.02, SPBC1348.10c, SPCC1450.09c, SPAC1786.01c, SPAC977.09c, SPAC1A6.03c, SPCC4B3.04c, SPAPB1E7.05, SPCC1450.16c
GO:0006525	arginine metabolic process	1	0.0060588	15	3041	16	4843	0.0925	4.9	SPBP26C9.02c, SPAC4G9.10, SPBC56F2.09c, SPCC777.09c, SPAC3H1.07, SPAC4G9.09c, SPBC21C3.08c, SPBC1539.03c, SPBC215.08c, SPBC725.14, SPBC1271.14, SPBC1773.14, SPBC12D12.07c, SPBC428.05c, SPAPB24D3.03
GO:0048610	cellular process involved in reproduction	1	0.0064314	115	3041	159	4843	0.0944	5.1	SPAP7G5.03, SPAC1D4.13, SPAC17A5.04c, SPAC22F3.12c, SPAC6G9.12, SPAC20G4.07c, SPAC10F6.12c, SPBPJ4664.03, SPBC428.08c, SPBP8B7.30c, SPBC3H7.09, SPAC4F8.15, SPBC19G7.01c, SPAC1805.08, SPAP11E10.02c, SPAC4G9.13c, SPCC417.06c, SPAC343.07, SPAC6G9.13c, SPAC23C4.16c, SPAC3A11.05c, SPCC1795.06, SPAC6G9.04, SPBC21C3.18, SPAC328.03, SPAC821.07c, SPBC146.10, SPAC513.03, SPAPJ696.01c, SPAC11H11.04, SPCC122…
GO:0008643	carbohydrate transport	1	0.00713331	18	3041	20	4843	0.0985	5.42	SPAC1751.01c, SPCC548.06c, SPCC1235.14, SPAC2F3.08, SPAC12G12.12, SPAC1F8.01, SPBC4B4.08, SPBC1348.14c, SPCC1235.13, SPBC83.11, SPBC1683.08, SPAC22F8.04, SPBC776.05, SPAC22E12.01, SPBC839.11c, SPBC1734.09, SPCC548.07c, SPCC1795.03
GO:0043162	ubiquitin-dependent protein catabolic process via the multivesicular body sorting pathway	1	0.00713331	18	3041	20	4843	0.0968	5.42	SPBC215.14c, SPBC13G1.12, SPAC4F8.01, SPCC162.06c, SPBC1604.18c, SPAC19B12.10, SPBC354.09c, SPBC651.05c, SPAC11H11.01, SPBC947.10, SPAC1B3.07c, SPAC328.06, SPAC17G6.05c, SPBC1734.08, SPBC3B9.09, SPBC4B4.06, SPAC19A8.05c, SPAC9E9.14
GO:0009069	serine family amino acid metabolic process	1	0.00723279	24	3041	28	4843	0.0958	5.46	SPAC24C9.12c, SPBC56F2.11, SPBC15D4.09c, SPBC106.17c, SPAC3A12.17c, SPCC320.14, SPAC1F12.07, SPAC18G6.04c, SPBC21D10.11c, SPAC31G5.14, SPBC3H7.07c, SPAC13G7.06, SPCC11E10.01, SPBC776.03, SPAC13G6.06c, SPBC8D2.18c, SPAC1039.08, SPAC18B11.09c, SPAC23H3.09c, SPAC57A7.07c, SPBC428.11, SPCC364.07, SPBC725.01, SPBC36.04
GO:0048468	cell development	1	0.00770219	76	3041	102	4843	0.099	5.74	SPAC17A5.04c, SPAC20G4.07c, SPBP8B7.30c, SPBC3H7.09, SPAC4F8.15, SPAC4G9.13c, SPCC417.06c, SPAC343.07, SPAC6G9.13c, SPAC23C4.16c, SPAC6G9.04, SPBC21C3.18, SPAC328.03, SPAC821.07c, SPBC146.10, SPAPJ696.01c, SPCC1223.12c, SPBC405.04c, SPBC36.06c, SPAC27D7.05c, SPAC1296.04, SPBC8D2.19, SPBC1778.04, SPBC342.03, SPAC607.10, SPAC19G12.03, SPBC660.07, SPAC1002.06c, SPAC1610.03c, SPBC902.03, SPAC1783.06c…
GO:0007126	meiosis	1	0.0079448	146	3041	206	4843	0.1	5.9	SPAC1952.15c, SPBC577.05c, SPAC23C4.12, SPBC428.08c, SPAC18G6.10, SPAC1687.05, SPCC553.01c, SPBC19G7.01c, SPBC1711.14, SPAC1805.08, SPCC1739.10, SPAC6F12.02, SPAC3H8.04, SPAC15A10.10, SPAC17A5.18c, SPBC1778.02, SPCC1682.08c, SPAC3A11.05c, SPAPB8E5.10, SPCC320.07c, SPAPB1A10.09, SPAC22F3.02, SPBC660.08, SPAC29E6.07, SPAC17A2.07c, SPBC2F12.09c, SPBC776.02c, SPAC8F11.08c, SPCC24B10.16c, SPAC19D5.01,…
GO:0051327	M phase of meiotic cell cycle	1	0.0079448	146	3041	206	4843	0.0983	5.9	SPAC1952.15c, SPBC577.05c, SPAC23C4.12, SPBC428.08c, SPAC18G6.10, SPAC1687.05, SPCC553.01c, SPBC19G7.01c, SPBC1711.14, SPAC1805.08, SPCC1739.10, SPAC6F12.02, SPAC3H8.04, SPAC15A10.10, SPAC17A5.18c, SPBC1778.02, SPCC1682.08c, SPAC3A11.05c, SPAPB8E5.10, SPCC320.07c, SPAPB1A10.09, SPAC22F3.02, SPBC660.08, SPAC29E6.07, SPAC17A2.07c, SPBC2F12.09c, SPBC776.02c, SPAC8F11.08c, SPCC24B10.16c, SPAC19D5.01,…
GO:0030001	metal ion transport	1	0.00838421	44	3041	56	4843	0.097	5.92	SPBC16D10.06, SPAC3F10.02c, SPCC1020.03, SPBP26C9.03c, SPAP8A3.03, SPAC1639.02c, SPAC977.10, SPBC25H2.08c, SPAC1F7.08, SPAC23C11.14, SPCC737.09c, SPBC23G7.16, SPAC1F5.08c, SPCC965.06, SPBC1683.10c, SPAC17D4.03c, SPBC947.05c, SPAC23E2.01, SPAC328.07c, SPAC22E12.04, SPBC119.06, SPAC1142.05, SPBC3B8.04c, SPBC16E9.14c, SPBC1683.09c, SPBC29A3.01, SPAC6C3.06c, SPAC1F8.03c, SPBC839.06, SPBC4F6.09, SPBC1…
GO:0022414	reproductive process	1	0.0088766	115	3041	160	4843	0.1003	6.22	SPAP7G5.03, SPAC1D4.13, SPAC17A5.04c, SPAC22F3.12c, SPAC6G9.12, SPAC20G4.07c, SPAC10F6.12c, SPBPJ4664.03, SPBC428.08c, SPBP8B7.30c, SPBC3H7.09, SPAC4F8.15, SPBC19G7.01c, SPAC1805.08, SPAP11E10.02c, SPAC4G9.13c, SPCC417.06c, SPAC343.07, SPAC6G9.13c, SPAC23C4.16c, SPAC3A11.05c, SPCC1795.06, SPAC6G9.04, SPBC21C3.18, SPAC328.03, SPAC821.07c, SPBC146.10, SPAC513.03, SPAPJ696.01c, SPAC11H11.04, SPCC122…
GO:0000003	reproduction	1	0.00901569	155	3041	220	4843	0.1	6.3	SPAP7G5.03, SPAC1D4.13, SPAC17A5.04c, SPAC22F3.12c, SPAC20G4.07c, SPBPJ4664.03, SPBC428.08c, SPAC1B9.02c, SPBP8B7.30c, SPBC19G7.01c, SPAC1805.08, SPAC6F12.02, SPAP11E10.02c, SPAC4G9.13c, SPAC343.07, SPAC3A11.05c, SPAC6G9.04, SPBC21C3.18, SPAC4A8.04, SPAC328.03, SPBC146.10, SPAC513.03, SPAPJ696.01c, SPAC29B12.06c, SPCC1223.12c, SPBC646.12c, SPBC405.04c, SPBC36.06c, SPAC27D7.05c, SPAC22E12.14c, SPB…
GO:0006144	purine base metabolic process	1	0.00911735	14	3041	15	4843	0.1044	6.68	SPAC1F7.09c, SPCC569.08c, SPAC19G12.04, SPCC338.14, SPCC285.04, SPBC409.10, SPBC1711.04, SPBC2G2.08, SPBC106.04, SPAC23A1.03, SPCC1672.03c, SPBC839.16, SPCC1223.09, SPBC405.01
GO:0015698	inorganic anion transport	1	0.00911735	14	3041	15	4843	0.1028	6.68	SPBC1703.13c, SPBC887.02, SPBC543.05c, SPAC589.06c, SPAC869.05c, SPAC23D3.12, SPCC2H8.02, SPBC1683.01, SPBC8E4.01c, SPCC320.05, SPBC16H5.04, SPBC3H7.02, SPAC139.02c, SPBC19C7.11
GO:0030154	cell differentiation	1	0.00927813	92	3041	126	4843	0.1018	6.72	SPAC17A5.04c, SPAC20G4.07c, SPBC428.08c, SPBP8B7.30c, SPBC3H7.09, SPAC4F8.15, SPBC19G7.01c, SPAC4G9.13c, SPCC417.06c, SPAC343.07, SPAC6G9.13c, SPAC23C4.16c, SPAC6G9.04, SPBC21C3.18, SPAC328.03, SPAC821.07c, SPBC146.10, SPAPJ696.01c, SPCC1223.12c, SPBC405.04c, SPBC36.06c, SPAC27D7.05c, SPAC1296.04, SPBC8D2.19, SPBC1778.04, SPAC22F8.07c, SPBC342.03, SPAC607.10, SPAC19G12.03, SPBC660.07, SPAC1002.06…
GO:0006825	copper ion transport	1	0.00947598	10	3041	10	4843	0.1119	7.5	SPCC1393.10, SPBC29A3.01, SPBC1683.09c, SPBC947.05c, SPBC26H8.14c, SPAC22E12.04, SPBC119.06, SPAC1142.05, SPBC1709.10c, SPBC23G7.16
GO:0006857	oligopeptide transport	1	0.00947598	10	3041	10	4843	0.1103	7.5	SPAC3F10.11c, SPAC30.04c, SPCC417.10, SPBC1773.15, SPCC757.13, SPCC1840.12, SPBC13A2.04c, SPBC9B6.09c, SPCC737.09c, SPAC29B12.10c
GO:0007129	synapsis	1	0.00947598	10	3041	10	4843	0.1087	7.5	SPBC29A10.14, SPBC216.02, SPAC222.15, SPAC27D7.13c, SPAC14C4.03, SPAC13A11.03, SPAC1687.05, SPBC582.06c, SPAC1093.06c, SPAC25G10.04c
GO:0042816	vitamin B6 metabolic process	1	0.00947598	10	3041	10	4843	0.1071	7.5	SPBC725.03, SPAC9E9.11, SPAC6F6.11c, SPAC29B12.04, SPCC18.10, SPAC1952.08c, SPAC222.08c, SPAC15A10.05c, SPCC1281.04, SPAC1093.02
GO:0034220	ion transmembrane transport	1	0.00956662	77	3041	104	4843	0.1056	7.5	SPBC16D10.06, SPBC887.02, SPBP26C9.03c, SPAP8A3.03, SPCC338.10c, SPBC25H2.08c, SPAC1F7.08, SPCC320.05, SPCC737.09c, SPCC1183.11, SPBC31F10.15c, SPBC1604.11, SPBC16E9.14c, SPBC543.05c, SPBC1683.09c, SPBC1734.13, SPBC1683.01, SPAPB8E5.03, SPBC839.06, SPBC1709.10c, SPAC1399.03, SPCC1884.02, SPAC23H3.12c, SPBC1271.09, SPBC29A10.13, SPAC1F7.07c, SPAPB2B4.04c, SPAC29A4.19c, SPBC29A3.10c, SPAC23C4.11, S…
GO:0072507	divalent inorganic cation homeostasis	1	0.010016	23	3041	27	4843	0.1072	7.72	SPBC16E9.14c, SPBC16D10.06, SPBC12C2.09c, SPAC4G8.13c, SPBP26C9.03c, SPAP8A3.03, SPBC543.10, SPAC30D11.11, SPAC1705.03c, SPAC23C11.14, SPBC839.06, SPBC2G5.06c, SPAC1F5.08c, SPAC17D4.03c, SPBC1683.10c, SPAC18B11.04, SPCC126.09, SPCC1795.02c, SPAPB2B4.04c, SPAC22H10.13, SPAC29A4.19c, SPAC5H10.06c, SPAC821.10c
GO:0022904	respiratory electron transport chain	1	0.0104676	20	3041	23	4843	0.1101	8.04	SPCC1682.01, SPAC12B10.06c, SPCC613.10, SPAC1782.07, SPAC1296.02, SPCC1259.05c, SPCC737.02c, SPCC338.10c, SPAC1B2.04, SPBC2D10.18, SPBC16H5.06, SPBP23A10.16, SPBC29A3.18, SPCC330.12c, SPAC1556.02c, SPBC16C6.08c, SPAC11E3.12, SPAC56F8.04c, SPBPJ4664.01, SPAC140.01
GO:0030435	sporulation resulting in formation of a cellular spore	1	0.0112051	74	3041	100	4843	0.1138	8.42	SPAC17A5.04c, SPAC20G4.07c, SPBP8B7.30c, SPBC3H7.09, SPAC4F8.15, SPAC4G9.13c, SPCC417.06c, SPAC343.07, SPAC6G9.13c, SPAC23C4.16c, SPAC6G9.04, SPBC21C3.18, SPAC328.03, SPAC821.07c, SPBC146.10, SPAPJ696.01c, SPCC1223.12c, SPBC405.04c, SPBC36.06c, SPAC27D7.05c, SPAC1296.04, SPBC8D2.19, SPBC1778.04, SPBC342.03, SPAC607.10, SPAC19G12.03, SPBC660.07, SPAC1002.06c, SPAC1610.03c, SPBC902.03, SPAC1783.06c…
GO:0034293	sexual sporulation	1	0.0112051	74	3041	100	4843	0.1123	8.42	SPAC17A5.04c, SPAC20G4.07c, SPBP8B7.30c, SPBC3H7.09, SPAC4F8.15, SPAC4G9.13c, SPCC417.06c, SPAC343.07, SPAC6G9.13c, SPAC23C4.16c, SPAC6G9.04, SPBC21C3.18, SPAC328.03, SPAC821.07c, SPBC146.10, SPAPJ696.01c, SPCC1223.12c, SPBC405.04c, SPBC36.06c, SPAC27D7.05c, SPAC1296.04, SPBC8D2.19, SPBC1778.04, SPBC342.03, SPAC607.10, SPAC19G12.03, SPBC660.07, SPAC1002.06c, SPAC1610.03c, SPBC902.03, SPAC1783.06c…
GO:0043934	sporulation	1	0.0112051	74	3041	100	4843	0.1108	8.42	SPAC17A5.04c, SPAC20G4.07c, SPBP8B7.30c, SPBC3H7.09, SPAC4F8.15, SPAC4G9.13c, SPCC417.06c, SPAC343.07, SPAC6G9.13c, SPAC23C4.16c, SPAC6G9.04, SPBC21C3.18, SPAC328.03, SPAC821.07c, SPBC146.10, SPAPJ696.01c, SPCC1223.12c, SPBC405.04c, SPBC36.06c, SPAC27D7.05c, SPAC1296.04, SPBC8D2.19, SPBC1778.04, SPBC342.03, SPAC607.10, SPAC19G12.03, SPBC660.07, SPAC1002.06c, SPAC1610.03c, SPBC902.03, SPAC1783.06c…
GO:0043935	sexual sporulation resulting in formation of a cellular spore	1	0.0112051	74	3041	100	4843	0.1094	8.42	SPAC17A5.04c, SPAC20G4.07c, SPBP8B7.30c, SPBC3H7.09, SPAC4F8.15, SPAC4G9.13c, SPCC417.06c, SPAC343.07, SPAC6G9.13c, SPAC23C4.16c, SPAC6G9.04, SPBC21C3.18, SPAC328.03, SPAC821.07c, SPBC146.10, SPAPJ696.01c, SPCC1223.12c, SPBC405.04c, SPBC36.06c, SPAC27D7.05c, SPAC1296.04, SPBC8D2.19, SPBC1778.04, SPBC342.03, SPAC607.10, SPAC19G12.03, SPBC660.07, SPAC1002.06c, SPAC1610.03c, SPBC902.03, SPAC1783.06c…
GO:0009066	aspartate family amino acid metabolic process	1	0.0112963	38	3041	48	4843	0.1092	8.52	SPCC1739.06c, SPBC15D4.09c, SPBPB21E7.09, SPBC23E6.03c, SPCC320.14, SPBC12C2.03c, SPAC17C9.02c, SPAC977.12, SPAC9.06c, SPAC16C9.02c, SPAC343.16, SPAC10F6.13c, SPAC20H4.05c, SPAC343.10, SPBC4F6.11c, SPBC354.15, SPBC725.01, SPAP7G5.04c, SPBC106.17c, SPBC56F2.11, SPAC644.08, SPBC1105.02c, SPBC1683.11c, SPAC186.03, SPBPB8B6.05c, SPAC13G7.06, SPBC3B8.03, SPCC11E10.01, SPBC776.03, SPBC8D2.18c, SPAC23H3…
GO:0009064	glutamine family amino acid metabolic process	1	0.012448	40	3041	51	4843	0.122	9.64	SPBPB21E7.09, SPBC23E6.03c, SPAC821.11, SPBC1539.03c, SPBC1271.14, SPBC902.05c, SPAC977.12, SPAC343.16, SPBPB2B2.05, SPAC10F6.13c, SPAC17H9.13c, SPAC22G7.06c, SPAC6G10.08, SPAC6C3.04, SPCC70.03c, SPBC215.08c, SPBC725.14, SPBC725.01, SPBC428.05c, SPBC24C6.04, SPCC132.04c, SPBC56F2.09c, SPCC777.09c, SPAC139.05, SPAC4G9.09c, SPBC21C3.08c, SPBC1773.14, SPBC12D12.07c, SPAC186.03, SPBPB8B6.05c, SPBC582…
GO:0030437	ascospore formation	1	0.0134532	73	3041	99	4843	0.127	10.16	SPAC17A5.04c, SPAC20G4.07c, SPBP8B7.30c, SPBC3H7.09, SPAC4F8.15, SPAC4G9.13c, SPCC417.06c, SPAC343.07, SPAC6G9.13c, SPAC23C4.16c, SPAC6G9.04, SPBC21C3.18, SPAC328.03, SPAC821.07c, SPBC146.10, SPAPJ696.01c, SPCC1223.12c, SPBC405.04c, SPBC36.06c, SPAC27D7.05c, SPAC1296.04, SPBC8D2.19, SPBC1778.04, SPBC342.03, SPAC607.10, SPAC19G12.03, SPBC660.07, SPAC1002.06c, SPAC1610.03c, SPBC902.03, SPAC1783.06c…
GO:0007097	nuclear migration	1	0.0136689	13	3041	14	4843	0.1311	10.62	SPBC1347.12, SPBC216.02, SPCC11E10.08, SPCC11E10.03, SPAC458.04c, SPBC646.17c, SPBC428.08c, SPAC27D7.13c, SPAC926.07c, SPAPB1A10.09, SPBC582.06c, SPAC1805.08, SPAC1093.06c
GO:0010906	regulation of glucose metabolic process	1	0.0136689	13	3041	14	4843	0.1295	10.62	SPAC3H1.14, SPACUNK4.10, SPBP23A10.03c, SPAC26H5.04, SPAPB17E12.14c, SPAC12B10.13, SPAC343.04c, SPCC1259.12c, SPBC29A3.03c, SPBC1773.17c, SPAC6F12.02, SPAC1805.01c, SPBC106.13
GO:0006119	oxidative phosphorylation	1	0.0147043	19	3041	22	4843	0.1393	11.56	SPCC1682.01, SPAC12B10.06c, SPCC613.10, SPAC1782.07, SPAC1296.02, SPCC737.02c, SPCC338.10c, SPAC1B2.04, SPBC2D10.18, SPBC16H5.06, SPBP23A10.16, SPBC29A3.18, SPCC330.12c, SPAC1556.02c, SPBC16C6.08c, SPAC11E3.12, SPAC56F8.04c, SPBPJ4664.01, SPAC140.01
GO:0072503	cellular divalent inorganic cation homeostasis	1	0.0147043	19	3041	22	4843	0.1376	11.56	SPBC16E9.14c, SPBC12C2.09c, SPAC4G8.13c, SPAP8A3.03, SPBC543.10, SPAC30D11.11, SPAC23C11.14, SPBC839.06, SPBC2G5.06c, SPAC1F5.08c, SPAC17D4.03c, SPBC1683.10c, SPAC18B11.04, SPCC126.09, SPCC1795.02c, SPAPB2B4.04c, SPAC22H10.13, SPAC29A4.19c, SPAC821.10c
GO:0042773	ATP synthesis coupled electron transport	1	0.0149168	16	3041	18	4843	0.1384	11.76	SPCC1682.01, SPAC12B10.06c, SPCC613.10, SPAC1782.07, SPAC1296.02, SPCC737.02c, SPCC338.10c, SPAC1B2.04, SPBC16H5.06, SPBP23A10.16, SPBC29A3.18, SPCC330.12c, SPAC1556.02c, SPBC16C6.08c, SPAC11E3.12, SPAC140.01
GO:0042775	mitochondrial ATP synthesis coupled electron transport	1	0.0149168	16	3041	18	4843	0.1367	11.76	SPCC1682.01, SPAC12B10.06c, SPCC613.10, SPAC1782.07, SPAC1296.02, SPCC737.02c, SPCC338.10c, SPAC1B2.04, SPBC16H5.06, SPBP23A10.16, SPBC29A3.18, SPCC330.12c, SPAC1556.02c, SPBC16C6.08c, SPAC11E3.12, SPAC140.01
GO:0000050	urea cycle	1	0.0151078	9	3041	9	4843	0.1536	13.36	SPAC4G9.10, SPBC56F2.09c, SPAC3H1.07, SPAC22G7.06c, SPBC1539.03c, SPBC215.08c, SPBC1773.14, SPBC12D12.07c, SPBC428.05c
GO:0000183	chromatin silencing at rDNA	1	0.0151078	9	3041	9	4843	0.1518	13.36	SPCC132.02, SPBC800.03, SPBC25D12.02c, SPBC16C6.10, SPBC428.08c, SPAC1B3.17, SPBP35G2.10, SPBC2D10.17, SPAC8F11.09c
GO:0000296	spermine transport	1	0.0151078	9	3041	9	4843	0.1501	13.36	SPBC36.01c, SPBC36.03c, SPBC409.08, SPAC17C9.16c, SPBC609.04, SPBC36.02c, SPCC569.05c, SPBC947.06c, SPBC530.15c
GO:0006882	cellular zinc ion homeostasis	1	0.0151078	9	3041	9	4843	0.1484	13.36	SPBC16E9.14c, SPAC17D4.03c, SPBC12C2.09c, SPCC126.09, SPAP8A3.03, SPAC30D11.11, SPAC22H10.13, SPAC821.10c, SPAC23C11.14
GO:0008645	hexose transport	1	0.0151078	9	3041	9	4843	0.1468	13.36	SPAC1751.01c, SPCC548.06c, SPCC1235.14, SPAC1F8.01, SPBC4B4.08, SPBC1348.14c, SPCC548.07c, SPCC1235.13, SPBC1683.08
GO:0009395	phospholipid catabolic process	1	0.0151078	9	3041	9	4843	0.1452	13.36	SPAC1A6.04c, SPAC1786.02, SPBC1348.10c, SPBC106.11c, SPCC1450.09c, SPAC977.09c, SPAC1A6.03c, SPAPB1E7.05, SPCC4B3.04c
GO:0010677	negative regulation of cellular carbohydrate metabolic process	1	0.0151078	9	3041	9	4843	0.1437	13.36	SPAC3H1.14, SPAC26H5.04, SPAC12B10.13, SPBP4H10.09, SPAC343.04c, SPBC29A3.03c, SPCC1259.12c, SPAC1805.01c, SPBC106.13
GO:0015846	polyamine transport	1	0.0151078	9	3041	9	4843	0.1421	13.36	SPBC36.01c, SPBC36.03c, SPBC409.08, SPAC17C9.16c, SPBC609.04, SPBC36.02c, SPCC569.05c, SPBC947.06c, SPBC530.15c
GO:0035428	hexose transmembrane transport	1	0.0151078	9	3041	9	4843	0.1406	13.36	SPAC1751.01c, SPCC548.06c, SPCC1235.14, SPAC1F8.01, SPBC4B4.08, SPBC1348.14c, SPCC548.07c, SPCC1235.13, SPBC1683.08
GO:0045912	negative regulation of carbohydrate metabolic process	1	0.0151078	9	3041	9	4843	0.1392	13.36	SPAC3H1.14, SPAC26H5.04, SPAC12B10.13, SPBP4H10.09, SPAC343.04c, SPBC29A3.03c, SPCC1259.12c, SPAC1805.01c, SPBC106.13
GO:0016053	organic acid biosynthetic process	1	0.0161294	109	3041	153	4843	0.1421	13.78	SPBC56F2.12, SPBC15D4.09c, SPBC336.10c, SPAC22F3.10c, SPAC3A12.17c, SPBC29A3.02c, SPBC1539.03c, SPAC1952.09c, SPBC12C2.03c, SPAC9.06c, SPBC3B8.07c, SPBC14C8.04, SPAC20H4.05c, SPAC23D3.11, SPAC6G10.08, SPAC26H5.10c, SPAC24H6.10c, SPAC17H9.13c, SPBC1711.04, SPAC17G8.06c, SPAC26F1.04c, SPBC725.14, SPBC4F6.11c, SPBC1703.07, SPBC428.02c, SPBC428.05c, SPBC24C6.04, SPAC926.09c, SPBC106.17c, SPAP7G5.04c,…
GO:0046394	carboxylic acid biosynthetic process	1	0.0161294	109	3041	153	4843	0.1406	13.78	SPBC56F2.12, SPBC15D4.09c, SPBC336.10c, SPAC22F3.10c, SPAC3A12.17c, SPBC29A3.02c, SPBC1539.03c, SPAC1952.09c, SPBC12C2.03c, SPAC9.06c, SPBC3B8.07c, SPBC14C8.04, SPAC20H4.05c, SPAC23D3.11, SPAC6G10.08, SPAC26H5.10c, SPAC24H6.10c, SPAC17H9.13c, SPBC1711.04, SPAC17G8.06c, SPAC26F1.04c, SPBC725.14, SPBC4F6.11c, SPBC1703.07, SPBC428.02c, SPBC428.05c, SPBC24C6.04, SPAC926.09c, SPBC106.17c, SPAP7G5.04c,…
GO:0048646	anatomical structure formation involved in morphogenesis	1	0.0164153	74	3041	101	4843	0.1404	13.9	SPAC17A5.04c, SPAC20G4.07c, SPBP8B7.30c, SPBC3H7.09, SPAC4F8.15, SPAC4G9.13c, SPCC417.06c, SPAC343.07, SPAC6G9.13c, SPAC23C4.16c, SPAC6G9.04, SPBC21C3.18, SPAC328.03, SPAC821.07c, SPBC146.10, SPAPJ696.01c, SPCC1223.12c, SPBC405.04c, SPBC36.06c, SPAC27D7.05c, SPAC1296.04, SPBC8D2.19, SPBC1778.04, SPBC342.03, SPAC607.10, SPAC19G12.03, SPBC660.07, SPAC1002.06c, SPAC1610.03c, SPBC902.03, SPAC1783.06c…
GO:0015980	energy derivation by oxidation of organic compounds	1	0.0172922	50	3041	66	4843	0.145	14.5	SPCC613.10, SPAC13G7.11, SPCC191.02c, SPAC1782.07, SPCC306.08c, SPCC338.10c, SPBC14C8.05c, SPAC1B2.04, SPAC16E8.17c, SPAC11G7.05c, SPCC1442.08c, SPBC902.05c, SPBC29A3.18, SPBC1215.01, SPAC17A2.05, SPAC13A11.06, SPAC56F8.04c, SPAC11E3.12, SPAC6G10.08, SPAC6C3.04, SPAC5H10.06c, SPAC22A12.16, SPAC26F1.04c, SPBC1703.07, SPBC14C8.16c, SPAC1805.01c, SPCC1739.09c, SPAC140.01, SPCC1682.01, SPAC12B10.06c,…
GO:0051321	meiotic cell cycle	1	0.0173319	148	3041	212	4843	0.1436	14.5	SPAC1952.15c, SPBC577.05c, SPAC23C4.12, SPBC428.08c, SPAC18G6.10, SPAC1687.05, SPCC553.01c, SPBC19G7.01c, SPBC1711.14, SPAC1805.08, SPCC1739.10, SPAC6F12.02, SPAC3H8.04, SPAC15A10.10, SPAC17A5.18c, SPBC1778.02, SPCC1682.08c, SPAC3A11.05c, SPAPB8E5.10, SPCC320.07c, SPAPB1A10.09, SPAC22F3.02, SPBC660.08, SPAC29E6.07, SPAC17A2.07c, SPBC2F12.09c, SPBC776.02c, SPAC8F11.08c, SPCC24B10.16c, SPAC19D5.01,…
GO:0009084	glutamine family amino acid biosynthetic process	1	0.0189027	21	3041	25	4843	0.1559	15.9	SPBC56F2.09c, SPCC777.09c, SPAC4G9.09c, SPAC821.11, SPBC1539.03c, SPBC1773.14, SPBC1271.14, SPBC12D12.07c, SPBC902.05c, SPBC582.08, SPAC4G9.10, SPAC11G7.03, SPAC17H9.13c, SPAC6G10.08, SPAC6C3.04, SPCC70.03c, SPBC215.08c, SPBC725.14, SPAPB1E7.07, SPBC428.05c, SPBC24C6.04
GO:0071248	cellular response to metal ion	1	0.0189027	21	3041	25	4843	0.1544	15.9	SPBC16D10.06, SPBC12C2.09c, SPAC22F3.10c, SPAC3H1.10, SPAC3F10.11c, SPAC1142.06, SPBC3H7.12, SPAC25G10.03, SPCC737.09c, SPBC2G5.06c, SPAC29B12.10c, SPAC3F10.04, SPAC22G7.01c, SPAC30.04c, SPAC5H10.06c, SPAC22E12.04, SPBC17G9.08c, SPAC4F10.20, SPBC1105.10, SPAC144.03, SPAC821.07c
GO:0006754	ATP biosynthetic process	1	0.020407	12	3041	13	4843	0.1692	17.6	SPBC1604.07, SPBC31F10.15c, SPBC1604.11, SPBC29A10.13, SPBC1734.13, SPAC222.12c, SPBC29A3.10c, SPAC23C4.11, SPBC13E7.04, SPAC14C4.14, SPAC22F3.07c, SPBC106.05c
GO:0010970	microtubule-based transport	1	0.020407	12	3041	13	4843	0.1676	17.6	SPBC216.02, SPCC11E10.08, SPAC458.04c, SPBC646.17c, SPBC428.08c, SPAC27D7.13c, SPAC926.07c, SPAPB1A10.09, SPBC582.06c, SPAC1805.08, SPAC1093.06c, SPAC144.14
GO:0015985	energy coupled proton transport, down electrochemical gradient	1	0.020407	12	3041	13	4843	0.166	17.6	SPBC1604.07, SPBC31F10.15c, SPBC1604.11, SPBC29A10.13, SPBC1734.13, SPAC222.12c, SPBC29A3.10c, SPAC23C4.11, SPBC13E7.04, SPAC14C4.14, SPAC22F3.07c, SPBC106.05c
GO:0015986	ATP synthesis coupled proton transport	1	0.020407	12	3041	13	4843	0.1645	17.6	SPBC1604.07, SPBC31F10.15c, SPBC1604.11, SPBC29A10.13, SPBC1734.13, SPAC222.12c, SPBC29A3.10c, SPAC23C4.11, SPBC13E7.04, SPAC14C4.14, SPAC22F3.07c, SPBC106.05c
GO:0030705	cytoskeleton-dependent intracellular transport	1	0.020407	12	3041	13	4843	0.163	17.6	SPBC216.02, SPCC11E10.08, SPAC458.04c, SPBC646.17c, SPBC428.08c, SPAC27D7.13c, SPAC926.07c, SPAPB1A10.09, SPBC582.06c, SPAC1805.08, SPAC1093.06c, SPAC144.14
GO:0042776	mitochondrial ATP synthesis coupled proton transport	1	0.020407	12	3041	13	4843	0.1615	17.6	SPBC1604.07, SPBC31F10.15c, SPBC1604.11, SPBC29A10.13, SPBC1734.13, SPAC222.12c, SPBC29A3.10c, SPAC23C4.11, SPBC13E7.04, SPAC14C4.14, SPAC22F3.07c, SPBC106.05c
GO:0055069	zinc ion homeostasis	1	0.020407	12	3041	13	4843	0.16	17.6	SPBC16E9.14c, SPBC16D10.06, SPAC17D4.03c, SPBC12C2.09c, SPCC126.09, SPBP26C9.03c, SPAP8A3.03, SPAC30D11.11, SPAC5H10.06c, SPAC22H10.13, SPAC821.10c, SPAC23C11.14
GO:0006528	asparagine metabolic process	1	0.0240838	8	3041	8	4843	0.2101	23.32	SPBPB21E7.09, SPBC23E6.03c, SPBC4F6.11c, SPBC725.01, SPAC186.03, SPAC823.09c, SPAC977.12, SPBPB8B6.05c
GO:0006625	protein targeting to peroxisome	1	0.0240838	8	3041	8	4843	0.2082	23.32	SPBC13G1.03c, SPAC29A4.14c, SPBC646.15c, SPAC3C7.10, SPAC19D5.02c, SPAC17C9.14, SPAC17D4.01, SPBC725.07
GO:0042819	vitamin B6 biosynthetic process	1	0.0240838	8	3041	8	4843	0.2064	23.32	SPBC725.03, SPAC9E9.11, SPAC6F6.11c, SPAC29B12.04, SPCC18.10, SPAC222.08c, SPAC1093.02, SPCC1281.04
GO:0043574	peroxisomal transport	1	0.0240838	8	3041	8	4843	0.2046	23.32	SPBC13G1.03c, SPAC29A4.14c, SPBC646.15c, SPAC3C7.10, SPAC19D5.02c, SPAC17C9.14, SPAC17D4.01, SPBC725.07
GO:0046475	glycerophospholipid catabolic process	1	0.0240838	8	3041	8	4843	0.2028	23.32	SPAC1A6.04c, SPAC1786.02, SPBC1348.10c, SPCC1450.09c, SPAC977.09c, SPAC1A6.03c, SPAPB1E7.05, SPCC4B3.04c
GO:0071265	L-methionine biosynthetic process	1	0.0240838	8	3041	8	4843	0.201	23.32	SPBC15D4.09c, SPCC11E10.01, SPAC16C9.02c, SPAC20H4.05c, SPAC644.08, SPBC887.01, SPBC23E6.10c, SPAC9.06c
GO:0072337	modified amino acid transport	1	0.0240838	8	3041	8	4843	0.1993	23.32	SPCPB1C11.03, SPAC3F10.11c, SPAC30.04c, SPAC12B10.09, SPBC2G2.01c, SPBPB10D8.01, SPCC737.09c, SPAC29B12.10c
GO:0072662	protein localization to peroxisome	1	0.0240838	8	3041	8	4843	0.1976	23.32	SPBC13G1.03c, SPAC29A4.14c, SPBC646.15c, SPAC3C7.10, SPAC19D5.02c, SPAC17C9.14, SPAC17D4.01, SPBC725.07
GO:0072663	establishment of protein localization to peroxisome	1	0.0240838	8	3041	8	4843	0.196	23.32	SPBC13G1.03c, SPAC29A4.14c, SPBC646.15c, SPAC3C7.10, SPAC19D5.02c, SPAC17C9.14, SPAC17D4.01, SPBC725.07
GO:0070887	cellular response to chemical stimulus	1	0.0244633	114	3041	162	4843	0.1955	23.46	SPCC1223.11, SPBC16D10.06, SPBC16A3.18, SPAC1D4.13, SPAC22F3.12c, SPAC22F3.10c, SPAC13F5.07c, SPAC10F6.12c, SPCC330.06c, SPBC428.08c, SPBC365.13c, SPAC17H9.14c, SPBC1652.01, SPAC1783.07c, SPAC6F12.02, SPCC737.09c, SPCC1753.02c, SPBC649.04, SPBC2G5.06c, SPAP11E10.02c, SPAC13G7.07, SPCC736.11, SPAC18B11.10, SPAC869.02c, SPAC5H10.06c, SPBC1105.10, SPBC106.02c, SPAC821.07c, SPAC3C7.14c, SPAC186.06, S…
GO:0003006	developmental process involved in reproduction	1	0.0247326	90	3041	126	4843	0.195	23.6	SPAC17A5.04c, SPAC20G4.07c, SPBC428.08c, SPBP8B7.30c, SPBC3H7.09, SPAC4F8.15, SPBC19G7.01c, SPAC4G9.13c, SPCC417.06c, SPAC343.07, SPAC6G9.13c, SPAC23C4.16c, SPAC6G9.04, SPBC21C3.18, SPAC328.03, SPAC821.07c, SPBC146.10, SPAPJ696.01c, SPCC1223.12c, SPBC405.04c, SPBC36.06c, SPAC27D7.05c, SPAC1296.04, SPBC8D2.19, SPBC1778.04, SPAC22F8.07c, SPBC342.03, SPAC607.10, SPAC19G12.03, SPBC660.07, SPAC1002.06…
GO:0022900	electron transport chain	1	0.0257411	20	3041	24	4843	0.199	24.28	SPCC1682.01, SPAC12B10.06c, SPCC613.10, SPAC1782.07, SPAC1296.02, SPCC1259.05c, SPCC737.02c, SPCC338.10c, SPAC1B2.04, SPBC2D10.18, SPBC16H5.06, SPBP23A10.16, SPBC29A3.18, SPCC330.12c, SPAC1556.02c, SPBC16C6.08c, SPAC11E3.12, SPAC56F8.04c, SPBPJ4664.01, SPAC140.01
GO:0022413	reproductive process in single-celled organism	1	0.0287093	89	3041	125	4843	0.2154	26.5	SPAP7G5.03, SPAC17A5.04c, SPAC6G9.12, SPAC20G4.07c, SPBC428.08c, SPBP8B7.30c, SPBC3H7.09, SPAC4F8.15, SPBC19G7.01c, SPAC4G9.13c, SPCC417.06c, SPAC343.07, SPAC6G9.13c, SPAC23C4.16c, SPAC6G9.04, SPBC21C3.18, SPAC328.03, SPAC821.07c, SPBC146.10, SPAPJ696.01c, SPCC1223.12c, SPBC405.04c, SPBC36.06c, SPAC27D7.05c, SPAC1296.04, SPBC8D2.19, SPBC1778.04, SPAC22F8.07c, SPBC342.03, SPAC607.10, SPAC19G12.03,…
GO:0032505	reproduction of a single-celled organism	1	0.0287093	89	3041	125	4843	0.2137	26.5	SPAP7G5.03, SPAC17A5.04c, SPAC6G9.12, SPAC20G4.07c, SPBC428.08c, SPBP8B7.30c, SPBC3H7.09, SPAC4F8.15, SPBC19G7.01c, SPAC4G9.13c, SPCC417.06c, SPAC343.07, SPAC6G9.13c, SPAC23C4.16c, SPAC6G9.04, SPBC21C3.18, SPAC328.03, SPAC821.07c, SPBC146.10, SPAPJ696.01c, SPCC1223.12c, SPBC405.04c, SPBC36.06c, SPAC27D7.05c, SPAC1296.04, SPBC8D2.19, SPBC1778.04, SPAC22F8.07c, SPBC342.03, SPAC607.10, SPAC19G12.03,…
GO:0045333	cellular respiration	1	0.0296058	43	3041	57	4843	0.2155	26.94	SPCC613.10, SPAC13G7.11, SPAC1782.07, SPCC306.08c, SPCC338.10c, SPAC1B2.04, SPAC16E8.17c, SPAC11G7.05c, SPCC1442.08c, SPBC902.05c, SPBC29A3.18, SPBC1215.01, SPAC17A2.05, SPAC56F8.04c, SPAC11E3.12, SPAC6G10.08, SPAC6C3.04, SPAC22A12.16, SPAC26F1.04c, SPBC1703.07, SPBC14C8.16c, SPCC1739.09c, SPAC140.01, SPCC1682.01, SPAC12B10.06c, SPAC1296.02, SPCC1259.05c, SPCC4G3.04c, SPCC737.02c, SPAC19G12.11, S…
GO:0005984	disaccharide metabolic process	1	0.0303217	11	3041	12	4843	0.2317	29.2	SPCC191.11, SPBC660.07, SPBC1683.07, SPAC22F8.05, SPAC1B9.02c, SPACUNK4.16c, SPAC3G6.09c, SPAC19G12.15c, SPAC8E11.01c, SPAC328.03, SPAC869.07c
GO:0006081	cellular aldehyde metabolic process	1	0.0303217	11	3041	12	4843	0.2299	29.2	SPAC9E9.11, SPACUNK4.10, SPCC13B11.04c, SPBC12C2.12c, SPAC922.07c, SPAC824.07, SPAC15A10.05c, SPCC1281.04, SPAC29B12.13, SPBC1773.17c, SPCC13B11.03c
GO:0006526	arginine biosynthetic process	1	0.0303217	11	3041	12	4843	0.2281	29.2	SPAC4G9.10, SPBC56F2.09c, SPCC777.09c, SPAC4G9.09c, SPBC1539.03c, SPBC215.08c, SPBC725.14, SPBC1271.14, SPBC1773.14, SPBC12D12.07c, SPBC428.05c
GO:0030473	nuclear migration along microtubule	1	0.0303217	11	3041	12	4843	0.2264	29.2	SPBC216.02, SPCC11E10.08, SPAC458.04c, SPBC646.17c, SPBC428.08c, SPAC27D7.13c, SPAC926.07c, SPAPB1A10.09, SPBC582.06c, SPAC1805.08, SPAC1093.06c
GO:0072384	organelle transport along microtubule	1	0.0303217	11	3041	12	4843	0.2246	29.2	SPBC216.02, SPCC11E10.08, SPAC458.04c, SPBC646.17c, SPBC428.08c, SPAC27D7.13c, SPAC926.07c, SPAPB1A10.09, SPBC582.06c, SPAC1805.08, SPAC1093.06c
GO:0009152	purine ribonucleotide biosynthetic process	1	0.0304397	22	3041	27	4843	0.2256	29.56	SPCC338.14, SPCPB16A4.03c, SPBC409.10, SPBC1734.13, SPAC222.12c, SPAC23A1.03, SPAC14C4.14, SPAC22F3.07c, SPAC6F12.10c, SPBC106.05c, SPCC569.08c, SPBC1604.07, SPBC31F10.15c, SPBC1604.11, SPBC29A10.13, SPBC14F5.09c, SPBC29A3.10c, SPAC806.07, SPAC23C4.11, SPBC106.04, SPBC13E7.04, SPBC405.01
GO:0018208	peptidyl-proline modification	1	0.0305272	14	3041	16	4843	0.2321	30.64	SPCC16C4.03, SPAC16E8.14c, SPBP8B7.25, SPAC57A10.03, SPBC17G9.05, SPBC16H5.05c, SPAC21E11.05c, SPBC1709.04c, SPAC27F1.06c, SPCC553.04, SPBC28F2.03, SPAC1B3.03c, SPBC1347.02, SPBC839.17c
GO:0032509	endosome transport via multivesicular body sorting pathway	1	0.0348284	19	3041	23	4843	0.252	33.52	SPBC215.14c, SPBC13G1.12, SPAC13F5.04c, SPAC4F8.01, SPCC162.06c, SPBC24C6.05, SPAC19B12.10, SPBC354.09c, SPBC651.05c, SPAC11H11.01, SPAC1B3.07c, SPCC1442.17c, SPAC17G6.05c, SPBC1734.08, SPAC5D6.07c, SPBC3B9.09, SPBC4B4.06, SPAC19A8.05c, SPAC9E9.14
GO:0032511	late endosome to vacuole transport via multivesicular body sorting pathway	1	0.0348284	19	3041	23	4843	0.2501	33.52	SPBC215.14c, SPBC13G1.12, SPAC13F5.04c, SPAC4F8.01, SPCC162.06c, SPBC24C6.05, SPAC19B12.10, SPBC354.09c, SPBC651.05c, SPAC11H11.01, SPAC1B3.07c, SPCC1442.17c, SPAC17G6.05c, SPBC1734.08, SPAC5D6.07c, SPBC3B9.09, SPBC4B4.06, SPAC19A8.05c, SPAC9E9.14
GO:0043094	cellular metabolic compound salvage	1	0.0348284	19	3041	23	4843	0.2483	33.52	SPBC725.03, SPCC338.14, SPCC18.10, SPAC644.08, SPBC365.20c, SPCC162.11c, SPAC23A1.03, SPAC1B3.01c, SPAC9.06c, SPAC1002.17c, SPAC6F6.11c, SPAC16C9.02c, SPAC20H4.05c, SPBC1683.06c, SPCC965.14c, SPAC1399.04c, SPBC23E6.10c, SPBC887.01, SPBC30D10.03c
GO:0006109	regulation of carbohydrate metabolic process	1	0.0383324	26	3041	33	4843	0.2625	35.7	SPACUNK4.10, SPBP23A10.03c, SPAC26H5.04, SPAC23C11.08, SPAC16.01, SPAC1B9.02c, SPAC1556.08c, SPBC16E9.01c, SPBC29A3.03c, SPAC6F12.02, SPAC1006.06, SPCC645.07, SPAC1F7.04, SPAC3H1.14, SPAC227.15, SPBC1289.01c, SPAC12B10.13, SPAPB17E12.14c, SPBP4H10.09, SPBC725.11c, SPAC17G8.14c, SPAC343.04c, SPCC1259.12c, SPBC1773.17c, SPAC1805.01c, SPBC106.13
GO:0006188	IMP biosynthetic process	1	0.0383881	7	3041	7	4843	0.2908	39.84	SPCC569.08c, SPBC106.04, SPCPB16A4.03c, SPBC14F5.09c, SPAC6F12.10c, SPBC409.10, SPBC405.01
GO:0006829	zinc ion transport	1	0.0383881	7	3041	7	4843	0.2887	39.84	SPBC16E9.14c, SPBC16D10.06, SPAC17D4.03c, SPAC23C11.14, SPCC126.09, SPBP26C9.03c, SPAP8A3.03
GO:0006878	cellular copper ion homeostasis	1	0.0383881	7	3041	7	4843	0.2866	39.84	SPAC821.10c, SPAC22E12.04, SPBC119.06, SPBC29A3.01, SPAC2E1P3.04, SPBC26H8.14c, SPBC1709.10c
GO:0009113	purine base biosynthetic process	1	0.0383881	7	3041	7	4843	0.2846	39.84	SPBC2G2.08, SPCC569.08c, SPAC23A1.03, SPBC839.16, SPBC409.10, SPBC405.01, SPBC1711.04
GO:0031058	positive regulation of histone modification	1	0.0383881	7	3041	7	4843	0.2826	39.84	SPAC25H1.06, SPBC36B7.08c, SPCC11E10.08, SPBC29A10.03c, SPAC26H5.03, SPCC613.12c, SPCC970.07c
GO:0035435	phosphate ion transmembrane transport	1	0.0383881	7	3041	7	4843	0.2806	39.84	SPBC1683.01, SPBC1703.13c, SPBC8E4.01c, SPBC16H5.04, SPAC589.06c, SPAC23D3.12, SPCC2H8.02
GO:0045721	negative regulation of gluconeogenesis	1	0.0383881	7	3041	7	4843	0.2786	39.84	SPAC3H1.14, SPAC343.04c, SPCC1259.12c, SPBC29A3.03c, SPAC26H5.04, SPBC106.13, SPAC12B10.13
GO:0046040	IMP metabolic process	1	0.0383881	7	3041	7	4843	0.2767	39.84	SPCC569.08c, SPBC106.04, SPCPB16A4.03c, SPBC14F5.09c, SPAC6F12.10c, SPBC409.10, SPBC405.01
GO:0051177	meiotic sister chromatid cohesion	1	0.0383881	7	3041	7	4843	0.2748	39.84	SPBP35G2.03c, SPCC1322.12c, SPCC613.12c, SPAC25G10.04c, SPCC4E9.01c, SPAC15E1.07c, SPCC970.07c
GO:0055070	copper ion homeostasis	1	0.0383881	7	3041	7	4843	0.2729	39.84	SPAC821.10c, SPAC22E12.04, SPBC119.06, SPBC29A3.01, SPAC2E1P3.04, SPBC26H8.14c, SPBC1709.10c
GO:0071577	zinc ion transmembrane transport	1	0.0383881	7	3041	7	4843	0.271	39.84	SPBC16E9.14c, SPBC16D10.06, SPAC17D4.03c, SPAC23C11.14, SPCC126.09, SPBP26C9.03c, SPAP8A3.03
GO:0010675	regulation of cellular carbohydrate metabolic process	1	0.0403419	21	3041	26	4843	0.2841	42.04	SPACUNK4.10, SPBP23A10.03c, SPAC26H5.04, SPAC16.01, SPAC1B9.02c, SPBC29A3.03c, SPAC6F12.02, SPAC1006.06, SPCC645.07, SPAC1F7.04, SPAC3H1.14, SPAC12B10.13, SPAPB17E12.14c, SPBC1289.01c, SPBP4H10.09, SPAC17G8.14c, SPAC343.04c, SPCC1259.12c, SPBC1773.17c, SPAC1805.01c, SPBC106.13
GO:0042221	response to chemical stimulus	1	0.0428632	127	3041	184	4843	0.2894	43.12	SPCC1223.11, SPBC16D10.06, SPBC16A3.18, SPAC1D4.13, SPAC22F3.12c, SPAC22F3.10c, SPAC20G4.07c, SPAC13F5.07c, SPAC10F6.12c, SPCC330.06c, SPBC428.08c, SPBC365.13c, SPAC824.07, SPAC17H9.14c, SPBC1652.01, SPAC1783.07c, SPAC6F12.02, SPCC737.09c, SPCC1753.02c, SPBC649.04, SPBC2G5.06c, SPAP11E10.02c, SPBC1861.09, SPAC13G7.07, SPCC736.11, SPAC18B11.10, SPAC869.02c, SPAC5H10.06c, SPBC1105.10, SPBC106.02c, …
GO:0000413	protein peptidyl-prolyl isomerization	1	0.0432543	13	3041	15	4843	0.2969	44.54	SPCC16C4.03, SPBP8B7.25, SPAC57A10.03, SPBC17G9.05, SPBC16H5.05c, SPAC21E11.05c, SPBC1709.04c, SPAC27F1.06c, SPCC553.04, SPBC28F2.03, SPAC1B3.03c, SPBC1347.02, SPBC839.17c
GO:0006826	iron ion transport	1	0.0432543	13	3041	15	4843	0.295	44.54	SPBC1683.10c, SPAC8C9.12c, SPBC1683.09c, SPBC947.05c, SPCC1020.03, SPAC1F7.07c, SPBP26C9.03c, SPAC23E2.01, SPAC1F8.03c, SPAC1F7.08, SPBC4F6.09, SPBC1709.10c, SPAC4G8.08
GO:0008535	respiratory chain complex IV assembly	1	0.0432543	13	3041	15	4843	0.293	44.54	SPCC1442.15c, SPBC21D10.07, SPCC1672.04c, SPBC26H8.14c, SPBC16E9.03c, SPBC16A3.16, SPAC1420.04c, SPAC1486.08, SPAC9G1.04, SPBC119.06, SPCC1442.08c, SPBC1215.01, SPBC365.02c
GO:0009206	purine ribonucleoside triphosphate biosynthetic process	1	0.0432543	13	3041	15	4843	0.2911	44.54	SPBC1604.07, SPBC31F10.15c, SPBC1604.11, SPBC29A10.13, SPBC1734.13, SPAC222.12c, SPBC29A3.10c, SPAC23C4.11, SPAC806.07, SPBC13E7.04, SPAC14C4.14, SPAC22F3.07c, SPBC106.05c
GO:0043328	protein targeting to vacuole involved in ubiquitin-dependent protein catabolic process via the multivesicular body sorting pathway	1	0.0432543	13	3041	15	4843	0.2892	44.54	SPBC215.14c, SPAC1B3.07c, SPAC4F8.01, SPAC17G6.05c, SPAC19B12.10, SPBC1734.08, SPBC3B9.09, SPBC4B4.06, SPBC354.09c, SPBC651.05c, SPAC11H11.01, SPAC19A8.05c, SPAC9E9.14
GO:0046686	response to cadmium ion	1	0.0432543	13	3041	15	4843	0.2874	44.54	SPBC16D10.06, SPAC3F10.04, SPAC22F3.10c, SPAC3H1.10, SPAC3F10.11c, SPAC30.04c, SPAC5H10.06c, SPBC17G9.08c, SPAC25G10.03, SPCC737.09c, SPBC2G5.06c, SPAC144.03, SPAC29B12.10c
GO:0071276	cellular response to cadmium ion	1	0.0432543	13	3041	15	4843	0.2855	44.54	SPBC16D10.06, SPAC3F10.04, SPAC22F3.10c, SPAC3H1.10, SPAC3F10.11c, SPAC30.04c, SPAC5H10.06c, SPBC17G9.08c, SPAC25G10.03, SPCC737.09c, SPBC2G5.06c, SPAC144.03, SPAC29B12.10c
GO:0006534	cysteine metabolic process	1	0.0448075	10	3041	11	4843	0.3029	47.56	SPBC15D4.09c, SPBC106.17c, SPAC1039.08, SPAC57A7.07c, SPAC3A12.17c, SPBC428.11, SPBC725.01, SPBC21D10.11c, SPBC36.04, SPAC13G7.06
GO:0006984	ER-nucleus signaling pathway	1	0.0448075	10	3041	11	4843	0.301	47.56	SPCC1223.11, SPAC186.06, SPCC364.01, SPCC306.05c, SPBC19C2.09, SPBC3B9.15c, SPCC576.04, SPCC4B3.07, SPAC167.01, SPCC1020.05
GO:0016137	glycoside metabolic process	1	0.0448075	10	3041	11	4843	0.2991	47.56	SPCC191.11, SPBC660.07, SPAC22F8.05, SPAC1B9.02c, SPACUNK4.16c, SPAC3G6.09c, SPAC19G12.15c, SPAC8E11.01c, SPAC328.03, SPAC869.07c
GO:0034755	iron ion transmembrane transport	1	0.0448075	10	3041	11	4843	0.2973	47.56	SPBC1683.10c, SPAC8C9.12c, SPBC1683.09c, SPBC947.05c, SPCC1020.03, SPAC1F7.07c, SPBP26C9.03c, SPAC1F7.08, SPBC1709.10c, SPAC4G8.08
GO:0043255	regulation of carbohydrate biosynthetic process	1	0.0467977	18	3041	22	4843	0.3055	49.18	SPACUNK4.10, SPBP23A10.03c, SPAC26H5.04, SPAC16.01, SPBC29A3.03c, SPAC6F12.02, SPAC1006.06, SPCC645.07, SPAC1F7.04, SPAC3H1.14, SPAC12B10.13, SPBC1289.01c, SPAC17G8.14c, SPAC343.04c, SPBC1773.17c, SPCC1259.12c, SPAC1805.01c, SPBC106.13
GO:0072511	divalent inorganic cation transport	1	0.0467977	18	3041	22	4843	0.3036	49.18	SPBC16E9.14c, SPBC16D10.06, SPBP26C9.03c, SPAP8A3.03, SPAC6C3.06c, SPBC25H2.08c, SPAC1F7.08, SPAC23C11.14, SPCC737.09c, SPBC839.06, SPAC1F5.08c, SPAC17D4.03c, SPBC1683.10c, SPCC126.09, SPAPB2B4.04c, SPCC1795.02c, SPAC29A4.19c, SPAC6F6.01
GO:0009060	aerobic respiration	1	0.0491301	34	3041	45	4843	0.3102	50.56	SPAC13G7.11, SPAC1782.07, SPCC306.08c, SPAC1B2.04, SPAC16E8.17c, SPAC11G7.05c, SPCC1442.08c, SPBC902.05c, SPBC1215.01, SPAC17A2.05, SPAC56F8.04c, SPAC6G10.08, SPAC22A12.16, SPAC6C3.04, SPAC26F1.04c, SPBC1703.07, SPBC14C8.16c, SPCC1739.09c, SPAC140.01, SPAC12B10.06c, SPCC1682.01, SPAC1296.02, SPCC1259.05c, SPCC4G3.04c, SPAC19G12.11, SPBC2D10.18, SPAC922.06, SPAC1556.02c, SPCC330.12c, SPAP8A3.14c, …
GO:0006812	cation transport	1	0.0517708	69	3041	97	4843	0.3202	52.52	SPBC16D10.06, SPBP26C9.03c, SPAP8A3.03, SPCC338.10c, SPBC25H2.08c, SPAC1F7.08, SPCC737.09c, SPAC3A12.06c, SPCC965.06, SPBC31F10.15c, SPBC1604.11, SPAC328.07c, SPAC23E2.01, SPBC119.06, SPCC1183.09c, SPBC16E9.14c, SPBC1683.09c, SPBC1734.13, SPBC839.06, SPBC1709.10c, SPAC1399.03, SPCC1884.02, SPAC23H3.12c, SPBC29A10.13, SPBC26H8.14c, SPAC1F7.07c, SPAPB2B4.04c, SPAC29A4.19c, SPBC29A3.10c, SPAC23C4.11…
GO:0009260	ribonucleotide biosynthetic process	1	0.0527743	27	3041	35	4843	0.3217	53.08	SPCC338.14, SPCPB16A4.03c, SPAC4A8.14, SPBC409.10, SPBC1734.13, SPAC222.12c, SPCC162.11c, SPAC23A1.03, SPAC14C4.14, SPBC106.05c, SPAC6F12.10c, SPAC22F3.07c, SPBC3D6.06c, SPCC569.08c, SPBC1604.07, SPBC31F10.15c, SPAC227.14, SPBC1604.11, SPBC29A10.13, SPBC14F5.09c, SPBC29A3.10c, SPAC23C4.11, SPAC806.07, SPBC106.04, SPBC13E7.04, SPAC57A10.12c, SPBC405.01
GO:0000097	sulfur amino acid biosynthetic process	1	0.0530947	20	3041	25	4843	0.3237	53.74	SPCC1739.06c, SPBC56F2.11, SPBC15D4.09c, SPBC106.17c, SPAC644.08, SPAC3A12.17c, SPBC12C2.03c, SPAC13G7.06, SPAC9.06c, SPCC11E10.01, SPBC776.03, SPAC16C9.02c, SPAC20H4.05c, SPAC1039.08, SPAC343.10, SPBC887.01, SPBC23E6.10c, SPBC428.11, SPAC1783.01, SPBC36.04
GO:0010038	response to metal ion	1	0.0583822	22	3041	28	4843	0.3429	57.26	SPBC16D10.06, SPBC12C2.09c, SPAC22F3.10c, SPBC11B10.02c, SPAC3H1.10, SPAC3F10.11c, SPAC1142.06, SPBC3H7.12, SPAC25G10.03, SPCC737.09c, SPBC2G5.06c, SPAC29B12.10c, SPAC3F10.04, SPAC22G7.01c, SPAC30.04c, SPAC5H10.06c, SPAC22E12.04, SPBC17G9.08c, SPAC4F10.20, SPBC1105.10, SPAC144.03, SPAC821.07c
GO:0044282	small molecule catabolic process	1	0.0601409	66	3041	93	4843	0.3515	59.06	SPAC2F3.05c, SPACUNK4.10, SPBC23E6.03c, SPBC1198.08, SPAC977.12, SPAC13A11.06, SPAC26F1.07, SPAC13G6.06c, SPCC1020.06c, SPAP32A8.02, SPCC24B10.21, SPAC5H10.06c, SPAC186.09, SPBC725.14, SPBC354.15, SPBC2D10.09, SPAC29B12.13, SPCC132.04c, SPAC24H6.04, SPBC354.12, SPAC977.16c, SPAC186.03, SPCC1884.02, SPCC1620.13, SPBPB2B2.13, SPBPB2B2.12c, SPAC19D5.07, SPAPB17E12.14c, SPAC23D3.04c, SPBC21C3.09c, SP…
GO:0009313	oligosaccharide catabolic process	1	0.0608356	12	3041	14	4843	0.3659	61.84	SPCC191.11, SPBC660.07, SPAC30D11.01c, SPAC3C7.05c, SPCC970.02, SPBC1683.07, SPBC1198.07c, SPBC1198.06c, SPAC513.05, SPAPB24D3.10c, SPAC8E11.01c, SPAC869.07c
GO:0001666	response to hypoxia	1	0.0611806	6	3041	6	4843	0.4079	69.34	SPCC306.05c, SPBC3B9.15c, SPAP8A3.02c, SPBC6B1.08c, SPBC19C2.09, SPAC22F3.06c
GO:0006089	lactate metabolic process	1	0.0611806	6	3041	6	4843	0.4055	69.34	SPBC713.03, SPBC12C2.12c, SPAC186.08c, SPCC13B11.03c, SPAPB1A11.03, SPAC824.07
GO:0006530	asparagine catabolic process	1	0.0611806	6	3041	6	4843	0.4031	69.34	SPBPB21E7.09, SPAC186.03, SPBC23E6.03c, SPAC823.09c, SPBPB8B6.05c, SPAC977.12
GO:0006641	triglyceride metabolic process	1	0.0611806	6	3041	6	4843	0.4008	69.34	SPAC1A6.05c, SPBC776.14, SPBC3B9.15c, SPAC1786.01c, SPCC1450.16c, SPCC1235.15
GO:0007039	vacuolar protein catabolic process	1	0.0611806	6	3041	6	4843	0.3985	69.34	SPAC3H1.14, SPAC19G12.10c, SPAC1006.01, SPCC1259.12c, SPAC26H5.04, SPAC24C9.08
GO:0010672	regulation of transcription from RNA polymerase II promoter during meiosis	1	0.0611806	6	3041	6	4843	0.3962	69.34	SPAC22F3.02, SPBC2F12.09c, SPBC32H8.11, SPBP4H10.09, SPBC2D10.06, SPBC1105.14
GO:0015848	spermidine transport	1	0.0611806	6	3041	6	4843	0.394	69.34	SPCC569.05c, SPBC36.02c, SPBC36.01c, SPBC947.06c, SPBC36.03c, SPBC530.15c
GO:0015939	pantothenate metabolic process	1	0.0611806	6	3041	6	4843	0.3918	69.34	SPAC144.04c, SPBP4H10.05c, SPBC12C2.07c, SPAC5H10.09c, SPBPB2B2.09c, SPAC5H10.08c
GO:0015940	pantothenate biosynthetic process	1	0.0611806	6	3041	6	4843	0.3896	69.34	SPAC144.04c, SPBP4H10.05c, SPBC12C2.07c, SPAC5H10.09c, SPBPB2B2.09c, SPAC5H10.08c
GO:0019323	pentose catabolic process	1	0.0611806	6	3041	6	4843	0.3874	69.34	SPAC2F3.05c, SPBC8E4.04, SPBC28F2.05c, SPAP32A8.02, SPCPJ732.02c, SPAC26F1.07
GO:0019509	L-methionine salvage from methylthioadenosine	1	0.0611806	6	3041	6	4843	0.3852	69.34	SPAC16C9.02c, SPAC20H4.05c, SPAC644.08, SPBC887.01, SPBC23E6.10c, SPAC9.06c
GO:0031062	positive regulation of histone methylation	1	0.0611806	6	3041	6	4843	0.3831	69.34	SPAC25H1.06, SPCC11E10.08, SPBC29A10.03c, SPAC26H5.03, SPCC613.12c, SPCC970.07c
GO:0035434	copper ion transmembrane transport	1	0.0611806	6	3041	6	4843	0.381	69.34	SPCC1393.10, SPBC29A3.01, SPBC1683.09c, SPAC1142.05, SPBC947.05c, SPBC23G7.16
GO:0035461	vitamin transmembrane transport	1	0.0611806	6	3041	6	4843	0.3789	69.34	SPAC9.10, SPAC17A2.01, SPCC965.13, SPCC576.17c, SPBC2G2.01c, SPBC1604.04
GO:0042732	D-xylose metabolic process	1	0.0611806	6	3041	6	4843	0.3768	69.34	SPAC2F3.05c, SPBC8E4.04, SPBC28F2.05c, SPAP32A8.02, SPCPJ732.02c, SPAC26F1.07
GO:0043043	peptide biosynthetic process	1	0.0611806	6	3041	6	4843	0.3748	69.34	SPCC737.06c, SPAC3F10.04, SPAC22F3.10c, SPAC3H1.10, SPAC23G3.03, SPAC23G3.02c
GO:0043102	amino acid salvage	1	0.0611806	6	3041	6	4843	0.3728	69.34	SPAC16C9.02c, SPAC20H4.05c, SPAC644.08, SPBC887.01, SPBC23E6.10c, SPAC9.06c
GO:0051574	positive regulation of histone H3-K9 methylation	1	0.0611806	6	3041	6	4843	0.3708	69.34	SPAC25H1.06, SPCC11E10.08, SPBC29A10.03c, SPAC26H5.03, SPCC613.12c, SPCC970.07c
GO:0070482	response to oxygen levels	1	0.0611806	6	3041	6	4843	0.3688	69.34	SPCC306.05c, SPBC3B9.15c, SPAP8A3.02c, SPBC6B1.08c, SPBC19C2.09, SPAC22F3.06c
GO:0071267	L-methionine salvage	1	0.0611806	6	3041	6	4843	0.3669	69.34	SPAC16C9.02c, SPAC20H4.05c, SPAC644.08, SPBC887.01, SPBC23E6.10c, SPAC9.06c
GO:0072348	sulfur compound transport	1	0.0611806	6	3041	6	4843	0.3649	69.34	SPAC9.10, SPAC17A2.01, SPAC12B10.09, SPBPB10D8.01, SPCPB1C11.03, SPBC1604.04
GO:0070838	divalent metal ion transport	1	0.0624103	17	3041	21	4843	0.3696	70.6	SPBC16E9.14c, SPBC16D10.06, SPBP26C9.03c, SPAP8A3.03, SPAC6C3.06c, SPBC25H2.08c, SPAC1F7.08, SPAC23C11.14, SPBC839.06, SPAC1F5.08c, SPAC17D4.03c, SPBC1683.10c, SPCC126.09, SPAPB2B4.04c, SPCC1795.02c, SPAC29A4.19c, SPAC6F6.01
GO:0006563	L-serine metabolic process	1	0.0657943	9	3041	10	4843	0.3977	76.36	SPAC24C9.12c, SPAC18B11.09c, SPAC1039.08, SPAC1F12.07, SPCC320.14, SPCC364.07, SPAC18G6.04c, SPBC36.04, SPBC3H7.07c
GO:0033108	mitochondrial respiratory chain complex assembly	1	0.0657943	9	3041	10	4843	0.3956	76.36	SPCC4B3.17, SPBC21D10.07, SPCC1672.04c, SPCC550.01c, SPBC16E9.03c, SPBC947.14c, SPAC664.12c, SPBC543.09, SPCC1442.08c
GO:0045595	regulation of cell differentiation	1	0.0657943	9	3041	10	4843	0.3936	76.36	SPBC216.06c, SPAC57A10.10c, SPBP8B7.30c, SPAC1006.06, SPCC613.12c, SPAC22F8.07c, SPBC30D10.04, SPAC1486.10, SPCC970.07c
GO:0009308	amine metabolic process	1	0.0666974	166	3041	246	4843	0.395	77.02	SPAC22F3.10c, SPBC8E4.03, SPBC29A3.02c, SPBC1539.03c, SPAC23A1.14c, SPBC1198.08, SPAC13A11.06, SPAC9.06c, SPAC13G6.06c, SPAC6G10.08, SPAC644.09, SPAC17G8.06c, SPBC577.06c, SPAC1805.09c, SPBC4F6.11c, SPBC354.15, SPBC2D10.09, SPBC106.17c, SPAP7G5.04c, SPAC30C2.02, SPBC56F2.09c, SPAC2E1P3.04, SPBC12C2.12c, SPBC11B10.02c, SPAC3F10.09, SPAC13G7.06, SPAC19G12.03, SPBC16A3.10, SPBC887.01, SPBC23E6.10c, …
GO:0034599	cellular response to oxidative stress	1	0.0688557	47	3041	65	4843	0.3982	78.04	SPBC29B5.01, SPBC16A3.18, SPAC17G6.02c, SPAC13F5.07c, SPCC330.06c, SPBC365.13c, SPAC17H9.14c, SPAC1783.07c, SPAC688.04c, SPAC26F1.14c, SPAC5H10.02c, SPCC191.09c, SPAPB1A11.03, SPAC8C9.14, SPBC106.11c, SPAC22E12.04, SPBC106.02c, SPAC11D3.16c, SPBC1347.11, SPAC15E1.09, SPCC965.07c, SPAC13D6.01, SPAC1486.01, SPAC27E2.09, SPAC7D4.07c, SPCC1450.06c, SPBC32F12.03c, SPBC12D12.07c, SPCC757.03c, SPBC3F6.0…
GO:0071241	cellular response to inorganic substance	1	0.0749997	21	3041	27	4843	0.4276	84.24	SPBC16D10.06, SPBC12C2.09c, SPAC22F3.10c, SPAC3H1.10, SPAC3F10.11c, SPAC1142.06, SPBC3H7.12, SPAC25G10.03, SPCC737.09c, SPBC2G5.06c, SPAC29B12.10c, SPAC3F10.04, SPAC22G7.01c, SPAC30.04c, SPAC5H10.06c, SPAC22E12.04, SPBC17G9.08c, SPAC4F10.20, SPBC1105.10, SPAC144.03, SPAC821.07c
GO:0010035	response to inorganic substance	1	0.079748	40	3041	55	4843	0.4413	87.38	SPBC29B5.01, SPBC16D10.06, SPBC12C2.09c, SPAC22F3.10c, SPCC330.06c, SPAC1783.07c, SPAC25G10.03, SPCC737.09c, SPAC688.04c, SPBC2G5.06c, SPAC26F1.14c, SPAC5H10.06c, SPAC22E12.04, SPBC1105.10, SPBC106.02c, SPAC821.07c, SPAC15E1.09, SPBC11B10.02c, SPAC3F10.11c, SPAC3H1.10, SPAC1486.01, SPAC1142.06, SPBC3H7.12, SPAC7D4.07c, SPCC1450.06c, SPBC32F12.03c, SPBC12D12.07c, SPBC3F6.03, SPAC22E12.14c, SPAC29B…
GO:0006979	response to oxidative stress	1	0.081691	48	3041	67	4843	0.4477	89.1	SPBC29B5.01, SPBC16A3.18, SPAC17G6.02c, SPAC13F5.07c, SPCC330.06c, SPBC365.13c, SPAC17H9.14c, SPAC1783.07c, SPAC688.04c, SPAC17A2.09c, SPAC26F1.14c, SPAC5H10.02c, SPCC191.09c, SPAPB1A11.03, SPAC8C9.14, SPBC106.11c, SPAC22E12.04, SPBC106.02c, SPAC11D3.16c, SPBC1347.11, SPAC15E1.09, SPCC965.07c, SPAC13D6.01, SPAC1486.01, SPAC27E2.09, SPAC7D4.07c, SPCC1450.06c, SPBC32F12.03c, SPBC12D12.07c, SPCC757.…
GO:0000303	response to superoxide	1	0.0848525	11	3041	13	4843	0.4776	95.52	SPAPB2B4.02, SPAC15E1.09, SPCC330.06c, SPAC22E12.04, SPAC821.10c, SPAC4F10.20, SPBC1773.02c, SPCC1450.06c, SPBC32F12.03c, SPAC688.04c, SPBC3F6.03
GO:0000305	response to oxygen radical	1	0.0848525	11	3041	13	4843	0.4752	95.52	SPAPB2B4.02, SPAC15E1.09, SPCC330.06c, SPAC22E12.04, SPAC821.10c, SPAC4F10.20, SPBC1773.02c, SPCC1450.06c, SPBC32F12.03c, SPAC688.04c, SPBC3F6.03
GO:0010565	regulation of cellular ketone metabolic process	1	0.0848525	11	3041	13	4843	0.4729	95.52	SPAC3H1.14, SPACUNK4.10, SPBP23A10.03c, SPAC26H5.04, SPAC12B10.13, SPAC343.04c, SPCC1259.12c, SPBC29A3.03c, SPAC6F12.02, SPBC1773.17c, SPBC106.13
GO:0018022	peptidyl-lysine methylation	1	0.0848525	11	3041	13	4843	0.4705	95.52	SPBC1709.13c, SPAC29B12.02c, SPCC4B3.12, SPBC16C6.01c, SPBP8B7.07c, SPBC428.08c, SPCC1739.05, SPAC688.14, SPAC3C7.09, SPCC1223.04c, SPCC297.04c
GO:0019430	removal of superoxide radicals	1	0.0848525	11	3041	13	4843	0.4682	95.52	SPAPB2B4.02, SPAC15E1.09, SPCC330.06c, SPAC22E12.04, SPAC821.10c, SPAC4F10.20, SPBC1773.02c, SPCC1450.06c, SPBC32F12.03c, SPAC688.04c, SPBC3F6.03
GO:0034397	telomere localization	1	0.0848525	11	3041	13	4843	0.466	95.52	SPBC1778.02, SPAC1002.06c, SPCC11E10.08, SPAC6G9.13c, SPAC3A11.05c, SPAC16A10.07c, SPBC428.08c, SPBC19C7.10, SPCC613.12c, SPBC651.05c, SPCC594.07c
GO:0042493	response to drug	1	0.0848525	11	3041	13	4843	0.4637	95.52	SPAC1A6.09c, SPAC29A4.16, SPAC3F10.02c, SPCC191.09c, SPAC20G4.07c, SPCC965.07c, SPAC1639.02c, SPCC663.03, SPBC3H7.12, SPBC1105.10, SPAC688.04c
GO:0045141	meiotic telomere clustering	1	0.0848525	11	3041	13	4843	0.4614	95.52	SPBC1778.02, SPAC1002.06c, SPCC11E10.08, SPAC6G9.13c, SPAC3A11.05c, SPAC16A10.07c, SPBC428.08c, SPBC19C7.10, SPCC613.12c, SPBC651.05c, SPCC594.07c
GO:0046112	nucleobase biosynthetic process	1	0.0848525	11	3041	13	4843	0.4592	95.52	SPCC569.08c, SPAC22G7.06c, SPBC409.10, SPBC1711.04, SPBC2G2.08, SPAC16.03c, SPAC23A1.03, SPAC57A10.12c, SPBC839.16, SPBC405.01, SPBC725.15
GO:0071450	cellular response to oxygen radical	1	0.0848525	11	3041	13	4843	0.457	95.52	SPAPB2B4.02, SPAC15E1.09, SPCC330.06c, SPAC22E12.04, SPAC821.10c, SPAC4F10.20, SPBC1773.02c, SPCC1450.06c, SPBC32F12.03c, SPAC688.04c, SPBC3F6.03
GO:0071451	cellular response to superoxide	1	0.0848525	11	3041	13	4843	0.4549	95.52	SPAPB2B4.02, SPAC15E1.09, SPCC330.06c, SPAC22E12.04, SPAC821.10c, SPAC4F10.20, SPBC1773.02c, SPCC1450.06c, SPBC32F12.03c, SPAC688.04c, SPBC3F6.03
GO:0044271	cellular nitrogen compound biosynthetic process	1	0.087682	163	3041	243	4843	0.4576	96.56	SPBP8B7.18c, SPAC22F3.10c, SPBC29A3.02c, SPBC1539.03c, SPAC1F5.07c, SPCC1753.02c, SPAC9.06c, SPBC31F10.15c, SPBC1604.11, SPCC417.11c, SPAC6G10.08, SPAC17G8.06c, SPBC577.06c, SPBC4F6.11c, SPCC18B5.05c, SPAC1687.19c, SPAC57A10.12c, SPBC106.17c, SPAP7G5.04c, SPAC30C2.02, SPBC56F2.09c, SPBC30D10.05c, SPBC11B10.02c, SPAC3F10.09, SPAC13G7.06, SPAC227.14, SPBC29A10.13, SPBC16A3.10, SPBC887.01, SPBC23E6.…
GO:0042180	cellular ketone metabolic process	1	0.0887592	203	3041	305	4843	0.4587	97.24	SPCC191.02c, SPAC22F3.10c, SPCC306.08c, SPAC26H5.04, SPBC8E4.03, SPAC824.07, SPBC29A3.02c, SPBC1539.03c, SPAC1952.09c, SPAC6F12.02, SPAC23A1.14c, SPBC1198.08, SPAC17A2.05, SPAC13A11.06, SPAC9.06c, SPAC13G6.06c, SPAC56F8.04c, SPAC6G10.08, SPAC644.09, SPCC1827.03c, SPAC17G8.06c, SPAC1805.09c, SPBC4F6.11c, SPBC354.15, SPBC1703.07, SPBC2D10.09, SPAC4G9.12, SPBC106.17c, SPAP7G5.04c, SPAC30C2.02, SPBC5…
GO:0044106	cellular amine metabolic process	1	0.0916065	157	3041	234	4843	0.4661	99.28	SPAC22F3.10c, SPBC8E4.03, SPBC29A3.02c, SPBC1539.03c, SPAC23A1.14c, SPBC1198.08, SPAC13A11.06, SPAC9.06c, SPAC13G6.06c, SPAC6G10.08, SPAC644.09, SPAC17G8.06c, SPBC577.06c, SPAC1805.09c, SPBC4F6.11c, SPBC354.15, SPBC2D10.09, SPBC106.17c, SPAP7G5.04c, SPAC30C2.02, SPBC56F2.09c, SPBC12C2.12c, SPBC11B10.02c, SPAC3F10.09, SPAC13G7.06, SPBC16A3.10, SPBC887.01, SPBC23E6.10c, SPAPB1E7.07, SPAC9.02c, SPAC…
GO:0006790	sulfur compound metabolic process	1	0.0958282	47	3041	66	4843	0.4816	103.06	SPBP8B7.18c, SPCC584.01c, SPCC1739.06c, SPBC15D4.09c, SPAC22F3.10c, SPAC3A12.17c, SPCC1235.02, SPAC824.07, SPBPB10D8.02c, SPBC12C2.03c, SPBC2G5.06c, SPBC1198.08, SPAC9.06c, SPAC11D3.15, SPAC16C9.02c, SPAC20H4.05c, SPAC1039.08, SPAC57A7.07c, SPAC343.10, SPBC26H8.01, SPCC18B5.05c, SPBC725.01, SPAC4D7.06c, SPBC106.17c, SPBC56F2.11, SPAC23H4.10c, SPBC12C2.12c, SPAC644.08, SPCC576.01c, SPBC2D10.18, SP…
GO:0000338	protein deneddylation	1	0.095892	8	3041	9	4843	0.5056	108.7	SPAPB17E12.04c, SPAC222.16c, SPBC17D11.01, SPAC22A12.03c, SPAC1687.13c, SPAC1B3.08, SPBC32H8.02c, SPAC1952.12c
GO:0006537	glutamate biosynthetic process	1	0.095892	8	3041	9	4843	0.5032	108.7	SPBC582.08, SPAC11G7.03, SPAC6G10.08, SPAC6C3.04, SPCC70.03c, SPAPB1E7.07, SPBC902.05c, SPBC24C6.04
GO:0033212	iron assimilation	1	0.095892	8	3041	9	4843	0.5009	108.7	SPAC1F8.03c, SPBC1683.09c, SPAC1F7.08, SPBC947.05c, SPBC4F6.09, SPAC1F7.07c, SPAC23G3.03, SPAC23G3.02c
GO:0043269	regulation of ion transport	1	0.095892	8	3041	9	4843	0.4986	108.7	SPBC887.02, SPAC589.06c, SPAC328.07c, SPAC23E2.01, SPAC1635.01, SPBC16H5.04, SPBC1709.10c, SPBC19C7.11
GO:0046470	phosphatidylcholine metabolic process	1	0.095892	8	3041	9	4843	0.4963	108.7	SPBC337.16, SPAC22A12.10, SPAC31G5.15, SPBC16E9.18, SPBC26H8.03, SPCC4B3.04c, SPAC13G7.12c, SPCC1827.02c
GO:0000045	autophagic vacuole assembly	1	0.097494	5	3041	5	4843	0.5614	123.5	SPBC15D4.07c, SPAC10F6.11c, SPBC3B9.06c, SPAC19B12.08, SPAC1783.06c
GO:0006121	mitochondrial electron transport, succinate to ubiquinone	1	0.097494	5	3041	5	4843	0.5588	123.5	SPAC12B10.06c, SPBP23A10.16, SPAC140.01, SPCC330.12c, SPAC1556.02c
GO:0006189	'de novo' IMP biosynthetic process	1	0.097494	5	3041	5	4843	0.5563	123.5	SPCC569.08c, SPBC14F5.09c, SPAC6F12.10c, SPBC409.10, SPBC405.01
GO:0006538	glutamate catabolic process	1	0.097494	5	3041	5	4843	0.5538	123.5	SPCC132.04c, SPBC725.14, SPCC777.09c, SPAC139.05, SPAC1002.12c
GO:0009098	leucine biosynthetic process	1	0.097494	5	3041	5	4843	0.5513	123.5	SPBC14C8.04, SPBC428.02c, SPAC9E9.03, SPBC3E7.16c, SPBC1A4.02c
GO:0010453	regulation of cell fate commitment	1	0.097494	5	3041	5	4843	0.5489	123.5	SPBC216.06c, SPCC613.12c, SPBC30D10.04, SPAC22F8.07c, SPCC970.07c
GO:0010673	positive regulation of transcription from RNA polymerase II promoter during meiosis	1	0.097494	5	3041	5	4843	0.5465	123.5	SPAC22F3.02, SPBC2F12.09c, SPBC32H8.11, SPBC2D10.06, SPBC1105.14
GO:0015711	organic anion transport	1	0.097494	5	3041	5	4843	0.5441	123.5	SPBC1271.09, SPAPB8E5.03, SPBC1685.07c, SPAC5D6.09c, SPAC19G12.05
GO:0017004	cytochrome complex assembly	1	0.097494	5	3041	5	4843	0.5417	123.5	SPBC26H8.12, SPAC17H9.12c, SPAC24C9.02c, SPCC737.02c, SPBC947.14c
GO:0018410	C-terminal protein amino acid modification	1	0.097494	5	3041	5	4843	0.5393	123.5	SPBP8B7.08c, SPBC3B9.06c, SPAC12B10.04, SPAC10F6.12c, SPAC1783.06c
GO:0019566	arabinose metabolic process	1	0.097494	5	3041	5	4843	0.537	123.5	SPAC2F3.05c, SPBC8E4.04, SPBC28F2.05c, SPAP32A8.02, SPAC26F1.07
GO:0019568	arabinose catabolic process	1	0.097494	5	3041	5	4843	0.5346	123.5	SPAC2F3.05c, SPBC8E4.04, SPBC28F2.05c, SPAP32A8.02, SPAC26F1.07
GO:0031494	regulation of mating type switching	1	0.097494	5	3041	5	4843	0.5323	123.5	SPBC216.06c, SPCC613.12c, SPBC30D10.04, SPAC22F8.07c, SPCC970.07c
GO:0035672	oligopeptide transmembrane transport	1	0.097494	5	3041	5	4843	0.53	123.5	SPBC13A2.04c, SPBC9B6.09c, SPCC417.10, SPBC1773.15, SPCC757.13
GO:0042177	negative regulation of protein catabolic process	1	0.097494	5	3041	5	4843	0.5278	123.5	SPCC1795.01c, SPAC637.10c, SPBC20F10.06, SPAC26A3.16, SPBC2D10.12
GO:0042391	regulation of membrane potential	1	0.097494	5	3041	5	4843	0.5255	123.5	SPAC29A4.16, SPAC3F10.02c, SPBC713.11c, SPAC1639.02c, SPCC1183.09c
GO:0042450	arginine biosynthetic process via ornithine	1	0.097494	5	3041	5	4843	0.5233	123.5	SPBC1539.03c, SPBC1773.14, SPAC4G9.10, SPBC12D12.07c, SPCC777.09c
GO:0042843	D-xylose catabolic process	1	0.097494	5	3041	5	4843	0.5211	123.5	SPAC2F3.05c, SPBC8E4.04, SPBC28F2.05c, SPAP32A8.02, SPAC26F1.07
GO:0042939	tripeptide transport	1	0.097494	5	3041	5	4843	0.5189	123.5	SPBC13A2.04c, SPCC737.09c, SPAC3F10.11c, SPAC30.04c, SPAC29B12.10c
GO:0043687	post-translational protein modification	1	0.097494	5	3041	5	4843	0.5167	123.5	SPBP8B7.08c, SPBC3B9.06c, SPAC12B10.04, SPAC10F6.12c, SPAC1783.06c
GO:0046352	disaccharide catabolic process	1	0.097494	5	3041	5	4843	0.5146	123.5	SPCC191.11, SPBC660.07, SPBC1683.07, SPAC8E11.01c, SPAC869.07c
GO:0051322	anaphase	1	0.097494	5	3041	5	4843	0.5124	123.5	SPBC1198.12, SPAC5D6.08c, SPAC589.08c, SPBPB8B6.04c, SPBC15D4.01c
GO:0051754	meiotic sister chromatid cohesion, centromeric	1	0.097494	5	3041	5	4843	0.5103	123.5	SPBP35G2.03c, SPCC1322.12c, SPCC613.12c, SPAC15E1.07c, SPCC970.07c
GO:0071453	cellular response to oxygen levels	1	0.097494	5	3041	5	4843	0.5082	123.5	SPCC306.05c, SPBC3B9.15c, SPAP8A3.02c, SPBC6B1.08c, SPBC19C2.09
GO:0071456	cellular response to hypoxia	1	0.097494	5	3041	5	4843	0.5061	123.5	SPCC306.05c, SPBC3B9.15c, SPAP8A3.02c, SPBC6B1.08c, SPBC19C2.09
GO:0006801	superoxide metabolic process	1	0.0984051	13	3041	16	4843	0.5131	125.7	SPAPB2B4.02, SPAC15E1.09, SPCC330.06c, SPAC1486.01, SPAC22E12.04, SPAC821.10c, SPAC4F10.20, SPCC1450.06c, SPBC1773.02c, SPBC32F12.03c, SPAC688.04c, SPBC3F6.03, SPBC16A3.14
GO:0009201	ribonucleoside triphosphate biosynthetic process	1	0.0984051	13	3041	16	4843	0.511	125.7	SPBC1604.07, SPBC31F10.15c, SPBC1604.11, SPBC29A10.13, SPBC1734.13, SPAC222.12c, SPBC29A3.10c, SPAC23C4.11, SPAC806.07, SPBC13E7.04, SPAC14C4.14, SPAC22F3.07c, SPBC106.05c
GO:0006091	generation of precursor metabolites and energy	1	0.0986992	76	3041	110	4843	0.5098	125.92	SPCC70.02c, SPCC613.10, SPAC13G7.11, SPCC191.02c, SPCC306.08c, SPCC338.10c, SPAC1B2.04, SPBC543.09, SPBC29A3.18, SPBC1215.01, SPAC227.13c, SPAC17A2.05, SPAC13A11.06, SPAC56F8.04c, SPAC6G10.08, SPCC24B10.21, SPAC5H10.06c, SPAC186.09, SPAC26F1.04c, SPBC1703.07, SPAC10F6.17c, SPAC1296.02, SPCC1259.05c, SPAC3A11.07, SPCC4G3.04c, SPBC23G7.10c, SPCC737.02c, SPBC16H5.06, SPAC19G12.11, SPAC24H6.04, SPBP2…
GO:0006575	cellular modified amino acid metabolic process	1	0.100073	22	3041	29	4843	0.5119	126.96	SPBC336.10c, SPAC30C2.02, SPBP4H10.05c, SPAC22F3.10c, SPBC12C2.12c, SPAC5H10.09c, SPBC2G2.08, SPBC19G7.02, SPBC12C2.07c, SPBC839.16, SPBC1198.08, SPAC11D3.15, SPCC737.06c, SPBC8D2.18c, SPAC3F10.04, SPAC26H5.10c, SPBPB2B2.09c, SPAC56E4.06c, SPBC1711.04, SPAC144.04c, SPBC428.05c, SPAC5H10.08c
GO:0009067	aspartate family amino acid biosynthetic process	1	0.103561	24	3041	32	4843	0.5144	128.08	SPCC1739.06c, SPBC56F2.11, SPBC15D4.09c, SPAP7G5.04c, SPAC644.08, SPBC12C2.03c, SPBC1105.02c, SPAC17C9.02c, SPAC13G7.06, SPAC9.06c, SPBC3B8.03, SPCC11E10.01, SPBC776.03, SPAC16C9.02c, SPAC343.16, SPAC10F6.13c, SPAC20H4.05c, SPAC343.10, SPBC887.01, SPBC23E6.10c, SPAC227.18, SPBC4F6.11c, SPBC725.01, SPAC1783.01
GO:0009086	methionine biosynthetic process	1	0.108246	15	3041	19	4843	0.527	131.76	SPCC1739.06c, SPBC56F2.11, SPBC15D4.09c, SPCC11E10.01, SPBC776.03, SPAC16C9.02c, SPAC20H4.05c, SPAC644.08, SPAC343.10, SPBC887.01, SPBC23E6.10c, SPBC12C2.03c, SPAC1783.01, SPAC13G7.06, SPAC9.06c
GO:0000746	conjugation	1	0.11017	77	3041	112	4843	0.5322	133.58	SPAPB8E5.05, SPAP7G5.03, SPAC2F7.11, SPAC1D4.13, SPAC22F3.12c, SPAC6G9.12, SPAC10F6.12c, SPBPJ4664.03, SPAC1B9.02c, SPBP8B7.30c, SPAC1296.03c, SPCC1442.01, SPAC4F8.15, SPAC1805.08, SPAC6F12.02, SPAP11E10.02c, SPAC23E2.03c, SPAC18B11.04, SPAC3A11.05c, SPCC1795.06, SPAC22F3.13, SPAC144.13c, SPACUNK4.12c, SPAC4A8.04, SPBC839.17c, SPAC821.07c, SPAC513.03, SPAC1A6.04c, SPAC11H11.04, SPAC29B12.06c, SPB…
GO:0000747	conjugation with cellular fusion	1	0.11017	77	3041	112	4843	0.5301	133.58	SPAPB8E5.05, SPAP7G5.03, SPAC2F7.11, SPAC1D4.13, SPAC22F3.12c, SPAC6G9.12, SPAC10F6.12c, SPBPJ4664.03, SPAC1B9.02c, SPBP8B7.30c, SPAC1296.03c, SPCC1442.01, SPAC4F8.15, SPAC1805.08, SPAC6F12.02, SPAP11E10.02c, SPAC23E2.03c, SPAC18B11.04, SPAC3A11.05c, SPCC1795.06, SPAC22F3.13, SPAC144.13c, SPACUNK4.12c, SPAC4A8.04, SPBC839.17c, SPAC821.07c, SPAC513.03, SPAC1A6.04c, SPAC11H11.04, SPAC29B12.06c, SPB…
GO:0009267	cellular response to starvation	1	0.110781	50	3041	71	4843	0.5295	133.96	SPBC29B5.01, SPBC16D10.06, SPCC63.08c, SPBC4B4.10c, SPAC1D4.13, SPAC589.07c, SPAC1783.07c, SPBC15D4.07c, SPAC6F12.02, SPBC31E1.01c, SPBC31F10.13c, SPAC4F10.07c, SPAC17C9.08, SPAC23C4.16c, SPAC22F3.13, SPBC32F12.09, SPBP4H10.09, SPAC23E2.01, SPBC725.11c, SPAC5H10.06c, SPAC56F8.16, SPAC21E11.03c, SPAC144.13c, SPBC1685.07c, SPAC4A8.04, SPAC25B8.13c, SPAC20G8.10c, SPBC18H10.19, SPBC30D10.10c, SPCC191…
GO:0042594	response to starvation	1	0.110781	50	3041	71	4843	0.5274	133.96	SPBC29B5.01, SPBC16D10.06, SPCC63.08c, SPBC4B4.10c, SPAC1D4.13, SPAC589.07c, SPAC1783.07c, SPBC15D4.07c, SPAC6F12.02, SPBC31E1.01c, SPBC31F10.13c, SPAC4F10.07c, SPAC17C9.08, SPAC23C4.16c, SPAC22F3.13, SPBC32F12.09, SPBP4H10.09, SPAC23E2.01, SPBC725.11c, SPAC5H10.06c, SPAC56F8.16, SPAC21E11.03c, SPAC144.13c, SPBC1685.07c, SPAC4A8.04, SPAC25B8.13c, SPAC20G8.10c, SPBC18H10.19, SPBC30D10.10c, SPCC191…
GO:0006995	cellular response to nitrogen starvation	1	0.112674	40	3041	56	4843	0.5413	138.02	SPBC29B5.01, SPCC63.08c, SPBC4B4.10c, SPAC1D4.13, SPAC589.07c, SPAC1783.07c, SPBC15D4.07c, SPAC6F12.02, SPBC31E1.01c, SPBC31F10.13c, SPAC4F10.07c, SPAC17C9.08, SPAC23C4.16c, SPAC22F3.13, SPBC32F12.09, SPAC56F8.16, SPAC21E11.03c, SPAC144.13c, SPBC1685.07c, SPAC25B8.13c, SPAC4A8.04, SPAC20G8.10c, SPBC30D10.10c, SPAC1F8.05, SPBC3B9.06c, SPBC3E7.01, SPBC6B1.05c, SPBP8B7.24c, SPAC19B12.08, SPAC1565.04…
GO:0043562	cellular response to nitrogen levels	1	0.112674	40	3041	56	4843	0.5391	138.02	SPBC29B5.01, SPCC63.08c, SPBC4B4.10c, SPAC1D4.13, SPAC589.07c, SPAC1783.07c, SPBC15D4.07c, SPAC6F12.02, SPBC31E1.01c, SPBC31F10.13c, SPAC4F10.07c, SPAC17C9.08, SPAC23C4.16c, SPAC22F3.13, SPBC32F12.09, SPAC56F8.16, SPAC21E11.03c, SPAC144.13c, SPBC1685.07c, SPAC25B8.13c, SPAC4A8.04, SPAC20G8.10c, SPBC30D10.10c, SPAC1F8.05, SPBC3B9.06c, SPBC3E7.01, SPBC6B1.05c, SPBP8B7.24c, SPAC19B12.08, SPAC1565.04…
GO:0006206	pyrimidine base metabolic process	1	0.117236	10	3041	12	4843	0.5684	146.08	SPAC1556.04c, SPAC1002.17c, SPAC22G7.06c, SPCC965.14c, SPCC162.11c, SPAC24B11.05, SPAC16.03c, SPAC57A10.12c, SPAC1B3.01c, SPBC725.15
GO:0006298	mismatch repair	1	0.117236	10	3041	12	4843	0.5662	146.08	SPAC19G12.02c, SPBC19G7.01c, SPBC1703.04, SPCC285.16c, SPBC19C7.09c, SPCC4G3.10c, SPCC965.05c, SPBC29A10.05, SPAC8F11.03, SPCC970.01
GO:0009082	branched chain family amino acid biosynthetic process	1	0.117236	10	3041	12	4843	0.564	146.08	SPAC1039.10, SPBC56F2.12, SPBC776.03, SPBC14C8.04, SPAC9E9.03, SPBC3E7.16c, SPAC17G8.06c, SPBP35G2.07, SPBC428.02c, SPBC1A4.02c
GO:0043604	amide biosynthetic process	1	0.117236	10	3041	12	4843	0.5618	146.08	SPAC4G9.10, SPBC56F2.09c, SPAC3H1.07, SPAC22G7.06c, SPCC1235.02, SPBC1539.03c, SPBC215.08c, SPBC1773.14, SPBC12D12.07c, SPBC428.05c
GO:0009605	response to external stimulus	1	0.119508	63	3041	91	4843	0.5649	147.44	SPBC29B5.01, SPBC16D10.06, SPCC63.08c, SPBC4B4.10c, SPAC1D4.13, SPAC589.07c, SPBC1652.01, SPAC1783.07c, SPBC15D4.07c, SPAC6F12.02, SPCC1753.02c, SPBC649.04, SPAC664.14, SPCPB1C11.01, SPBC31E1.01c, SPBC31F10.13c, SPAC4F10.07c, SPAC23C4.16c, SPAC17C9.08, SPAC18B11.10, SPAC22F3.13, SPBC32F12.09, SPBP4H10.09, SPAC23E2.01, SPBC725.11c, SPAC5H10.06c, SPAC56F8.16, SPAC21E11.03c, SPAC144.13c, SPBC1685.07…
GO:0009991	response to extracellular stimulus	1	0.119508	63	3041	91	4843	0.5627	147.44	SPBC29B5.01, SPBC16D10.06, SPCC63.08c, SPBC4B4.10c, SPAC1D4.13, SPAC589.07c, SPBC1652.01, SPAC1783.07c, SPBC15D4.07c, SPAC6F12.02, SPCC1753.02c, SPBC649.04, SPAC664.14, SPCPB1C11.01, SPBC31E1.01c, SPBC31F10.13c, SPAC4F10.07c, SPAC23C4.16c, SPAC17C9.08, SPAC18B11.10, SPAC22F3.13, SPBC32F12.09, SPBP4H10.09, SPAC23E2.01, SPBC725.11c, SPAC5H10.06c, SPAC56F8.16, SPAC21E11.03c, SPAC144.13c, SPBC1685.07…
GO:0031667	response to nutrient levels	1	0.119508	63	3041	91	4843	0.5606	147.44	SPBC29B5.01, SPBC16D10.06, SPCC63.08c, SPBC4B4.10c, SPAC1D4.13, SPAC589.07c, SPBC1652.01, SPAC1783.07c, SPBC15D4.07c, SPAC6F12.02, SPCC1753.02c, SPBC649.04, SPAC664.14, SPCPB1C11.01, SPBC31E1.01c, SPBC31F10.13c, SPAC4F10.07c, SPAC23C4.16c, SPAC17C9.08, SPAC18B11.10, SPAC22F3.13, SPBC32F12.09, SPBP4H10.09, SPAC23E2.01, SPBC725.11c, SPAC5H10.06c, SPAC56F8.16, SPAC21E11.03c, SPAC144.13c, SPBC1685.07…
GO:0031668	cellular response to extracellular stimulus	1	0.119508	63	3041	91	4843	0.5585	147.44	SPBC29B5.01, SPBC16D10.06, SPCC63.08c, SPBC4B4.10c, SPAC1D4.13, SPAC589.07c, SPBC1652.01, SPAC1783.07c, SPBC15D4.07c, SPAC6F12.02, SPCC1753.02c, SPBC649.04, SPAC664.14, SPCPB1C11.01, SPBC31E1.01c, SPBC31F10.13c, SPAC4F10.07c, SPAC23C4.16c, SPAC17C9.08, SPAC18B11.10, SPAC22F3.13, SPBC32F12.09, SPBP4H10.09, SPAC23E2.01, SPBC725.11c, SPAC5H10.06c, SPAC56F8.16, SPAC21E11.03c, SPAC144.13c, SPBC1685.07…
GO:0031669	cellular response to nutrient levels	1	0.119508	63	3041	91	4843	0.5564	147.44	SPBC29B5.01, SPBC16D10.06, SPCC63.08c, SPBC4B4.10c, SPAC1D4.13, SPAC589.07c, SPBC1652.01, SPAC1783.07c, SPBC15D4.07c, SPAC6F12.02, SPCC1753.02c, SPBC649.04, SPAC664.14, SPCPB1C11.01, SPBC31E1.01c, SPBC31F10.13c, SPAC4F10.07c, SPAC23C4.16c, SPAC17C9.08, SPAC18B11.10, SPAC22F3.13, SPBC32F12.09, SPBP4H10.09, SPAC23E2.01, SPBC725.11c, SPAC5H10.06c, SPAC56F8.16, SPAC21E11.03c, SPAC144.13c, SPBC1685.07…
GO:0071496	cellular response to external stimulus	1	0.119508	63	3041	91	4843	0.5543	147.44	SPBC29B5.01, SPBC16D10.06, SPCC63.08c, SPBC4B4.10c, SPAC1D4.13, SPAC589.07c, SPBC1652.01, SPAC1783.07c, SPBC15D4.07c, SPAC6F12.02, SPCC1753.02c, SPBC649.04, SPAC664.14, SPCPB1C11.01, SPBC31E1.01c, SPBC31F10.13c, SPAC4F10.07c, SPAC23C4.16c, SPAC17C9.08, SPAC18B11.10, SPAC22F3.13, SPBC32F12.09, SPBP4H10.09, SPAC23E2.01, SPBC725.11c, SPAC5H10.06c, SPAC56F8.16, SPAC21E11.03c, SPAC144.13c, SPBC1685.07…
GO:0006536	glutamate metabolic process	1	0.120868	19	3041	25	4843	0.5589	149.22	SPCC132.04c, SPCC777.09c, SPAC139.05, SPBC1271.14, SPBC902.05c, SPBC582.08, SPAC19D5.07, SPAC343.16, SPAC10F6.13c, SPAC11G7.03, SPAC17H9.13c, SPAC6G10.08, SPAC1002.12c, SPAC6C3.04, SPCC70.03c, SPAPB1E7.07, SPBC725.14, SPBC725.01, SPBC24C6.04
GO:0032502	developmental process	1	0.130124	142	3041	213	4843	0.5827	156.16	SPAC17A5.04c, SPAC20G4.07c, SPBC2G5.03, SPBC428.08c, SPBP8B7.30c, SPBC19G7.01c, SPAC4G9.13c, SPAC343.07, SPAC6G9.04, SPBC21C3.18, SPBC530.04, SPAC23C4.08, SPAC328.03, SPBC146.10, SPAPJ696.01c, SPAC6F6.06c, SPCC1223.12c, SPBC405.04c, SPBC3F6.05, SPBC36.06c, SPAC27D7.05c, SPAC22E12.14c, SPBC8D2.19, SPBC1778.04, SPCC645.07, SPBC342.03, SPAC19G12.03, SPBC1711.01c, SPBC902.03, SPAC23H4.17c, SPAC1783.0…
GO:0009070	serine family amino acid biosynthetic process	1	0.131161	12	3041	15	4843	0.597	160.58	SPBC106.17c, SPBC776.03, SPAC23H3.09c, SPAC1039.08, SPAC3A12.17c, SPAC1F12.07, SPBC428.11, SPCC364.07, SPAC18G6.04c, SPBC36.04, SPBC3H7.07c, SPAC13G7.06
GO:0045454	cell redox homeostasis	1	0.131161	12	3041	15	4843	0.5947	160.58	SPAC15E1.09, SPCC330.06c, SPAC17H9.14c, SPAC13F5.05, SPAC821.10c, SPAC4F10.20, SPAC7D4.07c, SPCC1450.06c, SPBC1773.02c, SPBC12D12.07c, SPBC577.08c, SPBC1347.11
GO:0007131	reciprocal meiotic recombination	1	0.131634	41	3041	58	4843	0.5958	161.46	SPBC29B5.01, SPAC1952.15c, SPBC577.05c, SPBC16E9.17c, SPAC1687.05, SPBC21B10.12, SPBC19G7.01c, SPBC1711.14, SPBC1703.04, SPAC1805.08, SPBC28F2.07, SPAC17A5.18c, SPCC1620.14c, SPAC6G9.13c, SPBC1685.11, SPAC17A5.11, SPAC8F11.03, SPBC32F12.02, SPAC21E11.03c, SPCC1442.04c, SPAC1952.05, SPAC222.15, SPAC27D7.13c, SPCC970.01, SPBC582.06c, SPBC216.05, SPAC8E11.03c, SPAC1002.06c, SPBC29A10.14, SPAC458.04c…
GO:0035825	reciprocal DNA recombination	1	0.131634	41	3041	58	4843	0.5936	161.46	SPBC29B5.01, SPAC1952.15c, SPBC577.05c, SPBC16E9.17c, SPAC1687.05, SPBC21B10.12, SPBC19G7.01c, SPBC1711.14, SPBC1703.04, SPAC1805.08, SPBC28F2.07, SPAC17A5.18c, SPCC1620.14c, SPAC6G9.13c, SPBC1685.11, SPAC17A5.11, SPAC8F11.03, SPBC32F12.02, SPAC21E11.03c, SPCC1442.04c, SPAC1952.05, SPAC222.15, SPAC27D7.13c, SPCC970.01, SPBC582.06c, SPBC216.05, SPAC8E11.03c, SPAC1002.06c, SPBC29A10.14, SPAC458.04c…
GO:0051704	multi-organism process	1	0.137002	77	3041	113	4843	0.6046	165.06	SPAPB8E5.05, SPAP7G5.03, SPAC2F7.11, SPAC1D4.13, SPAC22F3.12c, SPAC6G9.12, SPAC10F6.12c, SPBPJ4664.03, SPAC1B9.02c, SPBP8B7.30c, SPAC1296.03c, SPCC1442.01, SPAC4F8.15, SPAC1805.08, SPAC6F12.02, SPAP11E10.02c, SPAC23E2.03c, SPAC18B11.04, SPAC3A11.05c, SPCC1795.06, SPAC22F3.13, SPAC144.13c, SPACUNK4.12c, SPAC4A8.04, SPBC839.17c, SPAC821.07c, SPAC513.03, SPAC1A6.04c, SPAC11H11.04, SPAC29B12.06c, SPB…
GO:0000105	histidine biosynthetic process	1	0.138518	7	3041	8	4843	0.6486	177.72	SPBC21H7.07c, SPAC25G10.05c, SPBC11B10.02c, SPAC3F10.09, SPBC418.01c, SPBC29A3.02c, SPBC1711.13
GO:0000289	nuclear-transcribed mRNA poly(A) tail shortening	1	0.138518	7	3041	8	4843	0.6463	177.72	SPBC13E7.03c, SPAC1B3.05, SPCC4G3.15c, SPBC16E9.12c, SPAC16C9.04c, SPCC31H12.08c, SPCC18.06c
GO:0005991	trehalose metabolic process	1	0.138518	7	3041	8	4843	0.6439	177.72	SPBC660.07, SPACUNK4.16c, SPAC3G6.09c, SPAC22F8.05, SPAC19G12.15c, SPAC328.03, SPAC1B9.02c
GO:0006531	aspartate metabolic process	1	0.138518	7	3041	8	4843	0.6416	177.72	SPBC4F6.11c, SPBC725.01, SPAC10F6.13c, SPBPB21E7.09, SPAC186.03, SPBPB8B6.05c, SPAC977.12
GO:0006547	histidine metabolic process	1	0.138518	7	3041	8	4843	0.6393	177.72	SPBC21H7.07c, SPAC25G10.05c, SPBC11B10.02c, SPAC3F10.09, SPBC418.01c, SPBC29A3.02c, SPBC1711.13
GO:0006551	leucine metabolic process	1	0.138518	7	3041	8	4843	0.637	177.72	SPBC56F2.12, SPBC14C8.04, SPBC428.02c, SPAC9E9.03, SPBC3E7.16c, SPBC1A4.02c, SPAC17G8.06c
GO:0006656	phosphatidylcholine biosynthetic process	1	0.138518	7	3041	8	4843	0.6347	177.72	SPBC337.16, SPAC31G5.15, SPAC22A12.10, SPBC16E9.18, SPBC26H8.03, SPCC1827.02c, SPAC13G7.12c
GO:0006817	phosphate ion transport	1	0.138518	7	3041	8	4843	0.6325	177.72	SPBC1683.01, SPBC1703.13c, SPBC8E4.01c, SPBC16H5.04, SPAC589.06c, SPAC23D3.12, SPCC2H8.02
GO:0009075	histidine family amino acid metabolic process	1	0.138518	7	3041	8	4843	0.6302	177.72	SPBC21H7.07c, SPAC25G10.05c, SPBC11B10.02c, SPAC3F10.09, SPBC418.01c, SPBC29A3.02c, SPBC1711.13
GO:0009076	histidine family amino acid biosynthetic process	1	0.138518	7	3041	8	4843	0.628	177.72	SPBC21H7.07c, SPAC25G10.05c, SPBC11B10.02c, SPAC3F10.09, SPBC418.01c, SPBC29A3.02c, SPBC1711.13
GO:0034067	protein localization in Golgi apparatus	1	0.138518	7	3041	8	4843	0.6258	177.72	SPBC3B9.09, SPBC16C6.02c, SPAC4F8.01, SPAC767.01c, SPAC19A8.05c, SPCC1795.10c, SPBC21C3.01c
GO:0034486	vacuolar transmembrane transport	1	0.138518	7	3041	8	4843	0.6236	177.72	SPBC3E7.06c, SPCC737.09c, SPBC1685.07c, SPAC3F10.11c, SPAC30.04c, SPAC2G11.13, SPBC12C2.13c
GO:0043487	regulation of RNA stability	1	0.138518	7	3041	8	4843	0.6214	177.72	SPAC1610.03c, SPCC1183.04c, SPBC23E6.01c, SPBC16A3.18, SPAC17A2.09c, SPAC12G12.03, SPAC10F6.16
GO:0043488	regulation of mRNA stability	1	0.138518	7	3041	8	4843	0.6192	177.72	SPAC1610.03c, SPCC1183.04c, SPBC23E6.01c, SPBC16A3.18, SPAC17A2.09c, SPAC12G12.03, SPAC10F6.16
GO:0045053	protein retention in Golgi apparatus	1	0.138518	7	3041	8	4843	0.6171	177.72	SPBC3B9.09, SPBC16C6.02c, SPAC4F8.01, SPAC767.01c, SPAC19A8.05c, SPCC1795.10c, SPBC21C3.01c
GO:0046185	aldehyde catabolic process	1	0.138518	7	3041	8	4843	0.6149	177.72	SPACUNK4.10, SPCC13B11.04c, SPBC1773.17c, SPAC29B12.13, SPBC12C2.12c, SPCC13B11.03c, SPAC824.07
GO:0051180	vitamin transport	1	0.138518	7	3041	8	4843	0.6128	177.72	SPAC9.10, SPAC1B3.15c, SPAC17A2.01, SPCC965.13, SPCC576.17c, SPBC2G2.01c, SPBC1604.04
GO:0009156	ribonucleoside monophosphate biosynthetic process	1	0.140566	14	3041	18	4843	0.6196	180.3	SPCC569.08c, SPCC338.14, SPAC227.14, SPCPB16A4.03c, SPAC4A8.14, SPBC14F5.09c, SPBC409.10, SPCC162.11c, SPBC106.04, SPAC23A1.03, SPAC57A10.12c, SPAC6F12.10c, SPBC3D6.06c, SPBC405.01
GO:0030476	ascospore wall assembly	1	0.140566	14	3041	18	4843	0.6175	180.3	SPAC13G6.12c, SPCC63.04, SPAC17A5.04c, SPCC1223.12c, SPAC27D7.04, SPBC32H8.13c, SPAC24C9.07c, SPAC27D7.05c, SPAC1006.06, SPBC1347.03, SPAC1296.04, SPAC26H5.11, SPBC16D10.05, SPAC19G12.03
GO:0042244	spore wall assembly	1	0.140566	14	3041	18	4843	0.6154	180.3	SPAC13G6.12c, SPCC63.04, SPAC17A5.04c, SPCC1223.12c, SPAC27D7.04, SPBC32H8.13c, SPAC24C9.07c, SPAC27D7.05c, SPAC1006.06, SPBC1347.03, SPAC1296.04, SPAC26H5.11, SPBC16D10.05, SPAC19G12.03
GO:0042398	cellular modified amino acid biosynthetic process	1	0.147027	16	3041	21	4843	0.6265	184.18	SPBC336.10c, SPAC30C2.02, SPBP4H10.05c, SPAC22F3.10c, SPAC5H10.09c, SPBC2G2.08, SPBC19G7.02, SPBC12C2.07c, SPBC839.16, SPCC737.06c, SPAC3F10.04, SPAC26H5.10c, SPBPB2B2.09c, SPBC1711.04, SPAC144.04c, SPAC5H10.08c
GO:0006725	cellular aromatic compound metabolic process	1	0.151774	42	3041	60	4843	0.6362	187.68	SPBP8B7.18c, SPAC19G12.04, SPBC409.10, SPCC162.11c, SPAC56E4.03, SPBC19G7.02, SPAC23A1.03, SPCC569.07, SPCC1672.03c, SPCC1223.09, SPBC1773.13, SPAC1B3.01c, SPAC13A11.06, SPBC30D10.16, SPAC1556.04c, SPCC1494.04c, SPAC22G7.06c, SPAC24H6.10c, SPBC26H8.01, SPBC1711.04, SPCC18B5.05c, SPAC57A10.12c, SPBC725.15, SPAC1F7.09c, SPCC338.14, SPAC23H4.10c, SPBC30D10.05c, SPCC285.04, SPBC2G2.08, SPAC24B11.05, …
GO:0045132	meiotic chromosome segregation	1	0.151774	42	3041	60	4843	0.6341	187.68	SPAC1952.15c, SPAC167.05, SPCC11E10.03, SPBC577.05c, SPAC23C4.12, SPAC14C4.08, SPBC146.11c, SPCC553.01c, SPBC1711.14, SPAC3H8.04, SPAC15A10.10, SPCC1322.12c, SPBC28F2.07, SPAC1610.04, SPAC17A5.18c, SPAC31A2.15c, SPCC417.06c, SPBC216.02, SPAC6G9.13c, SPBC651.06, SPAC17A5.11, SPBC428.07, SPCC613.12c, SPBC776.02c, SPAC4A8.02c, SPAC11D3.03c, SPCC970.01, SPBC1539.02, SPAC15E1.07c, SPAC1002.06c, SPBP35…
GO:0034614	cellular response to reactive oxygen species	1	0.154473	20	3041	27	4843	0.6422	190.72	SPBC29B5.01, SPAC15E1.09, SPCC330.06c, SPAC1783.07c, SPAC1486.01, SPAC7D4.07c, SPCC1450.06c, SPBC32F12.03c, SPBC12D12.07c, SPAC688.04c, SPBC3F6.03, SPAC22E12.14c, SPAC26F1.14c, SPAPB2B4.02, SPAC22E12.04, SPAC821.10c, SPAC4F10.20, SPBC1773.02c, SPBC106.02c, SPBC3D6.10
GO:0000742	karyogamy involved in conjugation with cellular fusion	1	0.155342	4	3041	4	4843	0.7642	227.72	SPAC23C4.07, SPAC1805.08, SPAC3A11.05c, SPAC13C5.03
GO:0006003	fructose 2,6-bisphosphate metabolic process	1	0.155342	4	3041	4	4843	0.7616	227.72	SPAC222.13c, SPAC144.17c, SPAPB17E12.14c, SPAC732.02c
GO:0006304	DNA modification	1	0.155342	4	3041	4	4843	0.7591	227.72	SPBC23G7.11, SPAPB24D3.04c, SPAC1250.04c, SPBC13G1.04c
GO:0006307	DNA dealkylation involved in DNA repair	1	0.155342	4	3041	4	4843	0.7565	227.72	SPBC23G7.11, SPAPB24D3.04c, SPAC1250.04c, SPBC13G1.04c
GO:0006344	maintenance of chromatin silencing	1	0.155342	4	3041	4	4843	0.754	227.72	SPCC11E10.08, SPBC800.03, SPCC613.12c, SPCC970.07c
GO:0006527	arginine catabolic process	1	0.155342	4	3041	4	4843	0.7516	227.72	SPBC21C3.08c, SPBP26C9.02c, SPAC3H1.07, SPAPB24D3.03
GO:0006592	ornithine biosynthetic process	1	0.155342	4	3041	4	4843	0.7491	227.72	SPBC725.14, SPBC1271.14, SPCC777.09c, SPAC4G9.09c
GO:0006596	polyamine biosynthetic process	1	0.155342	4	3041	4	4843	0.7466	227.72	SPAC144.04c, SPBP4H10.05c, SPBC577.14c, SPBC12C2.07c
GO:0006808	regulation of nitrogen utilization	1	0.155342	4	3041	4	4843	0.7442	227.72	SPAP7G5.06, SPCC1020.10, SPCC736.11, SPBC1683.13c
GO:0008272	sulfate transport	1	0.155342	4	3041	4	4843	0.7418	227.72	SPCC320.05, SPBC3H7.02, SPAC869.05c, SPAC139.02c
GO:0009092	homoserine metabolic process	1	0.155342	4	3041	4	4843	0.7394	227.72	SPBC56F2.11, SPBC15D4.09c, SPCC11E10.01, SPBC776.03
GO:0009099	valine biosynthetic process	1	0.155342	4	3041	4	4843	0.737	227.72	SPBC56F2.12, SPBC14C8.04, SPBC428.02c, SPAC17G8.06c
GO:0010106	cellular response to iron ion starvation	1	0.155342	4	3041	4	4843	0.7346	227.72	SPBC16D10.06, SPBC16E9.01c, SPAC23E2.01, SPBC725.11c
GO:0015781	pyrimidine nucleotide-sugar transport	1	0.155342	4	3041	4	4843	0.7322	227.72	SPBC839.11c, SPAC12G12.12, SPBC1734.09, SPCC1795.03
GO:0015819	lysine transport	1	0.155342	4	3041	4	4843	0.7299	227.72	SPBC3E7.06c, SPBC1685.07c, SPBC12C2.13c, SPAC869.11
GO:0016139	glycoside catabolic process	1	0.155342	4	3041	4	4843	0.7275	227.72	SPCC191.11, SPBC660.07, SPAC8E11.01c, SPAC869.07c
GO:0018195	peptidyl-arginine modification	1	0.155342	4	3041	4	4843	0.7252	227.72	SPBC8D2.10c, SPBC16H5.11c, SPAC890.07c, SPAC26A3.17c
GO:0018216	peptidyl-arginine methylation	1	0.155342	4	3041	4	4843	0.7229	227.72	SPBC8D2.10c, SPBC16H5.11c, SPAC890.07c, SPAC26A3.17c
GO:0019218	regulation of steroid metabolic process	1	0.155342	4	3041	4	4843	0.7206	227.72	SPCC306.05c, SPBC3B9.15c, SPBC19C2.09, SPAC13D6.01
GO:0030242	peroxisome degradation	1	0.155342	4	3041	4	4843	0.7184	227.72	SPAC7D4.04, SPBC1604.19c, SPBC1734.07c, SPBC31E1.01c
GO:0030999	linear element assembly	1	0.155342	4	3041	4	4843	0.7161	227.72	SPAC1687.05, SPBC29A10.14, SPAC25G10.04c, SPAC14C4.03
GO:0031590	wybutosine metabolic process	1	0.155342	4	3041	4	4843	0.7139	227.72	SPAC25B8.15c, SPAC4G8.06c, SPBC19C7.08c, SPCC1020.08
GO:0031591	wybutosine biosynthetic process	1	0.155342	4	3041	4	4843	0.7116	227.72	SPAC25B8.15c, SPAC4G8.06c, SPBC19C7.08c, SPCC1020.08
GO:0032443	regulation of ergosterol biosynthetic process	1	0.155342	4	3041	4	4843	0.7094	227.72	SPCC306.05c, SPBC3B9.15c, SPBC19C2.09, SPAC13D6.01
GO:0032501	multicellular organismal process	1	0.155342	4	3041	4	4843	0.7072	227.72	SPAC2E1P3.02c, SPAC664.14, SPCPB1C11.01, SPCC417.12
GO:0032933	SREBP-mediated signaling pathway	1	0.155342	4	3041	4	4843	0.705	227.72	SPCC306.05c, SPBC3B9.15c, SPCC4B3.07, SPBC19C2.09
GO:0033217	regulation of transcription from RNA polymerase II promoter in response to iron ion starvation	1	0.155342	4	3041	4	4843	0.7028	227.72	SPBC16D10.06, SPBC16E9.01c, SPAC23E2.01, SPBC725.11c
GO:0033617	mitochondrial respiratory chain complex IV assembly	1	0.155342	4	3041	4	4843	0.7007	227.72	SPBC21D10.07, SPCC1672.04c, SPCC1442.08c, SPBC16E9.03c
GO:0034635	glutathione transport	1	0.155342	4	3041	4	4843	0.6985	227.72	SPCC737.09c, SPAC3F10.11c, SPAC30.04c, SPAC29B12.10c
GO:0034770	histone H4-K20 methylation	1	0.155342	4	3041	4	4843	0.6964	227.72	SPAC23D3.01, SPBC29A3.13, SPCC4B3.12, SPBC215.07c
GO:0034775	glutathione transmembrane transport	1	0.155342	4	3041	4	4843	0.6943	227.72	SPCC737.09c, SPAC3F10.11c, SPAC30.04c, SPAC29B12.10c
GO:0035104	positive regulation of transcription via sterol regulatory element binding	1	0.155342	4	3041	4	4843	0.6922	227.72	SPCC306.05c, SPBC3B9.15c, SPCC4B3.07, SPBC19C2.09
GO:0035246	peptidyl-arginine N-methylation	1	0.155342	4	3041	4	4843	0.6901	227.72	SPBC8D2.10c, SPBC16H5.11c, SPAC890.07c, SPAC26A3.17c
GO:0035391	maintenance of chromatin silencing at silent mating-type cassette	1	0.155342	4	3041	4	4843	0.688	227.72	SPCC11E10.08, SPBC800.03, SPCC613.12c, SPCC970.07c
GO:0035442	dipeptide transmembrane transport	1	0.155342	4	3041	4	4843	0.6859	227.72	SPBC13A2.04c, SPCC417.10, SPBC1773.15, SPCC757.13
GO:0035510	DNA dealkylation	1	0.155342	4	3041	4	4843	0.6838	227.72	SPBC23G7.11, SPAPB24D3.04c, SPAC1250.04c, SPBC13G1.04c
GO:0042822	pyridoxal phosphate metabolic process	1	0.155342	4	3041	4	4843	0.6818	227.72	SPBC725.03, SPAC6F6.11c, SPAC29B12.04, SPCC18.10
GO:0042823	pyridoxal phosphate biosynthetic process	1	0.155342	4	3041	4	4843	0.6798	227.72	SPBC725.03, SPAC6F6.11c, SPAC29B12.04, SPCC18.10
GO:0042938	dipeptide transport	1	0.155342	4	3041	4	4843	0.6777	227.72	SPBC13A2.04c, SPCC417.10, SPBC1773.15, SPCC757.13
GO:0045048	protein insertion into ER membrane	1	0.155342	4	3041	4	4843	0.6757	227.72	SPAC1142.06, SPCC1235.06, SPCC1672.12c, SPBC543.10
GO:0050810	regulation of steroid biosynthetic process	1	0.155342	4	3041	4	4843	0.6737	227.72	SPCC306.05c, SPBC3B9.15c, SPBC19C2.09, SPAC13D6.01
GO:0051692	cellular oligosaccharide catabolic process	1	0.155342	4	3041	4	4843	0.6717	227.72	SPBC1198.06c, SPAC3C7.05c, SPCC970.02, SPBC1198.07c
GO:0070086	ubiquitin-dependent endocytosis	1	0.155342	4	3041	4	4843	0.6698	227.72	SPAC1F12.05, SPBC2D10.04, SPBC18H10.20c, SPBC839.02
GO:0072356	chromosome passenger complex localization to kinetochore	1	0.155342	4	3041	4	4843	0.6678	227.72	SPAC110.02, SPAC664.01c, SPAC23C4.03, SPAC15A10.15
GO:0090054	regulation of chromatin silencing at silent mating-type cassette	1	0.155342	4	3041	4	4843	0.6658	227.72	SPAC25H1.06, SPCC622.16c, SPBC29A10.03c, SPAC26H5.03
GO:0097034	mitochondrial respiratory chain complex IV biogenesis	1	0.155342	4	3041	4	4843	0.6639	227.72	SPBC21D10.07, SPCC1672.04c, SPCC1442.08c, SPBC16E9.03c
GO:0000096	sulfur amino acid metabolic process	1	0.157583	24	3041	33	4843	0.6714	230.96	SPCC1739.06c, SPBC56F2.11, SPBC15D4.09c, SPBC106.17c, SPAC644.08, SPAC3A12.17c, SPBC12C2.03c, SPBC21D10.11c, SPAC13G7.06, SPAC9.06c, SPCC11E10.01, SPBC776.03, SPAC16C9.02c, SPBC8D2.18c, SPAC20H4.05c, SPAC1039.08, SPAC57A7.07c, SPAC343.10, SPBC887.01, SPBC23E6.10c, SPBC428.11, SPBC725.01, SPAC1783.01, SPBC36.04
GO:0044272	sulfur compound biosynthetic process	1	0.157939	30	3041	42	4843	0.6722	231.9	SPBP8B7.18c, SPCC1739.06c, SPBC56F2.11, SPBC15D4.09c, SPBC106.17c, SPAC23H4.10c, SPAC22F3.10c, SPAC644.08, SPAC3A12.17c, SPCC1235.02, SPAC922.06, SPBC12C2.03c, SPAC13G7.06, SPAC9.06c, SPCC737.06c, SPCC11E10.01, SPBC776.03, SPAC16C9.02c, SPAC20H4.05c, SPAC3F10.04, SPAC1039.08, SPAC343.10, SPBC887.01, SPBC26H8.01, SPBC23E6.10c, SPBC428.11, SPCC18B5.05c, SPBC36.04, SPAC1783.01, SPCC1223.02
GO:0045324	late endosome to vacuole transport	1	0.158223	28	3041	39	4843	0.675	233.56	SPBC215.14c, SPBC13G1.12, SPAC13F5.04c, SPAC4F8.01, SPCC162.06c, SPBC24C6.05, SPBC405.04c, SPBC1604.18c, SPAC19B12.10, SPAC17A2.06c, SPAC607.09c, SPBC354.09c, SPBC651.05c, SPAC11H11.01, SPAC630.11, SPAC1B3.07c, SPCC1442.17c, SPBC1734.08, SPAC17G6.05c, SPBC3B9.09, SPAC5D6.07c, SPBC4B4.06, SPBC1105.10, SPBC16C6.02c, SPAC20G8.10c, SPAC19A8.05c, SPBC21C3.01c, SPAC9E9.14
GO:0006520	cellular amino acid metabolic process	1	0.158759	145	3041	219	4843	0.6735	233.72	SPAC22F3.10c, SPBC8E4.03, SPBC29A3.02c, SPBC1539.03c, SPAC23A1.14c, SPBC1198.08, SPAC13A11.06, SPAC9.06c, SPAC13G6.06c, SPAC6G10.08, SPAC644.09, SPAC17G8.06c, SPAC1805.09c, SPBC4F6.11c, SPBC354.15, SPBC2D10.09, SPBC106.17c, SPAP7G5.04c, SPAC30C2.02, SPBC56F2.09c, SPBC12C2.12c, SPBC11B10.02c, SPAC3F10.09, SPAC13G7.06, SPBC887.01, SPBC23E6.10c, SPAPB1E7.07, SPAC3G9.11c, SPCC1739.06c, SPCC1223.07c, …
GO:0009127	purine nucleoside monophosphate biosynthetic process	1	0.160235	9	3041	11	4843	0.695	241.86	SPCC569.08c, SPCC338.14, SPCPB16A4.03c, SPBC14F5.09c, SPBC409.10, SPBC106.04, SPAC23A1.03, SPAC6F12.10c, SPBC405.01
GO:0009168	purine ribonucleoside monophosphate biosynthetic process	1	0.160235	9	3041	11	4843	0.693	241.86	SPCC569.08c, SPCC338.14, SPCPB16A4.03c, SPBC14F5.09c, SPBC409.10, SPBC106.04, SPAC23A1.03, SPAC6F12.10c, SPBC405.01
GO:0015802	basic amino acid transport	1	0.160235	9	3041	11	4843	0.691	241.86	SPBC18H10.16, SPAC19E9.03, SPAC22F3.13, SPBC12C2.13c, SPBC3E7.06c, SPAC607.09c, SPBC1685.07c, SPAC869.11, SPBC30D10.10c
GO:0031140	induction of conjugation upon nutrient starvation	1	0.160235	9	3041	11	4843	0.6891	241.86	SPAC1F8.05, SPBC29B5.02c, SPBC776.09, SPAC56F8.16, SPAC7D4.04, SPBC1D7.05, SPAC6F12.02, SPAC25B8.13c, SPBC30D10.10c
GO:0031142	induction of conjugation upon nitrogen starvation	1	0.160235	9	3041	11	4843	0.6871	241.86	SPAC1F8.05, SPBC29B5.02c, SPBC776.09, SPAC56F8.16, SPAC7D4.04, SPBC1D7.05, SPAC6F12.02, SPAC25B8.13c, SPBC30D10.10c
GO:0009081	branched chain family amino acid metabolic process	1	0.172915	11	3041	14	4843	0.7081	249.96	SPAC1039.10, SPBC56F2.12, SPBC776.03, SPBC14C8.04, SPAC9E9.03, SPBC3E7.16c, SPAC17G8.06c, SPBP35G2.07, SPBC2D10.09, SPBC428.02c, SPBC1A4.02c
GO:0015807	L-amino acid transport	1	0.172915	11	3041	14	4843	0.7061	249.96	SPBC18H10.16, SPAC19E9.03, SPAC869.10c, SPAC22F3.13, SPAC2G11.13, SPBC12C2.13c, SPAP7G5.06, SPBC3E7.06c, SPBC1685.07c, SPBC30D10.10c, SPAC869.11
GO:0019751	polyol metabolic process	1	0.172915	11	3041	14	4843	0.7041	249.96	SPAC4D7.02c, SPBC21H7.06c, SPBC16G5.05c, SPAC23D3.04c, SPAC22A12.11, SPCC1223.03c, SPAC17C9.12, SPAC13F5.03c, SPAC977.16c, SPBC1773.05c, SPAPB1E7.05
GO:2000241	regulation of reproductive process	1	0.172915	11	3041	14	4843	0.7021	249.96	SPBC216.06c, SPAC22F3.12c, SPAC57A10.10c, SPBP8B7.30c, SPCC1020.09, SPAC1006.06, SPCC613.12c, SPAC22F8.07c, SPBC30D10.04, SPCC970.07c, SPAC1486.10
GO:0044283	small molecule biosynthetic process	1	0.175138	167	3041	254	4843	0.7046	251.56	SPBP8B7.18c, SPAC29B12.04, SPAC22F3.10c, SPAC26H5.04, SPAC20G4.07c, SPBC29A3.02c, SPBC1539.03c, SPAC1952.09c, SPAC6F12.02, SPAC13A11.06, SPAC9.06c, SPAC56F8.04c, SPAC6G10.08, SPAC17G8.06c, SPBC4F6.11c, SPBC1703.07, SPCC18B5.05c, SPBC106.17c, SPAP7G5.04c, SPAC30C2.02, SPBC56F2.09c, SPBC11B10.02c, SPAC3F10.09, SPAC1687.16c, SPBC36.06c, SPBC354.07c, SPBC13G1.02, SPAC13G7.06, SPAC1639.01c, SPAC12B10.…
GO:0009145	purine nucleoside triphosphate biosynthetic process	1	0.180623	13	3041	17	4843	0.7192	257.46	SPBC1604.07, SPBC31F10.15c, SPBC1604.11, SPBC29A10.13, SPBC1734.13, SPAC222.12c, SPBC29A3.10c, SPAC23C4.11, SPAC806.07, SPBC13E7.04, SPAC14C4.14, SPAC22F3.07c, SPBC106.05c
GO:0031136	positive regulation of conjugation	1	0.180623	13	3041	17	4843	0.7172	257.46	SPAC31G5.11, SPAC1F8.05, SPBC646.13, SPBC29B5.02c, SPAC29B12.06c, SPBC776.09, SPAC56F8.16, SPAC7D4.04, SPBC1D7.05, SPAC6F12.02, SPAC25B8.13c, SPBC30D10.10c, SPAC1486.10
GO:0031139	positive regulation of conjugation with cellular fusion	1	0.180623	13	3041	17	4843	0.7152	257.46	SPAC31G5.11, SPAC1F8.05, SPBC646.13, SPBC29B5.02c, SPAC29B12.06c, SPBC776.09, SPAC56F8.16, SPAC7D4.04, SPBC1D7.05, SPAC6F12.02, SPAC25B8.13c, SPBC30D10.10c, SPAC1486.10
GO:0043902	positive regulation of multi-organism process	1	0.180623	13	3041	17	4843	0.7132	257.46	SPAC31G5.11, SPAC1F8.05, SPBC646.13, SPBC29B5.02c, SPAC29B12.06c, SPBC776.09, SPAC56F8.16, SPAC7D4.04, SPBC1D7.05, SPAC6F12.02, SPAC25B8.13c, SPBC30D10.10c, SPAC1486.10
GO:0072593	reactive oxygen species metabolic process	1	0.180623	13	3041	17	4843	0.7112	257.46	SPAPB2B4.02, SPAC15E1.09, SPCC330.06c, SPAC1486.01, SPAC22E12.04, SPAC821.10c, SPAC4F10.20, SPCC1450.06c, SPBC1773.02c, SPBC32F12.03c, SPAC688.04c, SPBC3F6.03, SPBC16A3.14
GO:0006082	organic acid metabolic process	1	0.182319	186	3041	284	4843	0.7132	258.88	SPCC191.02c, SPAC22F3.10c, SPCC306.08c, SPBC8E4.03, SPAC824.07, SPBC29A3.02c, SPBC1539.03c, SPAC1952.09c, SPAC23A1.14c, SPBC1198.08, SPAC17A2.05, SPAC13A11.06, SPAC9.06c, SPAC13G6.06c, SPAC6G10.08, SPAC644.09, SPCC1827.03c, SPAC17G8.06c, SPAC1805.09c, SPBC4F6.11c, SPBC354.15, SPBC1703.07, SPBC2D10.09, SPAC4G9.12, SPBC106.17c, SPAP7G5.04c, SPAC30C2.02, SPBC56F2.09c, SPBC12C2.12c, SPBC11B10.02c, SP…
GO:0019752	carboxylic acid metabolic process	1	0.182319	186	3041	284	4843	0.7112	258.88	SPCC191.02c, SPAC22F3.10c, SPCC306.08c, SPBC8E4.03, SPAC824.07, SPBC29A3.02c, SPBC1539.03c, SPAC1952.09c, SPAC23A1.14c, SPBC1198.08, SPAC17A2.05, SPAC13A11.06, SPAC9.06c, SPAC13G6.06c, SPAC6G10.08, SPAC644.09, SPCC1827.03c, SPAC17G8.06c, SPAC1805.09c, SPBC4F6.11c, SPBC354.15, SPBC1703.07, SPBC2D10.09, SPAC4G9.12, SPBC106.17c, SPAP7G5.04c, SPAC30C2.02, SPBC56F2.09c, SPBC12C2.12c, SPBC11B10.02c, SP…
GO:0043436	oxoacid metabolic process	1	0.182319	186	3041	284	4843	0.7093	258.88	SPCC191.02c, SPAC22F3.10c, SPCC306.08c, SPBC8E4.03, SPAC824.07, SPBC29A3.02c, SPBC1539.03c, SPAC1952.09c, SPAC23A1.14c, SPBC1198.08, SPAC17A2.05, SPAC13A11.06, SPAC9.06c, SPAC13G6.06c, SPAC6G10.08, SPAC644.09, SPCC1827.03c, SPAC17G8.06c, SPAC1805.09c, SPBC4F6.11c, SPBC354.15, SPBC1703.07, SPBC2D10.09, SPAC4G9.12, SPBC106.17c, SPAP7G5.04c, SPAC30C2.02, SPBC56F2.09c, SPBC12C2.12c, SPBC11B10.02c, SP…
GO:0070647	protein modification by small protein conjugation or removal	1	0.182922	118	3041	178	4843	0.709	259.48	SPBC32F12.07c, SPBP8B7.23, SPCC338.05c, SPAC57A7.09, SPBP16F5.04, SPBC2G5.03, SPAC589.10c, SPAC17A2.12, SPAC1687.05, SPBP4H10.07, SPBC28F2.08c, SPBC19C2.13c, SPBC17A3.10, SPBC32H8.02c, SPBC17D11.08, SPAC13G6.01c, SPAC23G3.08c, SPBC2A9.04c, SPBC1861.07, SPAC144.13c, SPBC15C4.06c, SPAC11E3.04c, SPAC1002.14, SPAC2F3.16, SPAC1805.15c, SPCC1442.07c, SPBC83.04, SPBC887.04c, SPBC21D10.09c, SPAC29E6.01, …
GO:0009161	ribonucleoside monophosphate metabolic process	1	0.185312	15	3041	20	4843	0.7214	264.76	SPCC569.08c, SPCC338.14, SPAC227.14, SPCPB16A4.03c, SPAC4A8.14, SPCC1235.04c, SPBC14F5.09c, SPBC409.10, SPCC162.11c, SPBC106.04, SPAC23A1.03, SPAC57A10.12c, SPAC6F12.10c, SPBC3D6.06c, SPBC405.01
GO:0070590	spore wall biogenesis	1	0.185312	15	3041	20	4843	0.7195	264.76	SPAC13G6.12c, SPCC63.04, SPAC17A5.04c, SPCC1223.12c, SPAC27D7.04, SPBC32H8.13c, SPAC24C9.07c, SPAC27D7.05c, SPAC1006.06, SPBC1347.03, SPAC1296.04, SPAC26H5.11, SPBC342.03, SPBC16D10.05, SPAC19G12.03
GO:0070591	ascospore wall biogenesis	1	0.185312	15	3041	20	4843	0.7175	264.76	SPAC13G6.12c, SPCC63.04, SPAC17A5.04c, SPCC1223.12c, SPAC27D7.04, SPBC32H8.13c, SPAC24C9.07c, SPAC27D7.05c, SPAC1006.06, SPBC1347.03, SPAC1296.04, SPAC26H5.11, SPBC342.03, SPBC16D10.05, SPAC19G12.03
GO:0048869	cellular developmental process	1	0.194168	137	3041	208	4843	0.7455	275.84	SPAC17A5.04c, SPAC20G4.07c, SPBC2G5.03, SPBC428.08c, SPBP8B7.30c, SPBC19G7.01c, SPAC4G9.13c, SPAC343.07, SPAC6G9.04, SPBC21C3.18, SPBC530.04, SPAC23C4.08, SPAC328.03, SPBC146.10, SPAPJ696.01c, SPAC6F6.06c, SPCC1223.12c, SPBC405.04c, SPBC3F6.05, SPBC36.06c, SPAC27D7.05c, SPAC22E12.14c, SPBC8D2.19, SPBC1778.04, SPCC645.07, SPBC342.03, SPAC19G12.03, SPBC1711.01c, SPBC902.03, SPAC23H4.17c, SPAC1783.0…
GO:0006595	polyamine metabolic process	1	0.197936	6	3041	7	4843	0.7874	292.12	SPAC144.04c, SPBP4H10.05c, SPBC577.14c, SPBC12C2.07c, SPAC922.07c, SPAC9.02c
GO:0006638	neutral lipid metabolic process	1	0.197936	6	3041	7	4843	0.7853	292.12	SPAC1A6.05c, SPBC776.14, SPBC3B9.15c, SPAC1786.01c, SPCC1450.16c, SPCC1235.15
GO:0006639	acylglycerol metabolic process	1	0.197936	6	3041	7	4843	0.7832	292.12	SPAC1A6.05c, SPBC776.14, SPBC3B9.15c, SPAC1786.01c, SPCC1450.16c, SPCC1235.15
GO:0006662	glycerol ether metabolic process	1	0.197936	6	3041	7	4843	0.7811	292.12	SPAC1A6.05c, SPBC776.14, SPBC3B9.15c, SPAC1786.01c, SPCC1450.16c, SPCC1235.15
GO:0006915	apoptosis	1	0.197936	6	3041	7	4843	0.779	292.12	SPCC1840.04, SPCC576.04, SPAC167.01, SPBC337.10c, SPBC28F2.11, SPBC16G5.09
GO:0007568	aging	1	0.197936	6	3041	7	4843	0.7769	292.12	SPAC821.10c, SPBC16D10.07c, SPAC22E12.14c, SPBC30D10.10c, SPBC18H10.02, SPAC1486.01
GO:0007569	cell aging	1	0.197936	6	3041	7	4843	0.7749	292.12	SPAC821.10c, SPBC16D10.07c, SPAC22E12.14c, SPBC30D10.10c, SPBC18H10.02, SPAC1486.01
GO:0008219	cell death	1	0.197936	6	3041	7	4843	0.7728	292.12	SPCC1840.04, SPCC576.04, SPAC167.01, SPBC337.10c, SPBC28F2.11, SPBC16G5.09
GO:0008655	pyrimidine-containing compound salvage	1	0.197936	6	3041	7	4843	0.7708	292.12	SPCC162.11c, SPAC1002.17c, SPAC1B3.01c, SPBC1683.06c, SPCC965.14c, SPAC1399.04c
GO:0012501	programmed cell death	1	0.197936	6	3041	7	4843	0.7687	292.12	SPCC1840.04, SPCC576.04, SPAC167.01, SPBC337.10c, SPBC28F2.11, SPBC16G5.09
GO:0016265	death	1	0.197936	6	3041	7	4843	0.7667	292.12	SPCC1840.04, SPCC576.04, SPAC167.01, SPBC337.10c, SPBC28F2.11, SPBC16G5.09
GO:0018904	organic ether metabolic process	1	0.197936	6	3041	7	4843	0.7647	292.12	SPAC1A6.05c, SPBC776.14, SPBC3B9.15c, SPAC1786.01c, SPCC1450.16c, SPCC1235.15
GO:0019344	cysteine biosynthetic process	1	0.197936	6	3041	7	4843	0.7627	292.12	SPBC428.11, SPBC106.17c, SPBC36.04, SPAC1039.08, SPAC3A12.17c, SPAC13G7.06
GO:0034765	regulation of ion transmembrane transport	1	0.197936	6	3041	7	4843	0.7607	292.12	SPBC887.02, SPAC1635.01, SPBC1709.10c, SPBC16H5.04, SPAC589.06c, SPBC19C7.11
GO:0060631	regulation of meiosis I	1	0.197936	6	3041	7	4843	0.7588	292.12	SPBC29B5.01, SPBC19G7.01c, SPBC776.02c, SPCC24B10.08c, SPAC14C4.03, SPBC29A10.02
GO:0072531	pyrimidine-containing compound transmembrane transport	1	0.197936	6	3041	7	4843	0.7568	292.12	SPBC839.11c, SPAC12G12.12, SPBC1734.09, SPAC29B12.14c, SPAC1399.03, SPCC1795.03
GO:0009653	anatomical structure morphogenesis	1	0.204552	122	3041	185	4843	0.765	296.06	SPBC16A3.13, SPAC17A5.04c, SPAC20G4.07c, SPBC2G5.03, SPBP8B7.30c, SPBC3H7.09, SPAC4F8.15, SPBC16E9.18, SPAC4G9.13c, SPCC417.06c, SPAC343.07, SPAC6G9.13c, SPAC23C4.16c, SPAC12B10.07, SPAC6G9.04, SPCC16C4.09, SPBC21C3.18, SPBC530.04, SPAC23C4.08, SPAC328.03, SPBC21.07c, SPAC823.03, SPAC821.07c, SPBC146.10, SPBP35G2.05c, SPAC890.03, SPAPJ696.01c, SPAC6F6.06c, SPCC1223.12c, SPBC17G9.05, SPAC1687.15, …
GO:0048856	anatomical structure development	1	0.204552	122	3041	185	4843	0.763	296.06	SPBC16A3.13, SPAC17A5.04c, SPAC20G4.07c, SPBC2G5.03, SPBP8B7.30c, SPBC3H7.09, SPAC4F8.15, SPBC16E9.18, SPAC4G9.13c, SPCC417.06c, SPAC343.07, SPAC6G9.13c, SPAC23C4.16c, SPAC12B10.07, SPAC6G9.04, SPCC16C4.09, SPBC21C3.18, SPBC530.04, SPAC23C4.08, SPAC328.03, SPBC21.07c, SPAC823.03, SPAC821.07c, SPBC146.10, SPBP35G2.05c, SPAC890.03, SPAPJ696.01c, SPAC6F6.06c, SPCC1223.12c, SPBC17G9.05, SPAC1687.15, …
GO:0007127	meiosis I	1	0.205581	64	3041	95	4843	0.7633	296.92	SPBC29B5.01, SPAC1952.15c, SPBC577.05c, SPBC119.16c, SPAC23C4.12, SPBC16E9.17c, SPAC18G6.10, SPAC1687.05, SPBC21B10.12, SPBC19G7.01c, SPBC1711.14, SPBC1703.04, SPAC1805.08, SPCC1739.10, SPCC1322.12c, SPBC28F2.07, SPAC17A5.18c, SPCC1620.14c, SPAC31A2.15c, SPBC216.02, SPAC6G9.13c, SPBC1685.11, SPAC17A5.11, SPAC8F11.03, SPBC32F12.02, SPAC21E11.03c, SPBC776.02c, SPCC1442.04c, SPAC1952.05, SPAC222.15,…
GO:0006810	transport	1	0.206032	546	3041	852	4843	0.7616	297.02	SPAC1B3.15c, SPAC1F12.05, SPAC19E9.03, SPBC685.04c, SPAC1F7.08, SPAC30.01c, SPAC19E9.01c, SPBC1347.06c, SPBC725.10, SPBC409.20c, SPCC364.06, SPAPB1A10.09, SPBC4B4.06, SPBC16C6.02c, SPBP22H7.08, SPCC285.15c, SPBC21C3.01c, SPBC3E7.02c, SPBC16E9.14c, SPAP7G5.04c, SPBC543.05c, SPCC1529.01, SPAC15A10.13, SPAC1142.06, SPCC16C4.12, SPBC530.09c, SPBC354.07c, SPAC607.09c, SPBC530.15c, SPCC18B5.10c, SPAC19…
GO:0006553	lysine metabolic process	1	0.216283	8	3041	10	4843	0.7945	310.64	SPBC3B8.03, SPAP7G5.04c, SPAC343.16, SPAC227.18, SPAC139.04c, SPBC1105.02c, SPBC354.15, SPAC17C9.02c
GO:0007095	mitotic cell cycle G2/M transition DNA damage checkpoint	1	0.216283	8	3041	10	4843	0.7924	310.64	SPBC800.09, SPAC9E9.08, SPAC1952.07, SPAC17A2.13c, SPAC16A10.07c, SPAC14C4.13, SPBC342.05, SPAC20G4.04c
GO:0019400	alditol metabolic process	1	0.216283	8	3041	10	4843	0.7904	310.64	SPAC13F5.03c, SPAC4D7.02c, SPAC977.16c, SPBC1773.05c, SPAPB1E7.05, SPAC23D3.04c, SPAC22A12.11, SPCC1223.03c
GO:0031572	G2/M transition DNA damage checkpoint	1	0.216283	8	3041	10	4843	0.7884	310.64	SPBC800.09, SPAC9E9.08, SPAC1952.07, SPAC17A2.13c, SPAC16A10.07c, SPAC14C4.13, SPBC342.05, SPAC20G4.04c
GO:0034762	regulation of transmembrane transport	1	0.216283	8	3041	10	4843	0.7864	310.64	SPAC1751.01c, SPBC887.02, SPAC1635.01, SPCC1020.10, SPBC1709.10c, SPBC16H5.04, SPAC589.06c, SPBC19C7.11
GO:0051039	positive regulation of transcription during meiosis	1	0.216283	8	3041	10	4843	0.7844	310.64	SPBC29B5.01, SPAC22F3.02, SPBC2F12.09c, SPAC6F12.02, SPBC32H8.11, SPBC2D10.06, SPBC1105.14, SPAC21E11.03c
GO:0006793	phosphorus metabolic process	1	0.223829	174	3041	267	4843	0.7934	314.98	SPCC1223.11, SPAC1D4.13, SPAC19E9.03, SPBC26H8.05c, SPAC23C4.12, SPCC736.15, SPAC1B9.02c, SPBC29A3.18, SPBC1347.06c, SPBC1271.03c, SPCC4G3.08, SPAC22G7.08, SPAC56F8.04c, SPCC622.08c, SPCC4E9.02, SPBC577.06c, SPBC557.04, SPBC21C3.18, SPAC144.17c, SPBC776.02c, SPAC3H1.13, SPBC17A3.06, SPCC1919.03c, SPAC694.06c, SPAC17A2.13c, SPCC23B6.03c, SPAC15A10.13, SPCC737.02c, SPAC1556.08c, SPAC23H4.02, SPBC17…
GO:0006796	phosphate-containing compound metabolic process	1	0.223829	174	3041	267	4843	0.7914	314.98	SPCC1223.11, SPAC1D4.13, SPAC19E9.03, SPBC26H8.05c, SPAC23C4.12, SPCC736.15, SPAC1B9.02c, SPBC29A3.18, SPBC1347.06c, SPBC1271.03c, SPCC4G3.08, SPAC22G7.08, SPAC56F8.04c, SPCC622.08c, SPCC4E9.02, SPBC577.06c, SPBC557.04, SPBC21C3.18, SPAC144.17c, SPBC776.02c, SPAC3H1.13, SPBC17A3.06, SPCC1919.03c, SPAC694.06c, SPAC17A2.13c, SPCC23B6.03c, SPAC15A10.13, SPCC737.02c, SPAC1556.08c, SPAC23H4.02, SPBC17…
GO:0010927	cellular component assembly involved in morphogenesis	1	0.224037	24	3041	34	4843	0.7918	315.92	SPAC17A5.04c, SPCC1223.12c, SPBC405.04c, SPAC27D7.05c, SPAC1006.06, SPBC1347.03, SPAC1296.04, SPCC417.06c, SPBC342.03, SPAC607.10, SPAC343.07, SPAC19G12.03, SPAC13G6.12c, SPCC63.04, SPAC1F3.06c, SPAC27D7.04, SPBC32H8.13c, SPBC29A10.02, SPBC1734.08, SPAC24C9.07c, SPAC19A8.05c, SPAC26H5.11, SPAC29A4.05, SPBC16D10.05
GO:0032011	ARF protein signal transduction	1	0.225183	10	3041	13	4843	0.8098	323.94	SPAC26F1.01, SPAC11E3.11c, SPAC19A8.01c, SPAC6G9.04, SPCC622.14, SPAC26A3.10, SPBC17G9.08c, SPAC824.09c, SPAC30.01c, SPAC4D7.01c
GO:0032012	regulation of ARF protein signal transduction	1	0.225183	10	3041	13	4843	0.8078	323.94	SPAC26F1.01, SPAC11E3.11c, SPAC19A8.01c, SPAC6G9.04, SPCC622.14, SPAC26A3.10, SPBC17G9.08c, SPAC824.09c, SPAC30.01c, SPAC4D7.01c
GO:0042439	ethanolamine-containing compound metabolic process	1	0.225183	10	3041	13	4843	0.8058	323.94	SPBC337.16, SPAC22A12.10, SPBC16A3.10, SPAC31G5.15, SPBC577.06c, SPBC16E9.18, SPCC4B3.04c, SPBC26H8.03, SPCC1827.02c, SPAC13G7.12c
GO:0055074	calcium ion homeostasis	1	0.225183	10	3041	13	4843	0.8038	323.94	SPBC1683.10c, SPAC18B11.04, SPAC4G8.13c, SPCC1795.02c, SPBC543.10, SPAPB2B4.04c, SPAC29A4.19c, SPAC1705.03c, SPBC839.06, SPAC1F5.08c
GO:0000302	response to reactive oxygen species	1	0.228526	20	3041	28	4843	0.8139	328.8	SPBC29B5.01, SPAC15E1.09, SPCC330.06c, SPAC1783.07c, SPAC1486.01, SPAC7D4.07c, SPCC1450.06c, SPBC32F12.03c, SPBC12D12.07c, SPAC688.04c, SPBC3F6.03, SPAC22E12.14c, SPAC26F1.14c, SPAPB2B4.02, SPAC22E12.04, SPAC821.10c, SPAC4F10.20, SPBC1773.02c, SPBC106.02c, SPBC3D6.10
GO:0031400	negative regulation of protein modification process	1	0.229427	12	3041	16	4843	0.8213	332.62	SPAC25H1.06, SPCC11E10.08, SPBC20F10.06, SPAC343.18, SPAC19A8.10, SPAC26H5.03, SPAC5D6.08c, SPCC1795.01c, SPBC29A10.03c, SPCC613.12c, SPCC970.07c, SPAC1783.05
GO:0006099	tricarboxylic acid cycle	1	0.231064	14	3041	19	4843	0.8356	339.24	SPAC12B10.06c, SPAC11G7.03, SPCC306.08c, SPAC6G10.08, SPCC1620.08, SPAC6C3.04, SPAC22A12.16, SPAC16E8.17c, SPBC1703.07, SPBC902.05c, SPAC140.01, SPAC17A2.05, SPCC330.12c, SPAC1556.02c
GO:0006900	membrane budding	1	0.231064	14	3041	19	4843	0.8335	339.24	SPBC215.14c, SPBC13G1.12, SPAC1B3.07c, SPAC4F8.01, SPBC19F8.03c, SPBC1604.18c, SPBC1734.08, SPBC3B9.09, SPBC4B4.06, SPAC10F6.14c, SPBC651.05c, SPAC11H11.01, SPAC19A8.05c, SPAC9E9.14
GO:0009109	coenzyme catabolic process	1	0.231064	14	3041	19	4843	0.8315	339.24	SPAC12B10.06c, SPAC11G7.03, SPCC306.08c, SPAC6G10.08, SPCC1620.08, SPAC6C3.04, SPAC22A12.16, SPAC16E8.17c, SPBC1703.07, SPBC902.05c, SPAC140.01, SPAC17A2.05, SPCC330.12c, SPAC1556.02c
GO:0040023	establishment of nucleus localization	1	0.231064	14	3041	19	4843	0.8294	339.24	SPBC1347.12, SPBC216.02, SPCC11E10.08, SPCC11E10.03, SPBC15D4.10c, SPAC458.04c, SPBC646.17c, SPBC428.08c, SPAC27D7.13c, SPAC926.07c, SPAPB1A10.09, SPBC582.06c, SPAC1805.08, SPAC1093.06c
GO:0046356	acetyl-CoA catabolic process	1	0.231064	14	3041	19	4843	0.8274	339.24	SPAC12B10.06c, SPAC11G7.03, SPCC306.08c, SPAC6G10.08, SPCC1620.08, SPAC6C3.04, SPAC22A12.16, SPAC16E8.17c, SPBC1703.07, SPBC902.05c, SPAC140.01, SPAC17A2.05, SPCC330.12c, SPAC1556.02c
GO:0051187	cofactor catabolic process	1	0.231064	14	3041	19	4843	0.8254	339.24	SPAC12B10.06c, SPAC11G7.03, SPCC306.08c, SPAC6G10.08, SPCC1620.08, SPAC6C3.04, SPAC22A12.16, SPAC16E8.17c, SPBC1703.07, SPBC902.05c, SPAC140.01, SPAC17A2.05, SPCC330.12c, SPAC1556.02c
GO:0051647	nucleus localization	1	0.231064	14	3041	19	4843	0.8234	339.24	SPBC1347.12, SPBC216.02, SPCC11E10.08, SPCC11E10.03, SPBC15D4.10c, SPAC458.04c, SPBC646.17c, SPBC428.08c, SPAC27D7.13c, SPAC926.07c, SPAPB1A10.09, SPBC582.06c, SPAC1805.08, SPAC1093.06c
GO:0070726	cell wall assembly	1	0.231064	14	3041	19	4843	0.8214	339.24	SPAC13G6.12c, SPCC63.04, SPAC17A5.04c, SPCC1223.12c, SPAC27D7.04, SPBC32H8.13c, SPAC24C9.07c, SPAC27D7.05c, SPAC1006.06, SPBC1347.03, SPAC1296.04, SPAC26H5.11, SPBC16D10.05, SPAC19G12.03
GO:0071940	fungal-type cell wall assembly	1	0.231064	14	3041	19	4843	0.8194	339.24	SPAC13G6.12c, SPCC63.04, SPAC17A5.04c, SPCC1223.12c, SPAC27D7.04, SPBC32H8.13c, SPAC24C9.07c, SPAC27D7.05c, SPAC1006.06, SPBC1347.03, SPAC1296.04, SPAC26H5.11, SPBC16D10.05, SPAC19G12.03
GO:0044275	cellular carbohydrate catabolic process	1	0.236882	48	3041	71	4843	0.83	344.46	SPBC16A3.13, SPAC2F3.05c, SPAC3C7.13c, SPBC1683.07, SPBC646.06c, SPBC1683.04, SPBC14C8.05c, SPBC21B10.07, SPBC1815.01, SPAC13A11.06, SPBPB21E7.01c, SPAC26F1.07, SPCC191.11, SPAC30D11.01c, SPCC1020.06c, SPAP32A8.02, SPCC970.02, SPBC1198.07c, SPCC24B10.21, SPAC5H10.06c, SPAC6C3.04, SPAC25H1.09, SPAPB24D3.10c, SPAC8E11.01c, SPCC794.01c, SPCC13B11.01, SPAC24H6.04, SPBC354.12, SPAC977.16c, SPAC1687.21…
GO:0016310	phosphorylation	1	0.24247	141	3041	216	4843	0.8352	347.46	SPCC1223.11, SPAC1D4.13, SPAC19E9.03, SPAC23C4.12, SPCC736.15, SPAC1B9.02c, SPBC29A3.18, SPBC1347.06c, SPCC4G3.08, SPAC22G7.08, SPAC56F8.04c, SPCC622.08c, SPCC4E9.02, SPBC577.06c, SPBC557.04, SPBC21C3.18, SPAC144.17c, SPAC3H1.13, SPCC1919.03c, SPAC694.06c, SPAC17A2.13c, SPCC23B6.03c, SPAC15A10.13, SPCC737.02c, SPAC1556.08c, SPAC23H4.02, SPAC22E12.14c, SPBC8D2.19, SPBC1778.04, SPBC16C6.08c, SPBC8D…
GO:0006357	regulation of transcription from RNA polymerase II promoter	1	0.24731	146	3041	224	4843	0.8386	349.7	SPBP23A10.05, SPCC1902.01, SPBC56F2.05c, SPAC2H10.01, SPAC19E9.03, SPAC4G8.13c, SPAC1A6.01c, SPCC965.10, SPBC1652.01, SPAC1783.07c, SPBP8B7.30c, SPBC530.08, SPBC354.05c, SPAC6F12.02, SPCC24B10.12, SPBC31F10.13c, SPBC800.03, SPAC1142.08, SPCC736.11, SPAC32A11.03c, SPAC2F7.04, SPAC23E2.01, SPBC725.11c, SPAC22F3.02, SPCC4B3.07, SPAC25B8.19c, SPCC757.04, SPBC2F12.09c, SPAC2F7.08c, SPAC23G3.07c, SPAC1…
GO:0000090	mitotic anaphase	1	0.247484	3	3041	3	4843	1	418	SPAC589.08c, SPBPB8B6.04c, SPBC15D4.01c
GO:0000161	MAPKKK cascade involved in osmosensory signaling pathway	1	0.247484	3	3041	3	4843	1	419	SPCC1223.11, SPAC2G11.07c, SPCC4F11.02
GO:0000173	inactivation of MAPK activity involved in osmosensory signaling pathway	1	0.247484	3	3041	3	4843	1	420	SPCC1223.11, SPAC2G11.07c, SPCC4F11.02
GO:0000188	inactivation of MAPK activity	1	0.247484	3	3041	3	4843	1	421	SPCC1223.11, SPAC2G11.07c, SPCC4F11.02
GO:0000735	removal of nonhomologous ends	1	0.247484	3	3041	3	4843	0.9989	421.52	SPBC19G7.01c, SPAC8F11.03, SPCC970.01
GO:0000737	DNA catabolic process, endonucleolytic	1	0.247484	3	3041	3	4843	0.9965	421.52	SPBC19G7.01c, SPAC8F11.03, SPCC970.01
GO:0000743	nuclear migration involved in conjugation with cellular fusion	1	0.247484	3	3041	3	4843	0.9942	421.52	SPAC926.07c, SPAC1093.06c, SPAC27D7.13c
GO:0000904	cell morphogenesis involved in differentiation	1	0.247484	3	3041	3	4843	0.9918	421.52	SPAC2E1P3.02c, SPAC664.14, SPCPB1C11.01
GO:0000947	amino acid catabolic process to alcohol via Ehrlich pathway	1	0.247484	3	3041	3	4843	0.9895	421.52	SPCC13B11.01, SPCC13B11.04c, SPAC13A11.06
GO:0000955	amino acid catabolic process via Ehrlich pathway	1	0.247484	3	3041	3	4843	0.9872	421.52	SPCC13B11.01, SPCC13B11.04c, SPAC13A11.06
GO:0001320	age-dependent response to reactive oxygen species involved in chronological cell aging	1	0.247484	3	3041	3	4843	0.9849	421.52	SPAC821.10c, SPAC22E12.14c, SPAC1486.01
GO:0001323	age-dependent general metabolic decline involved in chronological cell aging	1	0.247484	3	3041	3	4843	0.9826	421.52	SPAC821.10c, SPAC22E12.14c, SPAC1486.01
GO:0001324	age-dependent response to oxidative stress involved in chronological cell aging	1	0.247484	3	3041	3	4843	0.9803	421.52	SPAC821.10c, SPAC22E12.14c, SPAC1486.01
GO:0006038	cell wall chitin biosynthetic process	1	0.247484	3	3041	3	4843	0.978	421.52	SPAC13G6.12c, SPAC13C5.05c, SPAC1296.01c
GO:0006102	isocitrate metabolic process	1	0.247484	3	3041	3	4843	0.9757	421.52	SPAC11G7.03, SPBC902.05c, SPAC6G10.08
GO:0006105	succinate metabolic process	1	0.247484	3	3041	3	4843	0.9735	421.52	SPAC140.01, SPCC330.12c, SPAC1556.02c
GO:0006166	purine ribonucleoside salvage	1	0.247484	3	3041	3	4843	0.9712	421.52	SPBC30D10.03c, SPCC338.14, SPAC23A1.03
GO:0006222	UMP biosynthetic process	1	0.247484	3	3041	3	4843	0.969	421.52	SPCC162.11c, SPAC227.14, SPAC57A10.12c
GO:0006449	regulation of translational termination	1	0.247484	3	3041	3	4843	0.9668	421.52	SPAC1002.14, SPBC336.10c, SPAC26H5.10c
GO:0006567	threonine catabolic process	1	0.247484	3	3041	3	4843	0.9646	421.52	SPCC320.14, SPBC1683.11c, SPAC23H3.09c
GO:0006657	CDP-choline pathway	1	0.247484	3	3041	3	4843	0.9624	421.52	SPAC22A12.10, SPCC1827.02c, SPAC13G7.12c
GO:0006750	glutathione biosynthetic process	1	0.247484	3	3041	3	4843	0.9602	421.52	SPCC737.06c, SPAC3F10.04, SPAC22F3.10c
GO:0006842	tricarboxylic acid transport	1	0.247484	3	3041	3	4843	0.958	421.52	SPAC17G6.15c, SPBC83.13, SPAC19G12.05
GO:0006935	chemotaxis	1	0.247484	3	3041	3	4843	0.9558	421.52	SPAC2E1P3.02c, SPAC664.14, SPCPB1C11.01
GO:0007231	osmosensory signaling pathway	1	0.247484	3	3041	3	4843	0.9537	421.52	SPCC1223.11, SPAC2G11.07c, SPCC4F11.02
GO:0007275	multicellular organismal development	1	0.247484	3	3041	3	4843	0.9515	421.52	SPAC2E1P3.02c, SPAC664.14, SPCPB1C11.01
GO:0007399	nervous system development	1	0.247484	3	3041	3	4843	0.9494	421.52	SPAC2E1P3.02c, SPAC664.14, SPCPB1C11.01
GO:0007409	axonogenesis	1	0.247484	3	3041	3	4843	0.9472	421.52	SPAC2E1P3.02c, SPAC664.14, SPCPB1C11.01
GO:0007411	axon guidance	1	0.247484	3	3041	3	4843	0.9451	421.52	SPAC2E1P3.02c, SPAC664.14, SPCPB1C11.01
GO:0008614	pyridoxine metabolic process	1	0.247484	3	3041	3	4843	0.943	421.52	SPAC29B12.04, SPAC1093.02, SPAC222.08c
GO:0008615	pyridoxine biosynthetic process	1	0.247484	3	3041	3	4843	0.9409	421.52	SPAC29B12.04, SPAC1093.02, SPAC222.08c
GO:0009173	pyrimidine ribonucleoside monophosphate metabolic process	1	0.247484	3	3041	3	4843	0.9388	421.52	SPCC162.11c, SPAC227.14, SPAC57A10.12c
GO:0009174	pyrimidine ribonucleoside monophosphate biosynthetic process	1	0.247484	3	3041	3	4843	0.9367	421.52	SPCC162.11c, SPAC227.14, SPAC57A10.12c
GO:0009438	methylglyoxal metabolic process	1	0.247484	3	3041	3	4843	0.9346	421.52	SPBC12C2.12c, SPCC13B11.03c, SPAC824.07
GO:0009443	pyridoxal 5'-phosphate salvage	1	0.247484	3	3041	3	4843	0.9326	421.52	SPBC725.03, SPAC6F6.11c, SPCC18.10
GO:0010610	regulation of mRNA stability involved in response to stress	1	0.247484	3	3041	3	4843	0.9305	421.52	SPBC16A3.18, SPAC17A2.09c, SPAC12G12.03
GO:0010620	negative regulation of transcription by transcription factor catabolism	1	0.247484	3	3041	3	4843	0.9285	421.52	SPBC17D11.02c, SPBP16F5.04, SPBC6B1.08c
GO:0010674	negative regulation of transcription from RNA polymerase II promoter during meiosis	1	0.247484	3	3041	3	4843	0.9264	421.52	SPBC32H8.11, SPBP4H10.09, SPBC2D10.06
GO:0010959	regulation of metal ion transport	1	0.247484	3	3041	3	4843	0.9244	421.52	SPBC1709.10c, SPAC328.07c, SPAC23E2.01
GO:0015680	intracellular copper ion transport	1	0.247484	3	3041	3	4843	0.9224	421.52	SPAC22E12.04, SPBC26H8.14c, SPBC1709.10c
GO:0015695	organic cation transport	1	0.247484	3	3041	3	4843	0.9203	421.52	SPAC2E1P3.02c, SPAC664.14, SPCPB1C11.01
GO:0015696	ammonium transport	1	0.247484	3	3041	3	4843	0.9183	421.52	SPAC2E1P3.02c, SPAC664.14, SPCPB1C11.01
GO:0015717	triose phosphate transport	1	0.247484	3	3041	3	4843	0.9163	421.52	SPAC22E12.01, SPBC83.11, SPAC22F8.04
GO:0015785	UDP-galactose transport	1	0.247484	3	3041	3	4843	0.9144	421.52	SPBC839.11c, SPAC12G12.12, SPCC1795.03
GO:0015843	methylammonium transport	1	0.247484	3	3041	3	4843	0.9124	421.52	SPAC2E1P3.02c, SPAC664.14, SPCPB1C11.01
GO:0015851	nucleobase transport	1	0.247484	3	3041	3	4843	0.9104	421.52	SPBC1683.05, SPAC29B12.14c, SPAC1399.03
GO:0015858	nucleoside transport	1	0.247484	3	3041	3	4843	0.9084	421.52	SPAC12B10.09, SPAPB17E12.12c, SPCC285.05
GO:0015860	purine nucleoside transport	1	0.247484	3	3041	3	4843	0.9065	421.52	SPAC12B10.09, SPAPB17E12.12c, SPCC285.05
GO:0015888	thiamine transport	1	0.247484	3	3041	3	4843	0.9045	421.52	SPAC9.10, SPAC17A2.01, SPBC1604.04
GO:0016558	protein import into peroxisome matrix	1	0.247484	3	3041	3	4843	0.9026	421.52	SPBC13G1.03c, SPAC3C7.10, SPBC725.07
GO:0016584	nucleosome positioning	1	0.247484	3	3041	3	4843	0.9007	421.52	SPBC800.03, SPBC23E6.09, SPBP35G2.10
GO:0017003	protein-heme linkage	1	0.247484	3	3041	3	4843	0.8988	421.52	SPBC26H8.12, SPAC17H9.12c, SPAC24C9.02c
GO:0017006	protein-tetrapyrrole linkage	1	0.247484	3	3041	3	4843	0.8969	421.52	SPBC26H8.12, SPAC17H9.12c, SPAC24C9.02c
GO:0018063	cytochrome c-heme linkage	1	0.247484	3	3041	3	4843	0.8949	421.52	SPBC26H8.12, SPAC17H9.12c, SPAC24C9.02c
GO:0019243	methylglyoxal catabolic process to D-lactate	1	0.247484	3	3041	3	4843	0.8931	421.52	SPBC12C2.12c, SPCC13B11.03c, SPAC824.07
GO:0019432	triglyceride biosynthetic process	1	0.247484	3	3041	3	4843	0.8912	421.52	SPBC776.14, SPBC3B9.15c, SPCC1235.15
GO:0019433	triglyceride catabolic process	1	0.247484	3	3041	3	4843	0.8893	421.52	SPAC1A6.05c, SPAC1786.01c, SPCC1450.16c
GO:0019655	glucose catabolic process to ethanol	1	0.247484	3	3041	3	4843	0.8874	421.52	SPCC13B11.01, SPAC13A11.06, SPAC5H10.06c
GO:0019660	glycolytic fermentation	1	0.247484	3	3041	3	4843	0.8855	421.52	SPCC13B11.01, SPAC13A11.06, SPAC5H10.06c
GO:0019878	lysine biosynthetic process via aminoadipic acid	1	0.247484	3	3041	3	4843	0.8837	421.52	SPAC227.18, SPBC1105.02c, SPAC343.16
GO:0022008	neurogenesis	1	0.247484	3	3041	3	4843	0.8818	421.52	SPAC2E1P3.02c, SPAC664.14, SPCPB1C11.01
GO:0030182	neuron differentiation	1	0.247484	3	3041	3	4843	0.88	421.52	SPAC2E1P3.02c, SPAC664.14, SPCPB1C11.01
GO:0031175	neuron projection development	1	0.247484	3	3041	3	4843	0.8782	421.52	SPAC2E1P3.02c, SPAC664.14, SPCPB1C11.01
GO:0031919	vitamin B6 transport	1	0.247484	3	3041	3	4843	0.8763	421.52	SPAC17A2.01, SPCC965.13, SPCC576.17c
GO:0031920	pyridoxal transport	1	0.247484	3	3041	3	4843	0.8745	421.52	SPAC17A2.01, SPCC965.13, SPCC576.17c
GO:0031922	pyridoxamine transport	1	0.247484	3	3041	3	4843	0.8727	421.52	SPAC17A2.01, SPCC965.13, SPCC576.17c
GO:0031923	pyridoxine transport	1	0.247484	3	3041	3	4843	0.8709	421.52	SPAC17A2.01, SPCC965.13, SPCC576.17c
GO:0031937	positive regulation of chromatin silencing	1	0.247484	3	3041	3	4843	0.8691	421.52	SPAC25H1.06, SPBC29A10.03c, SPAC26H5.03
GO:0032786	positive regulation of transcription elongation, DNA-dependent	1	0.247484	3	3041	3	4843	0.8673	421.52	SPCC1223.10c, SPBC21C3.16c, SPBP23A10.14c
GO:0032975	amino acid import into vacuole	1	0.247484	3	3041	3	4843	0.8655	421.52	SPBC3E7.06c, SPBC1685.07c, SPBC12C2.13c
GO:0032990	cell part morphogenesis	1	0.247484	3	3041	3	4843	0.8638	421.52	SPAC2E1P3.02c, SPAC664.14, SPCPB1C11.01
GO:0033127	regulation of histone phosphorylation	1	0.247484	3	3041	3	4843	0.862	421.52	SPBC6B1.09c, SPAC110.02, SPAC23C4.03
GO:0033168	conversion of ds siRNA to ss siRNA involved in RNA interference	1	0.247484	3	3041	3	4843	0.8602	421.52	SPAC13G7.07, SPCC736.11, SPAC140.03
GO:0033215	iron assimilation by reduction and transport	1	0.247484	3	3041	3	4843	0.8585	421.52	SPBC1683.09c, SPAC1F7.08, SPAC1F7.07c
GO:0034498	early endosome to Golgi transport	1	0.247484	3	3041	3	4843	0.8567	421.52	SPCC16A11.08, SPBC1711.11, SPAC6F6.12
GO:0035436	triose phosphate transmembrane transport	1	0.247484	3	3041	3	4843	0.855	421.52	SPAC22E12.01, SPBC83.11, SPAC22F8.04
GO:0035674	tricarboxylic acid transmembrane transport	1	0.247484	3	3041	3	4843	0.8533	421.52	SPAC17G6.15c, SPBC83.13, SPAC19G12.05
GO:0040011	locomotion	1	0.247484	3	3041	3	4843	0.8516	421.52	SPAC2E1P3.02c, SPAC664.14, SPCPB1C11.01
GO:0042330	taxis	1	0.247484	3	3041	3	4843	0.8498	421.52	SPAC2E1P3.02c, SPAC664.14, SPCPB1C11.01
GO:0042817	pyridoxal metabolic process	1	0.247484	3	3041	3	4843	0.8481	421.52	SPAC15A10.05c, SPAC9E9.11, SPCC1281.04
GO:0042818	pyridoxamine metabolic process	1	0.247484	3	3041	3	4843	0.8464	421.52	SPBC725.03, SPAC1093.02, SPAC1952.08c
GO:0043174	nucleoside salvage	1	0.247484	3	3041	3	4843	0.8447	421.52	SPBC30D10.03c, SPCC338.14, SPAC23A1.03
GO:0043407	negative regulation of MAP kinase activity	1	0.247484	3	3041	3	4843	0.843	421.52	SPCC1223.11, SPAC2G11.07c, SPCC4F11.02
GO:0043605	cellular amide catabolic process	1	0.247484	3	3041	3	4843	0.8414	421.52	SPAC1F7.09c, SPAC19G12.04, SPCC1884.02
GO:0043970	histone H3-K9 acetylation	1	0.247484	3	3041	3	4843	0.8397	421.52	SPAC1952.05, SPBC28F2.10c, SPCC24B10.08c
GO:0043971	histone H3-K18 acetylation	1	0.247484	3	3041	3	4843	0.838	421.52	SPAC1952.05, SPBC28F2.10c, SPCC24B10.08c
GO:0043972	histone H3-K23 acetylation	1	0.247484	3	3041	3	4843	0.8363	421.52	SPAC1952.05, SPBC28F2.10c, SPCC24B10.08c
GO:0044269	glycerol ether catabolic process	1	0.247484	3	3041	3	4843	0.8347	421.52	SPAC1A6.05c, SPAC1786.01c, SPCC1450.16c
GO:0046049	UMP metabolic process	1	0.247484	3	3041	3	4843	0.833	421.52	SPCC162.11c, SPAC227.14, SPAC57A10.12c
GO:0046084	adenine biosynthetic process	1	0.247484	3	3041	3	4843	0.8314	421.52	SPCC569.08c, SPAC23A1.03, SPBC409.10
GO:0046461	neutral lipid catabolic process	1	0.247484	3	3041	3	4843	0.8298	421.52	SPAC1A6.05c, SPAC1786.01c, SPCC1450.16c
GO:0046464	acylglycerol catabolic process	1	0.247484	3	3041	3	4843	0.8281	421.52	SPAC1A6.05c, SPAC1786.01c, SPCC1450.16c
GO:0048250	mitochondrial iron ion transport	1	0.247484	3	3041	3	4843	0.8265	421.52	SPAC8C9.12c, SPCC1020.03, SPAC4G8.08
GO:0048666	neuron development	1	0.247484	3	3041	3	4843	0.8249	421.52	SPAC2E1P3.02c, SPAC664.14, SPCPB1C11.01
GO:0048667	cell morphogenesis involved in neuron differentiation	1	0.247484	3	3041	3	4843	0.8233	421.52	SPAC2E1P3.02c, SPAC664.14, SPCPB1C11.01
GO:0048699	generation of neurons	1	0.247484	3	3041	3	4843	0.8217	421.52	SPAC2E1P3.02c, SPAC664.14, SPCPB1C11.01
GO:0048731	system development	1	0.247484	3	3041	3	4843	0.8201	421.52	SPAC2E1P3.02c, SPAC664.14, SPCPB1C11.01
GO:0048812	neuron projection morphogenesis	1	0.247484	3	3041	3	4843	0.8185	421.52	SPAC2E1P3.02c, SPAC664.14, SPCPB1C11.01
GO:0048858	cell projection morphogenesis	1	0.247484	3	3041	3	4843	0.8169	421.52	SPAC2E1P3.02c, SPAC664.14, SPCPB1C11.01
GO:0051012	microtubule sliding	1	0.247484	3	3041	3	4843	0.8153	421.52	SPBC216.02, SPAC664.10, SPBC15D4.01c
GO:0051596	methylglyoxal catabolic process	1	0.247484	3	3041	3	4843	0.8137	421.52	SPBC12C2.12c, SPCC13B11.03c, SPAC824.07
GO:0070827	chromatin maintenance	1	0.247484	3	3041	3	4843	0.8122	421.52	SPAC25H1.06, SPBC29A10.03c, SPAC26H5.03
GO:0070829	heterochromatin maintenance	1	0.247484	3	3041	3	4843	0.8106	421.52	SPAC25H1.06, SPBC29A10.03c, SPAC26H5.03
GO:0071514	genetic imprinting	1	0.247484	3	3041	3	4843	0.8091	421.52	SPBC216.06c, SPBC30D10.04, SPAC22F8.07c
GO:0071515	genetic imprinting at mating-type locus	1	0.247484	3	3041	3	4843	0.8075	421.52	SPBC216.06c, SPBC30D10.04, SPAC22F8.07c
GO:0071934	thiamine transmembrane transport	1	0.247484	3	3041	3	4843	0.806	421.52	SPAC9.10, SPAC17A2.01, SPBC1604.04
GO:0071996	glutathione import into vacuole	1	0.247484	3	3041	3	4843	0.8044	421.52	SPCC737.09c, SPAC3F10.11c, SPAC30.04c
GO:0072353	cellular age-dependent response to reactive oxygen species	1	0.247484	3	3041	3	4843	0.8029	421.52	SPAC821.10c, SPAC22E12.14c, SPAC1486.01
GO:0072488	ammonium transmembrane transport	1	0.247484	3	3041	3	4843	0.8014	421.52	SPAC2E1P3.02c, SPAC664.14, SPCPB1C11.01
GO:0072489	methylammonium transmembrane transport	1	0.247484	3	3041	3	4843	0.7998	421.52	SPAC2E1P3.02c, SPAC664.14, SPCPB1C11.01
GO:0072499	photoreceptor cell axon guidance	1	0.247484	3	3041	3	4843	0.7983	421.52	SPAC2E1P3.02c, SPAC664.14, SPCPB1C11.01
GO:0090053	positive regulation of chromatin silencing at centromere	1	0.247484	3	3041	3	4843	0.7968	421.52	SPAC25H1.06, SPBC29A10.03c, SPAC26H5.03
GO:0090055	positive regulation of chromatin silencing at silent mating-type cassette	1	0.247484	3	3041	3	4843	0.7953	421.52	SPAC25H1.06, SPBC29A10.03c, SPAC26H5.03
GO:2000152	regulation of ubiquitin-specific protease activity	1	0.247484	3	3041	3	4843	0.7938	421.52	SPAC31A2.14, SPAC7D4.02c, SPAC12B10.03
GO:2000815	regulation of mRNA stability involved in response to oxidative stress	1	0.247484	3	3041	3	4843	0.7923	421.52	SPBC16A3.18, SPAC17A2.09c, SPAC12G12.03
GO:0006766	vitamin metabolic process	1	0.254542	27	3041	39	4843	0.8005	426.66	SPBP8B7.18c, SPBC725.03, SPAC9E9.11, SPAC29B12.04, SPCC18.10, SPBP4H10.05c, SPAC23H4.10c, SPAC1952.08c, SPAC5H10.09c, SPCC1235.02, SPAC222.08c, SPBC2G2.08, SPAC15A10.05c, SPCC1281.04, SPBC19G7.02, SPAC1093.02, SPBC12C2.07c, SPBC839.16, SPAC6F6.11c, SPAC1002.19, SPBPB2B2.09c, SPBC1711.04, SPBC26H8.01, SPAC144.04c, SPCC18B5.05c, SPCC1223.02, SPAC5H10.08c
GO:0006767	water-soluble vitamin metabolic process	1	0.254542	27	3041	39	4843	0.799	426.66	SPBP8B7.18c, SPBC725.03, SPAC9E9.11, SPAC29B12.04, SPCC18.10, SPBP4H10.05c, SPAC23H4.10c, SPAC1952.08c, SPAC5H10.09c, SPCC1235.02, SPAC222.08c, SPBC2G2.08, SPAC15A10.05c, SPCC1281.04, SPBC19G7.02, SPAC1093.02, SPBC12C2.07c, SPBC839.16, SPAC6F6.11c, SPAC1002.19, SPBPB2B2.09c, SPBC1711.04, SPBC26H8.01, SPAC144.04c, SPCC18B5.05c, SPCC1223.02, SPAC5H10.08c
GO:0016052	carbohydrate catabolic process	1	0.260055	49	3041	73	4843	0.8046	430.46	SPBC16A3.13, SPAC2F3.05c, SPAC3C7.13c, SPBC1683.07, SPBC646.06c, SPBC1683.04, SPBC14C8.05c, SPBC21B10.07, SPBC1815.01, SPAC13A11.06, SPBPB21E7.01c, SPAC26F1.07, SPCC191.11, SPAC30D11.01c, SPCC1020.06c, SPAP32A8.02, SPCC970.02, SPBC1198.07c, SPCC24B10.21, SPAC5H10.06c, SPAC6C3.04, SPAC25H1.09, SPAPB24D3.10c, SPAC8E11.01c, SPCC794.01c, SPCC13B11.01, SPAC24H6.04, SPBC354.12, SPAC977.16c, SPAC1687.21…
GO:0044264	cellular polysaccharide metabolic process	1	0.260055	49	3041	73	4843	0.8031	430.46	SPBC16A3.13, SPBC1683.07, SPBC646.06c, SPBC14C8.05c, SPBC317.01, SPBC2D10.05, SPAC30D11.01c, SPAC26H5.08c, SPAC13G6.12c, SPCC63.04, SPCC970.02, SPBC1198.07c, SPBC29A10.08, SPAC25H1.09, SPBPJ4664.06, SPAPB24D3.10c, SPAC1805.01c, SPCC1795.03, SPBC16D10.05, SPBC1105.05, SPAC27E2.07, SPAC11E3.13c, SPAC13C5.05c, SPAC2E1P3.05c, SPCC1840.02c, SPAC16.01, SPBC32F12.01c, SPAC1527.01, SPAC1006.06, SPCC645.0…
GO:0046379	extracellular polysaccharide metabolic process	1	0.276866	17	3041	24	4843	0.8355	448.68	SPBC16A3.13, SPAC27E2.07, SPAC11E3.13c, SPBC1683.07, SPAC2E1P3.05c, SPBC646.06c, SPAC1527.01, SPBC342.03, SPAC30D11.01c, SPAC3C7.05c, SPCC11E10.09c, SPCC970.02, SPBC1198.07c, SPBC1198.06c, SPAC25H1.09, SPCC757.12, SPAC869.07c
GO:0000056	ribosomal small subunit export from nucleus	1	0.279061	5	3041	6	4843	0.883	475.06	SPAC3F10.17, SPAC1071.07c, SPCC285.15c, SPBC365.13c, SPCC1393.03
GO:0000751	cell cycle arrest in response to pheromone	1	0.279061	5	3041	6	4843	0.8814	475.06	SPBC1D7.05, SPBC1773.01, SPAC31G5.09c, SPAC1D4.13, SPBC32F12.09
GO:0005992	trehalose biosynthetic process	1	0.279061	5	3041	6	4843	0.8797	475.06	SPACUNK4.16c, SPAC3G6.09c, SPAC22F8.05, SPAC19G12.15c, SPAC328.03
GO:0006000	fructose metabolic process	1	0.279061	5	3041	6	4843	0.8781	475.06	SPAC24H6.04, SPAC222.13c, SPAC144.17c, SPAPB17E12.14c, SPAC732.02c
GO:0006113	fermentation	1	0.279061	5	3041	6	4843	0.8765	475.06	SPCC13B11.01, SPCC191.02c, SPAC23D3.04c, SPAC13A11.06, SPAC5H10.06c
GO:0006515	misfolded or incompletely synthesized protein catabolic process	1	0.279061	5	3041	6	4843	0.8749	475.06	SPCC965.04c, SPAP14E8.04, SPBC1709.14, SPAP27G11.02, SPAC22F3.06c
GO:0006573	valine metabolic process	1	0.279061	5	3041	6	4843	0.8733	475.06	SPBC56F2.12, SPBP35G2.07, SPBC14C8.04, SPBC428.02c, SPAC17G8.06c
GO:0008617	guanosine metabolic process	1	0.279061	5	3041	6	4843	0.8717	475.06	SPAC25B8.15c, SPAC4G8.06c, SPBC19C7.08c, SPAC1687.19c, SPCC1020.08
GO:0009895	negative regulation of catabolic process	1	0.279061	5	3041	6	4843	0.8701	475.06	SPCC1795.01c, SPAC637.10c, SPBC20F10.06, SPAC26A3.16, SPBC2D10.12
GO:0010388	cullin deneddylation	1	0.279061	5	3041	6	4843	0.8685	475.06	SPAC1687.13c, SPAPB17E12.04c, SPAC222.16c, SPAC1952.12c, SPAC22A12.03c
GO:0016138	glycoside biosynthetic process	1	0.279061	5	3041	6	4843	0.8669	475.06	SPACUNK4.16c, SPAC3G6.09c, SPAC22F8.05, SPAC19G12.15c, SPAC328.03
GO:0016572	histone phosphorylation	1	0.279061	5	3041	6	4843	0.8653	475.06	SPBC6B1.09c, SPAC110.02, SPAC23C4.03, SPCC1322.12c, SPCC23B6.03c
GO:0019740	nitrogen utilization	1	0.279061	5	3041	6	4843	0.8637	475.06	SPAP7G5.06, SPAC19D5.07, SPCC1020.10, SPCC736.11, SPBC1683.13c
GO:0030968	endoplasmic reticulum unfolded protein response	1	0.279061	5	3041	6	4843	0.8622	475.06	SPCC1223.11, SPAC186.06, SPCC576.04, SPAC167.01, SPCC1020.05
GO:0031119	tRNA pseudouridine synthesis	1	0.279061	5	3041	6	4843	0.8606	475.06	SPAC18B11.02c, SPBC887.11, SPAC25B8.05, SPBC11C11.10, SPBC1A4.09
GO:0033214	iron assimilation by chelation and transport	1	0.279061	5	3041	6	4843	0.8591	475.06	SPAC1F8.03c, SPBC947.05c, SPBC4F6.09, SPAC23G3.03, SPAC23G3.02c
GO:0034976	response to endoplasmic reticulum stress	1	0.279061	5	3041	6	4843	0.8575	475.06	SPCC1223.11, SPAC186.06, SPCC576.04, SPAC167.01, SPCC1020.05
GO:0044070	regulation of anion transport	1	0.279061	5	3041	6	4843	0.856	475.06	SPBC887.02, SPAC1635.01, SPBC16H5.04, SPAC589.06c, SPBC19C7.11
GO:0046131	pyrimidine ribonucleoside metabolic process	1	0.279061	5	3041	6	4843	0.8544	475.06	SPCC162.11c, SPAC1556.04c, SPAC806.07, SPAC227.14, SPAC57A10.12c
GO:0046351	disaccharide biosynthetic process	1	0.279061	5	3041	6	4843	0.8529	475.06	SPACUNK4.16c, SPAC3G6.09c, SPAC22F8.05, SPAC19G12.15c, SPAC328.03
GO:0046839	phospholipid dephosphorylation	1	0.279061	5	3041	6	4843	0.8514	475.06	SPBC2G2.02, SPAC9G1.10c, SPAC19A8.03, SPBC577.13, SPAC3C7.01c
GO:0046856	phosphatidylinositol dephosphorylation	1	0.279061	5	3041	6	4843	0.8498	475.06	SPBC2G2.02, SPAC9G1.10c, SPAC19A8.03, SPBC577.13, SPAC3C7.01c
GO:0060303	regulation of nucleosome density	1	0.279061	5	3041	6	4843	0.8483	475.06	SPCC132.02, SPAC3G9.07c, SPBC16D10.07c, SPAC3G6.01, SPAC1783.05
GO:0007154	cell communication	1	0.280198	278	3041	433	4843	0.8472	475.3	SPCC1223.11, SPAC19E9.03, SPBC27B12.04c, SPBC428.08c, SPAC29A4.11, SPAC1B9.02c, SPAC30.01c, SPCC1753.02c, SPBC1347.06c, SPBC30B4.01c, SPBC1271.03c, SPAC13G6.15c, SPCC4G3.08, SPCC622.08c, SPAC6G9.04, SPAC23E2.01, SPCC4B3.07, SPAC4A8.04, SPAC23C4.08, SPAC1420.01c, SPCC1919.03c, SPAC694.06c, SPBC3E7.02c, SPBC646.12c, SPAC23H4.02, SPBC17A3.03c, SPAC19D5.01, SPAC19B12.08, SPBC1778.04, SPBC8D2.01, SPBC…
GO:0005996	monosaccharide metabolic process	1	0.283589	50	3041	75	4843	0.857	481.62	SPCC1840.05c, SPAC2F3.05c, SPACUNK4.10, SPAC3C7.13c, SPBP23A10.03c, SPAC26H5.04, SPBC29A3.03c, SPAC6F12.02, SPBC1815.01, SPAC13A11.06, SPBPB21E7.01c, SPBC3D6.06c, SPAC26F1.07, SPAC3H1.14, SPCC1020.06c, SPAP32A8.02, SPCC24B10.21, SPAC732.02c, SPBPB2B2.11, SPAC5H10.06c, SPAC8E11.10, SPAC1805.01c, SPAC144.17c, SPCC794.01c, SPCC13B11.01, SPBC1289.08, SPAC4A8.14, SPAC13C5.05c, SPAC24H6.04, SPBC16G5.02…
GO:0006518	peptide metabolic process	1	0.28477	13	3041	18	4843	0.8614	484.96	SPCC737.06c, SPAC3F10.04, SPAC22F3.10c, SPBC12C2.12c, SPCC1322.05c, SPAC3H1.10, SPAC56E4.06c, SPBC543.09, SPBC13E7.11, SPBC1198.08, SPAC23G3.02c, SPAC23G3.03, SPAC11D3.15
GO:0006071	glycerol metabolic process	1	0.287708	7	3041	9	4843	0.8887	501.2	SPAC13F5.03c, SPAC4D7.02c, SPAC977.16c, SPAPB1E7.05, SPAC23D3.04c, SPAC22A12.11, SPCC1223.03c
GO:0006122	mitochondrial electron transport, ubiquinol to cytochrome c	1	0.287708	7	3041	9	4843	0.8871	501.2	SPCC1682.01, SPBC16H5.06, SPCC613.10, SPBC16C6.08c, SPAC1782.07, SPBC29A3.18, SPCC737.02c
GO:0006749	glutathione metabolic process	1	0.287708	7	3041	9	4843	0.8855	501.2	SPCC737.06c, SPAC3F10.04, SPAC22F3.10c, SPBC12C2.12c, SPBC1198.08, SPAC56E4.06c, SPAC11D3.15
GO:0006816	calcium ion transport	1	0.287708	7	3041	9	4843	0.884	501.2	SPBC839.06, SPAC6F6.01, SPAC6C3.06c, SPCC1795.02c, SPAPB2B4.04c, SPAC1F5.08c, SPAC29A4.19c
GO:0009097	isoleucine biosynthetic process	1	0.287708	7	3041	9	4843	0.8824	501.2	SPAC1039.10, SPBC56F2.12, SPBP35G2.07, SPBC776.03, SPBC14C8.04, SPBC428.02c, SPAC17G8.06c
GO:0015804	neutral amino acid transport	1	0.287708	7	3041	9	4843	0.8808	501.2	SPAP7G5.06, SPBPB10D8.01, SPBC3E7.06c, SPAC869.10c, SPCPB1C11.03, SPBC12C2.13c, SPBC30D10.10c
GO:0015809	arginine transport	1	0.287708	7	3041	9	4843	0.8793	501.2	SPBC18H10.16, SPAC19E9.03, SPAC607.09c, SPBC1685.07c, SPAC22F3.13, SPBC30D10.10c, SPAC869.11
GO:0030978	alpha-glucan metabolic process	1	0.287708	7	3041	9	4843	0.8778	501.2	SPAC1F7.04, SPCC63.04, SPAC1527.01, SPBC646.06c, SPBC32H8.13c, SPAC16.01, SPBC16D10.05
GO:0031057	negative regulation of histone modification	1	0.287708	7	3041	9	4843	0.8762	501.2	SPAC25H1.06, SPCC11E10.08, SPBC29A10.03c, SPAC26H5.03, SPCC613.12c, SPCC970.07c, SPAC1783.05
GO:0070588	calcium ion transmembrane transport	1	0.287708	7	3041	9	4843	0.8747	501.2	SPBC839.06, SPAC6F6.01, SPAC6C3.06c, SPCC1795.02c, SPAPB2B4.04c, SPAC1F5.08c, SPAC29A4.19c
GO:0070879	fungal-type cell wall beta-glucan metabolic process	1	0.287708	7	3041	9	4843	0.8732	501.2	SPBC2D10.05, SPAC26H5.08c, SPBC1105.05, SPAC1006.06, SPAC12B10.11, SPBC1289.01c, SPBC342.03
GO:0045944	positive regulation of transcription from RNA polymerase II promoter	1	0.287949	28	3041	41	4843	0.8853	509.02	SPCC306.05c, SPAC19E9.03, SPBC83.17, SPCC1682.13, SPBC19C2.09, SPBC1652.01, SPAC3G6.01, SPBP23A10.14c, SPBC1734.15, SPCC1620.14c, SPCC1494.10, SPCC24B10.12, SPAC57A10.09c, SPCC1223.10c, SPBC32H8.11, SPBC1105.14, SPBC2D10.06, SPAC31A2.11c, SPBC16D10.03, SPBP22H7.05c, SPAC1071.06, SPBC3B9.15c, SPAC22F3.02, SPCC4B3.07, SPBC2F12.09c, SPAC2F7.08c, SPCC1223.13, SPAC1783.05
GO:0006874	cellular calcium ion homeostasis	1	0.289231	9	3041	12	4843	0.9033	520.3	SPBC1683.10c, SPAC18B11.04, SPAC4G8.13c, SPCC1795.02c, SPBC543.10, SPAPB2B4.04c, SPAC29A4.19c, SPBC839.06, SPAC1F5.08c
GO:0009126	purine nucleoside monophosphate metabolic process	1	0.289231	9	3041	12	4843	0.9017	520.3	SPCC569.08c, SPCC338.14, SPCPB16A4.03c, SPBC14F5.09c, SPBC409.10, SPBC106.04, SPAC23A1.03, SPAC6F12.10c, SPBC405.01
GO:0009167	purine ribonucleoside monophosphate metabolic process	1	0.289231	9	3041	12	4843	0.9002	520.3	SPCC569.08c, SPCC338.14, SPCPB16A4.03c, SPBC14F5.09c, SPBC409.10, SPBC106.04, SPAC23A1.03, SPAC6F12.10c, SPBC405.01
GO:0005976	polysaccharide metabolic process	1	0.313874	49	3041	74	4843	0.9199	532.64	SPBC16A3.13, SPBC1683.07, SPBC646.06c, SPBC14C8.05c, SPBC317.01, SPBC2D10.05, SPAC30D11.01c, SPAC26H5.08c, SPAC13G6.12c, SPCC63.04, SPCC970.02, SPBC1198.07c, SPBC29A10.08, SPAC25H1.09, SPBPJ4664.06, SPAPB24D3.10c, SPAC1805.01c, SPCC1795.03, SPBC16D10.05, SPBC1105.05, SPAC27E2.07, SPAC11E3.13c, SPAC13C5.05c, SPAC2E1P3.05c, SPCC1840.02c, SPAC16.01, SPBC32F12.01c, SPAC1527.01, SPAC1006.06, SPCC645.0…
GO:0032259	methylation	1	0.320494	63	3041	96	4843	0.9282	538.36	SPBP8B7.08c, SPBC29B5.01, SPAC22G7.07c, SPCC18.13, SPAC16E8.14c, SPAPB18E9.01, SPAC4G8.06c, SPAC4G8.07c, SPAC10F6.12c, SPBC16C6.01c, SPAC29B12.05c, SPCC18.11c, SPBP8B7.07c, SPBC428.08c, SPAC688.14, SPBC29A3.13, SPAC1805.03c, SPAC3C7.09, SPAC23H3.05c, SPBC25D12.05, SPBC800.03, SPAC29B12.02c, SPCC736.11, SPCC4B3.12, SPAC890.07c, SPBC2G2.15c, SPBC215.07c, SPAC21E11.03c, SPAC56F8.09, SPAC25B8.15c, SP…
GO:0009116	nucleoside metabolic process	1	0.321319	29	3041	43	4843	0.9285	539.48	SPCC70.02c, SPAC1805.16c, SPCC338.14, SPBC651.02, SPAC4G8.06c, SPCC191.05c, SPBC1683.02, SPCC162.11c, SPBP22H7.06, SPAC13G6.14, SPAC23A1.03, SPAC1B3.01c, SPBC3D6.06c, SPAC1002.17c, SPAC1556.04c, SPAC16C9.02c, SPAC227.14, SPBC1683.06c, SPCC4G3.02, SPBC30D10.03c, SPAC25B8.15c, SPAC806.07, SPAC1687.19c, SPBC19C7.08c, SPCC1020.08, SPBC800.11, SPAC57A10.12c, SPAC144.03, SPBC725.15
GO:0006555	methionine metabolic process	1	0.321771	18	3041	26	4843	0.931	541.86	SPCC1739.06c, SPBC56F2.11, SPBC15D4.09c, SPBC106.17c, SPAC644.08, SPBC12C2.03c, SPAC13G7.06, SPAC9.06c, SPCC11E10.01, SPAC16C9.02c, SPBC776.03, SPAC20H4.05c, SPBC8D2.18c, SPAC343.10, SPBC23E6.10c, SPBC887.01, SPBC428.11, SPAC1783.01
GO:0042440	pigment metabolic process	1	0.329572	16	3041	23	4843	0.9392	547.54	SPCC1739.06c, SPAC1805.06c, SPBC19C2.09, SPBC409.10, SPAC1F5.07c, SPBC2G2.08, SPAC23A1.03, SPCC330.03c, SPAC1F12.10c, SPBC839.16, SPCC569.08c, SPCC4B3.05c, SPBC1711.04, SPBC365.02c, SPAC4D7.06c, SPBC405.01
GO:0009110	vitamin biosynthetic process	1	0.337286	25	3041	37	4843	0.9462	552.6	SPBP8B7.18c, SPBC725.03, SPAC9E9.11, SPAC29B12.04, SPCC18.10, SPBP4H10.05c, SPAC23H4.10c, SPAC5H10.09c, SPCC1235.02, SPAC222.08c, SPBC2G2.08, SPCC1281.04, SPBC19G7.02, SPAC1093.02, SPBC12C2.07c, SPBC839.16, SPAC6F6.11c, SPAC1002.19, SPBPB2B2.09c, SPBC1711.04, SPBC26H8.01, SPAC144.04c, SPCC18B5.05c, SPCC1223.02, SPAC5H10.08c
GO:0042364	water-soluble vitamin biosynthetic process	1	0.337286	25	3041	37	4843	0.9446	552.6	SPBP8B7.18c, SPBC725.03, SPAC9E9.11, SPAC29B12.04, SPCC18.10, SPBP4H10.05c, SPAC23H4.10c, SPAC5H10.09c, SPCC1235.02, SPAC222.08c, SPBC2G2.08, SPCC1281.04, SPBC19G7.02, SPAC1093.02, SPBC12C2.07c, SPBC839.16, SPAC6F6.11c, SPAC1002.19, SPBPB2B2.09c, SPBC1711.04, SPBC26H8.01, SPAC144.04c, SPCC18B5.05c, SPCC1223.02, SPAC5H10.08c
GO:0019321	pentose metabolic process	1	0.337816	14	3041	20	4843	0.948	555.52	SPCC794.01c, SPCC16C4.10, SPAC2F3.05c, SPAC3C7.13c, SPCC1020.06c, SPBC28F2.05c, SPAP32A8.02, SPAC4A8.14, SPAC24H6.04, SPBC16G5.02c, SPBC8E4.04, SPCPJ732.02c, SPBC3D6.06c, SPAC26F1.07
GO:0006479	protein methylation	1	0.342639	41	3041	62	4843	0.951	558.22	SPBP8B7.08c, SPBC29B5.01, SPAC16E8.14c, SPAC10F6.12c, SPBC16C6.01c, SPAC29B12.05c, SPCC18.11c, SPBP8B7.07c, SPBC428.08c, SPAC688.14, SPBC29A3.13, SPAC3C7.09, SPAC23H3.05c, SPBC800.03, SPAC29B12.02c, SPCC736.11, SPCC4B3.12, SPAC890.07c, SPBC215.07c, SPAC21E11.03c, SPBC16H5.11c, SPBC29A10.03c, SPCC613.12c, SPCC1223.04c, SPCC297.04c, SPAC869.08, SPAC23D3.01, SPBC8D2.10c, SPAC664.03, SPBC16D10.07c, S…
GO:0008213	protein alkylation	1	0.342639	41	3041	62	4843	0.9494	558.22	SPBP8B7.08c, SPBC29B5.01, SPAC16E8.14c, SPAC10F6.12c, SPBC16C6.01c, SPAC29B12.05c, SPCC18.11c, SPBP8B7.07c, SPBC428.08c, SPAC688.14, SPBC29A3.13, SPAC3C7.09, SPAC23H3.05c, SPBC800.03, SPAC29B12.02c, SPCC736.11, SPCC4B3.12, SPAC890.07c, SPBC215.07c, SPAC21E11.03c, SPBC16H5.11c, SPBC29A10.03c, SPCC613.12c, SPCC1223.04c, SPCC297.04c, SPAC869.08, SPAC23D3.01, SPBC8D2.10c, SPAC664.03, SPBC16D10.07c, S…
GO:0006094	gluconeogenesis	1	0.346557	12	3041	17	4843	0.9641	567.88	SPAC3H1.14, SPACUNK4.10, SPBP23A10.03c, SPAC26H5.04, SPAC12B10.13, SPCC24B10.21, SPAC343.04c, SPCC1259.12c, SPBC29A3.03c, SPAC6F12.02, SPBC1773.17c, SPBC106.13
GO:0032313	regulation of Rab GTPase activity	1	0.346557	12	3041	17	4843	0.9625	567.88	SPAC1952.17c, SPCC285.14, SPAC26F1.09, SPBC215.01, SPAC630.05, SPAC23D3.03c, SPBC651.03c, SPCC4G3.09c, SPCC1259.11c, SPCC1620.12c, SPBC1778.09, SPBC530.01
GO:0032482	Rab protein signal transduction	1	0.346557	12	3041	17	4843	0.9609	567.88	SPAC1952.17c, SPCC285.14, SPAC26F1.09, SPBC215.01, SPAC630.05, SPAC23D3.03c, SPBC651.03c, SPCC4G3.09c, SPCC1259.11c, SPCC1620.12c, SPBC1778.09, SPBC530.01
GO:0032483	regulation of Rab protein signal transduction	1	0.346557	12	3041	17	4843	0.9593	567.88	SPAC1952.17c, SPCC285.14, SPAC26F1.09, SPBC215.01, SPAC630.05, SPAC23D3.03c, SPBC651.03c, SPCC4G3.09c, SPCC1259.11c, SPCC1620.12c, SPBC1778.09, SPBC530.01
GO:0043414	macromolecule methylation	1	0.348866	62	3041	95	4843	0.9593	568.86	SPBP8B7.08c, SPBC29B5.01, SPAC22G7.07c, SPCC18.13, SPAC16E8.14c, SPAPB18E9.01, SPAC4G8.06c, SPAC4G8.07c, SPAC10F6.12c, SPBC16C6.01c, SPAC29B12.05c, SPCC18.11c, SPBP8B7.07c, SPBC428.08c, SPAC688.14, SPBC29A3.13, SPAC1805.03c, SPAC3C7.09, SPAC23H3.05c, SPBC25D12.05, SPBC800.03, SPAC29B12.02c, SPCC736.11, SPCC4B3.12, SPAC890.07c, SPBC2G2.15c, SPBC215.07c, SPAC21E11.03c, SPAC25B8.15c, SPBC16H5.11c, S…
GO:0032270	positive regulation of cellular protein metabolic process	1	0.3553	21	3041	31	4843	0.9656	573.54	SPAC694.06c, SPBC336.10c, SPBC530.13, SPAC25B8.04c, SPAC1B3.04c, SPAC1556.08c, SPAC1D4.06c, SPBC6B1.08c, SPAC10F6.11c, SPAC25H1.06, SPBC36B7.08c, SPCC11E10.08, SPAC26H5.03, SPAC26H5.10c, SPAC144.13c, SPBC1198.12, SPBC839.03c, SPBC29A10.03c, SPCC613.12c, SPBC646.09c, SPCC970.07c
GO:0051247	positive regulation of protein metabolic process	1	0.3553	21	3041	31	4843	0.9639	573.54	SPAC694.06c, SPBC336.10c, SPBC530.13, SPAC25B8.04c, SPAC1B3.04c, SPAC1556.08c, SPAC1D4.06c, SPBC6B1.08c, SPAC10F6.11c, SPAC25H1.06, SPBC36B7.08c, SPCC11E10.08, SPAC26H5.03, SPAC26H5.10c, SPAC144.13c, SPBC1198.12, SPBC839.03c, SPBC29A10.03c, SPCC613.12c, SPBC646.09c, SPCC970.07c
GO:0000272	polysaccharide catabolic process	1	0.355852	10	3041	14	4843	0.9734	580.14	SPAC30D11.01c, SPBC16A3.13, SPCC11E10.09c, SPBC1683.07, SPBC646.06c, SPBC14C8.05c, SPCC757.12, SPAC25H1.09, SPAPB24D3.10c, SPAC19G12.03
GO:0044247	cellular polysaccharide catabolic process	1	0.355852	10	3041	14	4843	0.9718	580.14	SPAC30D11.01c, SPBC16A3.13, SPCC11E10.09c, SPBC1683.07, SPBC646.06c, SPBC14C8.05c, SPCC757.12, SPAC25H1.09, SPAPB24D3.10c, SPAC19G12.03
GO:0051181	cofactor transport	1	0.355852	10	3041	14	4843	0.9701	580.14	SPAC227.03c, SPAC1B3.15c, SPAPB17E12.12c, SPBC21B10.09, SPAC11D3.18c, SPAC12B10.09, SPBC2G2.01c, SPAC1039.04, SPBC725.10, SPBC1683.12
GO:0051205	protein insertion into membrane	1	0.355852	10	3041	14	4843	0.9685	580.14	SPCC1442.15c, SPAC13G7.11, SPCC1235.06, SPAC20G4.07c, SPAC1687.16c, SPBC543.10, SPAC1142.06, SPAC9G1.04, SPAC19A8.04, SPCC1672.12c
GO:0006468	protein phosphorylation	1	0.363759	105	3041	163	4843	0.9761	585.68	SPCC1223.11, SPAC1D4.13, SPAC19E9.03, SPBC1778.10c, SPAC27E2.02, SPAC23C4.12, SPAC1B9.02c, SPBC1347.06c, SPCC417.06c, SPBC106.01, SPCC4G3.08, SPBC1861.09, SPAC22G7.08, SPAC222.07c, SPCC622.08c, SPCC4E9.02, SPBC557.04, SPAC144.13c, SPBC21C3.18, SPAC3H1.13, SPBC21.07c, SPAC823.03, SPCC1919.03c, SPAC694.06c, SPAC2G11.07c, SPBP35G2.05c, SPAC890.03, SPBC725.06c, SPAC644.11c, SPCC23B6.03c, SPBC17G9.05,…
GO:0030433	ER-associated protein catabolic process	1	0.365294	19	3041	28	4843	0.9797	588.82	SPAC10F6.05c, SPAC1687.17c, SPAC26A3.16, SPAC167.07c, SPBP16F5.04, SPBC2D10.12, SPBC28F2.08c, SPBC365.08c, SPAC23A1.04c, SPBC14F5.07, SPCC4G3.13c, SPBC17D11.02c, SPBP4H10.19c, SPAC227.11c, SPAC4G9.19, SPAC57A7.12, SPAC20G8.10c, SPBC18H10.19, SPCC1840.08c
GO:0051248	negative regulation of protein metabolic process	1	0.365294	19	3041	28	4843	0.9781	588.82	SPAC637.10c, SPAC26A3.16, SPBC2D10.12, SPAC20G4.03c, SPCC1795.01c, SPAC25H1.06, SPCC11E10.08, SPAC19A8.10, SPAC222.07c, SPAC343.18, SPBC20F10.06, SPAC26H5.03, SPAC5D6.08c, SPCC1919.05, SPBC29A10.03c, SPCC613.12c, SPCC970.07c, SPCC74.03c, SPAC1783.05
GO:0006474	N-terminal protein amino acid acetylation	1	0.365744	8	3041	11	4843	0.9968	601.06	SPBC15D4.06, SPCC825.04c, SPCC338.07c, SPCC663.13c, SPBC577.03c, SPCC16C4.12, SPBC947.03c, SPBC1861.03
GO:0006743	ubiquinone metabolic process	1	0.365744	8	3041	11	4843	0.9951	601.06	SPBC337.15c, SPBC2D10.18, SPAC19G12.11, SPBC146.12, SPBC1347.09, SPAC56F8.04c, SPCC4G3.04c, SPBPJ4664.01
GO:0006744	ubiquinone biosynthetic process	1	0.365744	8	3041	11	4843	0.9935	601.06	SPBC337.15c, SPBC2D10.18, SPAC19G12.11, SPBC146.12, SPBC1347.09, SPAC56F8.04c, SPCC4G3.04c, SPBPJ4664.01
GO:0007135	meiosis II	1	0.365744	8	3041	11	4843	0.9918	601.06	SPBP35G2.03c, SPBC29A10.14, SPAC17A5.11, SPBC29A10.02, SPAC5D6.08c, SPBC1198.12, SPAC25G10.04c, SPBC1778.04
GO:0030010	establishment of cell polarity	1	0.365744	8	3041	11	4843	0.9902	601.06	SPBC1347.12, SPAC23G3.05c, SPCC11E10.03, SPAC6F6.06c, SPAC1F3.03, SPBC776.06c, SPAC890.02c, SPAC3G9.05
GO:0042375	quinone cofactor metabolic process	1	0.365744	8	3041	11	4843	0.9886	601.06	SPBC337.15c, SPBC2D10.18, SPAC19G12.11, SPBC146.12, SPBC1347.09, SPAC56F8.04c, SPCC4G3.04c, SPBPJ4664.01
GO:0045426	quinone cofactor biosynthetic process	1	0.365744	8	3041	11	4843	0.987	601.06	SPBC337.15c, SPBC2D10.18, SPAC19G12.11, SPBC146.12, SPBC1347.09, SPAC56F8.04c, SPCC4G3.04c, SPBPJ4664.01
GO:0046835	carbohydrate phosphorylation	1	0.365744	8	3041	11	4843	0.9853	601.06	SPBPB2B2.13, SPBC16G5.02c, SPAC24H6.04, SPAC222.13c, SPAC144.17c, SPAPB17E12.14c, SPAC732.02c, SPCPJ732.02c
GO:0000122	negative regulation of transcription from RNA polymerase II promoter	1	0.37331	26	3041	39	4843	0.9921	606.18	SPCC16C4.03, SPBC16D10.07c, SPAC29B12.06c, SPCC1235.09, SPBP35G2.10, SPCC1393.02c, SPAC589.02c, SPBC1734.15, SPCC1620.14c, SPAC227.15, SPBC31F10.13c, SPBC800.03, SPBC800.02, SPCC736.11, SPAC18B11.10, SPBC32H8.11, SPAC22G7.01c, SPBP4H10.09, SPAC1B3.17, SPBC2D10.06, SPAC31A2.11c, SPAC1071.06, SPBC2D10.17, SPAC2F7.08c, SPAC1420.01c, SPAC1002.05c
GO:0000726	non-recombinational repair	1	0.37619	6	3041	8	4843	1	612	SPCC1183.05c, SPBC543.03c, SPCC24B10.14c, SPAC2F7.06c, SPCC126.02c, SPCC970.01
GO:0000741	karyogamy	1	0.37619	6	3041	8	4843	1	613	SPAC23C4.07, SPAC1805.08, SPAC664.10, SPAC3A11.05c, SPAC13C5.03, SPAC1093.06c
GO:0006734	NADH metabolic process	1	0.37619	6	3041	8	4843	1	614	SPCC13B11.01, SPAC20G8.04c, SPAC3A11.07, SPBC1778.03c, SPAC23D3.04c, SPCC1223.03c
GO:0009085	lysine biosynthetic process	1	0.37619	6	3041	8	4843	1	615	SPAC227.18, SPBC3B8.03, SPAP7G5.04c, SPBC1105.02c, SPAC343.16, SPAC17C9.02c
GO:0009164	nucleoside catabolic process	1	0.37619	6	3041	8	4843	1	616	SPAC1556.04c, SPAC1805.16c, SPBC651.02, SPBC1683.06c, SPCC4G3.02, SPBC1683.02
GO:0009636	response to toxin	1	0.37619	6	3041	8	4843	1	617	SPAC1A6.09c, SPCC737.09c, SPCC13B11.03c, SPAC869.02c, SPAC824.07, SPAC1783.07c
GO:0009896	positive regulation of catabolic process	1	0.37619	6	3041	8	4843	1	618	SPAC144.13c, SPCC63.08c, SPCC1183.04c, SPBC6B1.08c, SPBC646.09c, SPBC18H10.19
GO:0030162	regulation of proteolysis	1	0.37619	6	3041	8	4843	1	619	SPCC338.12, SPAC144.13c, SPCC1795.01c, SPBC20F10.06, SPBC6B1.08c, SPBC646.09c
GO:0030979	alpha-glucan biosynthetic process	1	0.37619	6	3041	8	4843	1	620	SPAC1F7.04, SPCC63.04, SPAC1527.01, SPBC32H8.13c, SPAC16.01, SPBC16D10.05
GO:0031331	positive regulation of cellular catabolic process	1	0.37619	6	3041	8	4843	1	621	SPAC144.13c, SPCC63.08c, SPCC1183.04c, SPBC6B1.08c, SPBC646.09c, SPBC18H10.19
GO:0000710	meiotic mismatch repair	1	0.386734	4	3041	5	4843	1	622	SPBC19G7.01c, SPCC285.16c, SPAC8F11.03, SPCC970.01
GO:0001300	chronological cell aging	1	0.386734	4	3041	5	4843	1	623	SPAC821.10c, SPAC22E12.14c, SPBC18H10.02, SPAC1486.01
GO:0006037	cell wall chitin metabolic process	1	0.386734	4	3041	5	4843	1	624	SPAC13G6.12c, SPAC13C5.05c, SPAC19G12.03, SPAC1296.01c
GO:0006067	ethanol metabolic process	1	0.386734	4	3041	5	4843	1	625	SPAC4G9.14, SPCC13B11.01, SPAC13A11.06, SPAC5H10.06c
GO:0006152	purine nucleoside catabolic process	1	0.386734	4	3041	5	4843	1	626	SPAC1805.16c, SPBC651.02, SPCC4G3.02, SPBC1683.02
GO:0006675	mannosyl-inositol phosphorylceramide metabolic process	1	0.386734	4	3041	5	4843	1	627	SPAC2F3.01, SPAC17G8.11c, SPBC887.15c, SPAC19G12.08
GO:0009218	pyrimidine ribonucleotide metabolic process	1	0.386734	4	3041	5	4843	1	628	SPCC162.11c, SPAC806.07, SPAC227.14, SPAC57A10.12c
GO:0009220	pyrimidine ribonucleotide biosynthetic process	1	0.386734	4	3041	5	4843	1	629	SPCC162.11c, SPAC806.07, SPAC227.14, SPAC57A10.12c
GO:0010563	negative regulation of phosphorus metabolic process	1	0.386734	4	3041	5	4843	1	630	SPAC27D7.03c, SPAC17A2.13c, SPBC32F12.09, SPCC736.15
GO:0015780	nucleotide-sugar transport	1	0.386734	4	3041	5	4843	1	631	SPBC839.11c, SPAC12G12.12, SPBC1734.09, SPCC1795.03
GO:0017182	peptidyl-diphthamide metabolic process	1	0.386734	4	3041	5	4843	1	632	SPCC576.14, SPBC17D1.02, SPBC3B8.05, SPAC926.05c
GO:0017183	peptidyl-diphthamide biosynthetic process from peptidyl-histidine	1	0.386734	4	3041	5	4843	1	633	SPCC576.14, SPBC17D1.02, SPBC3B8.05, SPAC926.05c
GO:0018202	peptidyl-histidine modification	1	0.386734	4	3041	5	4843	1	634	SPCC576.14, SPBC17D1.02, SPBC3B8.05, SPAC926.05c
GO:0031333	negative regulation of protein complex assembly	1	0.386734	4	3041	5	4843	1	635	SPBC15D4.10c, SPAC12B10.07, SPCC126.06, SPAC631.01c
GO:0032272	negative regulation of protein polymerization	1	0.386734	4	3041	5	4843	1	636	SPBC15D4.10c, SPAC12B10.07, SPCC126.06, SPAC631.01c
GO:0032889	regulation of vacuole fusion, non-autophagic	1	0.386734	4	3041	5	4843	1	637	SPAPB1A10.10c, SPAC4A8.03c, SPCC417.06c, SPBC405.04c
GO:0034306	regulation of sexual sporulation	1	0.386734	4	3041	5	4843	1	638	SPBP8B7.30c, SPAC57A10.10c, SPAC1006.06, SPAC1486.10
GO:0034307	regulation of ascospore formation	1	0.386734	4	3041	5	4843	1	639	SPBP8B7.30c, SPAC57A10.10c, SPAC1006.06, SPAC1486.10
GO:0034308	primary alcohol metabolic process	1	0.386734	4	3041	5	4843	1	640	SPAC4G9.14, SPCC13B11.01, SPAC13A11.06, SPAC5H10.06c
GO:0034487	vacuolar amino acid transmembrane transport	1	0.386734	4	3041	5	4843	1	641	SPBC3E7.06c, SPBC1685.07c, SPAC2G11.13, SPBC12C2.13c
GO:0035067	negative regulation of histone acetylation	1	0.386734	4	3041	5	4843	1	642	SPAC25H1.06, SPBC29A10.03c, SPAC26H5.03, SPAC1783.05
GO:0042173	regulation of sporulation resulting in formation of a cellular spore	1	0.386734	4	3041	5	4843	1	643	SPBP8B7.30c, SPAC57A10.10c, SPAC1006.06, SPAC1486.10
GO:0042326	negative regulation of phosphorylation	1	0.386734	4	3041	5	4843	1	644	SPAC27D7.03c, SPAC17A2.13c, SPBC32F12.09, SPCC736.15
GO:0042454	ribonucleoside catabolic process	1	0.386734	4	3041	5	4843	1	645	SPAC1556.04c, SPBC651.02, SPCC4G3.02, SPBC1683.02
GO:0043461	proton-transporting ATP synthase complex assembly	1	0.386734	4	3041	5	4843	1	646	SPAC31A2.06, SPAC9.12c, SPAC3A12.12, SPCC320.12
GO:0043489	RNA stabilization	1	0.386734	4	3041	5	4843	1	647	SPAC1610.03c, SPBC23E6.01c, SPAC17A2.09c, SPAC10F6.16
GO:0043618	regulation of transcription from RNA polymerase II promoter in response to stress	1	0.386734	4	3041	5	4843	1	648	SPBC16D10.06, SPBC16E9.01c, SPAC23E2.01, SPBC725.11c
GO:0043620	regulation of DNA-dependent transcription in response to stress	1	0.386734	4	3041	5	4843	1	649	SPBC16D10.06, SPBC16E9.01c, SPAC23E2.01, SPBC725.11c
GO:0043937	regulation of sporulation	1	0.386734	4	3041	5	4843	1	650	SPBP8B7.30c, SPAC57A10.10c, SPAC1006.06, SPAC1486.10
GO:0043940	regulation of sexual sporulation resulting in formation of a cellular spore	1	0.386734	4	3041	5	4843	1	651	SPBP8B7.30c, SPAC57A10.10c, SPAC1006.06, SPAC1486.10
GO:0043966	histone H3 acetylation	1	0.386734	4	3041	5	4843	1	652	SPAC1952.05, SPBC28F2.10c, SPCC24B10.08c, SPBC342.06c
GO:0044088	regulation of vacuole organization	1	0.386734	4	3041	5	4843	1	653	SPAPB1A10.10c, SPAC4A8.03c, SPCC417.06c, SPBC405.04c
GO:0045332	phospholipid translocation	1	0.386734	4	3041	5	4843	1	654	SPAC821.13c, SPAC17G6.02c, SPAC4F10.16c, SPAC24B11.12c
GO:0045936	negative regulation of phosphate metabolic process	1	0.386734	4	3041	5	4843	1	655	SPAC27D7.03c, SPAC17A2.13c, SPBC32F12.09, SPCC736.15
GO:0046085	adenosine metabolic process	1	0.386734	4	3041	5	4843	1	656	SPCC338.14, SPAC144.03, SPCC4G3.02, SPBC1683.02
GO:0046520	sphingoid biosynthetic process	1	0.386734	4	3041	5	4843	1	657	SPBC3B8.07c, SPAC1A6.09c, SPAC4A8.07c, SPBC32F12.01c
GO:0048255	mRNA stabilization	1	0.386734	4	3041	5	4843	1	658	SPAC1610.03c, SPBC23E6.01c, SPAC17A2.09c, SPAC10F6.16
GO:0060284	regulation of cell development	1	0.386734	4	3041	5	4843	1	659	SPBP8B7.30c, SPAC57A10.10c, SPAC1006.06, SPAC1486.10
GO:0070272	proton-transporting ATP synthase complex biogenesis	1	0.386734	4	3041	5	4843	1	660	SPAC31A2.06, SPAC9.12c, SPAC3A12.12, SPCC320.12
GO:2000757	negative regulation of peptidyl-lysine acetylation	1	0.386734	4	3041	5	4843	1	661	SPAC25H1.06, SPBC29A10.03c, SPAC26H5.03, SPAC1783.05
GO:0016311	dephosphorylation	1	0.386913	31	3041	47	4843	1	662	SPCC1223.11, SPBC14F5.13c, SPAC2G11.07c, SPAC10F6.17c, SPCC4F11.02, SPBC26H8.05c, SPBC15D4.15, SPAC19A8.03, SPBC577.13, SPAC2F7.02c, SPAC1556.03, SPBC609.02, SPBC2G2.02, SPAC823.15, SPBC17A3.03c, SPAC1071.12c, SPAC19D5.01, SPBC3F6.01c, SPCC1020.05, SPBC1271.03c, SPAC17A5.09c, SPAC9G1.10c, SPAC4A8.03c, SPAC11E3.09, SPBC839.07, SPBC776.02c, SPAC6F6.01, SPBP8B7.31, SPAC3C7.01c, SPBC17A3.06, SPAC22H1…
GO:0010876	lipid localization	1	0.387975	15	3041	22	4843	1	663	SPBC776.14, SPAC3H8.02, SPAC17G6.02c, SPAC4F10.16c, SPAC24B11.12c, SPBC2F12.05c, SPAC6C3.06c, SPCC1235.15, SPBC365.01, SPAC821.13c, SPAPB8E5.04c, SPAC343.06c, SPBC354.07c, SPAC589.09, SPAC23H4.01c
GO:0000101	sulfur amino acid transport	1	0.394231	2	3041	2	4843	1	664	SPBPB10D8.01, SPCPB1C11.03
GO:0000255	allantoin metabolic process	1	0.394231	2	3041	2	4843	1	665	SPAC1F7.09c, SPAC19G12.04
GO:0000256	allantoin catabolic process	1	0.394231	2	3041	2	4843	1	666	SPAC1F7.09c, SPAC19G12.04
GO:0000412	histone peptidyl-prolyl isomerization	1	0.394231	2	3041	2	4843	1	667	SPAC27F1.06c, SPBC1347.02
GO:0001578	microtubule bundle formation	1	0.394231	2	3041	2	4843	1	668	SPAPB1A10.09, SPBC947.01
GO:0005985	sucrose metabolic process	1	0.394231	2	3041	2	4843	1	669	SPCC191.11, SPAC8E11.01c
GO:0005987	sucrose catabolic process	1	0.394231	2	3041	2	4843	1	670	SPCC191.11, SPAC8E11.01c
GO:0006104	succinyl-CoA metabolic process	1	0.394231	2	3041	2	4843	1	671	SPAC16E8.17c, SPCC1620.08
GO:0006106	fumarate metabolic process	1	0.394231	2	3041	2	4843	1	672	SPCC132.04c, SPAC17A2.05
GO:0006167	AMP biosynthetic process	1	0.394231	2	3041	2	4843	1	673	SPCC338.14, SPAC23A1.03
GO:0006359	regulation of transcription from RNA polymerase III promoter	1	0.394231	2	3041	2	4843	1	674	SPAC57A10.09c, SPAC31G5.12c
GO:0006409	tRNA export from nucleus	1	0.394231	2	3041	2	4843	1	675	SPBP8B7.09c, SPAC15A10.13
GO:0006452	translational frameshifting	1	0.394231	2	3041	2	4843	1	676	SPBC336.10c, SPAC26H5.10c
GO:0006481	C-terminal protein methylation	1	0.394231	2	3041	2	4843	1	677	SPBP8B7.08c, SPAC10F6.12c
GO:0006501	C-terminal protein lipidation	1	0.394231	2	3041	2	4843	1	678	SPBC3B9.06c, SPAC1783.06c
GO:0006517	protein deglycosylation	1	0.394231	2	3041	2	4843	1	679	SPAC23A1.04c, SPBC1709.14
GO:0006529	asparagine biosynthetic process	1	0.394231	2	3041	2	4843	1	680	SPBC4F6.11c, SPBC725.01
GO:0006532	aspartate biosynthetic process	1	0.394231	2	3041	2	4843	1	681	SPBC725.01, SPAC10F6.13c
GO:0006533	aspartate catabolic process	1	0.394231	2	3041	2	4843	1	682	SPBC725.01, SPAC10F6.13c
GO:0006535	cysteine biosynthetic process from serine	1	0.394231	2	3041	2	4843	1	683	SPBC36.04, SPAC1039.08
GO:0006554	lysine catabolic process	1	0.394231	2	3041	2	4843	1	684	SPBC354.15, SPAC139.04c
GO:0006642	triglyceride mobilization	1	0.394231	2	3041	2	4843	1	685	SPAC1A6.05c, SPAC1786.01c
GO:0006821	chloride transport	1	0.394231	2	3041	2	4843	1	686	SPBC887.02, SPBC19C7.11
GO:0006835	dicarboxylic acid transport	1	0.394231	2	3041	2	4843	1	687	SPAPB8E5.03, SPAC139.02c
GO:0006867	asparagine transport	1	0.394231	2	3041	2	4843	1	688	SPBC3E7.06c, SPBC12C2.13c
GO:0006876	cellular cadmium ion homeostasis	1	0.394231	2	3041	2	4843	1	689	SPAC23C11.14, SPBC2G5.06c
GO:0006880	intracellular sequestering of iron ion	1	0.394231	2	3041	2	4843	1	690	SPCC1020.03, SPAC23G3.02c
GO:0006898	receptor-mediated endocytosis	1	0.394231	2	3041	2	4843	1	691	SPBC83.01, SPBC800.10c
GO:0006916	anti-apoptosis	1	0.394231	2	3041	2	4843	1	692	SPAC167.01, SPBC28F2.11
GO:0006975	DNA damage induced protein phosphorylation	1	0.394231	2	3041	2	4843	1	693	SPCC622.08c, SPAC19G12.06c
GO:0007138	meiotic anaphase II	1	0.394231	2	3041	2	4843	1	694	SPBC1198.12, SPAC5D6.08c
GO:0007267	cell-cell signaling	1	0.394231	2	3041	2	4843	1	695	SPBC25B2.02c, SPCC417.12
GO:0008295	spermidine biosynthetic process	1	0.394231	2	3041	2	4843	1	696	SPBP4H10.05c, SPBC12C2.07c
GO:0009074	aromatic amino acid family catabolic process	1	0.394231	2	3041	2	4843	1	697	SPAC13A11.06, SPBC21C3.09c
GO:0009237	siderophore metabolic process	1	0.394231	2	3041	2	4843	1	698	SPAC23G3.03, SPAC23G3.02c
GO:0009251	glucan catabolic process	1	0.394231	2	3041	2	4843	1	699	SPBC646.06c, SPBC14C8.05c
GO:0009256	10-formyltetrahydrofolate metabolic process	1	0.394231	2	3041	2	4843	1	700	SPBC2G2.08, SPBC839.16
GO:0009257	10-formyltetrahydrofolate biosynthetic process	1	0.394231	2	3041	2	4843	1	701	SPBC2G2.08, SPBC839.16
GO:0009268	response to pH	1	0.394231	2	3041	2	4843	1	702	SPAC2G11.05c, SPBC28E12.06c
GO:0009436	glyoxylate catabolic process	1	0.394231	2	3041	2	4843	1	703	SPACUNK4.10, SPBC1773.17c
GO:0009743	response to carbohydrate stimulus	1	0.394231	2	3041	2	4843	1	704	SPBC32H8.07, SPCC1753.02c
GO:0009746	response to hexose stimulus	1	0.394231	2	3041	2	4843	1	705	SPBC32H8.07, SPCC1753.02c
GO:0009749	response to glucose stimulus	1	0.394231	2	3041	2	4843	1	706	SPBC32H8.07, SPCC1753.02c
GO:0010508	positive regulation of autophagy	1	0.394231	2	3041	2	4843	1	707	SPCC63.08c, SPBC18H10.19
GO:0010799	regulation of peptidyl-threonine phosphorylation	1	0.394231	2	3041	2	4843	1	708	SPAC110.02, SPAC23C4.03
GO:0010893	positive regulation of steroid biosynthetic process	1	0.394231	2	3041	2	4843	1	709	SPBC3B9.15c, SPBC19C2.09
GO:0010941	regulation of cell death	1	0.394231	2	3041	2	4843	1	710	SPAC167.01, SPBC28F2.11
GO:0010952	positive regulation of peptidase activity	1	0.394231	2	3041	2	4843	1	711	SPAC31A2.14, SPAC12B10.03
GO:0010966	regulation of phosphate transport	1	0.394231	2	3041	2	4843	1	712	SPBC16H5.04, SPAC589.06c
GO:0015677	copper ion import	1	0.394231	2	3041	2	4843	1	713	SPBC1683.09c, SPBC947.05c
GO:0015679	plasma membrane copper ion transport	1	0.394231	2	3041	2	4843	1	714	SPCC1393.10, SPAC1142.05
GO:0015684	ferrous iron transport	1	0.394231	2	3041	2	4843	1	715	SPBC1683.10c, SPAC1F7.08
GO:0015818	isoleucine transport	1	0.394231	2	3041	2	4843	1	716	SPBC3E7.06c, SPBC12C2.13c
GO:0015840	urea transport	1	0.394231	2	3041	2	4843	1	717	SPBC23G7.13c, SPAC869.03c
GO:0015855	pyrimidine base transport	1	0.394231	2	3041	2	4843	1	718	SPAC29B12.14c, SPAC1399.03
GO:0015857	uracil transport	1	0.394231	2	3041	2	4843	1	719	SPAC29B12.14c, SPAC1399.03
GO:0016237	microautophagy	1	0.394231	2	3041	2	4843	1	720	SPBC1711.11, SPAC6F6.12
GO:0016578	histone deubiquitination	1	0.394231	2	3041	2	4843	1	721	SPAC13A11.04c, SPAC57A10.14
GO:0017062	respiratory chain complex III assembly	1	0.394231	2	3041	2	4843	1	722	SPCC737.02c, SPBC947.14c
GO:0018107	peptidyl-threonine phosphorylation	1	0.394231	2	3041	2	4843	1	723	SPAC110.02, SPAC23C4.03
GO:0018210	peptidyl-threonine modification	1	0.394231	2	3041	2	4843	1	724	SPAC110.02, SPAC23C4.03
GO:0019184	nonribosomal peptide biosynthetic process	1	0.394231	2	3041	2	4843	1	725	SPAC23G3.03, SPAC23G3.02c
GO:0019279	L-methionine biosynthetic process from L-homoserine via cystathionine	1	0.394231	2	3041	2	4843	1	726	SPBC15D4.09c, SPCC11E10.01
GO:0019290	siderophore biosynthetic process	1	0.394231	2	3041	2	4843	1	727	SPAC23G3.03, SPAC23G3.02c
GO:0019354	siroheme biosynthetic process	1	0.394231	2	3041	2	4843	1	728	SPCC1739.06c, SPAC4D7.06c
GO:0019368	fatty acid elongation, unsaturated fatty acid	1	0.394231	2	3041	2	4843	1	729	SPAC1639.01c, SPAC1B2.03c
GO:0019439	aromatic compound catabolic process	1	0.394231	2	3041	2	4843	1	730	SPAC13A11.06, SPBC21C3.09c
GO:0019477	L-lysine catabolic process	1	0.394231	2	3041	2	4843	1	731	SPBC354.15, SPAC139.04c
GO:0019539	siderophore biosynthetic process from hydroxamic acid	1	0.394231	2	3041	2	4843	1	732	SPAC23G3.03, SPAC23G3.02c
GO:0019547	arginine catabolic process to ornithine	1	0.394231	2	3041	2	4843	1	733	SPBP26C9.02c, SPAC3H1.07
GO:0019748	secondary metabolic process	1	0.394231	2	3041	2	4843	1	734	SPAC3F10.04, SPAC3H1.10
GO:0019915	lipid storage	1	0.394231	2	3041	2	4843	1	735	SPBC776.14, SPCC1235.15
GO:0019919	peptidyl-arginine methylation, to asymmetrical-dimethyl arginine	1	0.394231	2	3041	2	4843	1	736	SPBC8D2.10c, SPAC890.07c
GO:0019988	charged-tRNA amino acid modification	1	0.394231	2	3041	2	4843	1	737	SPAC1805.09c, SPAC3F10.06c
GO:0030048	actin filament-based movement	1	0.394231	2	3041	2	4843	1	738	SPBC21B10.06c, SPAC29A4.05
GO:0030149	sphingolipid catabolic process	1	0.394231	2	3041	2	4843	1	739	SPBC32F12.01c, SPAC869.07c
GO:0031001	response to brefeldin A	1	0.394231	2	3041	2	4843	1	740	SPAC3C7.14c, SPBC365.13c
GO:0031113	regulation of microtubule polymerization	1	0.394231	2	3041	2	4843	1	741	SPBC1685.15c, SPBC15D4.10c
GO:0031168	ferrichrome metabolic process	1	0.394231	2	3041	2	4843	1	742	SPAC23G3.03, SPAC23G3.02c
GO:0031169	ferrichrome biosynthetic process	1	0.394231	2	3041	2	4843	1	743	SPAC23G3.03, SPAC23G3.02c
GO:0031848	protection from non-homologous end joining at telomere	1	0.394231	2	3041	2	4843	1	744	SPBC1778.02, SPAC16A10.07c
GO:0032121	attachment of telomeres to spindle pole body	1	0.394231	2	3041	2	4843	1	745	SPAC1002.06c, SPAC6G9.13c
GO:0032147	activation of protein kinase activity	1	0.394231	2	3041	2	4843	1	746	SPAC4A8.07c, SPAC1006.09
GO:0032435	negative regulation of proteasomal ubiquitin-dependent protein catabolic process	1	0.394231	2	3041	2	4843	1	747	SPCC1795.01c, SPBC20F10.06
GO:0032785	negative regulation of transcription elongation, DNA-dependent	1	0.394231	2	3041	2	4843	1	748	SPCC645.13, SPBC21C3.16c
GO:0032968	positive regulation of transcription elongation from RNA polymerase II promoter	1	0.394231	2	3041	2	4843	1	749	SPCC1223.10c, SPBP23A10.14c
GO:0033530	raffinose metabolic process	1	0.394231	2	3041	2	4843	1	750	SPCC191.11, SPAC8E11.01c
GO:0034244	negative regulation of transcription elongation from RNA polymerase II promoter	1	0.394231	2	3041	2	4843	1	751	SPCC645.13, SPBC21C3.16c
GO:0034284	response to monosaccharide stimulus	1	0.394231	2	3041	2	4843	1	752	SPBC32H8.07, SPCC1753.02c
GO:0034315	regulation of Arp2/3 complex-mediated actin nucleation	1	0.394231	2	3041	2	4843	1	753	SPAC23C4.02, SPAC17H9.11
GO:0034316	negative regulation of Arp2/3 complex-mediated actin nucleation	1	0.394231	2	3041	2	4843	1	754	SPAC23C4.02, SPAC17H9.11
GO:0034484	raffinose catabolic process	1	0.394231	2	3041	2	4843	1	755	SPCC191.11, SPAC8E11.01c
GO:0034619	cellular chaperone-mediated protein complex assembly	1	0.394231	2	3041	2	4843	1	756	SPAC10F6.14c, SPAC22F3.06c
GO:0034727	piecemeal microautophagy of nucleus	1	0.394231	2	3041	2	4843	1	757	SPBC1711.11, SPAC6F6.12
GO:0034756	regulation of iron ion transport	1	0.394231	2	3041	2	4843	1	758	SPBC1709.10c, SPAC23E2.01
GO:0035103	sterol regulatory element binding protein cleavage	1	0.394231	2	3041	2	4843	1	759	SPCC306.05c, SPBC3B9.15c
GO:0035247	peptidyl-arginine omega-N-methylation	1	0.394231	2	3041	2	4843	1	760	SPBC8D2.10c, SPAC890.07c
GO:0035405	histone-threonine phosphorylation	1	0.394231	2	3041	2	4843	1	761	SPAC110.02, SPAC23C4.03
GO:0035427	purine nucleoside transmembrane transport	1	0.394231	2	3041	2	4843	1	762	SPAPB17E12.12c, SPCC285.05
GO:0035524	proline transmembrane transport	1	0.394231	2	3041	2	4843	1	763	SPAP7G5.06, SPAC869.10c
GO:0035551	protein initiator methionine removal involved in protein maturation	1	0.394231	2	3041	2	4843	1	764	SPBC14C8.03, SPBC3E7.10
GO:0042149	cellular response to glucose starvation	1	0.394231	2	3041	2	4843	1	765	SPCC1919.03c, SPBP4H10.09
GO:0042276	error-prone translesion synthesis	1	0.394231	2	3041	2	4843	1	766	SPBC12D12.09, SPAC688.10
GO:0042770	signal transduction in response to DNA damage	1	0.394231	2	3041	2	4843	1	767	SPCC622.08c, SPAC19G12.06c
GO:0042821	pyridoxal biosynthetic process	1	0.394231	2	3041	2	4843	1	768	SPAC9E9.11, SPCC1281.04
GO:0042883	cysteine transport	1	0.394231	2	3041	2	4843	1	769	SPBPB10D8.01, SPCPB1C11.03
GO:0042981	regulation of apoptosis	1	0.394231	2	3041	2	4843	1	770	SPAC167.01, SPBC28F2.11
GO:0043066	negative regulation of apoptosis	1	0.394231	2	3041	2	4843	1	771	SPAC167.01, SPBC28F2.11
GO:0043067	regulation of programmed cell death	1	0.394231	2	3041	2	4843	1	772	SPAC167.01, SPBC28F2.11
GO:0043069	negative regulation of programmed cell death	1	0.394231	2	3041	2	4843	1	773	SPAC167.01, SPBC28F2.11
GO:0043243	positive regulation of protein complex disassembly	1	0.394231	2	3041	2	4843	1	774	SPBC336.10c, SPAC26H5.10c
GO:0043247	telomere maintenance in response to DNA damage	1	0.394231	2	3041	2	4843	1	775	SPBC1778.02, SPAC16A10.07c
GO:0045046	protein import into peroxisome membrane	1	0.394231	2	3041	2	4843	1	776	SPAC29A4.14c, SPBC646.15c
GO:0045128	negative regulation of reciprocal meiotic recombination	1	0.394231	2	3041	2	4843	1	777	SPBC29B5.01, SPBC19G7.01c
GO:0045744	negative regulation of G-protein coupled receptor protein signaling pathway	1	0.394231	2	3041	2	4843	1	778	SPCC1020.09, SPAC22F3.12c
GO:0045861	negative regulation of proteolysis	1	0.394231	2	3041	2	4843	1	779	SPCC1795.01c, SPBC20F10.06
GO:0045901	positive regulation of translational elongation	1	0.394231	2	3041	2	4843	1	780	SPBC336.10c, SPAC26H5.10c
GO:0045905	positive regulation of translational termination	1	0.394231	2	3041	2	4843	1	781	SPBC336.10c, SPAC26H5.10c
GO:0045940	positive regulation of steroid metabolic process	1	0.394231	2	3041	2	4843	1	782	SPBC3B9.15c, SPBC19C2.09
GO:0046033	AMP metabolic process	1	0.394231	2	3041	2	4843	1	783	SPCC338.14, SPAC23A1.03
GO:0046086	adenosine biosynthetic process	1	0.394231	2	3041	2	4843	1	784	SPCC338.14, SPAC144.03
GO:0046156	siroheme metabolic process	1	0.394231	2	3041	2	4843	1	785	SPCC1739.06c, SPAC4D7.06c
GO:0046440	L-lysine metabolic process	1	0.394231	2	3041	2	4843	1	786	SPBC354.15, SPAC139.04c
GO:0046466	membrane lipid catabolic process	1	0.394231	2	3041	2	4843	1	787	SPBC32F12.01c, SPAC869.07c
GO:0046487	glyoxylate metabolic process	1	0.394231	2	3041	2	4843	1	788	SPACUNK4.10, SPBC1773.17c
GO:0046677	response to antibiotic	1	0.394231	2	3041	2	4843	1	789	SPAC3C7.14c, SPBC365.13c
GO:0046916	cellular transition metal ion homeostasis	1	0.394231	2	3041	2	4843	1	790	SPAC23C11.14, SPBC2G5.06c
GO:0046937	phytochelatin metabolic process	1	0.394231	2	3041	2	4843	1	791	SPAC3F10.04, SPAC3H1.10
GO:0046938	phytochelatin biosynthetic process	1	0.394231	2	3041	2	4843	1	792	SPAC3F10.04, SPAC3H1.10
GO:0051031	tRNA transport	1	0.394231	2	3041	2	4843	1	793	SPBP8B7.09c, SPAC15A10.13
GO:0051050	positive regulation of transport	1	0.394231	2	3041	2	4843	1	794	SPAC1751.01c, SPCC285.15c
GO:0051131	chaperone-mediated protein complex assembly	1	0.394231	2	3041	2	4843	1	795	SPAC10F6.14c, SPAC22F3.06c
GO:0051238	sequestering of metal ion	1	0.394231	2	3041	2	4843	1	796	SPCC1020.03, SPAC23G3.02c
GO:0051409	response to nitrosative stress	1	0.394231	2	3041	2	4843	1	797	SPAPB2B4.02, SPAC869.02c
GO:0051436	negative regulation of ubiquitin-protein ligase activity involved in mitotic cell cycle	1	0.394231	2	3041	2	4843	1	798	SPCC1795.01c, SPBC20F10.06
GO:0051440	regulation of ubiquitin-protein ligase activity involved in meiotic cell cycle	1	0.394231	2	3041	2	4843	1	799	SPBC1198.12, SPAC5D6.08c
GO:0051469	vesicle fusion with vacuole	1	0.394231	2	3041	2	4843	1	800	SPAC3H1.14, SPBC405.04c
GO:0055073	cadmium ion homeostasis	1	0.394231	2	3041	2	4843	1	801	SPAC23C11.14, SPBC2G5.06c
GO:0055076	transition metal ion homeostasis	1	0.394231	2	3041	2	4843	1	802	SPAC23C11.14, SPBC2G5.06c
GO:0060548	negative regulation of cell death	1	0.394231	2	3041	2	4843	1	803	SPAC167.01, SPBC28F2.11
GO:0060564	negative regulation of mitotic anaphase-promoting complex activity	1	0.394231	2	3041	2	4843	1	804	SPCC1795.01c, SPBC20F10.06
GO:0060565	inhibition of mitotic anaphase-promoting complex activity	1	0.394231	2	3041	2	4843	1	805	SPCC1795.01c, SPBC20F10.06
GO:0060628	regulation of ER to Golgi vesicle-mediated transport	1	0.394231	2	3041	2	4843	1	806	SPBP8B7.21, SPBP8B7.11
GO:0060966	regulation of gene silencing by RNA	1	0.394231	2	3041	2	4843	1	807	SPBC428.08c, SPBC30B4.08
GO:0070084	protein initiator methionine removal	1	0.394231	2	3041	2	4843	1	808	SPBC14C8.03, SPBC3E7.10
GO:0070452	positive regulation of ergosterol biosynthetic process	1	0.394231	2	3041	2	4843	1	809	SPBC3B9.15c, SPBC19C2.09
GO:0070534	protein K63-linked ubiquitination	1	0.394231	2	3041	2	4843	1	810	SPAC11E3.04c, SPCC338.05c
GO:0070595	1,3-alpha-glucan metabolic process	1	0.394231	2	3041	2	4843	1	811	SPBC32H8.13c, SPBC16D10.05
GO:0070596	1,3-alpha-glucan biosynthetic process	1	0.394231	2	3041	2	4843	1	812	SPBC32H8.13c, SPBC16D10.05
GO:0070627	ferrous iron import	1	0.394231	2	3041	2	4843	1	813	SPBC1683.10c, SPAC1F7.08
GO:0070935	3'-UTR-mediated mRNA stabilization	1	0.394231	2	3041	2	4843	1	814	SPBC23E6.01c, SPAC17A2.09c
GO:0070987	error-free translesion synthesis	1	0.394231	2	3041	2	4843	1	815	SPBC12D12.09, SPAC688.10
GO:0071236	cellular response to antibiotic	1	0.394231	2	3041	2	4843	1	816	SPAC3C7.14c, SPBC365.13c
GO:0071238	cellular response to brefeldin A	1	0.394231	2	3041	2	4843	1	817	SPAC3C7.14c, SPBC365.13c
GO:0071266	'de novo' L-methionine biosynthetic process	1	0.394231	2	3041	2	4843	1	818	SPBC15D4.09c, SPCC11E10.01
GO:0071479	cellular response to ionizing radiation	1	0.394231	2	3041	2	4843	1	819	SPAC11E3.04c, SPCC338.05c
GO:0071918	urea transmembrane transport	1	0.394231	2	3041	2	4843	1	820	SPBC23G7.13c, SPAC869.03c
GO:0071993	phytochelatin transport	1	0.394231	2	3041	2	4843	1	821	SPCC737.09c, SPAC3F10.11c
GO:0071994	phytochelatin transmembrane transport	1	0.394231	2	3041	2	4843	1	822	SPCC737.09c, SPAC3F10.11c
GO:0071995	phytochelatin import into vacuole	1	0.394231	2	3041	2	4843	1	823	SPCC737.09c, SPAC3F10.11c
GO:0072334	UDP-galactose transmembrane transport	1	0.394231	2	3041	2	4843	1	824	SPBC839.11c, SPCC1795.03
GO:0072355	histone H3-T3 phosphorylation	1	0.394231	2	3041	2	4843	1	825	SPAC110.02, SPAC23C4.03
GO:0090029	negative regulation of pheromone-dependent signal transduction involved in conjugation with cellular fusion	1	0.394231	2	3041	2	4843	1	826	SPCC1020.09, SPAC22F3.12c
GO:0090375	negative regulation of transcription from RNA polymerase II promoter in response to iron ion starvation	1	0.394231	2	3041	2	4843	1	827	SPBC16E9.01c, SPAC23E2.01
GO:2000158	positive regulation of ubiquitin-specific protease activity	1	0.394231	2	3041	2	4843	1	828	SPAC31A2.14, SPAC12B10.03
GO:2000185	regulation of phosphate transmembrane transport	1	0.394231	2	3041	2	4843	1	829	SPBC16H5.04, SPAC589.06c
GO:2000281	regulation of histone H3-T3 phosphorylation	1	0.394231	2	3041	2	4843	1	830	SPAC110.02, SPAC23C4.03
GO:2000817	regulation of histone H3-T3 phosphorylation involved in chromosome passenger complex localization to kinetochore	1	0.394231	2	3041	2	4843	1	831	SPAC110.02, SPAC23C4.03
GO:0010383	cell wall polysaccharide metabolic process	1	0.394944	22	3041	33	4843	1	832	SPBC1105.05, SPAC11E3.13c, SPAC13C5.05c, SPCC1840.02c, SPBC32F12.01c, SPAC1006.06, SPCC645.07, SPBC342.03, SPAC19G12.03, SPAC1F7.04, SPAC26H5.08c, SPBC2D10.05, SPAC13G6.12c, SPBC1289.01c, SPAC17G8.14c, SPCC417.05c, SPBC3E7.12c, SPAC24C9.07c, SPAC12B10.11, SPCC1795.03, SPAC1296.01c, SPBC16D10.05
GO:0009142	nucleoside triphosphate biosynthetic process	1	0.401134	13	3041	19	4843	1	833	SPBC1604.07, SPBC31F10.15c, SPBC1604.11, SPBC29A10.13, SPBC1734.13, SPAC222.12c, SPBC29A3.10c, SPAC23C4.11, SPAC806.07, SPBC13E7.04, SPAC14C4.14, SPAC22F3.07c, SPBC106.05c
GO:0032005	signal transduction involved in conjugation with cellular fusion	1	0.401134	13	3041	19	4843	1	834	SPAC513.03, SPAC3F10.10c, SPAC1D4.13, SPAC22F3.12c, SPCC1795.06, SPAC11H11.04, SPBPJ4664.03, SPBC646.12c, SPBC3E7.01, SPCC1020.09, SPAC31G5.09c, SPBC1D7.05, SPAC1565.04c
GO:0006896	Golgi to vacuole transport	1	0.416023	11	3041	16	4843	1	835	SPBC651.11c, SPBC25H2.16c, SPAC30D11.05, SPAC1F3.05, SPBC405.04c, SPAC6F12.03c, SPAC17G6.08, SPAPB1A10.10c, SPCC594.06c, SPAC144.06, SPAC23H3.06
GO:0048017	inositol lipid-mediated signaling	1	0.416023	11	3041	16	4843	1	836	SPCC16A11.01, SPAC9G1.10c, SPAC1093.03, SPAC1687.09, SPAC19A8.03, SPBC577.13, SPAC637.13c, SPBC577.06c, SPBC2G2.02, SPBC25H2.03, SPBC30D10.10c
GO:0009119	ribonucleoside metabolic process	1	0.420339	18	3041	27	4843	1	837	SPCC338.14, SPBC651.02, SPAC4G8.06c, SPBC1683.02, SPCC162.11c, SPAC13G6.14, SPAC23A1.03, SPAC1556.04c, SPAC227.14, SPCC4G3.02, SPBC30D10.03c, SPAC25B8.15c, SPAC806.07, SPAC1687.19c, SPBC19C7.08c, SPAC57A10.12c, SPCC1020.08, SPAC144.03
GO:0034637	cellular carbohydrate biosynthetic process	1	0.430004	49	3041	76	4843	1	838	SPACUNK4.10, SPBP23A10.03c, SPAC26H5.04, SPBC29A3.03c, SPAC6F12.02, SPAC3G6.09c, SPAC19G12.15c, SPBC317.01, SPBC3D6.06c, SPAC3H1.14, SPAC13G6.12c, SPCC63.04, SPCC24B10.21, SPACUNK4.16c, SPBPJ4664.06, SPAC1805.01c, SPAC328.03, SPCC1795.03, SPBC16D10.05, SPBC1289.08, SPAC27E2.07, SPAC4A8.14, SPAC13C5.05c, SPAC22F8.05, SPCC1840.02c, SPAC16.01, SPBC32F12.01c, SPAC1527.01, SPAC1006.06, SPBC13G1.02, SP…
GO:0002182	cytoplasmic translational elongation	1	0.433057	23	3041	35	4843	1	839	SPBC16A3.08c, SPCC24B10.09, SPBC336.10c, SPBC25B2.01, SPBP8B7.06, SPBC29A3.09c, SPCP31B10.07, SPBC530.13, SPBC2G5.03, SPBC17G9.07, SPCP1E11.09c, SPAC1071.08, SPAC1D4.06c, SPAC17G6.06, SPBC839.05c, SPAC20H4.03c, SPAC2C4.16c, SPAC26H5.10c, SPCC1183.02, SPAC513.01c, SPBC839.15c, SPAC29A4.02c, SPBC23G7.15c
GO:0030466	chromatin silencing at silent mating-type cassette	1	0.433057	23	3041	35	4843	1	840	SPAC3C7.14c, SPCC622.16c, SPBC16D10.07c, SPBP16F5.04, SPBC428.08c, SPBP35G2.10, SPAC3G6.01, SPBC1105.09, SPAC25H1.06, SPBC31F10.13c, SPCC11E10.08, SPBC800.03, SPBC16C6.10, SPAC26H5.03, SPAC16A10.07c, SPAC1B3.17, SPAC664.01c, SPAC3G9.07c, SPBC2D10.17, SPBC29A10.03c, SPCC613.12c, SPCC970.07c, SPAC1783.05
GO:0006415	translational termination	1	0.43334	9	3041	13	4843	1	841	SPBC336.10c, SPAC589.11, SPBC1709.09, SPAC26H5.10c, SPBC1105.18c, SPAC2F7.17, SPAC1002.14, SPAC16C9.06c, SPBC6B1.08c
GO:0015914	phospholipid transport	1	0.43334	9	3041	13	4843	1	842	SPAC821.13c, SPAC3H8.02, SPAC343.06c, SPAC17G6.02c, SPAC589.09, SPAC4F10.16c, SPAC24B11.12c, SPAC6C3.06c, SPBC365.01
GO:0032320	positive regulation of Ras GTPase activity	1	0.434985	16	3041	24	4843	1	843	SPAC1952.17c, SPAC26F1.09, SPBC646.12c, SPAC29A4.11, SPAC23D3.03c, SPAC1565.02c, SPBC3F6.05, SPCC1259.11c, SPCC1620.12c, SPBC1778.09, SPBC23G7.08c, SPBC215.01, SPAC630.05, SPBC651.03c, SPCC4G3.09c, SPBC530.01
GO:0070592	cell wall polysaccharide biosynthetic process	1	0.434985	16	3041	24	4843	1	844	SPAC13C5.05c, SPCC1840.02c, SPBC32F12.01c, SPAC1006.06, SPCC645.07, SPBC342.03, SPAC1F7.04, SPAC13G6.12c, SPBC1289.01c, SPAC17G8.14c, SPCC417.05c, SPBC3E7.12c, SPAC24C9.07c, SPAC12B10.11, SPAC1296.01c, SPBC16D10.05
GO:0006508	proteolysis	1	0.448267	144	3041	227	4843	1	845	SPACUNK4.08, SPAC15E1.10, SPAC17A5.04c, SPAC26H5.04, SPBC543.09, SPBC28F2.08c, SPBC1198.08, SPAC227.11c, SPAC23G3.08c, SPBC2A9.04c, SPCC965.04c, SPAC57A7.12, SPBC16E9.02c, SPBC4B4.06, SPAC4A8.04, SPBC18H10.19, SPBC354.10, SPBC14C8.03, SPAC6F6.02c, SPAC19B12.10, SPAC1006.01, SPAC27D7.05c, SPAC13D6.04c, SPAC23A1.04c, SPBC577.08c, SPCC1906.02c, SPCC1840.04, SPBC947.10, SPBC8D2.01, SPCC1259.10, SPAC1…
GO:0010324	membrane invagination	1	0.450028	45	3041	70	4843	1	846	SPAC1F12.05, SPBC83.01, SPBC12C2.05c, SPBC839.02, SPBC2F12.05c, SPCC736.15, SPAC25G10.09c, SPAC17G8.11c, SPBC24C6.10c, SPBC1347.06c, SPBC31F10.07, SPAC4F10.16c, SPBC13E7.09, SPBC1711.11, SPAC23H4.01c, SPBP35G2.05c, SPAC23D3.13c, SPAC24B11.12c, SPBC19F8.03c, SPBC577.13, SPCC188.08c, SPAPJ696.02, SPBC11G11.02c, SPBC405.04c, SPCC16C4.12, SPBC646.08c, SPAC19B12.10, SPBC2G2.02, SPAC607.09c, SPBC18H10.…
GO:0000749	response to pheromone involved in conjugation with cellular fusion	1	0.451395	14	3041	21	4843	1	847	SPBC1773.01, SPAC1D4.13, SPAC1093.03, SPAC22F3.12c, SPAC11H11.04, SPAC10F6.12c, SPBC32F12.09, SPAC27D7.13c, SPBC3E7.01, SPCC1020.09, SPBC1D7.05, SPAC31G5.09c, SPAC1565.04c, SPAP11E10.02c
GO:0030488	tRNA methylation	1	0.451395	14	3041	21	4843	1	848	SPCC18.13, SPBC25D12.05, SPBC16D10.02, SPAPB18E9.01, SPAC4G8.06c, SPAC4G8.07c, SPAC9G1.12, SPAC13D6.03c, SPAC23C4.17, SPCC663.10, SPAC25B8.15c, SPBC19C7.08c, SPAC1805.03c, SPBC800.08
GO:0031401	positive regulation of protein modification process	1	0.451395	14	3041	21	4843	1	849	SPAC694.06c, SPAC25H1.06, SPAC10F6.11c, SPBC36B7.08c, SPCC11E10.08, SPAC26H5.03, SPAC1556.08c, SPAC144.13c, SPBC1198.12, SPBC839.03c, SPAC1D4.06c, SPBC29A10.03c, SPCC613.12c, SPCC970.07c
GO:0045143	homologous chromosome segregation	1	0.451395	14	3041	21	4843	1	850	SPBP35G2.03c, SPBC29A10.14, SPAC458.04c, SPAC23C4.12, SPAC17A5.11, SPCC4E9.01c, SPAC110.02, SPBC902.02c, SPBC1711.14, SPCC1322.12c, SPAC15A10.15, SPBC776.02c, SPAC15E1.07c, SPAC31A2.15c
GO:0046148	pigment biosynthetic process	1	0.451395	14	3041	21	4843	1	851	SPCC569.08c, SPCC1739.06c, SPAC1805.06c, SPCC4B3.05c, SPBC19C2.09, SPBC409.10, SPBC1711.04, SPAC1F5.07c, SPBC2G2.08, SPAC23A1.03, SPBC839.16, SPBC365.02c, SPBC405.01, SPAC4D7.06c
GO:0006549	isoleucine metabolic process	1	0.454366	7	3041	10	4843	1	852	SPAC1039.10, SPBC56F2.12, SPBP35G2.07, SPBC776.03, SPBC14C8.04, SPBC428.02c, SPAC17G8.06c
GO:0009651	response to salt stress	1	0.454366	7	3041	10	4843	1	853	SPAC29A4.16, SPAPB2B4.02, SPAC3F10.02c, SPBC646.13, SPAC20G4.07c, SPBC713.11c, SPAC1639.02c
GO:0017196	N-terminal peptidyl-methionine acetylation	1	0.454366	7	3041	10	4843	1	854	SPBC15D4.06, SPCC825.04c, SPCC16C4.12, SPCC338.07c, SPCC663.13c, SPBC947.03c, SPBC1861.03
GO:0018206	peptidyl-methionine modification	1	0.454366	7	3041	10	4843	1	855	SPBC15D4.06, SPCC825.04c, SPCC16C4.12, SPCC338.07c, SPCC663.13c, SPBC947.03c, SPBC1861.03
GO:0035065	regulation of histone acetylation	1	0.454366	7	3041	10	4843	1	856	SPBC29B5.01, SPAC25H1.06, SPBC36B7.08c, SPBC29A10.03c, SPAC26H5.03, SPAC21E11.03c, SPAC1783.05
GO:0035437	maintenance of protein localization in endoplasmic reticulum	1	0.454366	7	3041	10	4843	1	857	SPAC1D4.05c, SPCC306.05c, SPBC3B9.15c, SPAC959.05c, SPAC22E12.05c, SPCC1840.08c, SPBP8B7.22
GO:0043244	regulation of protein complex disassembly	1	0.454366	7	3041	10	4843	1	858	SPBC1685.15c, SPAC1002.14, SPBC336.10c, SPAC12B10.07, SPBC2F12.13, SPAC26H5.10c, SPAC631.01c
GO:0045910	negative regulation of DNA recombination	1	0.454366	7	3041	10	4843	1	859	SPBC29B5.01, SPBC216.06c, SPAC3G6.11, SPAC19G12.13c, SPBC19G7.01c, SPCC285.16c, SPAC9.05
GO:0060968	regulation of gene silencing	1	0.454366	7	3041	10	4843	1	860	SPAC25H1.06, SPCC622.16c, SPBC29A10.03c, SPCC736.11, SPAC26H5.03, SPBC428.08c, SPBC30B4.08
GO:0071472	cellular response to salt stress	1	0.454366	7	3041	10	4843	1	861	SPAC29A4.16, SPAPB2B4.02, SPAC3F10.02c, SPBC646.13, SPAC20G4.07c, SPBC713.11c, SPAC1639.02c
GO:2000756	regulation of peptidyl-lysine acetylation	1	0.454366	7	3041	10	4843	1	862	SPBC29B5.01, SPAC25H1.06, SPBC36B7.08c, SPBC29A10.03c, SPAC26H5.03, SPAC21E11.03c, SPAC1783.05
GO:0006164	purine nucleotide biosynthetic process	1	0.45545	26	3041	40	4843	1	863	SPCC338.14, SPCPB16A4.03c, SPBC409.10, SPBC1734.13, SPAC222.12c, SPAC23A1.03, SPAC14C4.14, SPCC1753.02c, SPBC106.05c, SPAC22F3.07c, SPAC6F12.10c, SPBC215.04, SPCC569.08c, SPBC1604.07, SPBC32H8.07, SPBC31F10.15c, SPBC1604.11, SPBC29A10.13, SPBC14F5.09c, SPBC29A3.10c, SPAC806.07, SPAC23C4.11, SPBC106.04, SPBC13E7.04, SPAC144.03, SPBC405.01
GO:0006414	translational elongation	1	0.45545	26	3041	40	4843	1	864	SPBC16A3.08c, SPCC24B10.09, SPBC660.10, SPBC336.10c, SPBC25B2.01, SPBP8B7.06, SPBC29A3.09c, SPCP31B10.07, SPBC530.13, SPBC2G5.03, SPBC17G9.07, SPCP1E11.09c, SPAC1071.08, SPAC18G6.05c, SPAC1D4.06c, SPAC17G6.06, SPBC839.05c, SPBC800.07c, SPAC20H4.03c, SPAC2C4.16c, SPAC26H5.10c, SPCC1183.02, SPAC513.01c, SPBC839.15c, SPAC29A4.02c, SPBC23G7.15c
GO:0051049	regulation of transport	1	0.45545	26	3041	40	4843	1	865	SPBP35G2.05c, SPBC887.02, SPAC19E9.03, SPBC405.04c, SPBC646.08c, SPBC1709.10c, SPBC24C6.10c, SPBC1347.06c, SPBP8B7.11, SPAC1B3.11c, SPBC19C7.11, SPAC1751.01c, SPAC1F7.04, SPCC1020.10, SPAC22F3.13, SPAC589.06c, SPAC23E2.01, SPAC328.07c, SPBP8B7.21, SPAC1805.05, SPAC1635.01, SPAC56F8.08, SPBC16H5.04, SPAC23C4.08, SPCC285.15c, SPBC30D10.10c
GO:0006730	one-carbon metabolic process	1	0.460418	72	3041	113	4843	1	866	SPBP8B7.08c, SPCC18.13, SPAC16E8.14c, SPAPB18E9.01, SPAC4G8.06c, SPAC4G8.07c, SPAC10F6.12c, SPBC16C6.01c, SPCC18.11c, SPBP8B7.07c, SPBC428.08c, SPAC1805.03c, SPBC25D12.05, SPBC800.03, SPCC736.11, SPAC890.07c, SPBC2G2.15c, SPBC215.07c, SPAC56F8.09, SPAC25B8.15c, SPBC19C7.08c, SPCC1223.04c, SPAC869.08, SPAC23D3.01, SPBC8D2.10c, SPBC16D10.07c, SPAC664.03, SPAC26A3.17c, SPBC2D10.10c, SPBC1347.13c, SP…
GO:0051234	establishment of localization	1	0.461602	560	3041	889	4843	1	867	SPAC1B3.15c, SPAC1F12.05, SPAC19E9.03, SPBC685.04c, SPAC1F7.08, SPAC30.01c, SPAC19E9.01c, SPBC1347.06c, SPBC725.10, SPBC409.20c, SPCC364.06, SPAPB1A10.09, SPBC4B4.06, SPBC16C6.02c, SPBP22H7.08, SPBC12C2.08, SPCC285.15c, SPBC21C3.01c, SPBC3E7.02c, SPBC16E9.14c, SPAP7G5.04c, SPBC543.05c, SPCC1529.01, SPAC15A10.13, SPAC1142.06, SPCC16C4.12, SPBC530.09c, SPBC354.07c, SPAC607.09c, SPBC530.15c, SPCC18B…
GO:0006084	acetyl-CoA metabolic process	1	0.462059	19	3041	29	4843	1	868	SPAC12B10.06c, SPCC1259.09c, SPCC191.02c, SPCC306.08c, SPAC644.11c, SPAC1952.09c, SPAC16E8.17c, SPBC902.05c, SPAC17A2.05, SPCC330.12c, SPAC1556.02c, SPAC11G7.03, SPAC6G10.08, SPCC1620.08, SPCC1827.03c, SPAC22A12.16, SPAC6C3.04, SPBC1703.07, SPAC140.01
GO:0006928	cellular component movement	1	0.462059	19	3041	29	4843	1	869	SPAC30C2.02, SPBC428.08c, SPAC27D7.13c, SPBC582.06c, SPAC1805.08, SPBC21B10.06c, SPAC144.14, SPBC216.02, SPCC11E10.08, SPAC664.10, SPAC458.04c, SPBC646.17c, SPBC15D4.01c, SPAPB1A10.09, SPAC926.07c, SPBC1685.15c, SPAC1093.06c, SPBC2F12.13, SPAC29A4.05
GO:0042325	regulation of phosphorylation	1	0.467369	36	3041	56	4843	1	870	SPCC1223.11, SPAC19E9.03, SPAC27E2.02, SPBC530.13, SPCC736.15, SPBC16E9.17c, SPBC1347.06c, SPBC32F12.09, SPCC4E9.02, SPAC1296.05c, SPAC144.13c, SPAC4A8.07c, SPCC1919.03c, SPAC2G11.07c, SPAC694.06c, SPBC14C8.09c, SPBC12D12.06, SPCC4F11.02, SPAC17A2.13c, SPBC2G5.02c, SPAC1556.08c, SPBC6B1.09c, SPAC1D4.06c, SPAC1565.04c, SPAC1006.09, SPBC1778.04, SPAC3C7.02c, SPAC10F6.11c, SPAC23C4.03, SPAPB2B4.03, …
GO:0018193	peptidyl-amino acid modification	1	0.469125	70	3041	110	4843	1	871	SPAC16E8.14c, SPBC336.10c, SPBC16C6.01c, SPBP8B7.07c, SPBC428.08c, SPAC1783.07c, SPBC16H5.05c, SPAC890.07c, SPAC26H5.10c, SPBC16A3.19, SPBC28F2.03, SPBC17D1.02, SPAC12B10.04, SPBC3B8.05, SPCC1223.04c, SPBC839.17c, SPCC825.04c, SPBC8D2.10c, SPAC30C2.02, SPBC28F2.10c, SPCC61.02, SPBC21D10.10, SPBC17G9.05, SPAC26A3.17c, SPBC342.06c, SPCC576.14, SPAC27F1.06c, SPCC16C4.12, SPAC139.06, SPBC36B7.08c, SP…
GO:0006066	alcohol metabolic process	1	0.473666	97	3041	153	4843	1	872	SPAC2F3.05c, SPACUNK4.10, SPBP23A10.03c, SPAC26H5.04, SPAC20G4.07c, SPAC22A12.11, SPBC16E9.18, SPAC6F12.02, SPAC13A11.06, SPBC3D6.06c, SPAC26F1.07, SPAC13G7.12c, SPBC3B8.07c, SPCC1020.06c, SPCC16A11.10c, SPBC21H7.06c, SPAP32A8.02, SPAC56F8.04c, SPCC24B10.21, SPBPB2B2.11, SPAC5H10.06c, SPBC577.06c, SPAC25B8.01, SPAC8E11.10, SPAC144.17c, SPBC1289.08, SPBC16A3.12c, SPAC1687.16c, SPBC36.06c, SPAC24H6…
GO:0000028	ribosomal small subunit assembly	1	0.481874	5	3041	7	4843	1	873	SPCC24B10.09, SPAPJ698.02c, SPBC685.06, SPCC285.15c, SPBC839.05c
GO:0000750	pheromone-dependent signal transduction involved in conjugation with cellular fusion	1	0.481874	5	3041	7	4843	1	874	SPCC1020.09, SPAC22F3.12c, SPAC11H11.04, SPAC1565.04c, SPBC3E7.01
GO:0006116	NADH oxidation	1	0.481874	5	3041	7	4843	1	875	SPCC13B11.01, SPAC20G8.04c, SPAC3A11.07, SPAC23D3.04c, SPCC1223.03c
GO:0006303	double-strand break repair via nonhomologous end joining	1	0.481874	5	3041	7	4843	1	876	SPCC1183.05c, SPBC543.03c, SPCC24B10.14c, SPAC2F7.06c, SPCC126.02c
GO:0006772	thiamine metabolic process	1	0.481874	5	3041	7	4843	1	877	SPBP8B7.18c, SPCC18B5.05c, SPAC23H4.10c, SPCC1223.02, SPBC26H8.01
GO:0009163	nucleoside biosynthetic process	1	0.481874	5	3041	7	4843	1	878	SPBC30D10.03c, SPCC338.14, SPAC23A1.03, SPAC1687.19c, SPAC144.03
GO:0009228	thiamine biosynthetic process	1	0.481874	5	3041	7	4843	1	879	SPBP8B7.18c, SPCC18B5.05c, SPAC23H4.10c, SPCC1223.02, SPBC26H8.01
GO:0016246	RNA interference	1	0.481874	5	3041	7	4843	1	880	SPBC20F10.05, SPAC13G7.07, SPCC736.11, SPBC428.08c, SPAC140.03
GO:0016441	posttranscriptional gene silencing	1	0.481874	5	3041	7	4843	1	881	SPBC20F10.05, SPAC13G7.07, SPCC736.11, SPBC428.08c, SPAC140.03
GO:0032015	regulation of Ran protein signal transduction	1	0.481874	5	3041	7	4843	1	882	SPBC8D2.04, SPBC1105.11c, SPBC428.08c, SPAC1834.04, SPAC25A8.01c
GO:0032434	regulation of proteasomal ubiquitin-dependent protein catabolic process	1	0.481874	5	3041	7	4843	1	883	SPAC144.13c, SPCC1795.01c, SPBC20F10.06, SPBC6B1.08c, SPBC646.09c
GO:0035194	posttranscriptional gene silencing by RNA	1	0.481874	5	3041	7	4843	1	884	SPBC20F10.05, SPAC13G7.07, SPCC736.11, SPBC428.08c, SPAC140.03
GO:0042451	purine nucleoside biosynthetic process	1	0.481874	5	3041	7	4843	1	885	SPBC30D10.03c, SPCC338.14, SPAC23A1.03, SPAC1687.19c, SPAC144.03
GO:0042455	ribonucleoside biosynthetic process	1	0.481874	5	3041	7	4843	1	886	SPBC30D10.03c, SPCC338.14, SPAC23A1.03, SPAC1687.19c, SPAC144.03
GO:0042723	thiamine-containing compound metabolic process	1	0.481874	5	3041	7	4843	1	887	SPBP8B7.18c, SPCC18B5.05c, SPAC23H4.10c, SPCC1223.02, SPBC26H8.01
GO:0042724	thiamine-containing compound biosynthetic process	1	0.481874	5	3041	7	4843	1	888	SPBP8B7.18c, SPCC18B5.05c, SPAC23H4.10c, SPCC1223.02, SPBC26H8.01
GO:0046129	purine ribonucleoside biosynthetic process	1	0.481874	5	3041	7	4843	1	889	SPBC30D10.03c, SPCC338.14, SPAC23A1.03, SPAC1687.19c, SPAC144.03
GO:0052547	regulation of peptidase activity	1	0.481874	5	3041	7	4843	1	890	SPCC338.12, SPAC31A2.14, SPAC15E1.10, SPAC7D4.02c, SPAC12B10.03
GO:0061136	regulation of proteasomal protein catabolic process	1	0.481874	5	3041	7	4843	1	891	SPAC144.13c, SPCC1795.01c, SPBC20F10.06, SPBC6B1.08c, SPBC646.09c
GO:0070601	centromeric sister chromatid cohesion	1	0.481874	5	3041	7	4843	1	892	SPBP35G2.03c, SPCC1322.12c, SPCC613.12c, SPAC15E1.07c, SPCC970.07c
GO:0090052	regulation of chromatin silencing at centromere	1	0.481874	5	3041	7	4843	1	893	SPAC25H1.06, SPCC622.16c, SPBC29A10.03c, SPCC736.11, SPAC26H5.03
GO:0097035	regulation of membrane lipid distribution	1	0.481874	5	3041	7	4843	1	894	SPAC821.13c, SPAC343.06c, SPAC17G6.02c, SPAC4F10.16c, SPAC24B11.12c
GO:0031365	N-terminal protein amino acid modification	1	0.49208	10	3041	15	4843	1	895	SPBC15D4.06, SPCC825.04c, SPAC16E8.14c, SPCC338.07c, SPCC663.13c, SPBC23E6.03c, SPBC577.03c, SPCC16C4.12, SPBC947.03c, SPBC1861.03
GO:0031573	intra-S DNA damage checkpoint	1	0.49208	10	3041	15	4843	1	896	SPAC694.06c, SPAC9E9.08, SPAC1952.07, SPAC664.07c, SPAC14C4.13, SPBC6B1.09c, SPAC20G4.04c, SPCC18B5.11c, SPBC216.05, SPBC28F2.07
GO:0051037	regulation of transcription during meiosis	1	0.49208	10	3041	15	4843	1	897	SPBC29B5.01, SPBC32H8.11, SPBP4H10.09, SPBC2D10.06, SPBC1105.14, SPAC22F3.09c, SPAC21E11.03c, SPAC22F3.02, SPAC6F12.02, SPBC2F12.09c
GO:0007166	cell surface receptor linked signaling pathway	1	0.497481	15	3041	23	4843	1	898	SPBC215.04, SPBC11B10.07c, SPBC32H8.07, SPAC3F10.10c, SPAC22F3.12c, SPAC17C9.10, SPAC11H11.04, SPBC3E7.01, SPCC1020.09, SPAC4A8.07c, SPCC1753.02c, SPAC1565.04c, SPBC18A7.02c, SPBC30B4.01c, SPAC26H5.07c
GO:0007530	sex determination	1	0.497481	15	3041	23	4843	1	899	SPBC216.06c, SPBC1711.01c, SPCC11E10.08, SPAC1142.03c, SPBC428.08c, SPAC8F11.03, SPCC970.01, SPAC11E3.06, SPAC664.01c, SPBC19G7.01c, SPCC613.12c, SPBC1711.02, SPBC30D10.04, SPAC22F8.07c, SPCC970.07c
GO:0007531	mating type determination	1	0.497481	15	3041	23	4843	1	900	SPBC216.06c, SPBC1711.01c, SPCC11E10.08, SPAC1142.03c, SPBC428.08c, SPAC8F11.03, SPCC970.01, SPAC11E3.06, SPAC664.01c, SPBC19G7.01c, SPCC613.12c, SPBC1711.02, SPBC30D10.04, SPAC22F8.07c, SPCC970.07c
GO:0045165	cell fate commitment	1	0.497481	15	3041	23	4843	1	901	SPBC216.06c, SPBC1711.01c, SPCC11E10.08, SPAC1142.03c, SPBC428.08c, SPAC8F11.03, SPCC970.01, SPAC11E3.06, SPAC664.01c, SPBC19G7.01c, SPCC613.12c, SPBC1711.02, SPBC30D10.04, SPAC22F8.07c, SPCC970.07c
GO:0071470	cellular response to osmotic stress	1	0.501227	20	3041	31	4843	1	902	SPCC1223.11, SPAC2G11.07c, SPAC1A6.04c, SPAC3F10.02c, SPCC4F11.02, SPBC12C2.12c, SPAC20G4.07c, SPAC1639.02c, SPBC32F12.03c, SPAC589.08c, SPBC713.11c, SPBC660.07, SPAC29A4.16, SPAPB2B4.02, SPBC646.13, SPBC1289.01c, SPBC16H5.11c, SPCC24B10.08c, SPCC1183.09c, SPBC30D10.10c
GO:0019318	hexose metabolic process	1	0.510518	40	3041	63	4843	1	903	SPCC1840.05c, SPACUNK4.10, SPAC3C7.13c, SPBP23A10.03c, SPAC26H5.04, SPBC29A3.03c, SPAC6F12.02, SPBC1815.01, SPAC13A11.06, SPBPB21E7.01c, SPAC3H1.14, SPCC1020.06c, SPCC24B10.21, SPAC732.02c, SPBPB2B2.11, SPAC5H10.06c, SPAC8E11.10, SPAC1805.01c, SPAC144.17c, SPCC794.01c, SPCC13B11.01, SPAC13C5.05c, SPAC24H6.04, SPAC222.13c, SPBC354.12, SPAC1687.21, SPBC13G1.02, SPCC16C4.10, SPCC1620.13, SPBPB2B2.12…
GO:0009893	positive regulation of metabolic process	1	0.516507	60	3041	95	4843	1	904	SPBC29B5.01, SPCC63.08c, SPBC336.10c, SPAC19E9.03, SPBC83.17, SPCC1682.13, SPBC530.13, SPBC19C2.09, SPAC25B8.04c, SPBC1652.01, SPAC3G6.01, SPAC6F12.02, SPBP23A10.14c, SPCC1620.14c, SPCC24B10.12, SPAC57A10.09c, SPCC1223.10c, SPBC32H8.11, SPAC26H5.10c, SPBC2D10.06, SPBC1105.14, SPAC56F8.16, SPAC21E11.03c, SPBP22H7.05c, SPAC144.13c, SPAC1071.06, SPAC22F3.02, SPCC4B3.07, SPBC2F12.09c, SPBC29A10.03c, …
GO:0031325	positive regulation of cellular metabolic process	1	0.516507	60	3041	95	4843	1	905	SPBC29B5.01, SPCC63.08c, SPBC336.10c, SPAC19E9.03, SPBC83.17, SPCC1682.13, SPBC530.13, SPBC19C2.09, SPAC25B8.04c, SPBC1652.01, SPAC3G6.01, SPAC6F12.02, SPBP23A10.14c, SPCC1620.14c, SPCC24B10.12, SPAC57A10.09c, SPCC1223.10c, SPBC32H8.11, SPAC26H5.10c, SPBC2D10.06, SPBC1105.14, SPAC56F8.16, SPAC21E11.03c, SPBP22H7.05c, SPAC144.13c, SPAC1071.06, SPAC22F3.02, SPCC4B3.07, SPBC2F12.09c, SPBC29A10.03c, …
GO:0006348	chromatin silencing at telomere	1	0.518725	13	3041	20	4843	1	906	SPBC1778.02, SPCC11E10.08, SPBC800.03, SPBC16D10.07c, SPBC16C6.10, SPBC21D10.12, SPAC16A10.07c, SPBC428.08c, SPAC3G9.07c, SPAC664.01c, SPCC613.12c, SPCC970.07c, SPAC139.06
GO:0006869	lipid transport	1	0.518725	13	3041	20	4843	1	907	SPAC3H8.02, SPAC17G6.02c, SPAC4F10.16c, SPAC24B11.12c, SPBC2F12.05c, SPAC6C3.06c, SPBC365.01, SPAC821.13c, SPAPB8E5.04c, SPAC343.06c, SPBC354.07c, SPAC589.09, SPAC23H4.01c
GO:0006448	regulation of translational elongation	1	0.51877	8	3041	12	4843	1	908	SPBC16A3.08c, SPBC336.10c, SPBC29A3.09c, SPBC530.13, SPBC2G5.03, SPAC26H5.10c, SPAC18G6.05c, SPAC1D4.06c
GO:0031576	G2/M transition checkpoint	1	0.51877	8	3041	12	4843	1	909	SPBC800.09, SPAC9E9.08, SPAC1952.07, SPAC17A2.13c, SPAC16A10.07c, SPAC14C4.13, SPBC342.05, SPAC20G4.04c
GO:0042125	protein galactosylation	1	0.51877	8	3041	12	4843	1	910	SPBPB2B2.12c, SPBPB2B2.10c, SPAC5H10.11, SPBC1289.13c, SPBPB2B2.11, SPAC22E12.06c, SPAC5H10.13c, SPCC1795.03
GO:0043570	maintenance of DNA repeat elements	1	0.51877	8	3041	12	4843	1	911	SPAP27G11.15, SPAC8F11.03, SPAC19G12.02c, SPBC19G7.01c, SPAC688.06c, SPCC285.16c, SPBC29A10.05, SPBC1198.11c
GO:0071780	mitotic cell cycle G2/M transition checkpoint	1	0.51877	8	3041	12	4843	1	912	SPBC800.09, SPAC9E9.08, SPAC1952.07, SPAC17A2.13c, SPAC16A10.07c, SPAC14C4.13, SPBC342.05, SPAC20G4.04c
GO:0046364	monosaccharide biosynthetic process	1	0.519421	18	3041	28	4843	1	913	SPBC1289.08, SPACUNK4.10, SPBP23A10.03c, SPAC4A8.14, SPAC26H5.04, SPAC13C5.05c, SPBC29A3.03c, SPAC6F12.02, SPBC13G1.02, SPBC3D6.06c, SPAC3H1.14, SPAC12B10.13, SPCC24B10.21, SPAC343.04c, SPBC1773.17c, SPCC1259.12c, SPBC106.13, SPAC1296.01c
GO:0051604	protein maturation	1	0.519421	18	3041	28	4843	1	914	SPACUNK4.08, SPCC306.05c, SPAC3H1.05, SPAC10F6.12c, SPBC14C8.03, SPBC3E7.10, SPBC543.09, SPCC320.12, SPBC13E7.11, SPAC19B12.08, SPAP8A3.12c, SPAC2G11.05c, SPBC336.13c, SPACUNK4.12c, SPBC2D10.07c, SPBC3B9.15c, SPAC823.09c, SPAC12B10.05
GO:0007033	vacuole organization	1	0.520319	23	3041	36	4843	1	915	SPCC16A11.01, SPBC3B9.06c, SPBC405.04c, SPBC3E7.01, SPBC609.02, SPBC15D4.07c, SPBC25H2.03, SPBC691.01, SPAC607.09c, SPAC19B12.08, SPCC417.06c, SPAC10F6.11c, SPAC3H1.14, SPBC354.14c, SPAC1783.06c, SPAC4A8.03c, SPCC338.12, SPAPB1A10.10c, SPAC5D6.07c, SPCC1322.14c, SPAC4A8.04, SPAC14C4.11, SPBC21B10.04c
GO:0019220	regulation of phosphate metabolic process	1	0.523205	38	3041	60	4843	1	916	SPCC1223.11, SPAC19E9.03, SPAC27E2.02, SPBC530.13, SPCC736.15, SPBC16E9.17c, SPBC1347.06c, SPAC17A5.09c, SPBC32F12.09, SPCC4E9.02, SPAC1296.05c, SPAC144.13c, SPAC4A8.07c, SPCC1919.03c, SPAC2G11.07c, SPAC694.06c, SPBC14C8.09c, SPBC12D12.06, SPCC4F11.02, SPAC17A2.13c, SPBC2G5.02c, SPAC1556.08c, SPBC6B1.09c, SPAC1D4.06c, SPAC1565.04c, SPAC1006.09, SPBC1778.04, SPAC3C7.02c, SPAC10F6.11c, SPAC23C4.03,…
GO:0051174	regulation of phosphorus metabolic process	1	0.523205	38	3041	60	4843	1	917	SPCC1223.11, SPAC19E9.03, SPAC27E2.02, SPBC530.13, SPCC736.15, SPBC16E9.17c, SPBC1347.06c, SPAC17A5.09c, SPBC32F12.09, SPCC4E9.02, SPAC1296.05c, SPAC144.13c, SPAC4A8.07c, SPCC1919.03c, SPAC2G11.07c, SPAC694.06c, SPBC14C8.09c, SPBC12D12.06, SPCC4F11.02, SPAC17A2.13c, SPBC2G5.02c, SPAC1556.08c, SPBC6B1.09c, SPAC1D4.06c, SPAC1565.04c, SPAC1006.09, SPBC1778.04, SPAC3C7.02c, SPAC10F6.11c, SPAC23C4.03,…
GO:0000132	establishment of mitotic spindle orientation	1	0.523908	3	3041	4	4843	1	918	SPBC1347.12, SPCC11E10.03, SPAC890.02c
GO:0000266	mitochondrial fission	1	0.523908	3	3041	4	4843	1	919	SPAC664.15, SPBC12C2.08, SPBC11G11.01
GO:0000722	telomere maintenance via recombination	1	0.523908	3	3041	4	4843	1	920	SPAC212.11, SPAC19G12.13c, SPBCPT2R1.08c
GO:0001306	age-dependent response to oxidative stress	1	0.523908	3	3041	4	4843	1	921	SPAC821.10c, SPAC22E12.14c, SPAC1486.01
GO:0001315	age-dependent response to reactive oxygen species	1	0.523908	3	3041	4	4843	1	922	SPAC821.10c, SPAC22E12.14c, SPAC1486.01
GO:0001672	regulation of chromatin assembly or disassembly	1	0.523908	3	3041	4	4843	1	923	SPBC29B5.01, SPCC622.16c, SPAC21E11.03c
GO:0006014	D-ribose metabolic process	1	0.523908	3	3041	4	4843	1	924	SPBC16G5.02c, SPAC4A8.14, SPBC3D6.06c
GO:0006020	inositol metabolic process	1	0.523908	3	3041	4	4843	1	925	SPBC21H7.06c, SPBC16G5.05c, SPAC17C9.12
GO:0006023	aminoglycan biosynthetic process	1	0.523908	3	3041	4	4843	1	926	SPAC13G6.12c, SPAC13C5.05c, SPAC1296.01c
GO:0006031	chitin biosynthetic process	1	0.523908	3	3041	4	4843	1	927	SPAC13G6.12c, SPAC13C5.05c, SPAC1296.01c
GO:0006040	amino sugar metabolic process	1	0.523908	3	3041	4	4843	1	928	SPBC1289.08, SPAC13C5.05c, SPAC1296.01c
GO:0006041	glucosamine metabolic process	1	0.523908	3	3041	4	4843	1	929	SPBC1289.08, SPAC13C5.05c, SPAC1296.01c
GO:0006042	glucosamine biosynthetic process	1	0.523908	3	3041	4	4843	1	930	SPBC1289.08, SPAC13C5.05c, SPAC1296.01c
GO:0006044	N-acetylglucosamine metabolic process	1	0.523908	3	3041	4	4843	1	931	SPBC1289.08, SPAC13C5.05c, SPAC1296.01c
GO:0006045	N-acetylglucosamine biosynthetic process	1	0.523908	3	3041	4	4843	1	932	SPBC1289.08, SPAC13C5.05c, SPAC1296.01c
GO:0006047	UDP-N-acetylglucosamine metabolic process	1	0.523908	3	3041	4	4843	1	933	SPBC1289.08, SPAC13C5.05c, SPAC1296.01c
GO:0006048	UDP-N-acetylglucosamine biosynthetic process	1	0.523908	3	3041	4	4843	1	934	SPBC1289.08, SPAC13C5.05c, SPAC1296.01c
GO:0006083	acetate metabolic process	1	0.523908	3	3041	4	4843	1	935	SPAC1952.09c, SPCC191.02c, SPCC126.10
GO:0006123	mitochondrial electron transport, cytochrome c to oxygen	1	0.523908	3	3041	4	4843	1	936	SPAC1296.02, SPCC338.10c, SPAC1B2.04
GO:0006274	DNA replication termination	1	0.523908	3	3041	4	4843	1	937	SPAC1D4.09c, SPAC22F8.07c, SPBC1198.11c
GO:0006335	DNA replication-dependent nucleosome assembly	1	0.523908	3	3041	4	4843	1	938	SPAC25H1.06, SPBC29A10.03c, SPAC26H5.03
GO:0006522	alanine metabolic process	1	0.523908	3	3041	4	4843	1	939	SPBC582.08, SPCC965.08c, SPAC644.09
GO:0006561	proline biosynthetic process	1	0.523908	3	3041	4	4843	1	940	SPAC17H9.13c, SPBC24C6.04, SPAC821.11
GO:0006564	L-serine biosynthetic process	1	0.523908	3	3041	4	4843	1	941	SPAC1F12.07, SPCC364.07, SPBC3H7.07c
GO:0006797	polyphosphate metabolic process	1	0.523908	3	3041	4	4843	1	942	SPBC713.07c, SPAC2F3.11, SPAC14C4.11
GO:0006814	sodium ion transport	1	0.523908	3	3041	4	4843	1	943	SPBC3B8.04c, SPAC3A11.09, SPAC977.10
GO:0007535	donor selection	1	0.523908	3	3041	4	4843	1	944	SPCC11E10.08, SPAC664.01c, SPBC428.08c
GO:0007571	age-dependent general metabolic decline	1	0.523908	3	3041	4	4843	1	945	SPAC821.10c, SPAC22E12.14c, SPAC1486.01
GO:0008612	peptidyl-lysine modification to hypusine	1	0.523908	3	3041	4	4843	1	946	SPBC336.10c, SPAC30C2.02, SPAC26H5.10c
GO:0009078	pyruvate family amino acid metabolic process	1	0.523908	3	3041	4	4843	1	947	SPBC582.08, SPCC965.08c, SPAC644.09
GO:0009129	pyrimidine nucleoside monophosphate metabolic process	1	0.523908	3	3041	4	4843	1	948	SPCC162.11c, SPAC227.14, SPAC57A10.12c
GO:0009130	pyrimidine nucleoside monophosphate biosynthetic process	1	0.523908	3	3041	4	4843	1	949	SPCC162.11c, SPAC227.14, SPAC57A10.12c
GO:0010043	response to zinc ion	1	0.523908	3	3041	4	4843	1	950	SPAC4F10.20, SPBC12C2.09c, SPBC1105.10
GO:0010520	regulation of reciprocal meiotic recombination	1	0.523908	3	3041	4	4843	1	951	SPBC29B5.01, SPBC19G7.01c, SPCC24B10.08c
GO:0010847	regulation of chromatin assembly	1	0.523908	3	3041	4	4843	1	952	SPBC29B5.01, SPCC622.16c, SPAC21E11.03c
GO:0015688	iron chelate transport	1	0.523908	3	3041	4	4843	1	953	SPAC1F8.03c, SPBC947.05c, SPBC4F6.09
GO:0015718	monocarboxylic acid transport	1	0.523908	3	3041	4	4843	1	954	SPAC1B3.15c, SPAC1751.01c, SPAC5D6.09c
GO:0015803	branched-chain aliphatic amino acid transport	1	0.523908	3	3041	4	4843	1	955	SPBC3E7.06c, SPBC12C2.13c, SPBC30D10.10c
GO:0015890	nicotinamide mononucleotide transport	1	0.523908	3	3041	4	4843	1	956	SPAC1039.04, SPAC11D3.18c, SPBC1683.12
GO:0015891	siderophore transport	1	0.523908	3	3041	4	4843	1	957	SPAC1F8.03c, SPBC947.05c, SPBC4F6.09
GO:0015918	sterol transport	1	0.523908	3	3041	4	4843	1	958	SPAPB8E5.04c, SPBC2F12.05c, SPAC23H4.01c
GO:0016998	cell wall macromolecule catabolic process	1	0.523908	3	3041	4	4843	1	959	SPAC23D3.10c, SPAC6G9.12, SPAC19G12.03
GO:0019255	glucose 1-phosphate metabolic process	1	0.523908	3	3041	4	4843	1	960	SPCC1840.05c, SPAC13C5.05c, SPAC1296.01c
GO:0019646	aerobic electron transport chain	1	0.523908	3	3041	4	4843	1	961	SPBC2D10.18, SPAC56F8.04c, SPBPJ4664.01
GO:0019985	translesion synthesis	1	0.523908	3	3041	4	4843	1	962	SPBC12D12.09, SPAC688.10, SPCC553.07c
GO:0030030	cell projection organization	1	0.523908	3	3041	4	4843	1	963	SPAC2E1P3.02c, SPAC664.14, SPCPB1C11.01
GO:0030497	fatty acid elongation	1	0.523908	3	3041	4	4843	1	964	SPAC4G9.15, SPAC1639.01c, SPAC1B2.03c
GO:0030837	negative regulation of actin filament polymerization	1	0.523908	3	3041	4	4843	1	965	SPAC12B10.07, SPCC126.06, SPAC631.01c
GO:0031397	negative regulation of protein ubiquitination	1	0.523908	3	3041	4	4843	1	966	SPAC5D6.08c, SPCC1795.01c, SPBC20F10.06
GO:0033499	galactose catabolic process via UDP-galactose	1	0.523908	3	3041	4	4843	1	967	SPBPB2B2.13, SPBPB2B2.12c, SPBPB2B2.10c
GO:0033615	mitochondrial proton-transporting ATP synthase complex assembly	1	0.523908	3	3041	4	4843	1	968	SPAC31A2.06, SPAC9.12c, SPCC320.12
GO:0034227	tRNA thio-modification	1	0.523908	3	3041	4	4843	1	969	SPBC19C2.13c, SPBC21D10.11c, SPBC2G5.03
GO:0034356	NAD biosynthesis via nicotinamide riboside salvage pathway	1	0.523908	3	3041	4	4843	1	970	SPBP22H7.06, SPAC1805.16c, SPBC1683.06c
GO:0034723	DNA replication-dependent nucleosome organization	1	0.523908	3	3041	4	4843	1	971	SPAC25H1.06, SPBC29A10.03c, SPAC26H5.03
GO:0035353	nicotinamide mononucleotide transmembrane transport	1	0.523908	3	3041	4	4843	1	972	SPAC1039.04, SPAC11D3.18c, SPBC1683.12
GO:0040001	establishment of mitotic spindle localization	1	0.523908	3	3041	4	4843	1	973	SPBC1347.12, SPCC11E10.03, SPAC890.02c
GO:0042886	amide transport	1	0.523908	3	3041	4	4843	1	974	SPAC1B3.15c, SPBC23G7.13c, SPAC869.03c
GO:0043171	peptide catabolic process	1	0.523908	3	3041	4	4843	1	975	SPCC1322.05c, SPBC1198.08, SPAC56E4.06c
GO:0043405	regulation of MAP kinase activity	1	0.523908	3	3041	4	4843	1	976	SPCC1223.11, SPAC2G11.07c, SPCC4F11.02
GO:0044154	histone H3-K14 acetylation	1	0.523908	3	3041	4	4843	1	977	SPAC1952.05, SPBC28F2.10c, SPCC24B10.08c
GO:0044273	sulfur compound catabolic process	1	0.523908	3	3041	4	4843	1	978	SPBC1198.08, SPCC576.01c, SPAC56E4.06c
GO:0045836	positive regulation of meiosis	1	0.523908	3	3041	4	4843	1	979	SPBC29B5.01, SPAC27D7.03c, SPAC3F10.10c
GO:0046083	adenine metabolic process	1	0.523908	3	3041	4	4843	1	980	SPCC569.08c, SPAC23A1.03, SPBC409.10
GO:0046130	purine ribonucleoside catabolic process	1	0.523908	3	3041	4	4843	1	981	SPBC651.02, SPCC4G3.02, SPBC1683.02
GO:0046349	amino sugar biosynthetic process	1	0.523908	3	3041	4	4843	1	982	SPBC1289.08, SPAC13C5.05c, SPAC1296.01c
GO:0046460	neutral lipid biosynthetic process	1	0.523908	3	3041	4	4843	1	983	SPBC776.14, SPBC3B9.15c, SPCC1235.15
GO:0046463	acylglycerol biosynthetic process	1	0.523908	3	3041	4	4843	1	984	SPBC776.14, SPBC3B9.15c, SPCC1235.15
GO:0046504	glycerol ether biosynthetic process	1	0.523908	3	3041	4	4843	1	985	SPBC776.14, SPBC3B9.15c, SPCC1235.15
GO:0046516	hypusine metabolic process	1	0.523908	3	3041	4	4843	1	986	SPBC336.10c, SPAC30C2.02, SPAC26H5.10c
GO:0051083	'de novo' cotranslational protein folding	1	0.523908	3	3041	4	4843	1	987	SPBC25H2.05, SPBC1709.05, SPAC4F10.14c
GO:0051293	establishment of spindle localization	1	0.523908	3	3041	4	4843	1	988	SPBC1347.12, SPCC11E10.03, SPAC890.02c
GO:0051294	establishment of spindle orientation	1	0.523908	3	3041	4	4843	1	989	SPBC1347.12, SPCC11E10.03, SPAC890.02c
GO:0051352	negative regulation of ligase activity	1	0.523908	3	3041	4	4843	1	990	SPAC5D6.08c, SPCC1795.01c, SPBC20F10.06
GO:0051444	negative regulation of ubiquitin-protein ligase activity	1	0.523908	3	3041	4	4843	1	991	SPAC5D6.08c, SPCC1795.01c, SPBC20F10.06
GO:0051595	response to methylglyoxal	1	0.523908	3	3041	4	4843	1	992	SPCC13B11.03c, SPAC824.07, SPAC1783.07c
GO:0051653	spindle localization	1	0.523908	3	3041	4	4843	1	993	SPBC1347.12, SPCC11E10.03, SPAC890.02c
GO:0071210	protein insertion into membrane raft	1	0.523908	3	3041	4	4843	1	994	SPAC20G4.07c, SPAC19A8.04, SPAC1687.16c
GO:0071294	cellular response to zinc ion	1	0.523908	3	3041	4	4843	1	995	SPAC4F10.20, SPBC12C2.09c, SPBC1105.10
GO:0072530	purine-containing compound transmembrane transport	1	0.523908	3	3041	4	4843	1	996	SPAC12B10.09, SPAPB17E12.12c, SPCC285.05
GO:0006897	endocytosis	1	0.524146	43	3041	68	4843	1	997	SPAC1F12.05, SPBC83.01, SPBC12C2.05c, SPBC839.02, SPBC2F12.05c, SPCC736.15, SPAC25G10.09c, SPAC17G8.11c, SPBC24C6.10c, SPBC1347.06c, SPBC31F10.07, SPAC4F10.16c, SPBC13E7.09, SPAC23H4.01c, SPBP35G2.05c, SPAC23D3.13c, SPAC24B11.12c, SPBC19F8.03c, SPBC577.13, SPCC188.08c, SPAPJ696.02, SPBC11G11.02c, SPBC405.04c, SPCC16C4.12, SPBC646.08c, SPAC19B12.10, SPBC2G2.02, SPAC607.09c, SPBC18H10.20c, SPCC794.…
GO:0010604	positive regulation of macromolecule metabolic process	1	0.526839	58	3041	92	4843	1	998	SPBC29B5.01, SPBC336.10c, SPAC19E9.03, SPBC83.17, SPCC1682.13, SPBC530.13, SPBC19C2.09, SPAC25B8.04c, SPBC1652.01, SPAC3G6.01, SPAC6F12.02, SPBP23A10.14c, SPCC1620.14c, SPCC24B10.12, SPAC57A10.09c, SPCC1223.10c, SPBC32H8.11, SPAC26H5.10c, SPBC2D10.06, SPBC1105.14, SPAC56F8.16, SPAC21E11.03c, SPBP22H7.05c, SPAC144.13c, SPAC1071.06, SPAC22F3.02, SPCC4B3.07, SPBC2F12.09c, SPBC29A10.03c, SPAC2F7.08c,…
GO:0016567	protein ubiquitination	1	0.530143	78	3041	124	4843	1	999	SPBC32F12.07c, SPBP8B7.23, SPCC338.05c, SPAC57A7.09, SPBP16F5.04, SPAC589.10c, SPAC17A2.12, SPBP4H10.07, SPBC28F2.08c, SPBC17A3.10, SPBC17D11.08, SPAC13G6.01c, SPBC2A9.04c, SPBC1861.07, SPAC144.13c, SPBC15C4.06c, SPAC11E3.04c, SPAC1002.14, SPAC2F3.16, SPAC1805.15c, SPBC83.04, SPBC887.04c, SPBC21D10.09c, SPAC10F6.05c, SPAC29E6.01, SPBC1271.01c, SPCC330.01c, SPCC126.07c, SPAC27D7.05c, SPBC211.07c, …
GO:0055065	metal ion homeostasis	1	0.536607	31	3041	49	4843	1	1000	SPBC1683.09c, SPAC3F10.02c, SPCC1020.03, SPAC4G8.13c, SPAC1639.02c, SPBC543.10, SPAC977.10, SPAC1142.06, SPAC1705.03c, SPAC1F8.03c, SPAC1F7.08, SPAC23C11.14, SPBC839.06, SPBC4F6.09, SPBC21D10.11c, SPBC2G5.06c, SPAC227.13c, SPAC23G3.03, SPAC1F5.08c, SPBC1683.10c, SPAC18B11.04, SPBC947.05c, SPAC1F7.07c, SPCC1795.02c, SPAPB2B4.04c, SPAC23E2.01, SPAC328.07c, SPAC29A4.19c, SPAC31A2.11c, SPAC3A11.09, S…
GO:0032269	negative regulation of cellular protein metabolic process	1	0.539633	16	3041	25	4843	1	1001	SPAC20G4.03c, SPCC1795.01c, SPAC25H1.06, SPCC11E10.08, SPAC19A8.10, SPAC222.07c, SPAC343.18, SPBC20F10.06, SPAC26H5.03, SPAC5D6.08c, SPCC1919.05, SPBC29A10.03c, SPCC613.12c, SPAC1783.05, SPCC74.03c, SPCC970.07c
GO:0007186	G-protein coupled receptor protein signaling pathway	1	0.543378	11	3041	17	4843	1	1002	SPBC215.04, SPBC32H8.07, SPAC3F10.10c, SPAC22F3.12c, SPAC17C9.10, SPAC11H11.04, SPBC3E7.01, SPCC1020.09, SPAC4A8.07c, SPCC1753.02c, SPAC1565.04c
GO:0019674	NAD metabolic process	1	0.543378	11	3041	17	4843	1	1003	SPCC13B11.01, SPAC1B1.02c, SPAC1805.16c, SPAC20G8.04c, SPAC3A11.07, SPBC1778.03c, SPBC1683.06c, SPAC23D3.04c, SPCC1223.03c, SPBP22H7.06, SPCC24B10.02c
GO:0031321	ascospore-type prospore formation	1	0.543378	11	3041	17	4843	1	1004	SPAC1F3.06c, SPBC405.04c, SPBC29A10.02, SPBC1734.08, SPBC1347.03, SPAC19A8.05c, SPCC417.06c, SPBC342.03, SPAC29A4.05, SPAC343.07, SPAC607.10
GO:0006284	base-excision repair	1	0.553153	6	3041	9	4843	1	1005	SPBC23G7.11, SPAPB24D3.04c, SPCC1183.06, SPAC2F7.06c, SPBC3D6.10, SPAC26A3.02
GO:0031135	negative regulation of conjugation	1	0.553153	6	3041	9	4843	1	1006	SPBP8B7.30c, SPAC2F7.11, SPBC32H8.07, SPAC1A6.04c, SPAC29B12.06c, SPAC13G7.13c
GO:0031138	negative regulation of conjugation with cellular fusion	1	0.553153	6	3041	9	4843	1	1007	SPBP8B7.30c, SPAC2F7.11, SPBC32H8.07, SPAC1A6.04c, SPAC29B12.06c, SPAC13G7.13c
GO:0031935	regulation of chromatin silencing	1	0.553153	6	3041	9	4843	1	1008	SPAC25H1.06, SPCC622.16c, SPBC29A10.03c, SPCC736.11, SPAC26H5.03, SPBC30B4.08
GO:0042138	meiotic DNA double-strand break formation	1	0.553153	6	3041	9	4843	1	1009	SPBC6B1.09c, SPBC29A10.14, SPAC25G10.04c, SPAC17A5.11, SPCC4E9.01c, SPBC31F10.08
GO:0043157	response to cation stress	1	0.553153	6	3041	9	4843	1	1010	SPAC29A4.16, SPAPB2B4.02, SPAC3F10.02c, SPAC20G4.07c, SPBC713.11c, SPAC1639.02c
GO:0045727	positive regulation of translation	1	0.553153	6	3041	9	4843	1	1011	SPBC336.10c, SPAC1D4.06c, SPBC530.13, SPAC26H5.10c, SPAC25B8.04c, SPAC1B3.04c
GO:0048015	phosphatidylinositol-mediated signaling	1	0.553153	6	3041	9	4843	1	1012	SPBC577.06c, SPBC25H2.03, SPAC1093.03, SPAC1687.09, SPBC30D10.10c, SPAC637.13c
GO:0051494	negative regulation of cytoskeleton organization	1	0.553153	6	3041	9	4843	1	1013	SPBC15D4.10c, SPAC12B10.07, SPCC126.06, SPAC631.01c, SPAC23C4.02, SPAC17H9.11
GO:0071473	cellular response to cation stress	1	0.553153	6	3041	9	4843	1	1014	SPAC29A4.16, SPAPB2B4.02, SPAC3F10.02c, SPAC20G4.07c, SPBC713.11c, SPAC1639.02c
GO:0006470	protein dephosphorylation	1	0.553849	24	3041	38	4843	1	1015	SPCC1223.11, SPBC14F5.13c, SPAC2G11.07c, SPCC4F11.02, SPBC26H8.05c, SPBC15D4.15, SPAC2F7.02c, SPAC1556.03, SPBC609.02, SPAC823.15, SPBC17A3.03c, SPAC1071.12c, SPAC19D5.01, SPBC3F6.01c, SPCC1020.05, SPBC1271.03c, SPAC17A5.09c, SPAC4A8.03c, SPAC11E3.09, SPBC839.07, SPBC776.02c, SPBP8B7.31, SPAC22H10.04, SPBC17A3.06
GO:0006576	cellular biogenic amine metabolic process	1	0.557023	19	3041	30	4843	1	1016	SPBP4H10.05c, SPAC31G5.15, SPBC19G7.02, SPBC16E9.18, SPBC12C2.07c, SPCC4B3.04c, SPAC13G7.12c, SPBC337.16, SPAC22A12.10, SPBC577.14c, SPAC24H6.10c, SPAC922.07c, SPBC16A3.10, SPAC144.04c, SPBC577.06c, SPBC26H8.03, SPAC9.02c, SPAP8A3.07c, SPCC1827.02c
GO:0032787	monocarboxylic acid metabolic process	1	0.561744	42	3041	67	4843	1	1017	SPAC3G9.11c, SPCC1259.09c, SPCC191.02c, SPBC12C2.09c, SPACUNK4.10, SPCC1235.02, SPAC824.07, SPAC1952.09c, SPAC11G7.05c, SPAC4G9.15, SPAC13A11.06, SPBC18H10.02, SPBC3B8.07c, SPBC16E9.16c, SPAC186.08c, SPCC1322.05c, SPAPB1A11.03, SPCC1827.03c, SPAC186.09, SPAC22A12.16, SPAC26F1.04c, SPBC1703.07, SPAC4G9.12, SPAC8E11.04c, SPCC126.10, SPAC926.09c, SPAC644.11c, SPBC12C2.12c, SPBC31F10.02, SPAC922.06, …
GO:0007584	response to nutrient	1	0.562381	14	3041	22	4843	1	1018	SPBC215.04, SPBC32H8.07, SPAC1A6.04c, SPAC23C11.08, SPAC18B11.10, SPBC1652.01, SPAC1556.08c, SPAC2E1P3.02c, SPAC6F12.02, SPCC1753.02c, SPBC649.04, SPAC664.14, SPCPB1C11.01, SPCC74.03c
GO:0031670	cellular response to nutrient	1	0.562381	14	3041	22	4843	1	1019	SPBC215.04, SPBC32H8.07, SPAC1A6.04c, SPAC23C11.08, SPAC18B11.10, SPBC1652.01, SPAC1556.08c, SPAC2E1P3.02c, SPAC6F12.02, SPCC1753.02c, SPBC649.04, SPAC664.14, SPCPB1C11.01, SPCC74.03c
GO:0033692	cellular polysaccharide biosynthetic process	1	0.568021	27	3041	43	4843	1	1020	SPAC27E2.07, SPAC13C5.05c, SPCC1840.02c, SPAC16.01, SPBC32F12.01c, SPAC1527.01, SPAC1006.06, SPBC317.01, SPCC645.07, SPBC342.03, SPAC23H3.11c, SPAC1F7.04, SPAC13G6.12c, SPCC63.04, SPBC1289.01c, SPBC32H8.13c, SPAC17G8.14c, SPCC417.05c, SPBC3E7.12c, SPAC24C9.07c, SPBPJ4664.06, SPAC12B10.11, SPAC1805.01c, SPAC22F8.02c, SPCC1795.03, SPAC1296.01c, SPBC16D10.05
GO:0009311	oligosaccharide metabolic process	1	0.572029	22	3041	35	4843	1	1021	SPAC5D6.06c, SPBC1683.07, SPAC22F8.05, SPAC1B9.02c, SPAC1834.05, SPAC3G6.09c, SPAC19G12.15c, SPCC191.11, SPBC660.07, SPAC30D11.01c, SPAC3C7.05c, SPCC970.02, SPBC1198.07c, SPAC1002.03c, SPAC56F8.06c, SPBC1198.06c, SPACUNK4.16c, SPAC513.05, SPAPB24D3.10c, SPAC8E11.01c, SPAC328.03, SPAC869.07c
GO:0006353	transcription termination, DNA-dependent	1	0.572819	9	3041	14	4843	1	1022	SPBC337.03, SPAC57A10.10c, SPAC19D5.06c, SPCC16C4.03, SPAC6G9.10c, SPCC1259.03, SPBC1198.11c, SPAC3H8.09c, SPAC1783.05
GO:0046519	sphingoid metabolic process	1	0.572819	9	3041	14	4843	1	1023	SPBC3B8.07c, SPAC1A6.09c, SPBC887.15c, SPBC32F12.01c, SPAC19G12.08, SPAC2F3.01, SPAC4A8.07c, SPAC17G8.11c, SPAC869.07c
GO:0007018	microtubule-based movement	1	0.578136	17	3041	27	4843	1	1024	SPAC30C2.02, SPBC428.08c, SPAC27D7.13c, SPBC582.06c, SPAC1805.08, SPAC144.14, SPBC216.02, SPCC11E10.08, SPAC664.10, SPAC458.04c, SPBC15D4.01c, SPBC646.17c, SPAPB1A10.09, SPAC926.07c, SPBC1685.15c, SPAC1093.06c, SPBC2F12.13
GO:0006875	cellular metal ion homeostasis	1	0.580791	30	3041	48	4843	1	1025	SPBC1683.09c, SPAC3F10.02c, SPCC1020.03, SPAC4G8.13c, SPAC1639.02c, SPBC543.10, SPAC977.10, SPAC1142.06, SPAC1F8.03c, SPAC1F7.08, SPAC23C11.14, SPBC839.06, SPBC4F6.09, SPBC21D10.11c, SPBC2G5.06c, SPAC227.13c, SPAC23G3.03, SPAC1F5.08c, SPBC1683.10c, SPAC18B11.04, SPBC947.05c, SPAC1F7.07c, SPCC1795.02c, SPAPB2B4.04c, SPAC23E2.01, SPAC328.07c, SPAC29A4.19c, SPAC31A2.11c, SPAC3A11.09, SPAC23G3.02c
GO:0005975	carbohydrate metabolic process	1	0.587243	154	3041	247	4843	1	1026	SPAC2F3.05c, SPAC26H5.04, SPBC1773.08c, SPAC22A12.11, SPAC1B9.02c, SPAC6F12.02, SPAC19G12.15c, SPAC13A11.06, SPBC1198.14c, SPAC26F1.07, SPBC2D10.05, SPAC30D11.01c, SPBC21H7.06c, SPCC970.02, SPAC1002.03c, SPBC725.11c, SPBC29A10.08, SPBC1703.07, SPACUNK4.16c, SPAC8E11.10, SPAC4G9.12, SPAC144.17c, SPAC8E11.01c, SPAC328.03, SPAC27E2.07, SPBC32F12.01c, SPAC1556.08c, SPBC354.12, SPBC16E9.01c, SPAC977.1…
GO:0051668	localization within membrane	1	0.58841	12	3041	19	4843	1	1027	SPCC1442.15c, SPAC13G7.11, SPCC1235.06, SPAC20G4.07c, SPAC1687.16c, SPBC543.10, SPAC1142.06, SPAC9G1.04, SPAC607.09c, SPAC19A8.04, SPCC1672.12c, SPAC1805.04
GO:0009123	nucleoside monophosphate metabolic process	1	0.591749	20	3041	32	4843	1	1028	SPCC338.14, SPCPB16A4.03c, SPAC4A8.14, SPCC1235.04c, SPCC191.05c, SPBC409.10, SPCC162.11c, SPAC23A1.03, SPCC1753.02c, SPAC6F12.10c, SPBC3D6.06c, SPBC215.04, SPCC569.08c, SPACUNK4.15, SPBC32H8.07, SPAC227.14, SPBC14F5.09c, SPBC106.04, SPAC57A10.12c, SPBC405.01
GO:0072522	purine-containing compound biosynthetic process	1	0.597261	28	3041	45	4843	1	1029	SPCC338.14, SPCPB16A4.03c, SPBC409.10, SPBC1734.13, SPAC222.12c, SPAC23A1.03, SPAC14C4.14, SPCC1753.02c, SPBC106.05c, SPAC22F3.07c, SPAC6F12.10c, SPBC215.04, SPCC569.08c, SPBC32H8.07, SPBC1604.07, SPBC31F10.15c, SPBC1604.11, SPBC29A10.13, SPBC14F5.09c, SPBC30D10.03c, SPBC29A3.10c, SPAC23C4.11, SPAC806.07, SPBC106.04, SPBC13E7.04, SPAC1687.19c, SPAC144.03, SPBC405.01
GO:0016197	endosome transport	1	0.599266	41	3041	66	4843	1	1030	SPCC16A11.08, SPAPB21F2.02, SPAC13F5.04c, SPAC15E1.06, SPBC1604.18c, SPAC17A2.06c, SPBC354.09c, SPAC4G9.13c, SPCPJ732.01, SPAC17G6.05c, SPBC3B9.09, SPAC5D6.07c, SPBC4B4.06, SPBC16C6.02c, SPBC1105.10, SPBC1711.11, SPAC20G8.10c, SPBC21C3.01c, SPAC9E9.14, SPBC13G1.12, SPBC215.14c, SPAC4F8.01, SPAPJ696.01c, SPCC162.06c, SPBC24C6.05, SPBC405.04c, SPAC19B12.10, SPAC607.09c, SPBC651.05c, SPCC794.11c, SP…
GO:0000755	cytogamy	1	0.602079	4	3041	6	4843	1	1031	SPAP7G5.03, SPAC31G5.07, SPAC20G4.02c, SPAC6G9.12
GO:0002097	tRNA wobble base modification	1	0.602079	4	3041	6	4843	1	1032	SPBC19C2.13c, SPBC21D10.11c, SPBC2G5.03, SPBC30B4.06c
GO:0002098	tRNA wobble uridine modification	1	0.602079	4	3041	6	4843	1	1033	SPBC19C2.13c, SPBC21D10.11c, SPBC2G5.03, SPBC30B4.06c
GO:0006012	galactose metabolic process	1	0.602079	4	3041	6	4843	1	1034	SPBPB2B2.13, SPBPB2B2.12c, SPBPB2B2.10c, SPBPB2B2.11
GO:0006022	aminoglycan metabolic process	1	0.602079	4	3041	6	4843	1	1035	SPAC13G6.12c, SPAC13C5.05c, SPAC19G12.03, SPAC1296.01c
GO:0006030	chitin metabolic process	1	0.602079	4	3041	6	4843	1	1036	SPAC13G6.12c, SPAC13C5.05c, SPAC19G12.03, SPAC1296.01c
GO:0006458	'de novo' protein folding	1	0.602079	4	3041	6	4843	1	1037	SPBC25H2.05, SPBC16D10.08c, SPBC1709.05, SPAC4F10.14c
GO:0006467	protein thiol-disulfide exchange	1	0.602079	4	3041	6	4843	1	1038	SPBC4F6.16c, SPBC146.04, SPAC7D4.07c, SPBC12D12.07c
GO:0006560	proline metabolic process	1	0.602079	4	3041	6	4843	1	1039	SPCC70.03c, SPAC17H9.13c, SPBC24C6.04, SPAC821.11
GO:0009051	pentose-phosphate shunt, oxidative branch	1	0.602079	4	3041	6	4843	1	1040	SPCC794.01c, SPCC16C4.10, SPAC24H6.04, SPAC3C7.13c
GO:0016180	snRNA processing	1	0.602079	4	3041	6	4843	1	1041	SPBC29A10.10c, SPAC6G9.10c, SPAC1782.08c, SPCC1739.07
GO:0019856	pyrimidine base biosynthetic process	1	0.602079	4	3041	6	4843	1	1042	SPAC16.03c, SPAC57A10.12c, SPAC22G7.06c, SPBC725.15
GO:0030422	production of siRNA involved in RNA interference	1	0.602079	4	3041	6	4843	1	1043	SPAC13G7.07, SPCC736.11, SPBC428.08c, SPAC140.03
GO:0031050	dsRNA fragmentation	1	0.602079	4	3041	6	4843	1	1044	SPAC13G7.07, SPCC736.11, SPBC428.08c, SPAC140.03
GO:0032220	plasma membrane fusion involved in cytogamy	1	0.602079	4	3041	6	4843	1	1045	SPAP7G5.03, SPAC31G5.07, SPAC20G4.02c, SPAC6G9.12
GO:0032312	regulation of ARF GTPase activity	1	0.602079	4	3041	6	4843	1	1046	SPCC622.14, SPBC17G9.08c, SPAC26A3.10, SPAC824.09c
GO:0034204	lipid translocation	1	0.602079	4	3041	6	4843	1	1047	SPAC821.13c, SPAC17G6.02c, SPAC4F10.16c, SPAC24B11.12c
GO:0043091	L-arginine import	1	0.602079	4	3041	6	4843	1	1048	SPAC19E9.03, SPAC22F3.13, SPBC30D10.10c, SPAC869.11
GO:0043092	L-amino acid import	1	0.602079	4	3041	6	4843	1	1049	SPAC19E9.03, SPAC22F3.13, SPBC30D10.10c, SPAC869.11
GO:0043331	response to dsRNA	1	0.602079	4	3041	6	4843	1	1050	SPAC13G7.07, SPCC736.11, SPBC428.08c, SPAC140.03
GO:0045026	plasma membrane fusion	1	0.602079	4	3041	6	4843	1	1051	SPAP7G5.03, SPAC31G5.07, SPAC20G4.02c, SPAC6G9.12
GO:0045041	protein import into mitochondrial intermembrane space	1	0.602079	4	3041	6	4843	1	1052	SPBC543.09, SPAC29B12.12, SPBC13E7.11, SPBC3B9.05
GO:0045144	meiotic sister chromatid segregation	1	0.602079	4	3041	6	4843	1	1053	SPBP35G2.03c, SPBC29A10.14, SPAC25G10.04c, SPAC17A5.11
GO:0046655	folic acid metabolic process	1	0.602079	4	3041	6	4843	1	1054	SPBC2G2.08, SPBC19G7.02, SPBC839.16, SPBC1711.04
GO:0046656	folic acid biosynthetic process	1	0.602079	4	3041	6	4843	1	1055	SPBC2G2.08, SPBC19G7.02, SPBC839.16, SPBC1711.04
GO:0051182	coenzyme transport	1	0.602079	4	3041	6	4843	1	1056	SPAC12B10.09, SPBC2G2.01c, SPAPB17E12.12c, SPBC21B10.09
GO:0070880	fungal-type cell wall beta-glucan biosynthetic process	1	0.602079	4	3041	6	4843	1	1057	SPAC1006.06, SPAC12B10.11, SPBC1289.01c, SPBC342.03
GO:0070918	production of small RNA involved in gene silencing by RNA	1	0.602079	4	3041	6	4843	1	1058	SPAC13G7.07, SPCC736.11, SPBC428.08c, SPAC140.03
GO:0071359	cellular response to dsRNA	1	0.602079	4	3041	6	4843	1	1059	SPAC13G7.07, SPCC736.11, SPBC428.08c, SPAC140.03
GO:0044262	cellular carbohydrate metabolic process	1	0.607267	148	3041	238	4843	1	1060	SPAC2F3.05c, SPAC26H5.04, SPBC1773.08c, SPAC22A12.11, SPAC1B9.02c, SPAC6F12.02, SPAC19G12.15c, SPAC13A11.06, SPBC1198.14c, SPAC26F1.07, SPBC2D10.05, SPAC30D11.01c, SPBC21H7.06c, SPCC970.02, SPAC1002.03c, SPBC29A10.08, SPBC1703.07, SPACUNK4.16c, SPAC8E11.10, SPAC4G9.12, SPAC144.17c, SPAC8E11.01c, SPAC328.03, SPAC27E2.07, SPBC32F12.01c, SPBC354.12, SPAC977.16c, SPBC13G1.02, SPCC645.07, SPBC342.03, …
GO:0006006	glucose metabolic process	1	0.608175	31	3041	50	4843	1	1061	SPCC794.01c, SPCC1840.05c, SPCC13B11.01, SPACUNK4.10, SPAC3C7.13c, SPBP23A10.03c, SPAC26H5.04, SPAC13C5.05c, SPAC24H6.04, SPBC354.12, SPBC29A3.03c, SPAC6F12.02, SPAC1687.21, SPBC1815.01, SPAC13A11.06, SPBPB21E7.01c, SPCC16C4.10, SPCC1620.13, SPAC3H1.14, SPCC1020.06c, SPAC12B10.13, SPAPB17E12.14c, SPCC24B10.21, SPAC732.02c, SPAC5H10.06c, SPAC343.04c, SPCC1259.12c, SPBC1773.17c, SPAC1805.01c, SPBC1…
GO:0031137	regulation of conjugation with cellular fusion	1	0.608175	31	3041	50	4843	1	1062	SPAC2F7.11, SPAC1F8.05, SPAC1A6.04c, SPAC22F3.12c, SPAC29B12.06c, SPAC13G7.13c, SPAC27E2.09, SPAC1B9.02c, SPBP8B7.30c, SPAC6F12.02, SPAC22E12.14c, SPCC74.06, SPAC1486.10, SPBC32H8.07, SPAC31G5.11, SPAC18B11.04, SPAPB2B4.03, SPBC646.13, SPBC29B5.02c, SPAC1834.08, SPBC776.09, SPAC56F8.16, SPAC7D4.04, SPAC57A10.10c, SPAC144.13c, SPCC1020.09, SPBC1D7.05, SPAC25B8.13c, SPBC30D10.10c, SPAC821.07c, SPAC…
GO:0046999	regulation of conjugation	1	0.608175	31	3041	50	4843	1	1063	SPAC2F7.11, SPAC1F8.05, SPAC1A6.04c, SPAC22F3.12c, SPAC29B12.06c, SPAC13G7.13c, SPAC27E2.09, SPAC1B9.02c, SPBP8B7.30c, SPAC6F12.02, SPAC22E12.14c, SPCC74.06, SPAC1486.10, SPBC32H8.07, SPAC31G5.11, SPAC18B11.04, SPAPB2B4.03, SPBC646.13, SPBC29B5.02c, SPAC1834.08, SPBC776.09, SPAC56F8.16, SPAC7D4.04, SPAC57A10.10c, SPAC144.13c, SPCC1020.09, SPBC1D7.05, SPAC25B8.13c, SPBC30D10.10c, SPAC821.07c, SPAC…
GO:0006672	ceramide metabolic process	1	0.609456	7	3041	11	4843	1	1064	SPAC1A6.09c, SPAC2F3.01, SPAC17G8.11c, SPBC887.15c, SPBC32F12.01c, SPAC869.07c, SPAC19G12.08
GO:0010962	regulation of glucan biosynthetic process	1	0.609456	7	3041	11	4843	1	1065	SPAC1F7.04, SPAC1006.06, SPAC1805.01c, SPBC1289.01c, SPAC16.01, SPCC645.07, SPAC17G8.14c
GO:0032881	regulation of polysaccharide metabolic process	1	0.609456	7	3041	11	4843	1	1066	SPAC1F7.04, SPAC1006.06, SPAC1805.01c, SPBC1289.01c, SPAC16.01, SPCC645.07, SPAC17G8.14c
GO:0032885	regulation of polysaccharide biosynthetic process	1	0.609456	7	3041	11	4843	1	1067	SPAC1F7.04, SPAC1006.06, SPAC1805.01c, SPBC1289.01c, SPAC16.01, SPCC645.07, SPAC17G8.14c
GO:0034243	regulation of transcription elongation from RNA polymerase II promoter	1	0.609456	7	3041	11	4843	1	1068	SPBC1861.07, SPCC645.13, SPCC16C4.03, SPCC1223.10c, SPBC21C3.16c, SPBP23A10.14c, SPBC106.12c
GO:0035335	peptidyl-tyrosine dephosphorylation	1	0.609456	7	3041	11	4843	1	1069	SPAC11E3.09, SPBC839.07, SPBC17A3.03c, SPAC19D5.01, SPAC1071.12c, SPBP8B7.31, SPBC17A3.06
GO:0043090	amino acid import	1	0.609456	7	3041	11	4843	1	1070	SPBC3E7.06c, SPAC19E9.03, SPBC1685.07c, SPAC22F3.13, SPBC12C2.13c, SPBC30D10.10c, SPAC869.11
GO:0070071	proton-transporting two-sector ATPase complex assembly	1	0.609456	7	3041	11	4843	1	1071	SPBC3H7.12, SPAC31A2.06, SPBP23A10.02, SPBC1105.10, SPAC9.12c, SPAC3A12.12, SPCC320.12
GO:0071214	cellular response to abiotic stimulus	1	0.614748	26	3041	42	4843	1	1072	SPCC1223.11, SPAC2G11.07c, SPAC1A6.04c, SPCC338.05c, SPAC3F10.02c, SPCC4F11.02, SPBC12C2.12c, SPAC20G4.07c, SPAC1639.02c, SPAC26A3.02, SPCC330.01c, SPCC330.02, SPBC32F12.03c, SPAC589.08c, SPBC713.11c, SPBC660.07, SPAC29A4.16, SPAPB2B4.02, SPBC646.13, SPBC1289.01c, SPBC16E9.06c, SPAC11E3.04c, SPBC16H5.11c, SPCC24B10.08c, SPCC1183.09c, SPBC30D10.10c
GO:0007007	inner mitochondrial membrane organization	1	0.618841	10	3041	16	4843	1	1073	SPAC13G7.11, SPBC27B12.10c, SPAC1782.06c, SPBC3E7.05c, SPBP23A10.16, SPAC9G1.04, SPAC17C9.09c, SPAC6B12.12, SPAC13G6.04, SPAC823.13c
GO:0001510	RNA methylation	1	0.623776	21	3041	34	4843	1	1074	SPAC22G7.07c, SPCC18.13, SPBC16D10.02, SPAPB18E9.01, SPAC4G8.06c, SPAC26A3.06, SPAC4G8.07c, SPBC2D10.10c, SPBC1347.13c, SPBC336.05c, SPAC1805.03c, SPBC800.08, SPBC25D12.05, SPBC2G2.15c, SPAC9G1.12, SPAC23C4.17, SPAC13D6.03c, SPCC663.10, SPAC25B8.15c, SPBC19C7.08c, SPAC2C4.06c
GO:0006970	response to osmotic stress	1	0.623776	21	3041	34	4843	1	1075	SPCC1223.11, SPAC2G11.07c, SPAC1A6.04c, SPAC3F10.02c, SPCC4F11.02, SPBC12C2.12c, SPAC20G4.07c, SPAC1639.02c, SPAC20G4.03c, SPBC32F12.03c, SPAC589.08c, SPBC713.11c, SPBC660.07, SPAC29A4.16, SPAPB2B4.02, SPBC646.13, SPBC1289.01c, SPBC16H5.11c, SPCC24B10.08c, SPCC1183.09c, SPBC30D10.10c
GO:0044092	negative regulation of molecular function	1	0.623776	21	3041	34	4843	1	1076	SPCC70.02c, SPCC1223.11, SPAC2G11.07c, SPAC15E1.10, SPAC19G12.13c, SPAC19E9.03, SPCC4F11.02, SPAC17A2.13c, SPCC736.15, SPAC29B12.03, SPCC1795.01c, SPAC17A5.09c, SPBC20F10.06, SPAC7D4.02c, SPBC577.14c, SPBC32F12.09, SPAC140.03, SPCC338.12, SPAC27D7.03c, SPAC144.13c, SPAC5D6.08c
GO:0006733	oxidoreduction coenzyme metabolic process	1	0.624753	29	3041	47	4843	1	1077	SPCC794.01c, SPBC337.15c, SPCC13B11.01, SPBC146.12, SPAC1805.16c, SPAC3C7.13c, SPBC115.03, SPAC3A11.07, SPCC4G3.04c, SPBC365.20c, SPBC1778.03c, SPBP22H7.06, SPBC2D10.18, SPAC19G12.11, SPAC24H6.04, SPAC8F11.09c, SPCC16C4.10, SPAC1B1.02c, SPAC20G8.04c, SPCC1020.06c, SPAC56F8.04c, SPAC6G10.08, SPBPJ4664.01, SPAC23D3.04c, SPBC1683.06c, SPCC1223.03c, SPAC26H5.09c, SPCC24B10.02c, SPBC1347.09
GO:0051254	positive regulation of RNA metabolic process	1	0.627604	37	3041	60	4843	1	1078	SPBC29B5.01, SPAC19E9.03, SPBC83.17, SPCC1682.13, SPBC19C2.09, SPBC1652.01, SPAC3G6.01, SPAC6F12.02, SPBP23A10.14c, SPCC1620.14c, SPCC24B10.12, SPAC57A10.09c, SPCC1223.10c, SPBC32H8.11, SPBC2D10.06, SPBC1105.14, SPAC21E11.03c, SPAC56F8.16, SPBP22H7.05c, SPAC1071.06, SPAC22F3.02, SPCC4B3.07, SPBC2F12.09c, SPAC2F7.08c, SPCC1223.13, SPCC306.05c, SPBC1734.15, SPCC1494.10, SPAC1486.10, SPBC30B4.08, SP…
GO:0007155	cell adhesion	1	0.628136	13	3041	21	4843	1	1079	SPCC188.09c, SPBC106.08c, SPBPJ4664.02, SPBC1348.08c, SPBC1289.15, SPBC359.04c, SPAC1F8.06, SPAPB2C8.01, SPAC186.01, SPAC2F7.08c, SPCC1223.13, SPCC1494.10, SPAP11E10.02c
GO:0019319	hexose biosynthetic process	1	0.628136	13	3041	21	4843	1	1080	SPAC3H1.14, SPACUNK4.10, SPBP23A10.03c, SPAC26H5.04, SPAC12B10.13, SPCC24B10.21, SPAC343.04c, SPCC1259.12c, SPBC29A3.03c, SPAC6F12.02, SPBC1773.17c, SPBC106.13, SPBC13G1.02
GO:0022610	biological adhesion	1	0.628136	13	3041	21	4843	1	1081	SPCC188.09c, SPBC106.08c, SPBPJ4664.02, SPBC1348.08c, SPBC1289.15, SPBC359.04c, SPAC1F8.06, SPAPB2C8.01, SPAC186.01, SPAC2F7.08c, SPCC1223.13, SPCC1494.10, SPAP11E10.02c
GO:0046128	purine ribonucleoside metabolic process	1	0.628136	13	3041	21	4843	1	1082	SPCC338.14, SPBC651.02, SPAC4G8.06c, SPCC4G3.02, SPBC1683.02, SPBC30D10.03c, SPAC25B8.15c, SPAC13G6.14, SPAC1687.19c, SPAC23A1.03, SPBC19C7.08c, SPCC1020.08, SPAC144.03
GO:0051278	fungal-type cell wall polysaccharide biosynthetic process	1	0.628136	13	3041	21	4843	1	1083	SPAC1F7.04, SPAC13G6.12c, SPBC1289.01c, SPCC1840.02c, SPBC32F12.01c, SPAC17G8.14c, SPCC417.05c, SPBC3E7.12c, SPAC24C9.07c, SPAC1006.06, SPAC12B10.11, SPCC645.07, SPBC342.03
GO:0006073	cellular glucan metabolic process	1	0.633376	24	3041	39	4843	1	1084	SPBC1105.05, SPAC11E3.13c, SPCC1840.02c, SPBC646.06c, SPAC16.01, SPBC14C8.05c, SPAC1527.01, SPAC1006.06, SPCC645.07, SPBC342.03, SPAC23H3.11c, SPBC2D10.05, SPAC1F7.04, SPAC26H5.08c, SPCC63.04, SPBC1289.01c, SPBC32H8.13c, SPAC17G8.14c, SPBC29A10.08, SPAC24C9.07c, SPBPJ4664.06, SPAC1805.01c, SPAC12B10.11, SPBC16D10.05
GO:0044042	glucan metabolic process	1	0.633376	24	3041	39	4843	1	1085	SPBC1105.05, SPAC11E3.13c, SPCC1840.02c, SPBC646.06c, SPAC16.01, SPBC14C8.05c, SPAC1527.01, SPAC1006.06, SPCC645.07, SPBC342.03, SPAC23H3.11c, SPBC2D10.05, SPAC1F7.04, SPAC26H5.08c, SPCC63.04, SPBC1289.01c, SPBC32H8.13c, SPAC17G8.14c, SPBC29A10.08, SPAC24C9.07c, SPBPJ4664.06, SPAC1805.01c, SPAC12B10.11, SPBC16D10.05
GO:0000271	polysaccharide biosynthetic process	1	0.64226	27	3041	44	4843	1	1086	SPAC27E2.07, SPAC13C5.05c, SPCC1840.02c, SPAC16.01, SPBC32F12.01c, SPAC1527.01, SPAC1006.06, SPBC317.01, SPCC645.07, SPBC342.03, SPAC23H3.11c, SPAC1F7.04, SPAC13G6.12c, SPCC63.04, SPBC1289.01c, SPBC32H8.13c, SPAC17G8.14c, SPCC417.05c, SPBC3E7.12c, SPAC24C9.07c, SPBPJ4664.06, SPAC12B10.11, SPAC1805.01c, SPAC22F8.02c, SPCC1795.03, SPAC1296.01c, SPBC16D10.05
GO:0010382	cellular cell wall macromolecule metabolic process	1	0.64226	27	3041	44	4843	1	1087	SPBC1105.05, SPAC6G9.12, SPAC11E3.13c, SPBC1773.08c, SPAC13C5.05c, SPCC1840.02c, SPBC32F12.01c, SPAC1006.06, SPCC645.07, SPBC342.03, SPBC2D10.05, SPAC1F7.04, SPAC26H5.08c, SPAC13G6.12c, SPCC777.07, SPBC16H5.09c, SPBC1289.01c, SPBPB2B2.11, SPAC17G8.14c, SPCC417.05c, SPBC3E7.12c, SPAC24C9.07c, SPBC32H8.08c, SPAC12B10.11, SPCC1795.03, SPAC1296.01c, SPBC16D10.05
GO:0032879	regulation of localization	1	0.64226	27	3041	44	4843	1	1088	SPBP35G2.05c, SPBC887.02, SPAC19E9.03, SPBC428.17c, SPBC405.04c, SPBC646.08c, SPBC1709.10c, SPBC24C6.10c, SPBC1347.06c, SPBP8B7.11, SPAC1B3.11c, SPBC19C7.11, SPAC1751.01c, SPAC1F7.04, SPCC1020.10, SPAC22F3.13, SPAC589.06c, SPAC23E2.01, SPAC328.07c, SPBP8B7.21, SPAC1805.05, SPAC1635.01, SPAC56F8.08, SPBC16H5.04, SPAC23C4.08, SPCC285.15c, SPBC30D10.10c
GO:0032784	regulation of transcription elongation, DNA-dependent	1	0.655457	8	3041	13	4843	1	1089	SPCC16C4.03, SPAC20H4.03c, SPCC1223.10c, SPBC106.12c, SPBC1861.07, SPCC645.13, SPBC21C3.16c, SPBP23A10.14c
GO:0042176	regulation of protein catabolic process	1	0.655457	8	3041	13	4843	1	1090	SPAC637.10c, SPBC20F10.06, SPAC26A3.16, SPBC2D10.12, SPAC144.13c, SPCC1795.01c, SPBC6B1.08c, SPBC646.09c
GO:0051340	regulation of ligase activity	1	0.655457	8	3041	13	4843	1	1091	SPBC1198.12, SPAC5D6.08c, SPAC144.13c, SPCC1795.01c, SPBC839.03c, SPCC737.06c, SPBC20F10.06, SPAC19A8.10
GO:0060341	regulation of cellular localization	1	0.655457	8	3041	13	4843	1	1092	SPAC1F7.04, SPAC22F3.13, SPBC428.17c, SPBP8B7.21, SPAC56F8.08, SPAC23C4.08, SPBP8B7.11, SPCC285.15c
GO:0023052	signaling	1	0.656474	233	3041	376	4843	1	1093	SPCC1223.11, SPBC16A3.08c, SPAC1D4.13, SPAC19E9.03, SPBC26H8.05c, SPAC22F3.12c, SPBC27B12.04c, SPAC4G8.13c, SPAC23C4.12, SPBPJ4664.03, SPBC839.02, SPBC428.08c, SPAC29A4.11, SPAC1B9.02c, SPBC25H2.03, SPAC30.01c, SPCC1753.02c, SPBC1347.06c, SPBC30B4.01c, SPBC1271.03c, SPAC13G6.15c, SPCC4G3.08, SPAC22G7.08, SPCC622.08c, SPAC6G9.04, SPBC577.06c, SPAC26A3.10, SPAC1952.16, SPCC4B3.07, SPBC21C3.18, SPBC…
GO:0006544	glycine metabolic process	1	0.658014	5	3041	8	4843	1	1094	SPAC24C9.12c, SPAC18G6.04c, SPAC13G6.06c, SPAC31G5.14, SPAC23H3.09c
GO:0006570	tyrosine metabolic process	1	0.658014	5	3041	8	4843	1	1095	SPBC19G7.02, SPCC1494.04c, SPAC24H6.10c, SPBC21C3.09c, SPAP8A3.07c
GO:0006580	ethanolamine metabolic process	1	0.658014	5	3041	8	4843	1	1096	SPBC577.06c, SPAC31G5.15, SPAC22A12.10, SPBC16E9.18, SPBC16A3.10
GO:0006621	protein retention in ER lumen	1	0.658014	5	3041	8	4843	1	1097	SPAC1D4.05c, SPAC959.05c, SPAC22E12.05c, SPCC1840.08c, SPBP8B7.22
GO:0006646	phosphatidylethanolamine biosynthetic process	1	0.658014	5	3041	8	4843	1	1098	SPBC577.06c, SPAC31G5.15, SPAC22A12.10, SPBC16E9.18, SPBC16A3.10
GO:0006893	Golgi to plasma membrane transport	1	0.658014	5	3041	8	4843	1	1099	SPAC24H6.13, SPAC6G9.12, SPBC31F10.16, SPAC1F3.03, SPBC24C6.08c
GO:0010981	regulation of cell wall macromolecule metabolic process	1	0.658014	5	3041	8	4843	1	1100	SPAC1F7.04, SPAC1006.06, SPBC1289.01c, SPCC645.07, SPAC17G8.14c
GO:0014070	response to organic cyclic compound	1	0.658014	5	3041	8	4843	1	1101	SPBC646.09c, SPBC3F6.03, SPBC365.13c, SPBC609.04, SPAC1783.07c
GO:0014074	response to purine-containing compound	1	0.658014	5	3041	8	4843	1	1102	SPBC646.09c, SPBC3F6.03, SPBC365.13c, SPBC609.04, SPAC1783.07c
GO:0031000	response to caffeine	1	0.658014	5	3041	8	4843	1	1103	SPBC646.09c, SPBC3F6.03, SPBC365.13c, SPBC609.04, SPAC1783.07c
GO:0043279	response to alkaloid	1	0.658014	5	3041	8	4843	1	1104	SPBC646.09c, SPBC3F6.03, SPBC365.13c, SPBC609.04, SPAC1783.07c
GO:0046335	ethanolamine biosynthetic process	1	0.658014	5	3041	8	4843	1	1105	SPBC577.06c, SPAC31G5.15, SPAC22A12.10, SPBC16E9.18, SPBC16A3.10
GO:0046337	phosphatidylethanolamine metabolic process	1	0.658014	5	3041	8	4843	1	1106	SPBC577.06c, SPAC31G5.15, SPAC22A12.10, SPBC16E9.18, SPBC16A3.10
GO:0070828	heterochromatin organization	1	0.658014	5	3041	8	4843	1	1107	SPAC25H1.06, SPCC622.16c, SPBC29A10.03c, SPAC26H5.03, SPBC428.08c
GO:0071312	cellular response to alkaloid	1	0.658014	5	3041	8	4843	1	1108	SPBC646.09c, SPBC3F6.03, SPBC365.13c, SPBC609.04, SPAC1783.07c
GO:0071313	cellular response to caffeine	1	0.658014	5	3041	8	4843	1	1109	SPBC646.09c, SPBC3F6.03, SPBC365.13c, SPBC609.04, SPAC1783.07c
GO:0071407	cellular response to organic cyclic compound	1	0.658014	5	3041	8	4843	1	1110	SPBC646.09c, SPBC3F6.03, SPBC365.13c, SPBC609.04, SPAC1783.07c
GO:0071415	cellular response to purine-containing compound	1	0.658014	5	3041	8	4843	1	1111	SPBC646.09c, SPBC3F6.03, SPBC365.13c, SPBC609.04, SPAC1783.07c
GO:0071804	cellular potassium ion transport	1	0.658014	5	3041	8	4843	1	1112	SPAC23H3.12c, SPAC8C9.12c, SPAC3F10.02c, SPAC3A11.09, SPAC1639.02c
GO:0071805	potassium ion transmembrane transport	1	0.658014	5	3041	8	4843	1	1113	SPAC23H3.12c, SPAC8C9.12c, SPAC3F10.02c, SPAC3A11.09, SPAC1639.02c
GO:0006879	cellular iron ion homeostasis	1	0.663336	14	3041	23	4843	1	1114	SPBC1683.10c, SPBC1683.09c, SPBC947.05c, SPCC1020.03, SPAC1F7.07c, SPAC23E2.01, SPAC31A2.11c, SPAC1F8.03c, SPAC1F7.08, SPBC4F6.09, SPBC21D10.11c, SPAC227.13c, SPAC23G3.02c, SPAC23G3.03
GO:0055072	iron ion homeostasis	1	0.663336	14	3041	23	4843	1	1115	SPBC1683.10c, SPBC1683.09c, SPBC947.05c, SPCC1020.03, SPAC1F7.07c, SPAC23E2.01, SPAC31A2.11c, SPAC1F8.03c, SPAC1F7.08, SPBC4F6.09, SPBC21D10.11c, SPAC227.13c, SPAC23G3.02c, SPAC23G3.03
GO:0009124	nucleoside monophosphate biosynthetic process	1	0.668878	17	3041	28	4843	1	1116	SPCC338.14, SPCPB16A4.03c, SPAC4A8.14, SPBC409.10, SPCC162.11c, SPAC23A1.03, SPCC1753.02c, SPAC6F12.10c, SPBC3D6.06c, SPBC215.04, SPBC32H8.07, SPCC569.08c, SPAC227.14, SPBC14F5.09c, SPBC106.04, SPAC57A10.12c, SPBC405.01
GO:0071966	fungal-type cell wall polysaccharide metabolic process	1	0.668878	17	3041	28	4843	1	1117	SPBC1105.05, SPCC1840.02c, SPBC32F12.01c, SPAC1006.06, SPCC645.07, SPBC342.03, SPAC19G12.03, SPAC1F7.04, SPAC26H5.08c, SPBC2D10.05, SPAC13G6.12c, SPBC1289.01c, SPAC17G8.14c, SPCC417.05c, SPBC3E7.12c, SPAC24C9.07c, SPAC12B10.11
GO:0016050	vesicle organization	1	0.674654	20	3041	33	4843	1	1118	SPBC215.14c, SPBC13G1.12, SPAC4F8.01, SPBC19F8.03c, SPBC405.04c, SPBC1604.18c, SPAC10F6.14c, SPBC651.05c, SPAC11H11.01, SPAC3H1.14, SPBC354.14c, SPAC1B3.07c, SPAC17G6.08, SPBC1734.08, SPBC3B9.09, SPBC4B4.06, SPCC594.06c, SPAPYUK71.03c, SPAC19A8.05c, SPAC9E9.14
GO:0043086	negative regulation of catalytic activity	1	0.674654	20	3041	33	4843	1	1119	SPCC70.02c, SPCC1223.11, SPAC2G11.07c, SPAC15E1.10, SPAC19G12.13c, SPCC4F11.02, SPAC17A2.13c, SPCC736.15, SPAC29B12.03, SPCC1795.01c, SPAC17A5.09c, SPBC20F10.06, SPAC7D4.02c, SPBC577.14c, SPBC32F12.09, SPAC140.03, SPAC27D7.03c, SPAC144.13c, SPAC5D6.08c, SPCC338.12
GO:0043900	regulation of multi-organism process	1	0.674733	31	3041	51	4843	1	1120	SPAC2F7.11, SPAC1F8.05, SPAC1A6.04c, SPAC22F3.12c, SPAC29B12.06c, SPAC13G7.13c, SPAC27E2.09, SPAC1B9.02c, SPBP8B7.30c, SPAC6F12.02, SPAC22E12.14c, SPCC74.06, SPAC1486.10, SPBC32H8.07, SPAC31G5.11, SPAC18B11.04, SPAPB2B4.03, SPBC646.13, SPBC29B5.02c, SPAC1834.08, SPBC776.09, SPAC56F8.16, SPAC7D4.04, SPAC57A10.10c, SPAC144.13c, SPCC1020.09, SPBC1D7.05, SPAC25B8.13c, SPBC30D10.10c, SPAC821.07c, SPAC…
GO:0007165	signal transduction	1	0.686664	231	3041	374	4843	1	1121	SPCC1223.11, SPBC16A3.08c, SPAC1D4.13, SPAC19E9.03, SPBC26H8.05c, SPAC22F3.12c, SPBC27B12.04c, SPAC4G8.13c, SPAC23C4.12, SPBPJ4664.03, SPBC839.02, SPBC428.08c, SPAC29A4.11, SPAC1B9.02c, SPBC25H2.03, SPAC30.01c, SPCC1753.02c, SPBC1347.06c, SPBC30B4.01c, SPBC1271.03c, SPAC13G6.15c, SPCC4G3.08, SPAC22G7.08, SPCC622.08c, SPAC6G9.04, SPBC577.06c, SPAC26A3.10, SPAC1952.16, SPCC4B3.07, SPBC21C3.18, SPBC…
GO:0000011	vacuole inheritance	1	0.687726	2	3041	3	4843	1	1122	SPBC354.14c, SPBC25H2.03
GO:0000019	regulation of mitotic recombination	1	0.687726	2	3041	3	4843	1	1123	SPAC1687.05, SPBC216.06c
GO:0000209	protein polyubiquitination	1	0.687726	2	3041	3	4843	1	1124	SPAC11E3.04c, SPCC338.05c
GO:0000461	endonucleolytic cleavage to generate mature 3'-end of SSU-rRNA from (SSU-rRNA, 5.8S rRNA, LSU-rRNA)	1	0.687726	2	3041	3	4843	1	1125	SPAPJ698.02c, SPBC685.06
GO:0000965	mitochondrial RNA 3'-end processing	1	0.687726	2	3041	3	4843	1	1126	SPCC1322.01, SPAC637.11
GO:0002143	tRNA wobble position uridine thiolation	1	0.687726	2	3041	3	4843	1	1127	SPBC19C2.13c, SPBC2G5.03
GO:0005977	glycogen metabolic process	1	0.687726	2	3041	3	4843	1	1128	SPAC1805.01c, SPBC14C8.05c
GO:0006015	5-phosphoribose 1-diphosphate biosynthetic process	1	0.687726	2	3041	3	4843	1	1129	SPAC4A8.14, SPBC3D6.06c
GO:0006108	malate metabolic process	1	0.687726	2	3041	3	4843	1	1130	SPCC306.08c, SPAC750.08c
GO:0006112	energy reserve metabolic process	1	0.687726	2	3041	3	4843	1	1131	SPAC1805.01c, SPBC14C8.05c
GO:0006154	adenosine catabolic process	1	0.687726	2	3041	3	4843	1	1132	SPCC4G3.02, SPBC1683.02
GO:0006266	DNA ligation	1	0.687726	2	3041	3	4843	1	1133	SPCC1183.05c, SPBC713.06
GO:0006285	base-excision repair, AP site formation	1	0.687726	2	3041	3	4843	1	1134	SPBC23G7.11, SPAPB24D3.04c
GO:0006729	tetrahydrobiopterin biosynthetic process	1	0.687726	2	3041	3	4843	1	1135	SPBC30D10.05c, SPAC27D7.04
GO:0006751	glutathione catabolic process	1	0.687726	2	3041	3	4843	1	1136	SPBC1198.08, SPAC56E4.06c
GO:0007038	endocytosed protein transport to vacuole	1	0.687726	2	3041	3	4843	1	1137	SPAC2F3.01, SPAC17G8.11c
GO:0008216	spermidine metabolic process	1	0.687726	2	3041	3	4843	1	1138	SPBP4H10.05c, SPBC12C2.07c
GO:0008277	regulation of G-protein coupled receptor protein signaling pathway	1	0.687726	2	3041	3	4843	1	1139	SPCC1020.09, SPAC22F3.12c
GO:0009095	aromatic amino acid family biosynthetic process, prephenate pathway	1	0.687726	2	3041	3	4843	1	1140	SPCC1494.04c, SPBC30D10.16
GO:0009264	deoxyribonucleotide catabolic process	1	0.687726	2	3041	3	4843	1	1141	SPCC830.10, SPCC191.05c
GO:0010506	regulation of autophagy	1	0.687726	2	3041	3	4843	1	1142	SPCC63.08c, SPBC18H10.19
GO:0010821	regulation of mitochondrion organization	1	0.687726	2	3041	3	4843	1	1143	SPAC25B8.04c, SPAC1B3.04c
GO:0010822	positive regulation of mitochondrion organization	1	0.687726	2	3041	3	4843	1	1144	SPAC25B8.04c, SPAC1B3.04c
GO:0010848	regulation of chromatin disassembly	1	0.687726	2	3041	3	4843	1	1145	SPBC29B5.01, SPAC21E11.03c
GO:0010921	regulation of phosphatase activity	1	0.687726	2	3041	3	4843	1	1146	SPAC17A5.09c, SPAC6F6.01
GO:0010951	negative regulation of endopeptidase activity	1	0.687726	2	3041	3	4843	1	1147	SPCC338.12, SPAC15E1.10
GO:0010969	regulation of pheromone-dependent signal transduction involved in conjugation with cellular fusion	1	0.687726	2	3041	3	4843	1	1148	SPCC1020.09, SPAC22F3.12c
GO:0015824	proline transport	1	0.687726	2	3041	3	4843	1	1149	SPAP7G5.06, SPAC869.10c
GO:0015956	bis(5'-nucleosidyl) oligophosphate metabolic process	1	0.687726	2	3041	3	4843	1	1150	SPBC651.02, SPAC13G6.14
GO:0015959	diadenosine polyphosphate metabolic process	1	0.687726	2	3041	3	4843	1	1151	SPBC651.02, SPAC13G6.14
GO:0017157	regulation of exocytosis	1	0.687726	2	3041	3	4843	1	1152	SPAC56F8.08, SPAC23C4.08
GO:0019302	D-ribose biosynthetic process	1	0.687726	2	3041	3	4843	1	1153	SPAC4A8.14, SPBC3D6.06c
GO:0019322	pentose biosynthetic process	1	0.687726	2	3041	3	4843	1	1154	SPAC4A8.14, SPBC3D6.06c
GO:0019418	sulfide oxidation	1	0.687726	2	3041	3	4843	1	1155	SPBC2D10.18, SPBPJ4664.01
GO:0019541	propionate metabolic process	1	0.687726	2	3041	3	4843	1	1156	SPAC922.03, SPBC1683.11c
GO:0019693	ribose phosphate metabolic process	1	0.687726	2	3041	3	4843	1	1157	SPAC4A8.14, SPBC3D6.06c
GO:0030846	termination of RNA polymerase II transcription, poly(A)-coupled	1	0.687726	2	3041	3	4843	1	1158	SPBC337.03, SPAC19D5.06c
GO:0030951	establishment or maintenance of microtubule cytoskeleton polarity	1	0.687726	2	3041	3	4843	1	1159	SPBC15D4.10c, SPAC664.10
GO:0031114	regulation of microtubule depolymerization	1	0.687726	2	3041	3	4843	1	1160	SPBC1685.15c, SPBC2F12.13
GO:0031330	negative regulation of cellular catabolic process	1	0.687726	2	3041	3	4843	1	1161	SPCC1795.01c, SPBC20F10.06
GO:0031860	telomeric 3' overhang formation	1	0.687726	2	3041	3	4843	1	1162	SPBC1778.02, SPAC16A10.07c
GO:0031990	mRNA export from nucleus in response to heat stress	1	0.687726	2	3041	3	4843	1	1163	SPBC29B5.01, SPBC3E7.02c
GO:0032055	negative regulation of translation in response to stress	1	0.687726	2	3041	3	4843	1	1164	SPAC222.07c, SPAC20G4.03c
GO:0032057	negative regulation of translational initiation in response to stress	1	0.687726	2	3041	3	4843	1	1165	SPAC222.07c, SPAC20G4.03c
GO:0032447	protein urmylation	1	0.687726	2	3041	3	4843	1	1166	SPBC19C2.13c, SPBC2G5.03
GO:0032948	regulation of alpha-glucan metabolic process	1	0.687726	2	3041	3	4843	1	1167	SPAC1F7.04, SPAC16.01
GO:0032949	regulation of alpha-glucan biosynthetic process	1	0.687726	2	3041	3	4843	1	1168	SPAC1F7.04, SPAC16.01
GO:0033233	regulation of protein sumoylation	1	0.687726	2	3041	3	4843	1	1169	SPAC343.18, SPAC19A8.10
GO:0033234	negative regulation of protein sumoylation	1	0.687726	2	3041	3	4843	1	1170	SPAC343.18, SPAC19A8.10
GO:0033683	nucleotide-excision repair, DNA incision	1	0.687726	2	3041	3	4843	1	1171	SPBC3E7.08c, SPCC970.01
GO:0034065	replication fork processing at rDNA locus	1	0.687726	2	3041	3	4843	1	1172	SPAP27G11.15, SPAC688.06c
GO:0034218	ascospore wall chitin metabolic process	1	0.687726	2	3041	3	4843	1	1173	SPAC13G6.12c, SPAC19G12.03
GO:0034224	cellular response to zinc ion starvation	1	0.687726	2	3041	3	4843	1	1174	SPBC16D10.06, SPAC5H10.06c
GO:0034408	ascospore wall beta-glucan metabolic process	1	0.687726	2	3041	3	4843	1	1175	SPAC1006.06, SPBC342.03
GO:0034412	ascospore wall beta-glucan biosynthetic process	1	0.687726	2	3041	3	4843	1	1176	SPAC1006.06, SPBC342.03
GO:0035303	regulation of dephosphorylation	1	0.687726	2	3041	3	4843	1	1177	SPAC17A5.09c, SPAC6F6.01
GO:0035725	sodium ion transmembrane transport	1	0.687726	2	3041	3	4843	1	1178	SPAC3A11.09, SPAC977.10
GO:0042219	cellular modified amino acid catabolic process	1	0.687726	2	3041	3	4843	1	1179	SPBC1198.08, SPAC56E4.06c
GO:0042762	regulation of sulfur metabolic process	1	0.687726	2	3041	3	4843	1	1180	SPCC1223.02, SPBC2G5.06c
GO:0043467	regulation of generation of precursor metabolites and energy	1	0.687726	2	3041	3	4843	1	1181	SPAC1805.01c, SPAPB17E12.14c
GO:0043666	regulation of phosphoprotein phosphatase activity	1	0.687726	2	3041	3	4843	1	1182	SPAC17A5.09c, SPAC6F6.01
GO:0043949	regulation of cAMP-mediated signaling	1	0.687726	2	3041	3	4843	1	1183	SPBC29B5.01, SPAC21E11.03c
GO:0045903	positive regulation of translational fidelity	1	0.687726	2	3041	3	4843	1	1184	SPAC1D4.06c, SPBC530.13
GO:0046135	pyrimidine nucleoside catabolic process	1	0.687726	2	3041	3	4843	1	1185	SPAC1556.04c, SPBC1683.06c
GO:0046146	tetrahydrobiopterin metabolic process	1	0.687726	2	3041	3	4843	1	1186	SPBC30D10.05c, SPAC27D7.04
GO:0046292	formaldehyde metabolic process	1	0.687726	2	3041	3	4843	1	1187	SPCC13B11.04c, SPAC29B12.13
GO:0046294	formaldehyde catabolic process	1	0.687726	2	3041	3	4843	1	1188	SPCC13B11.04c, SPAC29B12.13
GO:0046339	diacylglycerol metabolic process	1	0.687726	2	3041	3	4843	1	1189	SPBC776.14, SPCC1235.15
GO:0046390	ribose phosphate biosynthetic process	1	0.687726	2	3041	3	4843	1	1190	SPAC4A8.14, SPBC3D6.06c
GO:0046391	5-phosphoribose 1-diphosphate metabolic process	1	0.687726	2	3041	3	4843	1	1191	SPAC4A8.14, SPBC3D6.06c
GO:0046513	ceramide biosynthetic process	1	0.687726	2	3041	3	4843	1	1192	SPAC1A6.09c, SPBC32F12.01c
GO:0051016	barbed-end actin filament capping	1	0.687726	2	3041	3	4843	1	1193	SPAC12B10.07, SPAC631.01c
GO:0051046	regulation of secretion	1	0.687726	2	3041	3	4843	1	1194	SPAC56F8.08, SPAC23C4.08
GO:0051103	DNA ligation involved in DNA repair	1	0.687726	2	3041	3	4843	1	1195	SPCC1183.05c, SPBC713.06
GO:0051126	negative regulation of actin nucleation	1	0.687726	2	3041	3	4843	1	1196	SPAC23C4.02, SPAC17H9.11
GO:0051693	actin filament capping	1	0.687726	2	3041	3	4843	1	1197	SPAC12B10.07, SPAC631.01c
GO:0051764	actin crosslink formation	1	0.687726	2	3041	3	4843	1	1198	SPAC15A10.08, SPAC4F8.10c
GO:0051999	mannosyl-inositol phosphorylceramide biosynthetic process	1	0.687726	2	3041	3	4843	1	1199	SPAC2F3.01, SPAC17G8.11c
GO:0052548	regulation of endopeptidase activity	1	0.687726	2	3041	3	4843	1	1200	SPCC338.12, SPAC15E1.10
GO:0060240	negative regulation of signal transduction involved in conjugation with cellular fusion	1	0.687726	2	3041	3	4843	1	1201	SPCC1020.09, SPAC22F3.12c
GO:0070129	regulation of mitochondrial translation	1	0.687726	2	3041	3	4843	1	1202	SPAC25B8.04c, SPAC1B3.04c
GO:0070131	positive regulation of mitochondrial translation	1	0.687726	2	3041	3	4843	1	1203	SPAC25B8.04c, SPAC1B3.04c
GO:0070218	sulfide ion homeostasis	1	0.687726	2	3041	3	4843	1	1204	SPBC2D10.18, SPBPJ4664.01
GO:0070219	cellular sulfide ion homeostasis	1	0.687726	2	3041	3	4843	1	1205	SPBC2D10.18, SPBPJ4664.01
GO:0070544	histone H3-K36 demethylation	1	0.687726	2	3041	3	4843	1	1206	SPCC622.16c, SPAC1002.05c
GO:0071073	positive regulation of phospholipid biosynthetic process	1	0.687726	2	3041	3	4843	1	1207	SPBC3B9.15c, SPBC19C2.09
GO:0071170	site-specific DNA replication termination	1	0.687726	2	3041	3	4843	1	1208	SPAC22F8.07c, SPBC1198.11c
GO:0071432	peptide mating pheromone maturation involved in conjugation with cellular fusion	1	0.687726	2	3041	3	4843	1	1209	SPACUNK4.12c, SPAC10F6.12c
GO:0071436	sodium ion export	1	0.687726	2	3041	3	4843	1	1210	SPAC3A11.09, SPAC977.10
GO:0071786	endoplasmic reticulum tubular network organization	1	0.687726	2	3041	3	4843	1	1211	SPBC1539.04, SPCC830.08c
GO:0071947	protein deubiquitination involved in ubiquitin-dependent protein catabolic process	1	0.687726	2	3041	3	4843	1	1212	SPBC409.06, SPAC6G9.08
GO:0072329	monocarboxylic acid catabolic process	1	0.687726	2	3041	3	4843	1	1213	SPACUNK4.10, SPBC1773.17c
GO:0072592	oxygen metabolic process	1	0.687726	2	3041	3	4843	1	1214	SPBC3B9.15c, SPBC19C2.09
GO:0090093	regulation of fungal-type cell wall beta-glucan biosynthetic process	1	0.687726	2	3041	3	4843	1	1215	SPAC1006.06, SPBC1289.01c
GO:2000242	negative regulation of reproductive process	1	0.687726	2	3041	3	4843	1	1216	SPCC1020.09, SPAC22F3.12c
GO:0034654	nucleobase-containing compound biosynthetic process	1	0.691842	48	3041	79	4843	1	1217	SPBC409.10, SPAC222.12c, SPCC162.11c, SPAC23A1.03, SPAC14C4.14, SPCC1753.02c, SPBC106.05c, SPAC22F3.07c, SPAC1B3.01c, SPBC3D6.06c, SPBC31F10.15c, SPBC1604.11, SPBC14F5.09c, SPAC22G7.06c, SPBC1683.06c, SPBC1711.04, SPAC1399.04c, SPAC806.07, SPBC13E7.04, SPAC1687.19c, SPAC57A10.12c, SPBC725.15, SPAC1805.16c, SPCC338.14, SPCPB16A4.03c, SPAC4A8.14, SPCC1235.04c, SPBC365.20c, SPBC1734.13, SPBP22H7.06,…
GO:0001932	regulation of protein phosphorylation	1	0.691853	29	3041	48	4843	1	1218	SPCC1223.11, SPBC14C8.09c, SPAC694.06c, SPAC2G11.07c, SPBC12D12.06, SPAC19E9.03, SPCC4F11.02, SPAC27E2.02, SPBC530.13, SPBC2G5.02c, SPBC16E9.17c, SPAC1556.08c, SPBC6B1.09c, SPAC1D4.06c, SPAC1006.09, SPAC10F6.11c, SPAC3C7.02c, SPAC23C4.03, SPAPB2B4.03, SPBC19F5.01c, SPBC32F12.09, SPCC4E9.02, SPAC1296.05c, SPAC8C9.03, SPBC20F10.10, SPAC144.13c, SPAC110.02, SPAC4A8.07c, SPBC713.02c
GO:0044036	cell wall macromolecule metabolic process	1	0.691853	29	3041	48	4843	1	1219	SPBC1105.05, SPAC6G9.12, SPAC11E3.13c, SPBC1773.08c, SPAC13C5.05c, SPCC1840.02c, SPBC32F12.01c, SPAC1006.06, SPCC645.07, SPBC342.03, SPAC19G12.03, SPBC2D10.05, SPAC1F7.04, SPAC26H5.08c, SPAC13G6.12c, SPCC777.07, SPAC23D3.10c, SPBC16H5.09c, SPBC1289.01c, SPBPB2B2.11, SPAC17G8.14c, SPCC417.05c, SPBC3E7.12c, SPAC24C9.07c, SPBC32H8.08c, SPAC12B10.11, SPCC1795.03, SPAC1296.01c, SPBC16D10.05
GO:0007533	mating type switching	1	0.692938	12	3041	20	4843	1	1220	SPBC216.06c, SPCC11E10.08, SPAC1142.03c, SPBC428.08c, SPAC8F11.03, SPCC970.01, SPAC664.01c, SPBC19G7.01c, SPCC613.12c, SPAC22F8.07c, SPBC30D10.04, SPCC970.07c
GO:0040020	regulation of meiosis	1	0.692938	12	3041	20	4843	1	1221	SPBC29B5.01, SPAC3F10.10c, SPCC1322.08, SPAC14C4.03, SPBC29A10.02, SPAC27D7.03c, SPAC22F3.02, SPBC19G7.01c, SPBC2F12.09c, SPAC19D5.01, SPBC776.02c, SPCC24B10.08c
GO:0060627	regulation of vesicle-mediated transport	1	0.692938	12	3041	20	4843	1	1222	SPAC1F7.04, SPBP35G2.05c, SPBC405.04c, SPBP8B7.21, SPAC1805.05, SPBC646.08c, SPAC56F8.08, SPAC23C4.08, SPBC1347.06c, SPBC24C6.10c, SPBP8B7.11, SPAC1B3.11c
GO:0000018	regulation of DNA recombination	1	0.693927	9	3041	15	4843	1	1223	SPBC29B5.01, SPBC216.06c, SPAC3G6.11, SPAC19G12.13c, SPAC1687.05, SPBC19G7.01c, SPCC285.16c, SPAC9.05, SPCC24B10.08c
GO:0007009	plasma membrane organization	1	0.693927	9	3041	15	4843	1	1224	SPAP8A3.04c, SPAC20G4.07c, SPAC1687.16c, SPBC1685.13, SPBC3H7.09, SPAC343.06c, SPBC691.01, SPAC2F7.10, SPAC19A8.04
GO:0051570	regulation of histone H3-K9 methylation	1	0.693927	9	3041	15	4843	1	1225	SPAC25H1.06, SPCC11E10.08, SPBC16D10.07c, SPCC736.11, SPAC26H5.03, SPAC140.03, SPBC29A10.03c, SPCC613.12c, SPCC970.07c
GO:0016485	protein processing	1	0.69465	15	3041	25	4843	1	1226	SPAP8A3.12c, SPACUNK4.08, SPCC306.05c, SPAC3H1.05, SPBC14C8.03, SPBC3E7.10, SPBC336.13c, SPAC2G11.05c, SPBC543.09, SPBC3B9.15c, SPBC2D10.07c, SPCC320.12, SPAC19B12.08, SPBC13E7.11, SPAC12B10.05
GO:0006213	pyrimidine nucleoside metabolic process	1	0.701334	6	3041	10	4843	1	1227	SPCC162.11c, SPAC1556.04c, SPAC806.07, SPAC227.14, SPAC57A10.12c, SPBC1683.06c
GO:0006369	termination of RNA polymerase II transcription	1	0.701334	6	3041	10	4843	1	1228	SPBC337.03, SPAC19D5.06c, SPCC16C4.03, SPAC6G9.10c, SPAC3H8.09c, SPAC1783.05
GO:0006813	potassium ion transport	1	0.701334	6	3041	10	4843	1	1229	SPAC23H3.12c, SPCC965.06, SPAC8C9.12c, SPAC3F10.02c, SPAC3A11.09, SPAC1639.02c
GO:0043901	negative regulation of multi-organism process	1	0.701334	6	3041	10	4843	1	1230	SPBP8B7.30c, SPAC2F7.11, SPBC32H8.07, SPAC1A6.04c, SPAC29B12.06c, SPAC13G7.13c
GO:0006631	fatty acid metabolic process	1	0.701396	21	3041	35	4843	1	1231	SPAC926.09c, SPBC12C2.09c, SPBC31F10.02, SPAC1952.09c, SPAC922.06, SPAC11G7.05c, SPAC4G9.15, SPCC5E4.05c, SPBC18H10.02, SPAC1B2.03c, SPBC3B8.07c, SPBC16E9.16c, SPCC1322.05c, SPAC1639.01c, SPCC1827.03c, SPAC22A12.16, SPAC26F1.04c, SPBC1703.07, SPBC2G2.01c, SPAC22H12.03, SPAC8E11.04c
GO:0010628	positive regulation of gene expression	1	0.702728	35	3041	58	4843	1	1232	SPBC29B5.01, SPAC19E9.03, SPBC83.17, SPCC1682.13, SPBC19C2.09, SPBC1652.01, SPAC3G6.01, SPAC6F12.02, SPBP23A10.14c, SPCC1620.14c, SPCC24B10.12, SPAC57A10.09c, SPCC1223.10c, SPBC32H8.11, SPBC2D10.06, SPBC1105.14, SPAC21E11.03c, SPAC56F8.16, SPBP22H7.05c, SPAC1071.06, SPAC22F3.02, SPCC4B3.07, SPBC2F12.09c, SPAC2F7.08c, SPCC1223.13, SPCC306.05c, SPBC1734.15, SPCC1494.10, SPAC1486.10, SPBC30B4.08, SP…
GO:0045893	positive regulation of transcription, DNA-dependent	1	0.702728	35	3041	58	4843	1	1233	SPBC29B5.01, SPAC19E9.03, SPBC83.17, SPCC1682.13, SPBC19C2.09, SPBC1652.01, SPAC3G6.01, SPAC6F12.02, SPBP23A10.14c, SPCC1620.14c, SPCC24B10.12, SPAC57A10.09c, SPCC1223.10c, SPBC32H8.11, SPBC2D10.06, SPBC1105.14, SPAC21E11.03c, SPAC56F8.16, SPBP22H7.05c, SPAC1071.06, SPAC22F3.02, SPCC4B3.07, SPBC2F12.09c, SPAC2F7.08c, SPCC1223.13, SPCC306.05c, SPBC1734.15, SPCC1494.10, SPAC1486.10, SPBC30B4.08, SP…
GO:0010557	positive regulation of macromolecule biosynthetic process	1	0.713034	41	3041	68	4843	1	1234	SPBC29B5.01, SPBC336.10c, SPAC19E9.03, SPBC83.17, SPCC1682.13, SPBC530.13, SPBC19C2.09, SPAC25B8.04c, SPBC1652.01, SPAC3G6.01, SPAC6F12.02, SPBP23A10.14c, SPCC1620.14c, SPCC24B10.12, SPAC57A10.09c, SPCC1223.10c, SPBC32H8.11, SPAC26H5.10c, SPBC2D10.06, SPBC1105.14, SPAC21E11.03c, SPAC56F8.16, SPBP22H7.05c, SPAC1071.06, SPAC22F3.02, SPCC4B3.07, SPBC2F12.09c, SPAC2F7.08c, SPCC1223.13, SPCC306.05c, S…
GO:0006732	coenzyme metabolic process	1	0.713744	68	3041	112	4843	1	1235	SPCC1259.09c, SPAC29B12.04, SPCC191.02c, SPCC306.08c, SPAC1952.09c, SPAC17A2.05, SPCC1020.06c, SPAC56F8.04c, SPAC6G10.08, SPCC1827.03c, SPBC1711.04, SPCC24B10.02c, SPBC1703.07, SPAC1805.16c, SPCC18.10, SPBC30D10.05c, SPAC3A11.07, SPAC644.11c, SPCC4G3.04c, SPCC1235.04c, SPBP22H7.06, SPBC31F10.02, SPAC19G12.11, SPAC24H6.04, SPBC839.16, SPAC8F11.09c, SPAC1556.02c, SPAC6F6.11c, SPCC1620.08, SPBPJ4664…
GO:0030163	protein catabolic process	1	0.718505	121	3041	198	4843	1	1236	SPAC15E1.10, SPAC1687.17c, SPBP16F5.04, SPAC26H5.04, SPBC23E6.03c, SPBC543.09, SPBC28F2.08c, SPCC285.11, SPAC227.11c, SPAC4G9.19, SPAC23G3.08c, SPBC2A9.04c, SPCC965.04c, SPBC1861.07, SPAC57A7.12, SPAC19G12.10c, SPAC144.13c, SPBC16E9.02c, SPAC17G6.05c, SPBC4B4.06, SPAC4A8.04, SPBP35G2.02, SPAC20G8.10c, SPAC1805.15c, SPBC18H10.19, SPBC83.04, SPBC887.04c, SPAC10F6.05c, SPBC354.10, SPAC4F8.01, SPAC4D…
GO:0032446	protein modification by small protein conjugation	1	0.719933	87	3041	143	4843	1	1237	SPBC32F12.07c, SPBP8B7.23, SPCC338.05c, SPAC57A7.09, SPBP16F5.04, SPBC2G5.03, SPAC589.10c, SPAC17A2.12, SPAC1687.05, SPBP4H10.07, SPBC28F2.08c, SPBC19C2.13c, SPBC17A3.10, SPBC17D11.08, SPAC13G6.01c, SPBC2A9.04c, SPBC1861.07, SPAC144.13c, SPBC15C4.06c, SPAC11E3.04c, SPAC1002.14, SPAC2F3.16, SPAC1805.15c, SPCC1442.07c, SPBC83.04, SPBC887.04c, SPBC21D10.09c, SPAC10F6.05c, SPAC29E6.01, SPBC1271.01c, …
GO:0034406	cell wall beta-glucan metabolic process	1	0.723116	13	3041	22	4843	1	1238	SPBC2D10.05, SPAC26H5.08c, SPAC1F7.04, SPBC1105.05, SPAC11E3.13c, SPBC1289.01c, SPCC1840.02c, SPAC17G8.14c, SPAC24C9.07c, SPAC1006.06, SPAC12B10.11, SPCC645.07, SPBC342.03
GO:0072527	pyrimidine-containing compound metabolic process	1	0.723116	13	3041	22	4843	1	1239	SPAC1556.04c, SPAC1002.17c, SPAC227.14, SPAC22G7.06c, SPBC1683.06c, SPCC965.14c, SPCC162.11c, SPAC806.07, SPAC24B11.05, SPAC16.03c, SPAC57A10.12c, SPAC1B3.01c, SPBC725.15
GO:0006778	porphyrin-containing compound metabolic process	1	0.726645	10	3041	17	4843	1	1240	SPCC1739.06c, SPAC1805.06c, SPCC4B3.05c, SPCC417.11c, SPBC19C2.09, SPAC1F5.07c, SPAC1F12.10c, SPCC330.03c, SPBC365.02c, SPAC4D7.06c
GO:0033013	tetrapyrrole metabolic process	1	0.726645	10	3041	17	4843	1	1241	SPCC1739.06c, SPAC1805.06c, SPCC4B3.05c, SPCC417.11c, SPBC19C2.09, SPAC1F5.07c, SPAC1F12.10c, SPCC330.03c, SPBC365.02c, SPAC4D7.06c
GO:0051567	histone H3-K9 methylation	1	0.726645	10	3041	17	4843	1	1242	SPAC25H1.06, SPCC11E10.08, SPBC16D10.07c, SPCC736.11, SPAC26H5.03, SPBC428.08c, SPAC140.03, SPBC29A10.03c, SPCC613.12c, SPCC970.07c
GO:0019725	cellular homeostasis	1	0.728821	69	3041	114	4843	1	1243	SPAC4G8.13c, SPAP8A3.03, SPCC330.06c, SPAC17H9.14c, SPAC1F7.08, SPBC2G5.06c, SPAC227.13c, SPAC18B11.04, SPAC328.07c, SPAC23E2.01, SPBC119.06, SPBC1105.10, SPCC1183.09c, SPBC16E9.14c, SPBC1683.09c, SPAC2E1P3.04, SPBC543.10, SPAC30D11.11, SPBC405.04c, SPAC1142.06, SPCC1450.06c, SPBC12D12.07c, SPAC607.09c, SPBC839.06, SPBC1709.10c, SPBC577.08c, SPAC29A4.16, SPBC26H8.14c, SPAC1F7.07c, SPBPJ4664.01, S…
GO:0006101	citrate metabolic process	1	0.72967	3	3041	5	4843	1	1244	SPBC1703.07, SPAC6C3.04, SPAC22A12.16
GO:0006207	'de novo' pyrimidine base biosynthetic process	1	0.72967	3	3041	5	4843	1	1245	SPAC57A10.12c, SPAC22G7.06c, SPBC725.15
GO:0006450	regulation of translational fidelity	1	0.72967	3	3041	5	4843	1	1246	SPAC1D4.06c, SPBC530.13, SPBC2G5.03
GO:0010466	negative regulation of peptidase activity	1	0.72967	3	3041	5	4843	1	1247	SPCC338.12, SPAC15E1.10, SPAC7D4.02c
GO:0018345	protein palmitoylation	1	0.72967	3	3041	5	4843	1	1248	SPBC3H7.09, SPBC691.01, SPAC2F7.10
GO:0019388	galactose catabolic process	1	0.72967	3	3041	5	4843	1	1249	SPBPB2B2.13, SPBPB2B2.12c, SPBPB2B2.10c
GO:0019405	alditol catabolic process	1	0.72967	3	3041	5	4843	1	1250	SPAC977.16c, SPBC1773.05c, SPAC23D3.04c
GO:0030953	astral microtubule organization	1	0.72967	3	3041	5	4843	1	1251	SPBC582.06c, SPBC211.06, SPAC890.02c
GO:0031061	negative regulation of histone methylation	1	0.72967	3	3041	5	4843	1	1252	SPCC11E10.08, SPCC613.12c, SPCC970.07c
GO:0031110	regulation of microtubule polymerization or depolymerization	1	0.72967	3	3041	5	4843	1	1253	SPBC1685.15c, SPBC15D4.10c, SPBC2F12.13
GO:0031498	chromatin disassembly	1	0.72967	3	3041	5	4843	1	1254	SPBC29B5.01, SPCC364.06, SPAC21E11.03c
GO:0031565	cytokinesis checkpoint	1	0.72967	3	3041	5	4843	1	1255	SPAPB1A10.09, SPAC2F3.15, SPBC530.13
GO:0032120	ascospore-type prospore membrane assembly	1	0.72967	3	3041	5	4843	1	1256	SPCC417.06c, SPBC29A10.02, SPAC29A4.05
GO:0032436	positive regulation of proteasomal ubiquitin-dependent protein catabolic process	1	0.72967	3	3041	5	4843	1	1257	SPAC144.13c, SPBC6B1.08c, SPBC646.09c
GO:0033674	positive regulation of kinase activity	1	0.72967	3	3041	5	4843	1	1258	SPAC694.06c, SPAC4A8.07c, SPAC1006.09
GO:0043101	purine-containing compound salvage	1	0.72967	3	3041	5	4843	1	1259	SPBC30D10.03c, SPCC338.14, SPAC23A1.03
GO:0043408	regulation of MAPKKK cascade	1	0.72967	3	3041	5	4843	1	1260	SPCC1223.11, SPAC2G11.07c, SPCC4F11.02
GO:0043409	negative regulation of MAPKKK cascade	1	0.72967	3	3041	5	4843	1	1261	SPCC1223.11, SPAC2G11.07c, SPCC4F11.02
GO:0044091	membrane biogenesis	1	0.72967	3	3041	5	4843	1	1262	SPCC417.06c, SPBC29A10.02, SPAC29A4.05
GO:0045732	positive regulation of protein catabolic process	1	0.72967	3	3041	5	4843	1	1263	SPAC144.13c, SPBC6B1.08c, SPBC646.09c
GO:0045860	positive regulation of protein kinase activity	1	0.72967	3	3041	5	4843	1	1264	SPAC694.06c, SPAC4A8.07c, SPAC1006.09
GO:0045862	positive regulation of proteolysis	1	0.72967	3	3041	5	4843	1	1265	SPAC144.13c, SPBC6B1.08c, SPBC646.09c
GO:0046174	polyol catabolic process	1	0.72967	3	3041	5	4843	1	1266	SPAC977.16c, SPBC1773.05c, SPAC23D3.04c
GO:0051038	negative regulation of transcription during meiosis	1	0.72967	3	3041	5	4843	1	1267	SPBC32H8.11, SPBP4H10.09, SPBC2D10.06
GO:0051071	4,6-pyruvylated galactose residue metabolic process	1	0.72967	3	3041	5	4843	1	1268	SPAC27E2.07, SPBC317.01, SPAC22F8.02c
GO:0051072	4,6-pyruvylated galactose residue biosynthetic process	1	0.72967	3	3041	5	4843	1	1269	SPAC27E2.07, SPBC317.01, SPAC22F8.02c
GO:0051347	positive regulation of transferase activity	1	0.72967	3	3041	5	4843	1	1270	SPAC694.06c, SPAC4A8.07c, SPAC1006.09
GO:0051415	interphase microtubule nucleation by interphase microtubule organizing center	1	0.72967	3	3041	5	4843	1	1271	SPAC806.08c, SPCC4G3.19, SPBC211.06
GO:0051418	microtubule nucleation by microtubule organizing center	1	0.72967	3	3041	5	4843	1	1272	SPAC806.08c, SPCC4G3.19, SPBC211.06
GO:0051439	regulation of ubiquitin-protein ligase activity involved in mitotic cell cycle	1	0.72967	3	3041	5	4843	1	1273	SPAC144.13c, SPCC1795.01c, SPBC20F10.06
GO:0051572	negative regulation of histone H3-K4 methylation	1	0.72967	3	3041	5	4843	1	1274	SPCC11E10.08, SPCC613.12c, SPCC970.07c
GO:0051592	response to calcium ion	1	0.72967	3	3041	5	4843	1	1275	SPBC3H7.12, SPBC1105.10, SPAC821.07c
GO:0070072	vacuolar proton-transporting V-type ATPase complex assembly	1	0.72967	3	3041	5	4843	1	1276	SPBC3H7.12, SPBP23A10.02, SPBC1105.10
GO:0071277	cellular response to calcium ion	1	0.72967	3	3041	5	4843	1	1277	SPBC3H7.12, SPBC1105.10, SPAC821.07c
GO:0071709	membrane assembly	1	0.72967	3	3041	5	4843	1	1278	SPCC417.06c, SPBC29A10.02, SPAC29A4.05
GO:0072350	tricarboxylic acid metabolic process	1	0.72967	3	3041	5	4843	1	1279	SPBC1703.07, SPAC6C3.04, SPAC22A12.16
GO:0009891	positive regulation of biosynthetic process	1	0.731499	42	3041	70	4843	1	1280	SPBC29B5.01, SPBC336.10c, SPAC19E9.03, SPBC83.17, SPCC1682.13, SPBC530.13, SPBC19C2.09, SPAC25B8.04c, SPBC1652.01, SPAC3G6.01, SPAC6F12.02, SPBP23A10.14c, SPCC1620.14c, SPCC24B10.12, SPAC57A10.09c, SPCC1223.10c, SPBC32H8.11, SPAC26H5.10c, SPBC2D10.06, SPBC1105.14, SPAC21E11.03c, SPAC56F8.16, SPBP22H7.05c, SPAC1071.06, SPAC22F3.02, SPCC4B3.07, SPBC2F12.09c, SPAC2F7.08c, SPCC1223.13, SPCC306.05c, S…
GO:0010608	posttranscriptional regulation of gene expression	1	0.731499	42	3041	70	4843	1	1281	SPBC16A3.08c, SPBC336.10c, SPBC16A3.18, SPAC19E9.03, SPAC27E2.02, SPBC530.13, SPBC2G5.03, SPAC25B8.04c, SPBC428.08c, SPAC10F6.16, SPAC688.14, SPAC17A2.09c, SPBC23E6.01c, SPAC13G7.07, SPAC222.07c, SPCC736.11, SPAC26H5.10c, SPCC1919.05, SPAC1002.14, SPBC17D1.02, SPBC3B8.05, SPBC14C8.09c, SPBC21B10.03c, SPBC29A3.09c, SPAC1B3.04c, SPAC20G4.03c, SPCC576.14, SPAC18G6.05c, SPCC550.03c, SPAC823.15, SPAC1…
GO:0031328	positive regulation of cellular biosynthetic process	1	0.731499	42	3041	70	4843	1	1282	SPBC29B5.01, SPBC336.10c, SPAC19E9.03, SPBC83.17, SPCC1682.13, SPBC530.13, SPBC19C2.09, SPAC25B8.04c, SPBC1652.01, SPAC3G6.01, SPAC6F12.02, SPBP23A10.14c, SPCC1620.14c, SPCC24B10.12, SPAC57A10.09c, SPCC1223.10c, SPBC32H8.11, SPAC26H5.10c, SPBC2D10.06, SPBC1105.14, SPAC21E11.03c, SPAC56F8.16, SPBP22H7.05c, SPAC1071.06, SPAC22F3.02, SPCC4B3.07, SPBC2F12.09c, SPAC2F7.08c, SPCC1223.13, SPCC306.05c, S…
GO:0001522	pseudouridine synthesis	1	0.736416	7	3041	12	4843	1	1283	SPCC16C4.06c, SPAC18B11.02c, SPCC126.03, SPBC887.11, SPAC25B8.05, SPBC11C11.10, SPBC1A4.09
GO:0006986	response to unfolded protein	1	0.736416	7	3041	12	4843	1	1284	SPCC1223.11, SPAC186.06, SPBC3E7.02c, SPCC576.04, SPAC167.01, SPBC543.10, SPCC1020.05
GO:0031396	regulation of protein ubiquitination	1	0.736416	7	3041	12	4843	1	1285	SPBC1198.12, SPAC5D6.08c, SPAC144.13c, SPCC1795.01c, SPBC839.03c, SPBC20F10.06, SPAC19A8.10
GO:0034620	cellular response to unfolded protein	1	0.736416	7	3041	12	4843	1	1286	SPCC1223.11, SPAC186.06, SPBC3E7.02c, SPCC576.04, SPAC167.01, SPBC543.10, SPCC1020.05
GO:0035966	response to topologically incorrect protein	1	0.736416	7	3041	12	4843	1	1287	SPCC1223.11, SPAC186.06, SPBC3E7.02c, SPCC576.04, SPAC167.01, SPBC543.10, SPCC1020.05
GO:0035967	cellular response to topologically incorrect protein	1	0.736416	7	3041	12	4843	1	1288	SPCC1223.11, SPAC186.06, SPBC3E7.02c, SPCC576.04, SPAC167.01, SPBC543.10, SPCC1020.05
GO:0042559	pteridine-containing compound biosynthetic process	1	0.736416	7	3041	12	4843	1	1289	SPBC2G2.08, SPBC19G7.02, SPBC30D10.05c, SPBC1703.08c, SPBC839.16, SPAC27D7.04, SPBC1711.04
GO:0051438	regulation of ubiquitin-protein ligase activity	1	0.736416	7	3041	12	4843	1	1290	SPBC1198.12, SPAC5D6.08c, SPAC144.13c, SPCC1795.01c, SPBC839.03c, SPBC20F10.06, SPAC19A8.10
GO:0051455	attachment of spindle microtubules to kinetochore involved in homologous chromosome segregation	1	0.736416	7	3041	12	4843	1	1291	SPBC29A10.14, SPAC110.02, SPBC902.02c, SPCC1322.12c, SPAC23C4.12, SPAC31A2.15c, SPAC15E1.07c
GO:0072595	maintenance of protein localization to organelle	1	0.736416	7	3041	12	4843	1	1292	SPAC1D4.05c, SPCC306.05c, SPBC3B9.15c, SPAC959.05c, SPAC22E12.05c, SPCC1840.08c, SPBP8B7.22
GO:0072657	protein localization in membrane	1	0.736416	7	3041	12	4843	1	1293	SPBC3H7.09, SPBC1685.13, SPBC691.01, SPAC2F7.10, SPAC20G4.07c, SPAC19A8.04, SPAC1687.16c
GO:0072659	protein localization in plasma membrane	1	0.736416	7	3041	12	4843	1	1294	SPBC3H7.09, SPBC1685.13, SPBC691.01, SPAC2F7.10, SPAC20G4.07c, SPAC19A8.04, SPAC1687.16c
GO:0090002	establishment of protein localization in plasma membrane	1	0.736416	7	3041	12	4843	1	1295	SPBC3H7.09, SPBC1685.13, SPBC691.01, SPAC2F7.10, SPAC20G4.07c, SPAC19A8.04, SPAC1687.16c
GO:0090150	establishment of protein localization in membrane	1	0.736416	7	3041	12	4843	1	1296	SPBC3H7.09, SPBC1685.13, SPBC691.01, SPAC2F7.10, SPAC20G4.07c, SPAC19A8.04, SPAC1687.16c
GO:0045935	positive regulation of nucleobase-containing compound metabolic process	1	0.741776	37	3041	62	4843	1	1297	SPBC29B5.01, SPAC19E9.03, SPBC83.17, SPCC1682.13, SPBC19C2.09, SPBC1652.01, SPAC3G6.01, SPAC6F12.02, SPBP23A10.14c, SPCC1620.14c, SPCC24B10.12, SPAC57A10.09c, SPCC1223.10c, SPBC32H8.11, SPBC2D10.06, SPBC1105.14, SPAC21E11.03c, SPAC56F8.16, SPBP22H7.05c, SPAC1071.06, SPAC22F3.02, SPCC4B3.07, SPBC2F12.09c, SPAC2F7.08c, SPCC1223.13, SPCC306.05c, SPBC1734.15, SPCC1494.10, SPAC1486.10, SPBC30B4.08, SP…
GO:0051173	positive regulation of nitrogen compound metabolic process	1	0.741776	37	3041	62	4843	1	1298	SPBC29B5.01, SPAC19E9.03, SPBC83.17, SPCC1682.13, SPBC19C2.09, SPBC1652.01, SPAC3G6.01, SPAC6F12.02, SPBP23A10.14c, SPCC1620.14c, SPCC24B10.12, SPAC57A10.09c, SPCC1223.10c, SPBC32H8.11, SPBC2D10.06, SPBC1105.14, SPAC21E11.03c, SPAC56F8.16, SPBP22H7.05c, SPAC1071.06, SPAC22F3.02, SPCC4B3.07, SPBC2F12.09c, SPAC2F7.08c, SPCC1223.13, SPCC306.05c, SPBC1734.15, SPCC1494.10, SPAC1486.10, SPBC30B4.08, SP…
GO:0044257	cellular protein catabolic process	1	0.744587	118	3041	194	4843	1	1299	SPAC15E1.10, SPAC1687.17c, SPBP16F5.04, SPAC26H5.04, SPBC23E6.03c, SPBC28F2.08c, SPCC285.11, SPAC227.11c, SPAC4G9.19, SPAC23G3.08c, SPBC2A9.04c, SPCC965.04c, SPBC1861.07, SPAC57A7.12, SPAC19G12.10c, SPAC144.13c, SPBC16E9.02c, SPAC17G6.05c, SPBC4B4.06, SPAC4A8.04, SPBP35G2.02, SPAC20G8.10c, SPAC1805.15c, SPBC18H10.19, SPBC83.04, SPBC887.04c, SPAC10F6.05c, SPBC354.10, SPAC4F8.01, SPAC4D7.03, SPAC6F…
GO:0009266	response to temperature stimulus	1	0.747337	20	3041	34	4843	1	1300	SPBC29B5.01, SPBC3E7.02c, SPCC4F11.02, SPBC11C11.06c, SPCC338.06c, SPBC32F12.03c, SPAC607.09c, SPBC649.04, SPBC1105.13c, SPAC3C7.02c, SPBC660.07, SPCC830.07c, SPAP8A3.04c, SPAC17G6.13, SPAC22H12.02, SPAC4A8.03c, SPCC550.14, SPAC13F5.05, SPCC1183.09c, SPBC30D10.10c
GO:0071310	cellular response to organic substance	1	0.747633	17	3041	29	4843	1	1301	SPCC1223.11, SPAC186.06, SPBC3E7.02c, SPBC543.10, SPBC428.08c, SPBC365.13c, SPBC609.04, SPAC1783.07c, SPBC3F6.03, SPCC1020.05, SPBC32H8.07, SPAC13G7.07, SPCC736.11, SPAC140.03, SPAC167.01, SPCC576.04, SPBC646.09c
GO:0042278	purine nucleoside metabolic process	1	0.749712	14	3041	24	4843	1	1302	SPAC1805.16c, SPCC338.14, SPBC651.02, SPAC4G8.06c, SPCC4G3.02, SPBC1683.02, SPBC30D10.03c, SPAC25B8.15c, SPAC13G6.14, SPAC1687.19c, SPAC23A1.03, SPBC19C7.08c, SPCC1020.08, SPAC144.03
GO:0051445	regulation of meiotic cell cycle	1	0.749712	14	3041	24	4843	1	1303	SPBC29B5.01, SPAC3F10.10c, SPCC1322.08, SPBC16E9.17c, SPAC8C9.03, SPAC14C4.03, SPBC29A10.02, SPAC27D7.03c, SPAC22F3.02, SPBC19G7.01c, SPBC2F12.09c, SPAC19D5.01, SPBC776.02c, SPCC24B10.08c
GO:0010033	response to organic substance	1	0.756702	35	3041	59	4843	1	1304	SPCC1223.11, SPAC1D4.13, SPAC22F3.12c, SPAC10F6.12c, SPBC428.08c, SPBC365.13c, SPAC1783.07c, SPAC31G5.09c, SPCC1753.02c, SPAP11E10.02c, SPAC1093.03, SPAC13G7.07, SPBC1861.09, SPCC736.11, SPBC32F12.09, SPAC186.06, SPBC3E7.02c, SPAC4G8.05, SPAC11H11.04, SPAC27D7.13c, SPBC543.10, SPBC3E7.01, SPBC609.04, SPAC1565.04c, SPBC3F6.03, SPCC1020.05, SPBP35G2.03c, SPBC1773.01, SPBC32H8.07, SPAC140.03, SPBC1D…
GO:0051186	cofactor metabolic process	1	0.758735	90	3041	149	4843	1	1305	SPCC1259.09c, SPAC29B12.04, SPCC191.02c, SPCC306.08c, SPAC1F5.07c, SPAC1952.09c, SPAC227.13c, SPAC17A2.05, SPCC1020.06c, SPAC56F8.04c, SPCC417.11c, SPAC6G10.08, SPCC1827.03c, SPBC1711.04, SPCC24B10.02c, SPBC1703.07, SPAC644.07, SPAC4D7.06c, SPAC1805.16c, SPCC18.10, SPAC1805.06c, SPBC30D10.05c, SPAC3A11.07, SPAC644.11c, SPCC4G3.04c, SPCC1235.04c, SPBP22H7.06, SPBC31F10.02, SPAC19G12.11, SPAC24H6.0…
GO:0006400	tRNA modification	1	0.75946	38	3041	64	4843	1	1306	SPCC18.13, SPAPB18E9.01, SPAC4G8.06c, SPAC4G8.07c, SPBC2G5.03, SPAC343.15, SPBC19C2.13c, SPBC887.11, SPAC1805.03c, SPBC25D12.05, SPAC16.04, SPCC126.03, SPBC1A4.09, SPAC1805.09c, SPAC25B8.15c, SPBC19C7.08c, SPAC1687.19c, SPCC1020.08, SPBC30B4.06c, SPAC222.05c, SPBC16D10.02, SPAC25B8.05, SPAC3F10.06c, SPBC11C11.10, SPAC18B11.02c, SPBC21D10.11c, SPBC800.08, SPCC16C4.06c, SPBC16A3.06, SPAC9G1.12, SPB…
GO:0000160	two-component signal transduction system (phosphorelay)	1	0.762353	4	3041	7	4843	1	1307	SPAC8C9.14, SPAC1834.08, SPCC74.06, SPAC27E2.09
GO:0001934	positive regulation of protein phosphorylation	1	0.762353	4	3041	7	4843	1	1308	SPAC694.06c, SPAC10F6.11c, SPAC1D4.06c, SPAC1556.08c
GO:0006558	L-phenylalanine metabolic process	1	0.762353	4	3041	7	4843	1	1309	SPBC19G7.02, SPAC24H6.10c, SPBC30D10.16, SPAP8A3.07c
GO:0006673	inositolphosphoceramide metabolic process	1	0.762353	4	3041	7	4843	1	1310	SPAC2F3.01, SPAC17G8.11c, SPBC887.15c, SPAC19G12.08
GO:0010562	positive regulation of phosphorus metabolic process	1	0.762353	4	3041	7	4843	1	1311	SPAC694.06c, SPAC10F6.11c, SPAC1D4.06c, SPAC1556.08c
GO:0032386	regulation of intracellular transport	1	0.762353	4	3041	7	4843	1	1312	SPBP8B7.21, SPAC22F3.13, SPCC285.15c, SPBP8B7.11
GO:0042327	positive regulation of phosphorylation	1	0.762353	4	3041	7	4843	1	1313	SPAC694.06c, SPAC10F6.11c, SPAC1D4.06c, SPAC1556.08c
GO:0043144	snoRNA processing	1	0.762353	4	3041	7	4843	1	1314	SPBC2D10.10c, SPBC29A10.10c, SPAC6G9.10c, SPCC1739.07
GO:0043248	proteasome assembly	1	0.762353	4	3041	7	4843	1	1315	SPBC646.09c, SPAC2H10.02c, SPAC1420.03, SPAPB8E5.02c
GO:0043504	mitochondrial DNA repair	1	0.762353	4	3041	7	4843	1	1316	SPBC1347.01c, SPBC12D12.09, SPBC19C7.09c, SPAC688.10
GO:0043954	cellular component maintenance	1	0.762353	4	3041	7	4843	1	1317	SPAC25H1.06, SPAC2F3.15, SPBC29A10.03c, SPAC26H5.03
GO:0045835	negative regulation of meiosis	1	0.762353	4	3041	7	4843	1	1318	SPBC29B5.01, SPBC19G7.01c, SPAC19D5.01, SPAC14C4.03
GO:0045937	positive regulation of phosphate metabolic process	1	0.762353	4	3041	7	4843	1	1319	SPAC694.06c, SPAC10F6.11c, SPAC1D4.06c, SPAC1556.08c
GO:0070816	phosphorylation of RNA polymerase II C-terminal domain	1	0.762353	4	3041	7	4843	1	1320	SPAC2F3.15, SPAC23H4.17c, SPBC530.13, SPBC17G9.05
GO:0071956	cellular component maintenance at cellular level	1	0.762353	4	3041	7	4843	1	1321	SPAC25H1.06, SPAC2F3.15, SPBC29A10.03c, SPAC26H5.03
GO:0006308	DNA catabolic process	1	0.765642	8	3041	14	4843	1	1322	SPBC23G7.11, SPAPB24D3.04c, SPBC19G7.01c, SPAC17C9.08, SPBC17A3.08, SPBC29A10.05, SPAC8F11.03, SPCC970.01
GO:0001558	regulation of cell growth	1	0.768572	24	3041	41	4843	1	1323	SPAC890.03, SPAC4G8.05, SPBC1539.08, SPAC1687.15, SPAC6G10.02c, SPAC2F3.15, SPBC18H10.15, SPAC1006.09, SPAC22E12.14c, SPCC645.07, SPCC1450.11c, SPACUNK12.02c, SPAC9G1.02, SPAC29A4.16, SPAC2C4.14c, SPAC23H4.17c, SPAC17G8.14c, SPAC23A1.06c, SPAC1805.01c, SPAC15A10.16, SPAC12B10.14c, SPCC74.03c, SPBC21.07c, SPAC823.03
GO:0030307	positive regulation of cell growth	1	0.768572	24	3041	41	4843	1	1324	SPAC890.03, SPAC4G8.05, SPBC1539.08, SPAC1687.15, SPAC6G10.02c, SPAC2F3.15, SPBC18H10.15, SPAC1006.09, SPAC22E12.14c, SPCC645.07, SPCC1450.11c, SPACUNK12.02c, SPAC9G1.02, SPAC29A4.16, SPAC2C4.14c, SPAC23H4.17c, SPAC17G8.14c, SPAC23A1.06c, SPAC1805.01c, SPAC15A10.16, SPAC12B10.14c, SPCC74.03c, SPBC21.07c, SPAC823.03
GO:0042815	bipolar cell growth	1	0.768572	24	3041	41	4843	1	1325	SPAC890.03, SPAC4G8.05, SPBC1539.08, SPAC1687.15, SPAC6G10.02c, SPAC2F3.15, SPBC18H10.15, SPAC1006.09, SPAC22E12.14c, SPCC645.07, SPCC1450.11c, SPACUNK12.02c, SPAC9G1.02, SPAC29A4.16, SPAC2C4.14c, SPAC23H4.17c, SPAC17G8.14c, SPAC23A1.06c, SPAC1805.01c, SPAC15A10.16, SPAC12B10.14c, SPCC74.03c, SPBC21.07c, SPAC823.03
GO:0046365	monosaccharide catabolic process	1	0.768572	24	3041	41	4843	1	1326	SPCC794.01c, SPCC13B11.01, SPAC2F3.05c, SPAC3C7.13c, SPAC24H6.04, SPBC354.12, SPAC1687.21, SPBC1815.01, SPAC13A11.06, SPBPB21E7.01c, SPAC26F1.07, SPCC16C4.10, SPCC1620.13, SPBPB2B2.12c, SPBPB2B2.13, SPCC1020.06c, SPAP32A8.02, SPBC28F2.05c, SPBPB2B2.10c, SPAPB17E12.14c, SPCC24B10.21, SPAC5H10.06c, SPBC8E4.04, SPCPJ732.02c
GO:0048638	regulation of developmental growth	1	0.768572	24	3041	41	4843	1	1327	SPAC890.03, SPAC4G8.05, SPBC1539.08, SPAC1687.15, SPAC6G10.02c, SPAC2F3.15, SPBC18H10.15, SPAC1006.09, SPAC22E12.14c, SPCC645.07, SPCC1450.11c, SPACUNK12.02c, SPAC9G1.02, SPAC29A4.16, SPAC2C4.14c, SPAC23H4.17c, SPAC17G8.14c, SPAC23A1.06c, SPAC1805.01c, SPAC15A10.16, SPAC12B10.14c, SPCC74.03c, SPBC21.07c, SPAC823.03
GO:0048639	positive regulation of developmental growth	1	0.768572	24	3041	41	4843	1	1328	SPAC890.03, SPAC4G8.05, SPBC1539.08, SPAC1687.15, SPAC6G10.02c, SPAC2F3.15, SPBC18H10.15, SPAC1006.09, SPAC22E12.14c, SPCC645.07, SPCC1450.11c, SPACUNK12.02c, SPAC9G1.02, SPAC29A4.16, SPAC2C4.14c, SPAC23H4.17c, SPAC17G8.14c, SPAC23A1.06c, SPAC1805.01c, SPAC15A10.16, SPAC12B10.14c, SPCC74.03c, SPBC21.07c, SPAC823.03
GO:0051094	positive regulation of developmental process	1	0.768572	24	3041	41	4843	1	1329	SPAC890.03, SPAC4G8.05, SPBC1539.08, SPAC1687.15, SPAC6G10.02c, SPAC2F3.15, SPBC18H10.15, SPAC1006.09, SPAC22E12.14c, SPCC645.07, SPCC1450.11c, SPACUNK12.02c, SPAC9G1.02, SPAC29A4.16, SPAC2C4.14c, SPAC23H4.17c, SPAC17G8.14c, SPAC23A1.06c, SPAC1805.01c, SPAC15A10.16, SPAC12B10.14c, SPCC74.03c, SPBC21.07c, SPAC823.03
GO:0051510	regulation of unidimensional cell growth	1	0.768572	24	3041	41	4843	1	1330	SPAC890.03, SPAC4G8.05, SPBC1539.08, SPAC1687.15, SPAC6G10.02c, SPAC2F3.15, SPBC18H10.15, SPAC1006.09, SPAC22E12.14c, SPCC645.07, SPCC1450.11c, SPACUNK12.02c, SPAC9G1.02, SPAC29A4.16, SPAC2C4.14c, SPAC23H4.17c, SPAC17G8.14c, SPAC23A1.06c, SPAC1805.01c, SPAC15A10.16, SPAC12B10.14c, SPCC74.03c, SPBC21.07c, SPAC823.03
GO:0051512	positive regulation of unidimensional cell growth	1	0.768572	24	3041	41	4843	1	1331	SPAC890.03, SPAC4G8.05, SPBC1539.08, SPAC1687.15, SPAC6G10.02c, SPAC2F3.15, SPBC18H10.15, SPAC1006.09, SPAC22E12.14c, SPCC645.07, SPCC1450.11c, SPACUNK12.02c, SPAC9G1.02, SPAC29A4.16, SPAC2C4.14c, SPAC23H4.17c, SPAC17G8.14c, SPAC23A1.06c, SPAC1805.01c, SPAC15A10.16, SPAC12B10.14c, SPCC74.03c, SPBC21.07c, SPAC823.03
GO:0051516	regulation of bipolar cell growth	1	0.768572	24	3041	41	4843	1	1332	SPAC890.03, SPAC4G8.05, SPBC1539.08, SPAC1687.15, SPAC6G10.02c, SPAC2F3.15, SPBC18H10.15, SPAC1006.09, SPAC22E12.14c, SPCC645.07, SPCC1450.11c, SPACUNK12.02c, SPAC9G1.02, SPAC29A4.16, SPAC2C4.14c, SPAC23H4.17c, SPAC17G8.14c, SPAC23A1.06c, SPAC1805.01c, SPAC15A10.16, SPAC12B10.14c, SPCC74.03c, SPBC21.07c, SPAC823.03
GO:0051518	positive regulation of bipolar cell growth	1	0.768572	24	3041	41	4843	1	1333	SPAC890.03, SPAC4G8.05, SPBC1539.08, SPAC1687.15, SPAC6G10.02c, SPAC2F3.15, SPBC18H10.15, SPAC1006.09, SPAC22E12.14c, SPCC645.07, SPCC1450.11c, SPACUNK12.02c, SPAC9G1.02, SPAC29A4.16, SPAC2C4.14c, SPAC23H4.17c, SPAC17G8.14c, SPAC23A1.06c, SPAC1805.01c, SPAC15A10.16, SPAC12B10.14c, SPCC74.03c, SPBC21.07c, SPAC823.03
GO:0006892	post-Golgi vesicle-mediated transport	1	0.768749	21	3041	36	4843	1	1334	SPBC651.11c, SPAC30D11.05, SPBC4C3.04c, SPAPB21F2.02, SPAC6G9.12, SPBC405.04c, SPAC6F12.03c, SPBC31F10.16, SPAC144.06, SPAC23H3.06, SPCC794.11c, SPBC25H2.16c, SPAC24H6.13, SPAC23H3.14, SPCC4B3.02c, SPAC1F3.05, SPBC24C6.08c, SPAC17G6.08, SPAPB1A10.10c, SPCC594.06c, SPAC1F3.03
GO:0019362	pyridine nucleotide metabolic process	1	0.768749	21	3041	36	4843	1	1335	SPCC794.01c, SPCC13B11.01, SPAC1805.16c, SPAC3C7.13c, SPBC115.03, SPAC3A11.07, SPBC365.20c, SPBC1778.03c, SPBP22H7.06, SPAC24H6.04, SPAC8F11.09c, SPCC16C4.10, SPAC1B1.02c, SPAC20G8.04c, SPCC1020.06c, SPAC6G10.08, SPAC23D3.04c, SPBC1683.06c, SPCC1223.03c, SPAC26H5.09c, SPCC24B10.02c
GO:0072524	pyridine-containing compound metabolic process	1	0.768749	21	3041	36	4843	1	1336	SPCC794.01c, SPCC13B11.01, SPAC1805.16c, SPAC3C7.13c, SPBC115.03, SPAC3A11.07, SPBC365.20c, SPBC1778.03c, SPBP22H7.06, SPAC24H6.04, SPAC8F11.09c, SPCC16C4.10, SPAC1B1.02c, SPAC20G8.04c, SPCC1020.06c, SPAC6G10.08, SPAC23D3.04c, SPBC1683.06c, SPCC1223.03c, SPAC26H5.09c, SPCC24B10.02c
GO:0016571	histone methylation	1	0.769202	27	3041	46	4843	1	1337	SPBC29B5.01, SPAC23D3.01, SPBC16D10.07c, SPAC664.03, SPCC18.11c, SPBP8B7.07c, SPBC428.08c, SPBC29A3.13, SPBC18H10.06c, SPAC18G6.02c, SPAC25H1.06, SPAC23H3.05c, SPCC11E10.08, SPBC800.03, SPAC29B12.02c, SPCC736.11, SPCC4B3.12, SPAC26H5.03, SPAC140.03, SPAC21E11.03c, SPBC215.07c, SPCC1739.05, SPCC553.04, SPBC29A10.03c, SPCC613.12c, SPCC297.04c, SPCC970.07c
GO:0071900	regulation of protein serine/threonine kinase activity	1	0.773273	15	3041	26	4843	1	1338	SPCC1223.11, SPAC694.06c, SPAC2G11.07c, SPBC12D12.06, SPAC19E9.03, SPCC4F11.02, SPAPB2B4.03, SPBC19F5.01c, SPBC530.13, SPBC32F12.09, SPCC4E9.02, SPBC16E9.17c, SPAC1296.05c, SPBC20F10.10, SPAC144.13c
GO:0042147	retrograde transport, endosome to Golgi	1	0.779339	12	3041	21	4843	1	1339	SPCC16A11.08, SPBC14F5.11c, SPAPJ696.01c, SPCPJ732.01, SPAC6F6.12, SPAC15E1.06, SPAC5D6.07c, SPBC887.06c, SPBC1711.11, SPAC20G8.10c, SPAC4G9.13c, SPCC777.13
GO:0009272	fungal-type cell wall biogenesis	1	0.780643	45	3041	76	4843	1	1340	SPBC16A3.13, SPAC17A5.04c, SPAC5H10.11, SPCC16C4.07, SPBC317.01, SPAC1F5.08c, SPBC2D10.05, SPAC26H5.08c, SPAC13G6.12c, SPCC63.04, SPCC970.02, SPBC1289.13c, SPBC1198.07c, SPAC1002.03c, SPBC16D10.05, SPBC337.07c, SPBC1105.05, SPAC27E2.07, SPCC1223.12c, SPCC1840.02c, SPBC32F12.01c, SPBC3F6.05, SPAC22E12.06c, SPAC1006.06, SPAC27D7.05c, SPBC1347.03, SPAC1296.04, SPCC645.07, SPAC19G12.03, SPAC5H10.13c,…
GO:0051338	regulation of transferase activity	1	0.788199	22	3041	38	4843	1	1341	SPCC1223.11, SPAC694.06c, SPAC2G11.07c, SPBC12D12.06, SPAC19G12.13c, SPAC19E9.03, SPCC4F11.02, SPBC530.13, SPBC2G5.02c, SPBC16E9.17c, SPBC1347.06c, SPAC1006.09, SPAC3C7.02c, SPAPB2B4.03, SPBC19F5.01c, SPBC32F12.09, SPCC4E9.02, SPAC1296.05c, SPBC20F10.10, SPAC144.13c, SPAC4A8.07c, SPBC713.02c
GO:0000462	maturation of SSU-rRNA from tricistronic rRNA transcript (SSU-rRNA, 5.8S rRNA, LSU-rRNA)	1	0.78909	5	3041	9	4843	1	1342	SPAC2C4.16c, SPAPJ698.02c, SPBC685.06, SPAC17G6.06, SPBC17G9.07
GO:0002184	cytoplasmic translational termination	1	0.78909	5	3041	9	4843	1	1343	SPAC1002.14, SPBC336.10c, SPAC16C9.06c, SPBC6B1.08c, SPAC26H5.10c
GO:0006862	nucleotide transport	1	0.78909	5	3041	9	4843	1	1344	SPBC887.17, SPAC1039.04, SPAC29B12.14c, SPAC11D3.18c, SPBC1683.12
GO:0032042	mitochondrial DNA metabolic process	1	0.78909	5	3041	9	4843	1	1345	SPBC1347.01c, SPBC12D12.09, SPBC19C7.09c, SPCC24B10.22, SPAC688.10
GO:0032950	regulation of beta-glucan metabolic process	1	0.78909	5	3041	9	4843	1	1346	SPAC1F7.04, SPAC1006.06, SPBC1289.01c, SPCC645.07, SPAC17G8.14c
GO:0032951	regulation of beta-glucan biosynthetic process	1	0.78909	5	3041	9	4843	1	1347	SPAC1F7.04, SPAC1006.06, SPBC1289.01c, SPCC645.07, SPAC17G8.14c
GO:0048308	organelle inheritance	1	0.78909	5	3041	9	4843	1	1348	SPBC354.14c, SPBC25H2.03, SPBC21B10.06c, SPBC12C2.08, SPAC1782.06c
GO:0071901	negative regulation of protein serine/threonine kinase activity	1	0.78909	5	3041	9	4843	1	1349	SPCC1223.11, SPAC2G11.07c, SPAC144.13c, SPCC4F11.02, SPBC32F12.09
GO:0009408	response to heat	1	0.79034	19	3041	33	4843	1	1350	SPBC29B5.01, SPBC3E7.02c, SPCC4F11.02, SPBC11C11.06c, SPCC338.06c, SPBC32F12.03c, SPAC607.09c, SPBC649.04, SPBC1105.13c, SPAC3C7.02c, SPBC660.07, SPCC830.07c, SPAP8A3.04c, SPAC17G6.13, SPAC22H12.02, SPAC4A8.03c, SPCC550.14, SPAC13F5.05, SPCC1183.09c
GO:0034605	cellular response to heat	1	0.79034	19	3041	33	4843	1	1351	SPBC29B5.01, SPBC3E7.02c, SPCC4F11.02, SPBC11C11.06c, SPCC338.06c, SPBC32F12.03c, SPAC607.09c, SPBC649.04, SPBC1105.13c, SPAC3C7.02c, SPBC660.07, SPCC830.07c, SPAP8A3.04c, SPAC17G6.13, SPAC22H12.02, SPAC4A8.03c, SPCC550.14, SPAC13F5.05, SPCC1183.09c
GO:0042168	heme metabolic process	1	0.790467	9	3041	16	4843	1	1352	SPCC1739.06c, SPAC1805.06c, SPCC4B3.05c, SPBC19C2.09, SPAC1F5.07c, SPAC1F12.10c, SPCC330.03c, SPBC365.02c, SPAC4D7.06c
GO:0051252	regulation of RNA metabolic process	1	0.792119	220	3041	361	4843	1	1353	SPBP23A10.05, SPCC1902.01, SPBC56F2.05c, SPBC16A3.18, SPAC2H10.01, SPAC19E9.03, SPAC4G8.13c, SPBC428.08c, SPAC1A6.01c, SPCC965.10, SPBC1652.01, SPAC1783.07c, SPBP8B7.30c, SPBC530.08, SPBC354.05c, SPAC6F12.02, SPCC1753.02c, SPBC1778.02, SPCC24B10.12, SPBC31F10.13c, SPBC800.03, SPAC1142.08, SPCC736.11, SPAC32A11.03c, SPAC2F7.04, SPAC23E2.01, SPBC725.11c, SPBC2A9.04c, SPAC22F3.02, SPCC4B3.07, SPAC25…
GO:0051603	proteolysis involved in cellular protein catabolic process	1	0.79715	115	3041	191	4843	1	1354	SPAC15E1.10, SPAC1687.17c, SPBP16F5.04, SPAC26H5.04, SPBC23E6.03c, SPBC28F2.08c, SPCC285.11, SPAC227.11c, SPAC4G9.19, SPAC23G3.08c, SPBC2A9.04c, SPCC965.04c, SPBC1861.07, SPAC57A7.12, SPAC144.13c, SPBC16E9.02c, SPAC17G6.05c, SPBC4B4.06, SPAC4A8.04, SPBP35G2.02, SPAC20G8.10c, SPAC1805.15c, SPBC18H10.19, SPBC83.04, SPBC887.04c, SPAC10F6.05c, SPBC354.10, SPAC4F8.01, SPAC4D7.03, SPAC6F6.02c, SPAC19B1…
GO:0016051	carbohydrate biosynthetic process	1	0.799188	52	3041	88	4843	1	1355	SPACUNK4.10, SPBP23A10.03c, SPAC5D6.06c, SPAC26H5.04, SPBC29A3.03c, SPAC6F12.02, SPAC3G6.09c, SPAC19G12.15c, SPBC317.01, SPBC3D6.06c, SPAC3H1.14, SPAC13G6.12c, SPCC63.04, SPCC24B10.21, SPAC56F8.06c, SPACUNK4.16c, SPBPJ4664.06, SPAC1805.01c, SPAC328.03, SPCC1795.03, SPBC16D10.05, SPBC1289.08, SPAC27E2.07, SPAC4A8.14, SPAC13C5.05c, SPAC22F8.05, SPCC1840.02c, SPAC16.01, SPBC32F12.01c, SPAC1527.01, S…
GO:0031047	gene silencing by RNA	1	0.80083	13	3041	23	4843	1	1356	SPCC1739.03, SPAC13G7.07, SPCC736.11, SPBC428.08c, SPBC30B4.08, SPAC140.03, SPBC20F10.05, SPBC336.05c, SPCC613.12c, SPAC18G6.02c, SPCC645.08c, SPCC970.07c, SPAC1486.10
GO:0009165	nucleotide biosynthetic process	1	0.804832	38	3041	65	4843	1	1357	SPBC409.10, SPAC222.12c, SPCC162.11c, SPAC23A1.03, SPAC14C4.14, SPCC1753.02c, SPBC106.05c, SPAC22F3.07c, SPBC3D6.06c, SPBC31F10.15c, SPBC1604.11, SPBC14F5.09c, SPBC1683.06c, SPAC806.07, SPBC13E7.04, SPAC57A10.12c, SPBC725.15, SPAC1805.16c, SPCC338.14, SPCPB16A4.03c, SPAC4A8.14, SPCC1235.04c, SPBC365.20c, SPBC1734.13, SPBP22H7.06, SPAC6F12.10c, SPBC215.04, SPCC569.08c, SPBC1604.07, SPBC32H8.07, SP…
GO:0051519	activation of bipolar cell growth	1	0.805887	23	3041	40	4843	1	1358	SPAC890.03, SPAC4G8.05, SPBC1539.08, SPAC1687.15, SPAC6G10.02c, SPAC2F3.15, SPBC18H10.15, SPAC1006.09, SPAC22E12.14c, SPCC1450.11c, SPACUNK12.02c, SPAC9G1.02, SPAC29A4.16, SPAC2C4.14c, SPAC23H4.17c, SPAC17G8.14c, SPAC23A1.06c, SPAC1805.01c, SPAC15A10.16, SPAC12B10.14c, SPCC74.03c, SPBC21.07c, SPAC823.03
GO:0034968	histone lysine methylation	1	0.80859	20	3041	35	4843	1	1359	SPAC23D3.01, SPBC16D10.07c, SPBP8B7.07c, SPBC428.08c, SPBC29A3.13, SPBC18H10.06c, SPAC25H1.06, SPAC23H3.05c, SPCC11E10.08, SPAC29B12.02c, SPCC736.11, SPAC26H5.03, SPCC4B3.12, SPAC140.03, SPBC215.07c, SPCC1739.05, SPBC29A10.03c, SPCC613.12c, SPCC297.04c, SPCC970.07c
GO:0016074	snoRNA metabolic process	1	0.811588	6	3041	11	4843	1	1360	SPBP35G2.08c, SPBC2D10.10c, SPBC29A10.10c, SPCC613.07, SPAC6G9.10c, SPCC1739.07
GO:0019216	regulation of lipid metabolic process	1	0.811588	6	3041	11	4843	1	1361	SPCC306.05c, SPBC3B9.15c, SPBC902.03, SPBC19C2.09, SPBC1347.06c, SPAC13D6.01
GO:0019722	calcium-mediated signaling	1	0.811588	6	3041	11	4843	1	1362	SPAC4A8.07c, SPCC576.04, SPAC13G6.15c, SPAC4G8.13c, SPAC6F6.01, SPACUNK12.02c
GO:0051348	negative regulation of transferase activity	1	0.811588	6	3041	11	4843	1	1363	SPCC1223.11, SPAC2G11.07c, SPAC144.13c, SPAC19G12.13c, SPCC4F11.02, SPBC32F12.09
GO:0000165	MAPKKK cascade	1	0.811852	10	3041	18	4843	1	1364	SPCC1223.11, SPAC2G11.07c, SPAC1D4.13, SPCC4F11.02, SPAC1F5.09c, SPAC31G5.09c, SPBC1D7.05, SPAC19D5.01, SPAC1006.09, SPAC9G1.02
GO:0009072	aromatic amino acid family metabolic process	1	0.811852	10	3041	18	4843	1	1365	SPCC1494.04c, SPAC24H6.10c, SPBC21C3.09c, SPAC56E4.03, SPBC19G7.02, SPCC569.07, SPBC1773.13, SPAC13A11.06, SPAP8A3.07c, SPBC30D10.16
GO:0019236	response to pheromone	1	0.812959	17	3041	30	4843	1	1366	SPAC4G8.05, SPAC1D4.13, SPAC22F3.12c, SPAC11H11.04, SPAC10F6.12c, SPAC27D7.13c, SPBC3E7.01, SPAC31G5.09c, SPAC1565.04c, SPAP11E10.02c, SPBP35G2.03c, SPBC1773.01, SPAC1093.03, SPBC1861.09, SPBC32F12.09, SPBC1D7.05, SPCC1020.09
GO:0032989	cellular component morphogenesis	1	0.814861	73	3041	123	4843	1	1367	SPBC16A3.13, SPAC17A5.04c, SPBC2G5.03, SPBC16E9.18, SPCC417.06c, SPAC343.07, SPAC12B10.07, SPCC16C4.09, SPBC530.04, SPAC23C4.08, SPBC21.07c, SPAC823.03, SPBP35G2.05c, SPAC890.03, SPAC6F6.06c, SPCC1223.12c, SPBC17G9.05, SPAC1687.15, SPBC405.04c, SPBC3F6.05, SPAC27D7.05c, SPAC1296.04, SPAC1006.09, SPAC22E12.14c, SPCC645.07, SPBC342.03, SPAC607.10, SPAC19G12.03, SPAC29A4.16, SPAC23H4.17c, SPAC17G8.1…
GO:0006633	fatty acid biosynthetic process	1	0.819792	14	3041	25	4843	1	1368	SPBC3B8.07c, SPAC926.09c, SPBC16E9.16c, SPCC1322.05c, SPAC1639.01c, SPAC22A12.16, SPAC1952.09c, SPAC26F1.04c, SPAC922.06, SPBC2G2.01c, SPBC1703.07, SPAC11G7.05c, SPAC4G9.15, SPAC1B2.03c
GO:0046164	alcohol catabolic process	1	0.820019	27	3041	47	4843	1	1369	SPCC794.01c, SPCC13B11.01, SPAC2F3.05c, SPAC3C7.13c, SPAC24H6.04, SPBC354.12, SPAC977.16c, SPBC1773.05c, SPAC1687.21, SPBC1815.01, SPAC13A11.06, SPBPB21E7.01c, SPAC26F1.07, SPCC16C4.10, SPCC1620.13, SPBPB2B2.13, SPBPB2B2.12c, SPCC1020.06c, SPBPB2B2.10c, SPAP32A8.02, SPBC28F2.05c, SPAPB17E12.14c, SPCC24B10.21, SPAC23D3.04c, SPAC5H10.06c, SPBC8E4.04, SPCPJ732.02c
GO:0009826	unidimensional cell growth	1	0.82199	24	3041	42	4843	1	1370	SPAC890.03, SPAC4G8.05, SPBC1539.08, SPAC1687.15, SPAC6G10.02c, SPAC2F3.15, SPBC18H10.15, SPAC1006.09, SPAC22E12.14c, SPCC645.07, SPCC1450.11c, SPACUNK12.02c, SPAC9G1.02, SPAC29A4.16, SPAC2C4.14c, SPAC23H4.17c, SPAC17G8.14c, SPAC23A1.06c, SPAC1805.01c, SPAC15A10.16, SPAC12B10.14c, SPCC74.03c, SPBC21.07c, SPAC823.03
GO:0016049	cell growth	1	0.82199	24	3041	42	4843	1	1371	SPAC890.03, SPAC4G8.05, SPBC1539.08, SPAC1687.15, SPAC6G10.02c, SPAC2F3.15, SPBC18H10.15, SPAC1006.09, SPAC22E12.14c, SPCC645.07, SPCC1450.11c, SPACUNK12.02c, SPAC9G1.02, SPAC29A4.16, SPAC2C4.14c, SPAC23H4.17c, SPAC17G8.14c, SPAC23A1.06c, SPAC1805.01c, SPAC15A10.16, SPAC12B10.14c, SPCC74.03c, SPBC21.07c, SPAC823.03
GO:0045927	positive regulation of growth	1	0.82199	24	3041	42	4843	1	1372	SPAC890.03, SPAC4G8.05, SPBC1539.08, SPAC1687.15, SPAC6G10.02c, SPAC2F3.15, SPBC18H10.15, SPAC1006.09, SPAC22E12.14c, SPCC645.07, SPCC1450.11c, SPACUNK12.02c, SPAC9G1.02, SPAC29A4.16, SPAC2C4.14c, SPAC23H4.17c, SPAC17G8.14c, SPAC23A1.06c, SPAC1805.01c, SPAC15A10.16, SPAC12B10.14c, SPCC74.03c, SPBC21.07c, SPAC823.03
GO:0048589	developmental growth	1	0.82199	24	3041	42	4843	1	1373	SPAC890.03, SPAC4G8.05, SPBC1539.08, SPAC1687.15, SPAC6G10.02c, SPAC2F3.15, SPBC18H10.15, SPAC1006.09, SPAC22E12.14c, SPCC645.07, SPCC1450.11c, SPACUNK12.02c, SPAC9G1.02, SPAC29A4.16, SPAC2C4.14c, SPAC23H4.17c, SPAC17G8.14c, SPAC23A1.06c, SPAC1805.01c, SPAC15A10.16, SPAC12B10.14c, SPCC74.03c, SPBC21.07c, SPAC823.03
GO:0060560	developmental growth involved in morphogenesis	1	0.82199	24	3041	42	4843	1	1374	SPAC890.03, SPAC4G8.05, SPBC1539.08, SPAC1687.15, SPAC6G10.02c, SPAC2F3.15, SPBC18H10.15, SPAC1006.09, SPAC22E12.14c, SPCC645.07, SPCC1450.11c, SPACUNK12.02c, SPAC9G1.02, SPAC29A4.16, SPAC2C4.14c, SPAC23H4.17c, SPAC17G8.14c, SPAC23A1.06c, SPAC1805.01c, SPAC15A10.16, SPAC12B10.14c, SPCC74.03c, SPBC21.07c, SPAC823.03
GO:0043549	regulation of kinase activity	1	0.825085	21	3041	37	4843	1	1375	SPCC1223.11, SPAC694.06c, SPAC2G11.07c, SPBC12D12.06, SPAC19E9.03, SPCC4F11.02, SPBC530.13, SPBC2G5.02c, SPBC16E9.17c, SPBC1347.06c, SPAC1006.09, SPAC3C7.02c, SPAPB2B4.03, SPBC19F5.01c, SPBC32F12.09, SPCC4E9.02, SPAC1296.05c, SPBC20F10.10, SPAC144.13c, SPAC4A8.07c, SPBC713.02c
GO:0044038	cell wall macromolecule biosynthetic process	1	0.825085	21	3041	37	4843	1	1376	SPBC1773.08c, SPAC13C5.05c, SPCC1840.02c, SPBC32F12.01c, SPAC1006.06, SPCC645.07, SPBC342.03, SPAC1F7.04, SPAC13G6.12c, SPCC777.07, SPBC16H5.09c, SPBC1289.01c, SPAC17G8.14c, SPBPB2B2.11, SPCC417.05c, SPBC3E7.12c, SPAC24C9.07c, SPBC32H8.08c, SPAC12B10.11, SPAC1296.01c, SPBC16D10.05
GO:0070589	cellular component macromolecule biosynthetic process	1	0.825085	21	3041	37	4843	1	1377	SPBC1773.08c, SPAC13C5.05c, SPCC1840.02c, SPBC32F12.01c, SPAC1006.06, SPCC645.07, SPBC342.03, SPAC1F7.04, SPAC13G6.12c, SPCC777.07, SPBC16H5.09c, SPBC1289.01c, SPAC17G8.14c, SPBPB2B2.11, SPCC417.05c, SPBC3E7.12c, SPAC24C9.07c, SPBC32H8.08c, SPAC12B10.11, SPAC1296.01c, SPBC16D10.05
GO:0006310	DNA recombination	1	0.827026	60	3041	102	4843	1	1378	SPBC29B5.01, SPAC1952.15c, SPAP27G11.15, SPAC17H9.03c, SPBC577.05c, SPCC23B6.05c, SPBC11B10.06, SPBC16E9.17c, SPBC543.03c, SPAC1687.05, SPBC21B10.12, SPBC19G7.01c, SPBC1711.14, SPBC1703.04, SPAC1805.08, SPBCPT2R1.08c, SPBC28F2.07, SPAC17A5.18c, SPCC1620.14c, SPAC9.05, SPAC212.11, SPAC6G9.13c, SPAC17C9.08, SPBC1685.11, SPAC25G10.02, SPAC17A5.11, SPAC8F11.03, SPBC32F12.02, SPAC21E11.03c, SPCC1442.0…
GO:0006407	rRNA export from nucleus	1	0.830867	7	3041	13	4843	1	1379	SPAPJ698.02c, SPAC890.06, SPBC685.06, SPAC19E9.01c, SPAC15F9.02, SPCC285.15c, SPAC25G10.06
GO:0007029	endoplasmic reticulum organization	1	0.830867	7	3041	13	4843	1	1380	SPAC1142.06, SPAPB21F2.02, SPBC1539.04, SPCC1235.06, SPCC830.08c, SPCC1672.12c, SPBC543.10
GO:0030100	regulation of endocytosis	1	0.830867	7	3041	13	4843	1	1381	SPAC1F7.04, SPBP35G2.05c, SPBC646.08c, SPAC1805.05, SPBC24C6.10c, SPBC1347.06c, SPBC405.04c
GO:0042558	pteridine-containing compound metabolic process	1	0.830867	7	3041	13	4843	1	1382	SPBC2G2.08, SPBC19G7.02, SPBC30D10.05c, SPBC1703.08c, SPBC839.16, SPAC27D7.04, SPBC1711.04
GO:0051029	rRNA transport	1	0.830867	7	3041	13	4843	1	1383	SPAPJ698.02c, SPAC890.06, SPBC685.06, SPAC19E9.01c, SPAC15F9.02, SPCC285.15c, SPAC25G10.06
GO:0010639	negative regulation of organelle organization	1	0.834373	28	3041	49	4843	1	1384	SPAC19G12.13c, SPAC17G8.10c, SPCC126.06, SPBC428.17c, SPAC23H3.08c, SPAC631.01c, SPCC1795.01c, SPAC589.08c, SPCC1322.12c, SPAC19E9.01c, SPAC1805.04, SPAC17H9.11, SPAC25H1.06, SPBC106.01, SPCC11E10.08, SPAC12B10.07, SPBC15D4.10c, SPBC20F10.06, SPAC26H5.03, SPCC1322.06, SPAC23C4.02, SPCC18B5.07c, SPAPB1A10.10c, SPBC29A10.03c, SPCC613.12c, SPBC28F2.02, SPCC970.07c, SPAC1783.05
GO:0031060	regulation of histone methylation	1	0.83661	15	3041	27	4843	1	1385	SPBC29B5.01, SPAC25H1.06, SPCC11E10.08, SPBC800.03, SPBC16D10.07c, SPCC736.11, SPAC26H5.03, SPAC140.03, SPAC21E11.03c, SPCC553.04, SPBC29A3.13, SPBC29A10.03c, SPCC613.12c, SPAC18G6.02c, SPCC970.07c
GO:0032318	regulation of Ras GTPase activity	1	0.836666	25	3041	44	4843	1	1386	SPAC1952.17c, SPCC285.14, SPAC26F1.09, SPBC646.12c, SPAC29A4.11, SPAC23D3.03c, SPAC1565.02c, SPBC3F6.05, SPAC824.09c, SPCC1259.11c, SPAC1006.06, SPCC1620.12c, SPBC1778.09, SPCC645.07, SPBC23G7.08c, SPBC215.01, SPAC31A2.16, SPAC630.05, SPCC622.14, SPAC26A3.10, SPBC17G9.08c, SPBC651.03c, SPCC4G3.09c, SPBC29A3.17, SPBC530.01
GO:0048878	chemical homeostasis	1	0.839142	64	3041	109	4843	1	1387	SPBC16D10.06, SPAC4G8.13c, SPBP26C9.03c, SPAP8A3.03, SPAC1F7.08, SPBC2G5.06c, SPAC227.13c, SPAC18B11.04, SPAC328.07c, SPAC23E2.01, SPAC5H10.06c, SPBC119.06, SPBC1105.10, SPCC1183.09c, SPBC16E9.14c, SPBC1683.09c, SPAC2E1P3.04, SPBC543.10, SPAC30D11.11, SPBC405.04c, SPAC1142.06, SPAC607.09c, SPBC839.06, SPBC1709.10c, SPAC29A4.16, SPBC26H8.14c, SPAC1F7.07c, SPBPJ4664.01, SPAPB2B4.04c, SPAC29A4.19c, …
GO:0009628	response to abiotic stimulus	1	0.843986	47	3041	81	4843	1	1388	SPCC1223.11, SPBC29B5.01, SPCC338.05c, SPAC3F10.02c, SPBC11C11.06c, SPAC20G4.07c, SPAC1639.02c, SPAC26A3.02, SPCC338.06c, SPAC589.08c, SPBC649.04, SPBC1105.13c, SPAP8A3.04c, SPBC28E12.06c, SPAC13G6.01c, SPBC16E9.06c, SPAC11E3.04c, SPBC16H5.11c, SPCC1183.09c, SPBC30D10.10c, SPAC2G11.07c, SPAC1A6.04c, SPBC3E7.02c, SPCC4F11.02, SPBC12C2.12c, SPCC330.01c, SPAC20G4.03c, SPCC330.02, SPAC607.09c, SPBC19…
GO:0046496	nicotinamide nucleotide metabolic process	1	0.844811	19	3041	34	4843	1	1389	SPCC794.01c, SPCC13B11.01, SPAC1805.16c, SPAC3C7.13c, SPBC115.03, SPAC3A11.07, SPBC1778.03c, SPBP22H7.06, SPAC24H6.04, SPCC16C4.10, SPAC1B1.02c, SPAC20G8.04c, SPCC1020.06c, SPAC6G10.08, SPAC23D3.04c, SPBC1683.06c, SPAC26H5.09c, SPCC1223.03c, SPCC24B10.02c
GO:0055080	cation homeostasis	1	0.846898	59	3041	101	4843	1	1390	SPBC16D10.06, SPBC12C2.09c, SPAC3F10.02c, SPCC1020.03, SPAC4G8.13c, SPBP26C9.03c, SPAP8A3.03, SPAC1639.02c, SPAC977.10, SPAC1F7.08, SPAC23C11.14, SPBC2G5.06c, SPAC227.13c, SPAC23G3.03, SPAC1F5.08c, SPAC1A6.09c, SPBC1683.10c, SPAC17D4.03c, SPAC18B11.04, SPBC947.05c, SPAC328.07c, SPAC23E2.01, SPAC5H10.06c, SPAC22H10.13, SPAC22E12.04, SPBC119.06, SPCC4B3.03c, SPBC1105.10, SPCC1183.09c, SPAC23G3.02c,…
GO:0006273	lagging strand elongation	1	0.847602	8	3041	15	4843	1	1391	SPAC12B10.15c, SPBC1347.08c, SPAC3G6.06c, SPAC20H4.04, SPAC4G9.02, SPAC9.05, SPCC737.07c, SPAC26H5.02c
GO:0006740	NADPH regeneration	1	0.847602	8	3041	15	4843	1	1392	SPCC794.01c, SPCC16C4.10, SPAC3C7.13c, SPCC1020.06c, SPBC115.03, SPAC6G10.08, SPAC26H5.09c, SPAC24H6.04
GO:0006779	porphyrin-containing compound biosynthetic process	1	0.847602	8	3041	15	4843	1	1393	SPAC1F5.07c, SPCC1739.06c, SPAC1805.06c, SPCC4B3.05c, SPCC417.11c, SPBC365.02c, SPBC19C2.09, SPAC4D7.06c
GO:0031098	stress-activated protein kinase signaling cascade	1	0.847602	8	3041	15	4843	1	1394	SPAC1834.08, SPCC1322.08, SPAC27E2.09, SPAC23A1.06c, SPAC19D5.01, SPAC1006.09, SPAC9G1.02, SPCC74.06
GO:0033014	tetrapyrrole biosynthetic process	1	0.847602	8	3041	15	4843	1	1395	SPAC1F5.07c, SPCC1739.06c, SPAC1805.06c, SPCC4B3.05c, SPCC417.11c, SPBC365.02c, SPBC19C2.09, SPAC4D7.06c
GO:0050801	ion homeostasis	1	0.847934	62	3041	106	4843	1	1396	SPBC16D10.06, SPBC12C2.09c, SPAC3F10.02c, SPCC1020.03, SPAC4G8.13c, SPBP26C9.03c, SPAP8A3.03, SPAC1639.02c, SPAC977.10, SPAC1F7.08, SPAC23C11.14, SPBC2G5.06c, SPAC227.13c, SPAC23G3.03, SPAC1F5.08c, SPAC1A6.09c, SPBC1683.10c, SPAC17D4.03c, SPAC18B11.04, SPCC584.02, SPBC947.05c, SPAC328.07c, SPAC23E2.01, SPAC5H10.06c, SPAC22H10.13, SPAC22E12.04, SPBC119.06, SPCC4B3.03c, SPBC1105.10, SPCC1183.09c, S…
GO:0000447	endonucleolytic cleavage in ITS1 to separate SSU-rRNA from 5.8S rRNA and LSU-rRNA from tricistronic rRNA transcript (SSU-rRNA, 5.8S rRNA, LSU-rRNA)	1	0.851543	2	3041	4	4843	1	1397	SPAPJ698.02c, SPBC685.06
GO:0000478	endonucleolytic cleavage involved in rRNA processing	1	0.851543	2	3041	4	4843	1	1398	SPAPJ698.02c, SPBC685.06
GO:0000479	endonucleolytic cleavage of tricistronic rRNA transcript (SSU-rRNA, 5.8S rRNA, LSU-rRNA)	1	0.851543	2	3041	4	4843	1	1399	SPAPJ698.02c, SPBC685.06
GO:0000753	cell morphogenesis involved in conjugation with cellular fusion	1	0.851543	2	3041	4	4843	1	1400	SPAC1093.03, SPAC27D7.13c
GO:0000767	cell morphogenesis involved in conjugation	1	0.851543	2	3041	4	4843	1	1401	SPAC1093.03, SPAC27D7.13c
GO:0001676	long-chain fatty acid metabolic process	1	0.851543	2	3041	4	4843	1	1402	SPBC16E9.16c, SPBC18H10.02
GO:0006072	glycerol-3-phosphate metabolic process	1	0.851543	2	3041	4	4843	1	1403	SPAC23D3.04c, SPCC1223.03c
GO:0006546	glycine catabolic process	1	0.851543	2	3041	4	4843	1	1404	SPAC13G6.06c, SPAC31G5.14
GO:0006901	vesicle coating	1	0.851543	2	3041	4	4843	1	1405	SPAC10F6.14c, SPBC19F8.03c
GO:0007189	activation of adenylate cyclase activity by G-protein signaling pathway	1	0.851543	2	3041	4	4843	1	1406	SPBC215.04, SPBC32H8.07
GO:0007323	peptide pheromone maturation	1	0.851543	2	3041	4	4843	1	1407	SPACUNK4.12c, SPAC10F6.12c
GO:0009071	serine family amino acid catabolic process	1	0.851543	2	3041	4	4843	1	1408	SPAC13G6.06c, SPAC31G5.14
GO:0009226	nucleotide-sugar biosynthetic process	1	0.851543	2	3041	4	4843	1	1409	SPBPB2B2.10c, SPBC13G1.02
GO:0010212	response to ionizing radiation	1	0.851543	2	3041	4	4843	1	1410	SPAC11E3.04c, SPCC338.05c
GO:0010578	regulation of adenylate cyclase activity involved in G-protein signaling pathway	1	0.851543	2	3041	4	4843	1	1411	SPBC215.04, SPBC32H8.07
GO:0010579	positive regulation of adenylate cyclase activity by G-protein signaling pathway	1	0.851543	2	3041	4	4843	1	1412	SPBC215.04, SPBC32H8.07
GO:0019357	nicotinate nucleotide biosynthetic process	1	0.851543	2	3041	4	4843	1	1413	SPBC365.20c, SPBC1683.06c
GO:0019358	nicotinate nucleotide salvage	1	0.851543	2	3041	4	4843	1	1414	SPBC365.20c, SPBC1683.06c
GO:0019365	pyridine nucleotide salvage	1	0.851543	2	3041	4	4843	1	1415	SPBC365.20c, SPBC1683.06c
GO:0019464	glycine decarboxylation via glycine cleavage system	1	0.851543	2	3041	4	4843	1	1416	SPAC13G6.06c, SPAC31G5.14
GO:0019563	glycerol catabolic process	1	0.851543	2	3041	4	4843	1	1417	SPAC977.16c, SPAC23D3.04c
GO:0030002	cellular anion homeostasis	1	0.851543	2	3041	4	4843	1	1418	SPBC2D10.18, SPBPJ4664.01
GO:0030320	cellular monovalent inorganic anion homeostasis	1	0.851543	2	3041	4	4843	1	1419	SPBC2D10.18, SPBPJ4664.01
GO:0030834	regulation of actin filament depolymerization	1	0.851543	2	3041	4	4843	1	1420	SPAC12B10.07, SPAC631.01c
GO:0030835	negative regulation of actin filament depolymerization	1	0.851543	2	3041	4	4843	1	1421	SPAC12B10.07, SPAC631.01c
GO:0031322	ascospore-type prospore-specific spindle pole body remodeling	1	0.851543	2	3041	4	4843	1	1422	SPAC1F3.06c, SPBC29A10.02
GO:0031647	regulation of protein stability	1	0.851543	2	3041	4	4843	1	1423	SPBC3B9.15c, SPAC19E9.03
GO:0042743	hydrogen peroxide metabolic process	1	0.851543	2	3041	4	4843	1	1424	SPBC1773.02c, SPCC330.06c
GO:0042744	hydrogen peroxide catabolic process	1	0.851543	2	3041	4	4843	1	1425	SPBC1773.02c, SPCC330.06c
GO:0043558	regulation of translational initiation in response to stress	1	0.851543	2	3041	4	4843	1	1426	SPAC222.07c, SPAC20G4.03c
GO:0045815	positive regulation of gene expression, epigenetic	1	0.851543	2	3041	4	4843	1	1427	SPBC30B4.08, SPAC1783.05
GO:0045834	positive regulation of lipid metabolic process	1	0.851543	2	3041	4	4843	1	1428	SPBC3B9.15c, SPBC19C2.09
GO:0045947	negative regulation of translational initiation	1	0.851543	2	3041	4	4843	1	1429	SPAC222.07c, SPAC20G4.03c
GO:0046497	nicotinate nucleotide metabolic process	1	0.851543	2	3041	4	4843	1	1430	SPBC365.20c, SPBC1683.06c
GO:0046653	tetrahydrofolate metabolic process	1	0.851543	2	3041	4	4843	1	1431	SPBC2G2.08, SPBC839.16
GO:0046654	tetrahydrofolate biosynthetic process	1	0.851543	2	3041	4	4843	1	1432	SPBC2G2.08, SPBC839.16
GO:0046785	microtubule polymerization	1	0.851543	2	3041	4	4843	1	1433	SPBC1685.15c, SPBC15D4.10c
GO:0046889	positive regulation of lipid biosynthetic process	1	0.851543	2	3041	4	4843	1	1434	SPBC3B9.15c, SPBC19C2.09
GO:0051204	protein insertion into mitochondrial membrane	1	0.851543	2	3041	4	4843	1	1435	SPCC1442.15c, SPAC13G7.11
GO:0051488	activation of anaphase-promoting complex activity	1	0.851543	2	3041	4	4843	1	1436	SPBC1198.12, SPAC144.13c
GO:0055081	anion homeostasis	1	0.851543	2	3041	4	4843	1	1437	SPBC2D10.18, SPBPJ4664.01
GO:0055083	monovalent inorganic anion homeostasis	1	0.851543	2	3041	4	4843	1	1438	SPBC2D10.18, SPBPJ4664.01
GO:0060238	regulation of signal transduction involved in conjugation with cellular fusion	1	0.851543	2	3041	4	4843	1	1439	SPCC1020.09, SPAC22F3.12c
GO:0072529	pyrimidine-containing compound catabolic process	1	0.851543	2	3041	4	4843	1	1440	SPAC1556.04c, SPBC1683.06c
GO:2000766	negative regulation of cytoplasmic translation	1	0.851543	2	3041	4	4843	1	1441	SPCC1919.05, SPCC74.03c
GO:0006643	membrane lipid metabolic process	1	0.851593	16	3041	29	4843	1	1442	SPBC3B8.07c, SPAC1A6.09c, SPAC13G7.07, SPBC887.15c, SPAC1639.01c, SPBC428.08c, SPAC140.03, SPBC32F12.01c, SPAC19G12.08, SPAC2F3.01, SPAC4A8.07c, SPAC17G8.11c, SPCC645.08c, SPAPB1A10.07c, SPAC869.07c, SPAC1B2.03c
GO:0006665	sphingolipid metabolic process	1	0.851593	16	3041	29	4843	1	1443	SPBC3B8.07c, SPAC1A6.09c, SPAC13G7.07, SPBC887.15c, SPAC1639.01c, SPBC428.08c, SPAC140.03, SPBC32F12.01c, SPAC19G12.08, SPAC2F3.01, SPAC4A8.07c, SPAC17G8.11c, SPCC645.08c, SPAPB1A10.07c, SPAC869.07c, SPAC1B2.03c
GO:0051273	beta-glucan metabolic process	1	0.851593	16	3041	29	4843	1	1444	SPBC1105.05, SPAC11E3.13c, SPCC1840.02c, SPAC1006.06, SPCC645.07, SPBC342.03, SPAC23H3.11c, SPAC1F7.04, SPAC26H5.08c, SPBC2D10.05, SPBC1289.01c, SPAC17G8.14c, SPBC29A10.08, SPAC24C9.07c, SPAC12B10.11, SPBPJ4664.06
GO:0046578	regulation of Ras protein signal transduction	1	0.854859	42	3041	73	4843	1	1445	SPAC6F12.12, SPAC1952.17c, SPAC17G8.10c, SPBC530.13, SPBC428.08c, SPAC29A4.11, SPAC23D3.03c, SPAC824.09c, SPCC1259.11c, SPAC30.01c, SPCC1620.12c, SPBC1778.09, SPAC1834.04, SPAC4D7.01c, SPAC25A8.01c, SPAC26F1.01, SPBC1105.11c, SPAC19A8.01c, SPAC6G9.04, SPAC31A2.16, SPAC26A3.10, SPBC651.03c, SPCC4G3.09c, SPAC57A10.04, SPBC29A3.17, SPCC285.14, SPAC26F1.09, SPAC1565.02c, SPBC646.12c, SPBC3F6.05, SPBC…
GO:0030003	cellular cation homeostasis	1	0.855376	54	3041	93	4843	1	1446	SPBC12C2.09c, SPAC3F10.02c, SPCC1020.03, SPAC4G8.13c, SPAP8A3.03, SPAC1639.02c, SPAC977.10, SPAC1F7.08, SPAC23C11.14, SPBC2G5.06c, SPAC227.13c, SPAC23G3.03, SPAC1F5.08c, SPAC1A6.09c, SPBC1683.10c, SPAC17D4.03c, SPAC18B11.04, SPBC947.05c, SPAC328.07c, SPAC23E2.01, SPAC22H10.13, SPAC22E12.04, SPBC119.06, SPCC4B3.03c, SPBC1105.10, SPCC1183.09c, SPAC23G3.02c, SPBC16E9.14c, SPBC29A3.01, SPBC1683.09c, …
GO:0000103	sulfate assimilation	1	0.857262	3	3041	6	4843	1	1447	SPCC584.01c, SPAC13G7.06, SPAC4D7.06c
GO:0006103	2-oxoglutarate metabolic process	1	0.857262	3	3041	6	4843	1	1448	SPCC132.04c, SPBC725.01, SPAC10F6.13c
GO:0007190	activation of adenylate cyclase activity	1	0.857262	3	3041	6	4843	1	1449	SPBC215.04, SPBC32H8.07, SPCC1753.02c
GO:0009132	nucleoside diphosphate metabolic process	1	0.857262	3	3041	6	4843	1	1450	SPAC806.07, SPAC6G9.05, SPAC14C4.10c
GO:0030007	cellular potassium ion homeostasis	1	0.857262	3	3041	6	4843	1	1451	SPAC3F10.02c, SPAC3A11.09, SPAC1639.02c
GO:0030026	cellular manganese ion homeostasis	1	0.857262	3	3041	6	4843	1	1452	SPBC1683.10c, SPCC4B3.03c, SPAC29A4.19c
GO:0030996	cell cycle arrest in response to nitrogen starvation	1	0.857262	3	3041	6	4843	1	1453	SPAC144.13c, SPBC32F12.09, SPBC776.09
GO:0031281	positive regulation of cyclase activity	1	0.857262	3	3041	6	4843	1	1454	SPBC215.04, SPBC32H8.07, SPCC1753.02c
GO:0032952	regulation of 1,3-beta-D-glucan metabolic process	1	0.857262	3	3041	6	4843	1	1455	SPAC1F7.04, SPCC645.07, SPAC17G8.14c
GO:0032953	regulation of 1,3-beta-D-glucan biosynthetic process	1	0.857262	3	3041	6	4843	1	1456	SPAC1F7.04, SPCC645.07, SPAC17G8.14c
GO:0035269	protein O-linked mannosylation	1	0.857262	3	3041	6	4843	1	1457	SPCC777.07, SPBC16H5.09c, SPAPB1E7.09
GO:0043007	maintenance of rDNA	1	0.857262	3	3041	6	4843	1	1458	SPAP27G11.15, SPAC688.06c, SPBC1198.11c
GO:0043111	replication fork arrest	1	0.857262	3	3041	6	4843	1	1459	SPBC216.06c, SPBC30D10.04, SPBC1198.11c
GO:0045762	positive regulation of adenylate cyclase activity	1	0.857262	3	3041	6	4843	1	1460	SPBC215.04, SPBC32H8.07, SPCC1753.02c
GO:0046685	response to arsenic-containing substance	1	0.857262	3	3041	6	4843	1	1461	SPBC17G9.08c, SPAC1142.06, SPAC25G10.03
GO:0051125	regulation of actin nucleation	1	0.857262	3	3041	6	4843	1	1462	SPBC13E7.09, SPAC23C4.02, SPAC17H9.11
GO:0051156	glucose 6-phosphate metabolic process	1	0.857262	3	3041	6	4843	1	1463	SPCC794.01c, SPAC24H6.04, SPAC3C7.13c
GO:0051260	protein homooligomerization	1	0.857262	3	3041	6	4843	1	1464	SPBC119.14, SPAC22F3.06c, SPAC8E11.03c
GO:0051349	positive regulation of lyase activity	1	0.857262	3	3041	6	4843	1	1465	SPBC215.04, SPBC32H8.07, SPCC1753.02c
GO:0055071	manganese ion homeostasis	1	0.857262	3	3041	6	4843	1	1466	SPBC1683.10c, SPCC4B3.03c, SPAC29A4.19c
GO:0055075	potassium ion homeostasis	1	0.857262	3	3041	6	4843	1	1467	SPAC3F10.02c, SPAC3A11.09, SPAC1639.02c
GO:0070070	proton-transporting V-type ATPase complex assembly	1	0.857262	3	3041	6	4843	1	1468	SPBC3H7.12, SPBP23A10.02, SPBC1105.10
GO:0071071	regulation of phospholipid biosynthetic process	1	0.857262	3	3041	6	4843	1	1469	SPBC3B9.15c, SPBC902.03, SPBC19C2.09
GO:0090334	regulation of cell wall 1,3-beta-D-glucan biosynthetic process	1	0.857262	3	3041	6	4843	1	1470	SPAC1F7.04, SPCC645.07, SPAC17G8.14c
GO:0045859	regulation of protein kinase activity	1	0.858391	20	3041	36	4843	1	1471	SPCC1223.11, SPAC694.06c, SPAC2G11.07c, SPBC12D12.06, SPAC19E9.03, SPCC4F11.02, SPBC530.13, SPBC2G5.02c, SPBC16E9.17c, SPAC1006.09, SPAC3C7.02c, SPAPB2B4.03, SPBC19F5.01c, SPBC32F12.09, SPCC4E9.02, SPAC1296.05c, SPBC20F10.10, SPAC144.13c, SPAC4A8.07c, SPBC713.02c
GO:0006355	regulation of transcription, DNA-dependent	1	0.862184	212	3041	352	4843	1	1472	SPBP23A10.05, SPCC1902.01, SPBC56F2.05c, SPAC2H10.01, SPAC19E9.03, SPAC4G8.13c, SPBC428.08c, SPAC1A6.01c, SPCC965.10, SPBC1652.01, SPAC1783.07c, SPBP8B7.30c, SPBC530.08, SPBC354.05c, SPAC6F12.02, SPCC1753.02c, SPBC1778.02, SPCC24B10.12, SPBC31F10.13c, SPBC800.03, SPAC1142.08, SPCC736.11, SPAC32A11.03c, SPAC2F7.04, SPAC23E2.01, SPBC725.11c, SPBC2A9.04c, SPAC22F3.02, SPCC4B3.07, SPAC25B8.19c, SPCC7…
GO:0019933	cAMP-mediated signaling	1	0.862268	9	3041	17	4843	1	1473	SPBC29B5.01, SPBC21C3.20c, SPBC215.04, SPBC32H8.07, SPAC18B11.04, SPBC646.13, SPAC22E12.14c, SPAC21E11.03c, SPAC1B9.02c
GO:0019935	cyclic-nucleotide-mediated signaling	1	0.862268	9	3041	17	4843	1	1474	SPBC29B5.01, SPBC21C3.20c, SPBC215.04, SPBC32H8.07, SPAC18B11.04, SPBC646.13, SPAC22E12.14c, SPAC21E11.03c, SPAC1B9.02c
GO:0030258	lipid modification	1	0.862268	9	3041	17	4843	1	1475	SPAC9G1.10c, SPAC19A8.03, SPBC577.13, SPAC343.19, SPBC3E7.01, SPBC577.06c, SPBC2G2.02, SPAC3C7.01c, SPBC30D10.10c
GO:0042401	cellular biogenic amine biosynthetic process	1	0.862268	9	3041	17	4843	1	1476	SPAC22A12.10, SPBP4H10.05c, SPBC577.14c, SPBC16A3.10, SPAC144.04c, SPAC31G5.15, SPBC577.06c, SPBC16E9.18, SPBC12C2.07c
GO:0042546	cell wall biogenesis	1	0.864731	52	3041	90	4843	1	1477	SPBC16A3.13, SPAC17A5.04c, SPAC5H10.11, SPBC1773.08c, SPCC16C4.07, SPBC317.01, SPAC1F5.08c, SPBC2D10.05, SPAC26H5.08c, SPAC13G6.12c, SPCC63.04, SPBC16H5.09c, SPCC970.02, SPBC1289.13c, SPBC1198.07c, SPAC1002.03c, SPBPB2B2.11, SPBC32H8.08c, SPBC16D10.05, SPBC337.07c, SPBC1105.05, SPAC27E2.07, SPCC1223.12c, SPAC13C5.05c, SPCC1840.02c, SPBC32F12.01c, SPBC3F6.05, SPAC22E12.06c, SPAC1006.06, SPAC27D7.0…
GO:0009250	glucan biosynthetic process	1	0.864991	17	3041	31	4843	1	1478	SPCC1840.02c, SPAC16.01, SPAC1527.01, SPAC1006.06, SPCC645.07, SPBC342.03, SPAC23H3.11c, SPAC1F7.04, SPCC63.04, SPBC1289.01c, SPBC32H8.13c, SPAC17G8.14c, SPAC24C9.07c, SPAC1805.01c, SPAC12B10.11, SPBPJ4664.06, SPBC16D10.05
GO:0055082	cellular chemical homeostasis	1	0.865352	58	3041	100	4843	1	1479	SPBC12C2.09c, SPAC3F10.02c, SPCC1020.03, SPAC4G8.13c, SPAP8A3.03, SPAC1639.02c, SPAC977.10, SPBC609.02, SPAC1F7.08, SPAC23C11.14, SPBC2G5.06c, SPAC227.13c, SPAC23G3.03, SPAC1F5.08c, SPAC1A6.09c, SPBC1683.10c, SPAC17D4.03c, SPAC18B11.04, SPBC947.05c, SPAC328.07c, SPAC23E2.01, SPAC22H10.13, SPAC22E12.04, SPBC119.06, SPCC4B3.03c, SPBC1105.10, SPCC1183.09c, SPAC23G3.02c, SPBC16E9.14c, SPBC29A3.01, SP…
GO:0000055	ribosomal large subunit export from nucleus	1	0.866692	4	3041	8	4843	1	1480	SPAC6F6.03c, SPAC22F8.09, SPCC23B6.02c, SPBC1921.03c
GO:0006085	acetyl-CoA biosynthetic process	1	0.866692	4	3041	8	4843	1	1481	SPCC1259.09c, SPBC1703.07, SPAC644.11c, SPAC22A12.16
GO:0006566	threonine metabolic process	1	0.866692	4	3041	8	4843	1	1482	SPCC320.14, SPBC776.03, SPBC1683.11c, SPAC23H3.09c
GO:0048311	mitochondrion distribution	1	0.866692	4	3041	8	4843	1	1483	SPBC14C8.16c, SPAC30C2.02, SPBC12C2.08, SPAC1782.06c
GO:0051346	negative regulation of hydrolase activity	1	0.866692	4	3041	8	4843	1	1484	SPCC70.02c, SPCC338.12, SPAC15E1.10, SPAC7D4.02c
GO:0051351	positive regulation of ligase activity	1	0.866692	4	3041	8	4843	1	1485	SPBC1198.12, SPAC144.13c, SPBC839.03c, SPCC737.06c
GO:0051646	mitochondrion localization	1	0.866692	4	3041	8	4843	1	1486	SPBC14C8.16c, SPAC30C2.02, SPBC12C2.08, SPAC1782.06c
GO:0000077	DNA damage checkpoint	1	0.870651	21	3041	38	4843	1	1487	SPBC800.09, SPAC694.06c, SPAC1952.07, SPAC17A2.13c, SPCC23B6.03c, SPAC664.07c, SPAC26A3.02, SPAC14C4.13, SPBC342.05, SPBC6B1.09c, SPBC29A3.13, SPAC20G4.04c, SPCC18B5.11c, SPBC28F2.07, SPBC216.05, SPAC9E9.08, SPCC4B3.12, SPAC16A10.07c, SPCC1259.13, SPBC776.02c, SPCC553.07c
GO:0030702	chromatin silencing at centromere	1	0.870687	31	3041	55	4843	1	1488	SPCC622.16c, SPCC132.02, SPBC16D10.07c, SPBC21D10.12, SPBC428.08c, SPBP35G2.10, SPBC342.06c, SPBC8D2.04, SPAC18G6.02c, SPAC1834.04, SPAC25H1.06, SPCC1739.03, SPBC31F10.13c, SPCC11E10.08, SPBC1105.11c, SPBC800.03, SPAC13G7.07, SPBC16C6.10, SPCC736.11, SPAC26H5.03, SPAC140.03, SPAC1B3.17, SPAC9E9.10c, SPBC2D10.17, SPAC664.01c, SPAC3G9.07c, SPBC29A10.03c, SPBC14F5.12c, SPCC613.12c, SPCC970.07c, SPAC…
GO:0051345	positive regulation of hydrolase activity	1	0.873447	28	3041	50	4843	1	1489	SPAC31A2.14, SPAC1952.17c, SPAC26F1.09, SPAC22F3.12c, SPAC12B10.03, SPBC646.12c, SPAC29A4.11, SPAC23D3.03c, SPAC1565.02c, SPBC3F6.05, SPAC824.09c, SPCC1259.11c, SPCC1620.12c, SPBC1778.09, SPBC23G7.08c, SPAC22F3.13, SPBC215.01, SPAC4G8.04, SPAC630.05, SPCC622.14, SPBC17G9.08c, SPAC26A3.10, SPBC1711.08, SPBC651.03c, SPAC1952.16, SPCC4G3.09c, SPAC6F6.01, SPBC530.01
GO:0006873	cellular ion homeostasis	1	0.873949	56	3041	97	4843	1	1490	SPBC12C2.09c, SPAC3F10.02c, SPCC1020.03, SPAC4G8.13c, SPAP8A3.03, SPAC1639.02c, SPAC977.10, SPAC1F7.08, SPAC23C11.14, SPBC2G5.06c, SPAC227.13c, SPAC23G3.03, SPAC1F5.08c, SPAC1A6.09c, SPBC1683.10c, SPAC17D4.03c, SPAC18B11.04, SPBC947.05c, SPAC328.07c, SPAC23E2.01, SPAC22H10.13, SPAC22E12.04, SPBC119.06, SPCC4B3.03c, SPBC1105.10, SPCC1183.09c, SPAC23G3.02c, SPBC16E9.14c, SPBC29A3.01, SPBC1683.09c, …
GO:0016458	gene silencing	1	0.873949	56	3041	97	4843	1	1491	SPCC622.16c, SPBP16F5.04, SPBC21D10.12, SPCC1235.09, SPBC428.08c, SPAC3G6.01, SPAC1834.04, SPBC1778.02, SPCC1739.03, SPBC31F10.13c, SPBC1105.11c, SPBC800.03, SPAC13G7.07, SPCC736.11, SPCC4B3.12, SPAC18B11.10, SPBC2A9.04c, SPBC2D10.17, SPAC3G9.07c, SPBC29A10.03c, SPBC14F5.12c, SPAC6G9.03c, SPCC613.12c, SPCC645.08c, SPAC3C7.14c, SPBC21D10.09c, SPCC132.02, SPBC16D10.07c, SPBP35G2.10, SPBC342.06c, SP…
GO:0043241	protein complex disassembly	1	0.874064	14	3041	26	4843	1	1492	SPBC336.10c, SPAC12B10.07, SPAC589.11, SPBC1709.09, SPAC26H5.10c, SPBC1105.18c, SPAC631.01c, SPAC2F7.17, SPBC1685.15c, SPAC1002.14, SPAC16C9.06c, SPBC6B1.08c, SPAC9G1.05, SPBC2F12.13
GO:0043624	cellular protein complex disassembly	1	0.874064	14	3041	26	4843	1	1493	SPBC336.10c, SPAC12B10.07, SPAC589.11, SPBC1709.09, SPAC26H5.10c, SPBC1105.18c, SPAC631.01c, SPAC2F7.17, SPBC1685.15c, SPAC1002.14, SPAC16C9.06c, SPBC6B1.08c, SPAC9G1.05, SPBC2F12.13
GO:0035023	regulation of Rho protein signal transduction	1	0.875214	10	3041	19	4843	1	1494	SPAC31A2.16, SPAC29A4.11, SPAC1565.02c, SPBC3F6.05, SPBC651.03c, SPAC1006.06, SPAC57A10.04, SPBC29A3.17, SPBC23G7.08c, SPCC645.07
GO:0010468	regulation of gene expression	1	0.875252	249	3041	413	4843	1	1495	SPBP23A10.05, SPBC16A3.08c, SPCC1902.01, SPBC56F2.05c, SPBC16A3.18, SPAC2H10.01, SPAC19E9.03, SPAC4G8.13c, SPBC2G5.03, SPBC428.08c, SPAC1A6.01c, SPCC965.10, SPBC1652.01, SPAC1783.07c, SPBP8B7.30c, SPBC530.08, SPBC354.05c, SPAC6F12.02, SPCC1753.02c, SPBC1778.02, SPCC24B10.12, SPBC31F10.13c, SPBC800.03, SPAC1142.08, SPCC736.11, SPAC32A11.03c, SPAC2F7.04, SPAC23E2.01, SPBC725.11c, SPBC2A9.04c, SPCC1…
GO:0006446	regulation of translational initiation	1	0.876847	5	3041	10	4843	1	1496	SPAC57A7.04c, SPAC222.07c, SPCC11E10.07c, SPBC800.08, SPAC20G4.03c
GO:0006469	negative regulation of protein kinase activity	1	0.876847	5	3041	10	4843	1	1497	SPCC1223.11, SPAC2G11.07c, SPAC144.13c, SPCC4F11.02, SPBC32F12.09
GO:0009396	folic acid-containing compound biosynthetic process	1	0.876847	5	3041	10	4843	1	1498	SPBC2G2.08, SPBC19G7.02, SPBC1703.08c, SPBC839.16, SPBC1711.04
GO:0031167	rRNA methylation	1	0.876847	5	3041	10	4843	1	1499	SPBC2D10.10c, SPBC1347.13c, SPAC26A3.06, SPAC2C4.06c, SPBC2G2.15c
GO:0031291	Ran protein signal transduction	1	0.876847	5	3041	10	4843	1	1500	SPBC8D2.04, SPBC1105.11c, SPBC428.08c, SPAC1834.04, SPAC25A8.01c
GO:0033673	negative regulation of kinase activity	1	0.876847	5	3041	10	4843	1	1501	SPCC1223.11, SPAC2G11.07c, SPAC144.13c, SPCC4F11.02, SPBC32F12.09
GO:0046890	regulation of lipid biosynthetic process	1	0.876847	5	3041	10	4843	1	1502	SPCC306.05c, SPBC3B9.15c, SPBC902.03, SPBC19C2.09, SPAC13D6.01
GO:0051691	cellular oligosaccharide metabolic process	1	0.876847	5	3041	10	4843	1	1503	SPBC1198.06c, SPAC3C7.05c, SPCC970.02, SPBC1198.07c, SPAC1002.03c
GO:0018205	peptidyl-lysine modification	1	0.877032	38	3041	67	4843	1	1504	SPBC29B5.01, SPBC336.10c, SPAC13A11.04c, SPBC16C6.01c, SPAC57A10.14, SPBP8B7.07c, SPBC428.08c, SPAC1783.07c, SPAC688.14, SPAC3C7.09, SPBC17D11.04c, SPAC29B12.02c, SPCC4B3.12, SPAC26H5.10c, SPAC21E11.03c, SPBC16A3.19, SPBC29A10.03c, SPCC1223.04c, SPCC297.04c, SPCC825.04c, SPAC1952.05, SPAC30C2.02, SPBC28F2.10c, SPCC61.02, SPBC1921.07c, SPBC21D10.10, SPBP16F5.03c, SPBC342.06c, SPAC139.06, SPAC343.1…
GO:0009108	coenzyme biosynthetic process	1	0.878689	35	3041	62	4843	1	1505	SPCC1259.09c, SPAC29B12.04, SPBC19G7.02, SPAC56F8.04c, SPBC1683.06c, SPBC1711.04, SPAC22A12.16, SPBC1703.07, SPBC337.15c, SPBC725.03, SPAC1805.16c, SPBC146.12, SPCC18.10, SPBC30D10.05c, SPBP4H10.05c, SPAC644.11c, SPCC4G3.04c, SPAC5H10.09c, SPCC1235.04c, SPBC365.20c, SPAC19G12.11, SPBC2D10.18, SPBC2G2.08, SPBP22H7.06, SPAC922.06, SPBC12C2.07c, SPBC839.16, SPAC6F6.11c, SPAC27D7.04, SPBPB2B2.09c, SP…
GO:0051056	regulation of small GTPase mediated signal transduction	1	0.884904	42	3041	74	4843	1	1506	SPAC6F12.12, SPAC1952.17c, SPAC17G8.10c, SPBC530.13, SPBC428.08c, SPAC29A4.11, SPAC23D3.03c, SPAC824.09c, SPCC1259.11c, SPAC30.01c, SPCC1620.12c, SPBC1778.09, SPAC1834.04, SPAC4D7.01c, SPAC25A8.01c, SPAC26F1.01, SPBC1105.11c, SPAC19A8.01c, SPAC6G9.04, SPAC31A2.16, SPAC26A3.10, SPBC651.03c, SPCC4G3.09c, SPAC57A10.04, SPBC29A3.17, SPCC285.14, SPAC26F1.09, SPAC1565.02c, SPBC646.12c, SPBC3F6.05, SPBC…
GO:0007062	sister chromatid cohesion	1	0.885503	15	3041	28	4843	1	1507	SPBP35G2.03c, SPAC3G6.11, SPBC428.17c, SPCC4E9.01c, SPAC19D5.11c, SPAC110.02, SPBC902.02c, SPAC664.01c, SPCC1322.12c, SPBC947.11c, SPCC613.12c, SPAC25G10.04c, SPAC15E1.07c, SPAC31A2.15c, SPCC970.07c
GO:0000079	regulation of cyclin-dependent protein kinase activity	1	0.886709	11	3041	21	4843	1	1508	SPBC12D12.06, SPAC19E9.03, SPAPB2B4.03, SPBC19F5.01c, SPBC530.13, SPBC32F12.09, SPCC4E9.02, SPBC16E9.17c, SPAC1296.05c, SPBC20F10.10, SPAC144.13c
GO:0006221	pyrimidine nucleotide biosynthetic process	1	0.88676	6	3041	12	4843	1	1509	SPCC162.11c, SPAC806.07, SPAC227.14, SPAC16.03c, SPAC57A10.12c, SPBC725.15
GO:0016073	snRNA metabolic process	1	0.88676	6	3041	12	4843	1	1510	SPBP35G2.08c, SPBC29A10.10c, SPAC6G9.10c, SPAC1782.08c, SPCC1739.07, SPBC1A4.09
GO:0042542	response to hydrogen peroxide	1	0.88676	6	3041	12	4843	1	1511	SPBC29B5.01, SPBC1773.02c, SPBC32F12.03c, SPBC106.02c, SPCC330.06c, SPAC1783.07c
GO:0045039	protein import into mitochondrial inner membrane	1	0.88676	6	3041	12	4843	1	1512	SPBP23A10.16, SPAC9G1.04, SPAC6B12.12, SPAC17C9.09c, SPBC27B12.10c, SPAC13G6.04
GO:0070301	cellular response to hydrogen peroxide	1	0.88676	6	3041	12	4843	1	1513	SPBC29B5.01, SPBC1773.02c, SPBC32F12.03c, SPBC106.02c, SPCC330.06c, SPAC1783.07c
GO:0071478	cellular response to radiation	1	0.88676	6	3041	12	4843	1	1514	SPCC330.02, SPAC11E3.04c, SPCC338.05c, SPAC26A3.02, SPCC330.01c, SPBC16E9.06c
GO:0006839	mitochondrial transport	1	0.890839	52	3041	91	4843	1	1515	SPAPB17E12.12c, SPAC167.04, SPCC1442.03, SPCC1020.03, SPAC24H6.02c, SPAC823.10c, SPBC3B9.05, SPAC222.12c, SPBC543.09, SPBC25H2.08c, SPBC9B6.09c, SPAC6B12.12, SPAC17G6.15c, SPAC14C4.14, SPBC106.05c, SPAC22F3.07c, SPBC725.10, SPBC31F10.15c, SPBC1604.11, SPCC24B10.10c, SPAC9G1.04, SPBC13E7.04, SPAC17C9.09c, SPBC530.10c, SPAC13G6.04, SPBC1604.04, SPBC1703.13c, SPBC27B12.10c, SPBC1734.13, SPBC36.10, S…
GO:0019438	aromatic compound biosynthetic process	1	0.895746	16	3041	30	4843	1	1516	SPBP8B7.18c, SPBC30D10.05c, SPAC23H4.10c, SPBC2G2.08, SPBC19G7.02, SPBC839.16, SPBC30D10.16, SPCC1494.04c, SPAC24H6.10c, SPAC27D7.04, SPBC1711.04, SPBC26H8.01, SPBC1703.08c, SPCC18B5.05c, SPCC1223.02, SPAP8A3.07c
GO:0019932	second-messenger-mediated signaling	1	0.895746	16	3041	30	4843	1	1517	SPBC29B5.01, SPAC4G8.13c, SPAC1B9.02c, SPBC21C3.20c, SPBC409.18, SPAC22E12.14c, SPACUNK12.02c, SPBC215.04, SPBC32H8.07, SPAC13G6.15c, SPAC18B11.04, SPBC646.13, SPAC21E11.03c, SPAC4A8.07c, SPCC576.04, SPAC6F6.01
GO:0006783	heme biosynthetic process	1	0.896092	7	3041	14	4843	1	1518	SPAC1F5.07c, SPCC1739.06c, SPAC1805.06c, SPCC4B3.05c, SPBC365.02c, SPBC19C2.09, SPAC4D7.06c
GO:0033567	DNA replication, Okazaki fragment processing	1	0.896092	7	3041	14	4843	1	1519	SPAC4G9.02, SPAC20H4.04, SPAC12B10.15c, SPBC1347.08c, SPAC3G6.06c, SPAC9.05, SPAC26H5.02c
GO:0045990	carbon catabolite regulation of transcription	1	0.896092	7	3041	14	4843	1	1520	SPBC215.04, SPBC32H8.07, SPAC18B11.10, SPCC1753.02c, SPCC74.03c, SPBC1652.01, SPAC1556.08c
GO:0051316	attachment of spindle microtubules to kinetochore involved in meiotic chromosome segregation	1	0.896092	7	3041	14	4843	1	1521	SPBC29A10.14, SPAC110.02, SPBC902.02c, SPCC1322.12c, SPAC23C4.12, SPAC31A2.15c, SPAC15E1.07c
GO:0051666	actin cortical patch localization	1	0.896092	7	3041	14	4843	1	1522	SPBC3F6.05, SPAC1F7.04, SPAC607.09c, SPAC1006.06, SPBC776.06c, SPCC645.07, SPAC23C4.02
GO:0072528	pyrimidine-containing compound biosynthetic process	1	0.896092	7	3041	14	4843	1	1523	SPCC162.11c, SPAC806.07, SPAC227.14, SPAC16.03c, SPAC57A10.12c, SPAC22G7.06c, SPBC725.15
GO:0031056	regulation of histone modification	1	0.897574	20	3041	37	4843	1	1524	SPBC29B5.01, SPBC16D10.07c, SPBC6B1.09c, SPBC29A3.13, SPAC18G6.02c, SPAC25H1.06, SPBC36B7.08c, SPAC23C4.03, SPCC11E10.08, SPBC800.03, SPCC736.11, SPAC26H5.03, SPAC140.03, SPAC21E11.03c, SPAC110.02, SPCC553.04, SPBC29A10.03c, SPCC613.12c, SPCC970.07c, SPAC1783.05
GO:0050793	regulation of developmental process	1	0.898417	53	3041	93	4843	1	1525	SPBC16A3.13, SPAPB21F2.02, SPBC2G5.03, SPBC1539.08, SPCC1919.01, SPBP8B7.30c, SPAC6G10.02c, SPAC31G5.15, SPBC16E9.18, SPCC1450.11c, SPACUNK12.02c, SPAC9G1.02, SPAC12B10.07, SPCC16C4.09, SPAC57A10.10c, SPBC16H5.11c, SPBC14C8.16c, SPAC15A10.16, SPAC1805.01c, SPCC613.12c, SPBC530.04, SPAC23C4.08, SPBC21.07c, SPAC823.03, SPBP35G2.05c, SPAC890.03, SPAC4G8.05, SPAC6F6.06c, SPBC17G9.05, SPAC1687.15, SPC…
GO:0043547	positive regulation of GTPase activity	1	0.90091	24	3041	44	4843	1	1526	SPAC1952.17c, SPAC26F1.09, SPAC22F3.12c, SPBC646.12c, SPAC29A4.11, SPAC23D3.03c, SPAC1565.02c, SPBC3F6.05, SPAC824.09c, SPCC1259.11c, SPCC1620.12c, SPBC1778.09, SPBC23G7.08c, SPAC22F3.13, SPBC215.01, SPAC4G8.04, SPAC630.05, SPCC622.14, SPAC26A3.10, SPBC17G9.08c, SPBC651.03c, SPAC1952.16, SPCC4G3.09c, SPBC530.01
GO:0006074	1,3-beta-D-glucan metabolic process	1	0.904737	8	3041	16	4843	1	1527	SPAC1F7.04, SPAC11E3.13c, SPCC1840.02c, SPBC29A10.08, SPAC17G8.14c, SPAC24C9.07c, SPBC342.03, SPCC645.07
GO:0043648	dicarboxylic acid metabolic process	1	0.906147	13	3041	25	4843	1	1528	SPCC132.04c, SPCC1494.04c, SPAC10F6.13c, SPCC306.08c, SPAC24H6.10c, SPBC725.01, SPAC140.01, SPAC17A2.05, SPCC330.12c, SPAC1556.02c, SPAC750.08c, SPAP8A3.07c, SPBC30D10.16
GO:0046165	alcohol biosynthetic process	1	0.908413	45	3041	80	4843	1	1529	SPACUNK4.10, SPBP23A10.03c, SPAC26H5.04, SPAC20G4.07c, SPBC19C2.09, SPBC29A3.03c, SPAC6F12.02, SPCC1672.09, SPAC19A8.04, SPAC13A11.06, SPBC3D6.06c, SPBC3B8.07c, SPAC3H1.14, SPCC16A11.10c, SPBC14C8.15, SPAC56F8.04c, SPCC24B10.21, SPAC25B8.01, SPBC29A10.16c, SPCC306.05c, SPCC13B11.01, SPBC1289.08, SPBC16A3.12c, SPAC4A8.14, SPAC13C5.05c, SPAC13D6.01, SPAC1687.16c, SPAC20G8.07c, SPBC36.06c, SPBC646.0…
GO:0006312	mitotic recombination	1	0.912683	9	3041	18	4843	1	1530	SPAC212.11, SPAC1687.05, SPBC216.06c, SPAC19G12.13c, SPBC19G7.01c, SPBCPT2R1.08c, SPBC29A10.05, SPAC8F11.03, SPCC970.01
GO:0009314	response to radiation	1	0.912683	9	3041	18	4843	1	1531	SPCC330.02, SPAC11E3.04c, SPCC338.05c, SPCC285.16c, SPBC19C7.09c, SPAC13G6.01c, SPAC26A3.02, SPCC330.01c, SPBC16E9.06c
GO:0016226	iron-sulfur cluster assembly	1	0.912683	9	3041	18	4843	1	1532	SPCC1682.01, SPAPB2B4.02, SPAC1296.06, SPBC337.10c, SPAC664.12c, SPBC18E5.10, SPAC644.07, SPBC21D10.11c, SPAC227.13c
GO:0031163	metallo-sulfur cluster assembly	1	0.912683	9	3041	18	4843	1	1533	SPCC1682.01, SPAPB2B4.02, SPAC1296.06, SPBC337.10c, SPAC664.12c, SPBC18E5.10, SPAC644.07, SPBC21D10.11c, SPAC227.13c
GO:0006342	chromatin silencing	1	0.912876	52	3041	92	4843	1	1534	SPCC622.16c, SPBP16F5.04, SPBC21D10.12, SPCC1235.09, SPBC428.08c, SPAC3G6.01, SPAC1834.04, SPBC1778.02, SPCC1739.03, SPBC31F10.13c, SPBC1105.11c, SPBC800.03, SPAC13G7.07, SPCC736.11, SPCC4B3.12, SPAC18B11.10, SPBC2A9.04c, SPBC2D10.17, SPAC3G9.07c, SPBC29A10.03c, SPBC14F5.12c, SPAC6G9.03c, SPCC613.12c, SPAC3C7.14c, SPBC21D10.09c, SPCC132.02, SPBC16D10.07c, SPBP35G2.10, SPBC342.06c, SPBC8D2.04, SPA…
GO:0045814	negative regulation of gene expression, epigenetic	1	0.912876	52	3041	92	4843	1	1535	SPCC622.16c, SPBP16F5.04, SPBC21D10.12, SPCC1235.09, SPBC428.08c, SPAC3G6.01, SPAC1834.04, SPBC1778.02, SPCC1739.03, SPBC31F10.13c, SPBC1105.11c, SPBC800.03, SPAC13G7.07, SPCC736.11, SPCC4B3.12, SPAC18B11.10, SPBC2A9.04c, SPBC2D10.17, SPAC3G9.07c, SPBC29A10.03c, SPBC14F5.12c, SPAC6G9.03c, SPCC613.12c, SPAC3C7.14c, SPBC21D10.09c, SPCC132.02, SPBC16D10.07c, SPBP35G2.10, SPBC342.06c, SPBC8D2.04, SPA…
GO:0006354	transcription elongation, DNA-dependent	1	0.914365	22	3041	41	4843	1	1536	SPCC16C4.03, SPAC664.03, SPAC664.15, SPAC29B12.06c, SPBC17G9.05, SPCC645.13, SPAC20G4.01, SPBP23A10.14c, SPCC4G3.15c, SPAC20H4.03c, SPCC1223.10c, SPCC548.05c, SPAC29B12.02c, SPAC16C9.04c, SPCC31H12.08c, SPAC1B3.02c, SPBC106.12c, SPBC1861.07, SPBC21C3.16c, SPBC29A3.08, SPBC13E7.08c, SPCC18.06c
GO:0019941	modification-dependent protein catabolic process	1	0.918747	104	3041	179	4843	1	1537	SPAC15E1.10, SPAC1687.17c, SPBP16F5.04, SPAC26H5.04, SPBC23E6.03c, SPBC28F2.08c, SPCC285.11, SPAC227.11c, SPAC4G9.19, SPAC23G3.08c, SPBC2A9.04c, SPBC1861.07, SPAC57A7.12, SPAC144.13c, SPBC16E9.02c, SPAC17G6.05c, SPBC4B4.06, SPAC20G8.10c, SPAC1805.15c, SPBC18H10.19, SPBC83.04, SPBC887.04c, SPAC10F6.05c, SPBC354.10, SPAC4F8.01, SPAC4D7.03, SPAC6F6.02c, SPAC19B12.10, SPBC23G7.12c, SPAC27D7.05c, SPBC…
GO:0040029	regulation of gene expression, epigenetic	1	0.919055	53	3041	94	4843	1	1538	SPCC622.16c, SPBP16F5.04, SPBC21D10.12, SPCC1235.09, SPBC428.08c, SPAC3G6.01, SPAC1834.04, SPBC1778.02, SPCC1739.03, SPBC31F10.13c, SPBC1105.11c, SPBC800.03, SPAC13G7.07, SPCC736.11, SPCC4B3.12, SPAC18B11.10, SPBC2A9.04c, SPBC2D10.17, SPAC3G9.07c, SPBC29A10.03c, SPBC14F5.12c, SPAC6G9.03c, SPCC613.12c, SPAC3C7.14c, SPBC21D10.09c, SPCC132.02, SPBC16D10.07c, SPBP35G2.10, SPBC342.06c, SPBC8D2.04, SPA…
GO:0002181	cytoplasmic translation	1	0.924683	151	3041	257	4843	1	1539	SPBC16A3.08c, SPAC3F10.18c, SPAC16E8.14c, SPAPB17E12.13, SPAC24H6.07, SPBC776.01, SPCP31B10.07, SPBC2G5.03, SPAC1071.08, SPAC13G6.07c, SPAC1805.12c, SPBC839.04, SPBC29A3.12, SPCC1682.14, SPAC1250.05, SPAC664.04c, SPAC23C11.02c, SPAC959.08, SPAC57A7.12, SPCC1919.05, SPCC970.05, SPBC17D1.02, SPAC29A4.02c, SPAC1805.11c, SPBP22H7.08, SPCC285.15c, SPCC31H12.04c, SPCC74.05, SPBC29A3.09c, SPAC3A12.13c, …
GO:0051188	cofactor biosynthetic process	1	0.924803	54	3041	96	4843	1	1540	SPCC1739.06c, SPCC1259.09c, SPAC29B12.04, SPBC19C2.09, SPAC1F5.07c, SPBC19G7.02, SPAC227.13c, SPAC23G3.03, SPCC4B3.05c, SPAC1296.06, SPAC56F8.04c, SPCC417.11c, SPBC337.10c, SPBC1683.06c, SPBC1711.04, SPAC22A12.16, SPBC1703.07, SPAC644.07, SPAC23G3.02c, SPAC4D7.06c, SPCC1682.01, SPBC725.03, SPBC337.15c, SPAC1805.16c, SPBC146.12, SPCC18.10, SPAC1805.06c, SPBP4H10.05c, SPBC30D10.05c, SPAC644.11c, SP…
GO:0030148	sphingolipid biosynthetic process	1	0.92661	11	3041	22	4843	1	1541	SPBC3B8.07c, SPAC1A6.09c, SPAC13G7.07, SPAC1639.01c, SPBC428.08c, SPAC140.03, SPBC32F12.01c, SPAC4A8.07c, SPCC645.08c, SPAC1B2.03c, SPAPB1A10.07c
GO:0046467	membrane lipid biosynthetic process	1	0.92661	11	3041	22	4843	1	1542	SPBC3B8.07c, SPAC1A6.09c, SPAC13G7.07, SPAC1639.01c, SPBC428.08c, SPAC140.03, SPBC32F12.01c, SPAC4A8.07c, SPCC645.08c, SPAC1B2.03c, SPAPB1A10.07c
GO:0006511	ubiquitin-dependent protein catabolic process	1	0.92762	103	3041	178	4843	1	1543	SPAC15E1.10, SPAC1687.17c, SPBP16F5.04, SPAC26H5.04, SPBC23E6.03c, SPBC28F2.08c, SPCC285.11, SPAC227.11c, SPAC4G9.19, SPAC23G3.08c, SPBC2A9.04c, SPBC1861.07, SPAC57A7.12, SPAC144.13c, SPBC16E9.02c, SPAC17G6.05c, SPBC4B4.06, SPAC20G8.10c, SPAC1805.15c, SPBC18H10.19, SPBC83.04, SPBC887.04c, SPAC10F6.05c, SPBC354.10, SPAC4F8.01, SPAC4D7.03, SPAC6F6.02c, SPAC19B12.10, SPBC23G7.12c, SPAC27D7.05c, SPBC…
GO:0000387	spliceosomal snRNP assembly	1	0.928443	3	3041	7	4843	1	1544	SPAC3H5.04, SPAPB17E12.02, SPAC19B12.12c
GO:0006013	mannose metabolic process	1	0.928443	3	3041	7	4843	1	1545	SPAC24H6.04, SPAC513.05, SPBC13G1.02
GO:0006283	transcription-coupled nucleotide-excision repair	1	0.928443	3	3041	7	4843	1	1546	SPCP25A2.02c, SPBC354.10, SPAPYUG7.04c
GO:0009435	NAD biosynthetic process	1	0.928443	3	3041	7	4843	1	1547	SPBP22H7.06, SPAC1805.16c, SPBC1683.06c
GO:0010811	positive regulation of cell-substrate adhesion	1	0.928443	3	3041	7	4843	1	1548	SPAC2F7.08c, SPCC1223.13, SPCC1494.10
GO:0010833	telomere maintenance via telomere lengthening	1	0.928443	3	3041	7	4843	1	1549	SPBC2D10.13, SPAC19G12.13c, SPAC16A10.07c
GO:0030042	actin filament depolymerization	1	0.928443	3	3041	7	4843	1	1550	SPAC12B10.07, SPAC9G1.05, SPAC631.01c
GO:0031398	positive regulation of protein ubiquitination	1	0.928443	3	3041	7	4843	1	1551	SPBC1198.12, SPAC144.13c, SPBC839.03c
GO:0045785	positive regulation of cell adhesion	1	0.928443	3	3041	7	4843	1	1552	SPAC2F7.08c, SPCC1223.13, SPCC1494.10
GO:0051443	positive regulation of ubiquitin-protein ligase activity	1	0.928443	3	3041	7	4843	1	1553	SPBC1198.12, SPAC144.13c, SPBC839.03c
GO:0023051	regulation of signaling	1	0.928507	61	3041	108	4843	1	1554	SPCC1223.11, SPBC29B5.01, SPAC6F12.12, SPAC1952.17c, SPAC17G8.10c, SPAC22F3.12c, SPBC530.13, SPBC428.08c, SPAC29A4.11, SPAC23D3.03c, SPAC824.09c, SPCC1259.11c, SPAC30.01c, SPCC1620.12c, SPAC20H4.08, SPBC1778.09, SPAC23E2.03c, SPAC1834.04, SPCC830.06, SPAC4D7.01c, SPAC25A8.01c, SPAC17A5.09c, SPAC26F1.01, SPBC1105.11c, SPCP1E11.03, SPAC19A8.01c, SPAC6G9.04, SPAC31A2.16, SPAC21E11.03c, SPAC26A3.10, …
GO:0009451	RNA modification	1	0.928619	45	3041	81	4843	1	1555	SPAC22G7.07c, SPCC18.13, SPAPB18E9.01, SPAC4G8.06c, SPAC4G8.07c, SPBC2G5.03, SPAC343.15, SPBC19C2.13c, SPBC887.11, SPAC1805.03c, SPBC25D12.05, SPAC16.04, SPCC126.03, SPBC2G2.15c, SPBC1A4.09, SPAC1805.09c, SPAC25B8.15c, SPBC19C7.08c, SPAC1687.19c, SPCC1020.08, SPAC2C4.06c, SPBC30B4.06c, SPAC222.05c, SPBC16D10.02, SPAC25B8.05, SPAC26A3.06, SPAC3F10.06c, SPBC11C11.10, SPBC2D10.10c, SPAC18B11.02c, SP…
GO:0043085	positive regulation of catalytic activity	1	0.928619	45	3041	81	4843	1	1556	SPAC1952.17c, SPAC22F3.12c, SPBP4H10.16c, SPAC29A4.11, SPAC23D3.03c, SPAC824.09c, SPCC1259.11c, SPCC1753.02c, SPCC1620.12c, SPAC20H4.08, SPBC1778.09, SPAC22F3.13, SPAC4G8.04, SPAC144.13c, SPAC26A3.10, SPBC651.03c, SPAC4A8.07c, SPAC1952.16, SPAC25B8.01, SPCC4G3.09c, SPAC31A2.14, SPAC694.06c, SPAC26F1.09, SPAC12B10.03, SPBC646.12c, SPAC1556.08c, SPAC1565.02c, SPBC3F6.05, SPAC1D4.06c, SPAC1006.09, S…
GO:0044093	positive regulation of molecular function	1	0.928619	45	3041	81	4843	1	1557	SPAC1952.17c, SPAC22F3.12c, SPBP4H10.16c, SPAC29A4.11, SPAC23D3.03c, SPAC824.09c, SPCC1259.11c, SPCC1753.02c, SPCC1620.12c, SPAC20H4.08, SPBC1778.09, SPAC22F3.13, SPAC4G8.04, SPAC144.13c, SPAC26A3.10, SPBC651.03c, SPAC4A8.07c, SPAC1952.16, SPAC25B8.01, SPCC4G3.09c, SPAC31A2.14, SPAC694.06c, SPAC26F1.09, SPAC12B10.03, SPBC646.12c, SPAC1556.08c, SPAC1565.02c, SPBC3F6.05, SPAC1D4.06c, SPAC1006.09, S…
GO:0006311	meiotic gene conversion	1	0.928772	4	3041	9	4843	1	1558	SPBC19G7.01c, SPCC970.01, SPCC1442.04c, SPAC8E11.03c
GO:0006611	protein export from nucleus	1	0.928772	4	3041	9	4843	1	1559	SPAC328.01c, SPCC70.06, SPBC365.13c, SPCC132.01c
GO:0017148	negative regulation of translation	1	0.928772	4	3041	9	4843	1	1560	SPCC1919.05, SPAC222.07c, SPCC74.03c, SPAC20G4.03c
GO:0032321	positive regulation of Rho GTPase activity	1	0.928772	4	3041	9	4843	1	1561	SPBC3F6.05, SPBC23G7.08c, SPAC29A4.11, SPAC1565.02c
GO:0034982	mitochondrial protein processing	1	0.928772	4	3041	9	4843	1	1562	SPBC336.13c, SPBC2D10.07c, SPCC320.12, SPAC12B10.05
GO:0046579	positive regulation of Ras protein signal transduction	1	0.928772	4	3041	9	4843	1	1563	SPAC2F3.15, SPBC530.13, SPCC645.07, SPAC25A8.01c
GO:0046834	lipid phosphorylation	1	0.928772	4	3041	9	4843	1	1564	SPBC577.06c, SPAC343.19, SPBC3E7.01, SPBC30D10.10c
GO:0046854	phosphatidylinositol phosphorylation	1	0.928772	4	3041	9	4843	1	1565	SPBC577.06c, SPAC343.19, SPBC3E7.01, SPBC30D10.10c
GO:0051057	positive regulation of small GTPase mediated signal transduction	1	0.928772	4	3041	9	4843	1	1566	SPAC2F3.15, SPBC530.13, SPCC645.07, SPAC25A8.01c
GO:0051300	spindle pole body organization	1	0.928772	4	3041	9	4843	1	1567	SPAC26A3.16, SPBC651.05c, SPAC1F3.06c, SPBC29A10.02
GO:0006417	regulation of translation	1	0.929878	28	3041	52	4843	1	1568	SPBC14C8.09c, SPBC16A3.08c, SPBC336.10c, SPBC21B10.03c, SPBC29A3.09c, SPAC27E2.02, SPBC530.13, SPBC2G5.03, SPAC25B8.04c, SPAC20G4.03c, SPAC1B3.04c, SPCC576.14, SPAC688.14, SPAC18G6.05c, SPCC550.03c, SPAC823.15, SPAC1D4.06c, SPBC800.08, SPAC57A7.04c, SPAC222.07c, SPBC13G1.10c, SPAC26H5.10c, SPCC1919.05, SPAC1002.14, SPBC17D1.02, SPBC3B8.05, SPCC11E10.07c, SPCC74.03c
GO:0010629	negative regulation of gene expression	1	0.931159	80	3041	140	4843	1	1569	SPBP16F5.04, SPBC21D10.12, SPBC428.08c, SPAC589.02c, SPCC1753.02c, SPAC1834.04, SPBC1778.02, SPBC31F10.13c, SPBC800.03, SPAC13G7.07, SPCC736.11, SPAC18B11.10, SPBC32H8.11, SPBC2D10.06, SPBC2A9.04c, SPAC2F7.08c, SPAC1420.01c, SPCC645.08c, SPBC21D10.09c, SPAC3C7.14c, SPBC16D10.07c, SPAC29B12.06c, SPBC342.06c, SPCC1393.02c, SPAC23C11.15, SPBC20F10.05, SPBC23E6.09, SPAC18G6.02c, SPAC8F11.09c, SPAC139…
GO:0006098	pentose-phosphate shunt	1	0.931229	5	3041	11	4843	1	1570	SPCC794.01c, SPCC16C4.10, SPAC24H6.04, SPAC3C7.13c, SPCC1020.06c
GO:0006482	protein demethylation	1	0.931229	5	3041	11	4843	1	1571	SPAC343.11c, SPCC622.16c, SPCC622.19, SPAC25H1.02, SPAC1002.05c
GO:0006760	folic acid-containing compound metabolic process	1	0.931229	5	3041	11	4843	1	1572	SPBC2G2.08, SPBC19G7.02, SPBC1703.08c, SPBC839.16, SPBC1711.04
GO:0006998	nuclear envelope organization	1	0.931229	5	3041	11	4843	1	1573	SPBC902.03, SPBC8D2.20c, SPCC737.03c, SPBC428.04, SPBC29A10.02
GO:0008214	protein dealkylation	1	0.931229	5	3041	11	4843	1	1574	SPAC343.11c, SPCC622.16c, SPCC622.19, SPAC25H1.02, SPAC1002.05c
GO:0009225	nucleotide-sugar metabolic process	1	0.931229	5	3041	11	4843	1	1575	SPBC1289.08, SPBPB2B2.10c, SPAC13C5.05c, SPBC13G1.02, SPAC1296.01c
GO:0016577	histone demethylation	1	0.931229	5	3041	11	4843	1	1576	SPAC343.11c, SPCC622.16c, SPCC622.19, SPAC25H1.02, SPAC1002.05c
GO:0016925	protein sumoylation	1	0.931229	5	3041	11	4843	1	1577	SPAC1687.05, SPAC521.02, SPAC343.18, SPAC19A8.10, SPCC1442.07c
GO:0035268	protein mannosylation	1	0.931229	5	3041	11	4843	1	1578	SPCC777.07, SPBC32H8.08c, SPBC16H5.09c, SPBC1773.08c, SPAPB1E7.09
GO:0043555	regulation of translation in response to stress	1	0.931229	5	3041	11	4843	1	1579	SPBC14C8.09c, SPAC688.14, SPAC222.07c, SPAC27E2.02, SPAC20G4.03c
GO:0048284	organelle fusion	1	0.932684	12	3041	24	4843	1	1580	SPAC3H1.14, SPAC664.10, SPAC3A11.05c, SPAC13C5.03, SPBC405.04c, SPAC17G6.08, SPAC23C4.07, SPAC1805.08, SPBC1718.06, SPCC594.06c, SPAPYUK71.03c, SPAC1093.06c
GO:0000001	mitochondrion inheritance	1	0.932792	2	3041	5	4843	1	1581	SPBC12C2.08, SPAC1782.06c
GO:0000709	meiotic joint molecule formation	1	0.932792	2	3041	5	4843	1	1582	SPBC28F2.07, SPAC8E11.03c
GO:0000730	DNA recombinase assembly	1	0.932792	2	3041	5	4843	1	1583	SPBC119.14, SPBC28F2.07
GO:0000963	mitochondrial RNA processing	1	0.932792	2	3041	5	4843	1	1584	SPCC1322.01, SPAC637.11
GO:0006465	signal peptide processing	1	0.932792	2	3041	5	4843	1	1585	SPBC543.09, SPBC13E7.11
GO:0006828	manganese ion transport	1	0.932792	2	3041	5	4843	1	1586	SPBC1683.10c, SPAC29A4.19c
GO:0007019	microtubule depolymerization	1	0.932792	2	3041	5	4843	1	1587	SPBC1685.15c, SPBC2F12.13
GO:0016337	cell-cell adhesion	1	0.932792	2	3041	5	4843	1	1588	SPCC1223.13, SPAP11E10.02c
GO:0031507	heterochromatin formation	1	0.932792	2	3041	5	4843	1	1589	SPCC622.16c, SPBC428.08c
GO:0032048	cardiolipin metabolic process	1	0.932792	2	3041	5	4843	1	1590	SPCC645.02, SPAC6G10.03c
GO:0032204	regulation of telomere maintenance	1	0.932792	2	3041	5	4843	1	1591	SPAC1687.05, SPAC19G12.13c
GO:0032844	regulation of homeostatic process	1	0.932792	2	3041	5	4843	1	1592	SPAC1687.05, SPAC19G12.13c
GO:0043173	nucleotide salvage	1	0.932792	2	3041	5	4843	1	1593	SPBC365.20c, SPBC1683.06c
GO:0043242	negative regulation of protein complex disassembly	1	0.932792	2	3041	5	4843	1	1594	SPAC12B10.07, SPAC631.01c
GO:0043462	regulation of ATPase activity	1	0.932792	2	3041	5	4843	1	1595	SPCC70.02c, SPBC1711.08
GO:0045003	double-strand break repair via synthesis-dependent strand annealing	1	0.932792	2	3041	5	4843	1	1596	SPBC119.14, SPBC28F2.07
GO:0045736	negative regulation of cyclin-dependent protein kinase activity	1	0.932792	2	3041	5	4843	1	1597	SPAC144.13c, SPBC32F12.09
GO:0051403	stress-activated MAPK cascade	1	0.932792	2	3041	5	4843	1	1598	SPAC19D5.01, SPAC9G1.02
GO:0071421	manganese ion transmembrane transport	1	0.932792	2	3041	5	4843	1	1599	SPBC1683.10c, SPAC29A4.19c
GO:0006075	1,3-beta-D-glucan biosynthetic process	1	0.934668	6	3041	13	4843	1	1600	SPAC1F7.04, SPAC24C9.07c, SPCC1840.02c, SPCC645.07, SPBC342.03, SPAC17G8.14c
GO:0006220	pyrimidine nucleotide metabolic process	1	0.934668	6	3041	13	4843	1	1601	SPCC162.11c, SPAC806.07, SPAC227.14, SPAC16.03c, SPAC57A10.12c, SPBC725.15
GO:0031122	cytoplasmic microtubule organization	1	0.934668	6	3041	13	4843	1	1602	SPAC926.07c, SPBC582.06c, SPBC15D4.10c, SPAC664.10, SPBC211.06, SPAC890.02c
GO:0034410	cell wall beta-glucan biosynthetic process	1	0.934668	6	3041	13	4843	1	1603	SPAC1F7.04, SPAC24C9.07c, SPCC1840.02c, SPCC645.07, SPBC342.03, SPAC17G8.14c
GO:0034411	cell wall 1,3-beta-D-glucan biosynthetic process	1	0.934668	6	3041	13	4843	1	1604	SPAC1F7.04, SPAC24C9.07c, SPCC1840.02c, SPCC645.07, SPBC342.03, SPAC17G8.14c
GO:0046015	regulation of transcription by glucose	1	0.934668	6	3041	13	4843	1	1605	SPBC215.04, SPBC32H8.07, SPAC18B11.10, SPCC1753.02c, SPCC74.03c, SPBC1652.01
GO:0051129	negative regulation of cellular component organization	1	0.935598	29	3041	54	4843	1	1606	SPAC19G12.13c, SPAC17G8.10c, SPCC126.06, SPBC428.17c, SPAC23H3.08c, SPAC631.01c, SPCC1795.01c, SPAC589.08c, SPCC1322.12c, SPAC19E9.01c, SPAC1805.04, SPAC17H9.11, SPAC25H1.06, SPBC106.01, SPCC11E10.08, SPAC12B10.07, SPBC15D4.10c, SPBC25D12.02c, SPBC20F10.06, SPAC26H5.03, SPCC1322.06, SPAC23C4.02, SPCC18B5.07c, SPAPB1A10.10c, SPBC29A10.03c, SPCC613.12c, SPBC28F2.02, SPCC970.07c, SPAC1783.05
GO:0009411	response to UV	1	0.93852	7	3041	15	4843	1	1607	SPCC330.02, SPCC285.16c, SPBC19C7.09c, SPAC13G6.01c, SPAC26A3.02, SPCC330.01c, SPBC16E9.06c
GO:0009416	response to light stimulus	1	0.93852	7	3041	15	4843	1	1608	SPCC330.02, SPCC285.16c, SPBC19C7.09c, SPAC13G6.01c, SPAC26A3.02, SPCC330.01c, SPBC16E9.06c
GO:0032995	regulation of fungal-type cell wall biogenesis	1	0.93852	7	3041	15	4843	1	1609	SPCC16C4.07, SPAC1F7.04, SPAC1006.06, SPBC1289.01c, SPAC1F5.08c, SPCC645.07, SPAC17G8.14c
GO:0034407	cell wall 1,3-beta-D-glucan metabolic process	1	0.93852	7	3041	15	4843	1	1610	SPAC1F7.04, SPAC24C9.07c, SPAC11E3.13c, SPCC1840.02c, SPCC645.07, SPBC342.03, SPAC17G8.14c
GO:0034501	protein localization to kinetochore	1	0.93852	7	3041	15	4843	1	1611	SPAC110.02, SPAC664.01c, SPAC23C4.03, SPCC1322.12c, SPAC15A10.15, SPCC622.08c, SPAC19G12.06c
GO:0009966	regulation of signal transduction	1	0.938834	60	3041	107	4843	1	1612	SPCC1223.11, SPBC29B5.01, SPAC6F12.12, SPAC1952.17c, SPAC17G8.10c, SPAC22F3.12c, SPBC530.13, SPBC428.08c, SPAC29A4.11, SPAC23D3.03c, SPAC824.09c, SPCC1259.11c, SPAC30.01c, SPCC1620.12c, SPAC20H4.08, SPBC1778.09, SPAC23E2.03c, SPAC1834.04, SPCC830.06, SPAC4D7.01c, SPAC25A8.01c, SPAC17A5.09c, SPAC26F1.01, SPBC1105.11c, SPCP1E11.03, SPAC19A8.01c, SPAC6G9.04, SPAC31A2.16, SPAC21E11.03c, SPAC26A3.10, …
GO:0015672	monovalent inorganic cation transport	1	0.939197	22	3041	42	4843	1	1613	SPAC3F10.02c, SPAC1639.02c, SPCC338.10c, SPBC1734.13, SPAC977.10, SPAC222.12c, SPAC14C4.14, SPBC106.05c, SPAC22F3.07c, SPAC23H3.12c, SPCC965.06, SPAC8C9.12c, SPBC1604.07, SPBC31F10.15c, SPBC1604.11, SPBC29A10.13, SPBC29A3.10c, SPAC23C4.11, SPCC1020.01c, SPBC13E7.04, SPBC3B8.04c, SPAC3A11.09
GO:0006368	transcription elongation from RNA polymerase II promoter	1	0.940142	18	3041	35	4843	1	1614	SPCC16C4.03, SPAC664.03, SPBC17G9.05, SPCC645.13, SPAC20G4.01, SPBP23A10.14c, SPAC20H4.03c, SPCC1223.10c, SPAC29B12.02c, SPCC548.05c, SPAC16C9.04c, SPAC1B3.02c, SPBC106.12c, SPBC1861.07, SPBC21C3.16c, SPBC29A3.08, SPBC13E7.08c, SPCC18.06c
GO:0019320	hexose catabolic process	1	0.940142	18	3041	35	4843	1	1615	SPCC794.01c, SPCC13B11.01, SPAC3C7.13c, SPAC24H6.04, SPBC354.12, SPAC1687.21, SPBC1815.01, SPAC13A11.06, SPBPB21E7.01c, SPBPB2B2.12c, SPBPB2B2.13, SPCC1620.13, SPCC16C4.10, SPCC1020.06c, SPBPB2B2.10c, SPAPB17E12.14c, SPCC24B10.21, SPAC5H10.06c
GO:0031399	regulation of protein modification process	1	0.940796	54	3041	97	4843	1	1616	SPCC1223.11, SPBC29B5.01, SPAC19E9.03, SPAC27E2.02, SPBC530.13, SPBC16E9.17c, SPBC29A3.13, SPAC17A5.09c, SPBC800.03, SPCC736.11, SPBC32F12.09, SPCC4E9.02, SPAC1296.05c, SPAC21E11.03c, SPAC144.13c, SPAC4A8.07c, SPBC29A10.03c, SPCC613.12c, SPAC2G11.07c, SPAC694.06c, SPBC14C8.09c, SPBC12D12.06, SPCC4F11.02, SPBC16D10.07c, SPBC2G5.02c, SPAC1556.08c, SPCC1795.01c, SPBC6B1.09c, SPAC1D4.06c, SPAC1006.09…
GO:0007047	cellular cell wall organization	1	0.940825	30	3041	56	4843	1	1617	SPBC6B1.03c, SPAC3H8.02, SPAC17A5.04c, SPAC11E3.13c, SPCC1223.12c, SPBC365.01, SPAC1705.03c, SPAC1527.01, SPAC27D7.05c, SPAC1006.06, SPBC1347.03, SPAC1296.04, SPBC30B4.01c, SPBC19C7.05, SPAC23H3.11c, SPAC19G12.03, SPAC13G6.12c, SPCC63.04, SPAC9G1.10c, SPAC1039.06, SPAC15A10.09c, SPAC23D3.10c, SPAC27D7.04, SPBC32H8.13c, SPBC29A10.08, SPAC24C9.07c, SPAC589.09, SPAC16A10.04, SPAC26H5.11, SPBC16D10.05
GO:0071555	cell wall organization	1	0.940825	30	3041	56	4843	1	1618	SPBC6B1.03c, SPAC3H8.02, SPAC17A5.04c, SPAC11E3.13c, SPCC1223.12c, SPBC365.01, SPAC1705.03c, SPAC1527.01, SPAC27D7.05c, SPAC1006.06, SPBC1347.03, SPAC1296.04, SPBC30B4.01c, SPBC19C7.05, SPAC23H3.11c, SPAC19G12.03, SPAC13G6.12c, SPCC63.04, SPAC9G1.10c, SPAC1039.06, SPAC15A10.09c, SPAC23D3.10c, SPAC27D7.04, SPBC32H8.13c, SPBC29A10.08, SPAC24C9.07c, SPAC589.09, SPAC16A10.04, SPAC26H5.11, SPBC16D10.05
GO:0009057	macromolecule catabolic process	1	0.941246	181	3041	308	4843	1	1619	SPAC15E1.10, SPAC26H5.04, SPBC543.09, SPBC28F2.08c, SPBC19G7.01c, SPAC4G8.03c, SPAC30D11.01c, SPAC227.11c, SPAC23G3.08c, SPBC2A9.04c, SPCC965.04c, SPAC57A7.12, SPCC1919.05, SPBC16E9.02c, SPBC4B4.06, SPAC4A8.04, SPBC18H10.19, SPCC18.06c, SPBC21D10.09c, SPBC354.10, SPAC29B12.06c, SPAC6F6.02c, SPAC19B12.10, SPAC1006.01, SPAC27D7.05c, SPAC23A1.04c, SPAC13D6.04c, SPBC577.08c, SPAC19A8.08, SPCC1906.02c…
GO:0006301	postreplication repair	1	0.942487	8	3041	17	4843	1	1620	SPAC11E3.04c, SPCC338.05c, SPBC19G7.01c, SPBC12D12.09, SPAC13G6.01c, SPAC22G7.04, SPAC688.10, SPCC553.07c
GO:0006739	NADP metabolic process	1	0.942487	8	3041	17	4843	1	1621	SPCC794.01c, SPCC16C4.10, SPAC3C7.13c, SPCC1020.06c, SPBC115.03, SPAC6G10.08, SPAC26H5.09c, SPAC24H6.04
GO:0009312	oligosaccharide biosynthetic process	1	0.942487	8	3041	17	4843	1	1622	SPAC5D6.06c, SPAC22F8.05, SPAC56F8.06c, SPAC1834.05, SPACUNK4.16c, SPAC3G6.09c, SPAC19G12.15c, SPAC328.03
GO:0032319	regulation of Rho GTPase activity	1	0.942487	8	3041	17	4843	1	1623	SPAC31A2.16, SPAC29A4.11, SPAC1565.02c, SPBC3F6.05, SPAC1006.06, SPBC29A3.17, SPBC23G7.08c, SPCC645.07
GO:0051253	negative regulation of RNA metabolic process	1	0.94424	77	3041	136	4843	1	1624	SPBP16F5.04, SPBC21D10.12, SPBC428.08c, SPAC589.02c, SPCC1753.02c, SPAC1834.04, SPBC1778.02, SPBC31F10.13c, SPBC800.03, SPAC13G7.07, SPCC736.11, SPAC18B11.10, SPBC32H8.11, SPBC2D10.06, SPBC2A9.04c, SPAC2F7.08c, SPAC1420.01c, SPBC21D10.09c, SPAC3C7.14c, SPBC16D10.07c, SPAC29B12.06c, SPBC342.06c, SPCC1393.02c, SPAC23C11.15, SPBC23E6.09, SPAC18G6.02c, SPAC8F11.09c, SPAC139.06, SPBC800.02, SPAC1B3.17…
GO:2000765	regulation of cytoplasmic translation	1	0.946406	9	3041	19	4843	1	1625	SPCC576.14, SPCC550.03c, SPCC1919.05, SPAC823.15, SPBC21B10.03c, SPBC17D1.02, SPBC13G1.10c, SPBC3B8.05, SPCC74.03c
GO:0006007	glucose catabolic process	1	0.947925	15	3041	30	4843	1	1626	SPCC794.01c, SPCC16C4.10, SPCC1620.13, SPCC13B11.01, SPAC3C7.13c, SPCC1020.06c, SPAPB17E12.14c, SPCC24B10.21, SPAC5H10.06c, SPAC24H6.04, SPBC354.12, SPAC1687.21, SPBC1815.01, SPAC13A11.06, SPBPB21E7.01c
GO:0000147	actin cortical patch assembly	1	0.950188	10	3041	21	4843	1	1627	SPCP1E11.02, SPBC83.01, SPAC25G10.09c, SPBC13E7.09, SPBC557.04, SPBC4C3.06, SPBC6B1.02, SPBC800.10c, SPCC794.11c, SPAC17H9.11
GO:0042144	vacuole fusion, non-autophagic	1	0.950188	10	3041	21	4843	1	1628	SPBC354.14c, SPAC4A8.03c, SPBC405.04c, SPCC338.12, SPAPB1A10.10c, SPBC691.01, SPCC1322.14c, SPAC14C4.11, SPBC21B10.04c, SPCC417.06c
GO:0051274	beta-glucan biosynthetic process	1	0.953787	11	3041	23	4843	1	1629	SPAC1F7.04, SPBC1289.01c, SPCC1840.02c, SPAC17G8.14c, SPAC24C9.07c, SPAC1006.06, SPBPJ4664.06, SPAC12B10.11, SPCC645.07, SPAC23H3.11c, SPBC342.03
GO:0072594	establishment of protein localization to organelle	1	0.955587	74	3041	132	4843	1	1630	SPCC1442.15c, SPAC13G7.11, SPAC24H6.02c, SPBC3B9.05, SPBC543.09, SPCC126.15c, SPAC328.07c, SPAC1D4.03c, SPBC4F6.10, SPAC17G6.05c, SPAC19D5.02c, SPBC4B4.06, SPBC1711.11, SPAC20G8.10c, SPBC18H10.19, SPAC13G6.04, SPBC27B12.10c, SPAC4F8.01, SPBC6B1.05c, SPBC13G1.03c, SPAC3A11.06, SPBP23A10.16, SPAC19B12.10, SPAC29B12.12, SPBC8D2.02c, SPAC19B12.08, SPAC11H11.01, SPBC354.14c, SPAC1783.06c, SPAC7D4.04, …
GO:0022603	regulation of anatomical structure morphogenesis	1	0.956554	48	3041	88	4843	1	1631	SPBC16A3.13, SPAPB21F2.02, SPBC2G5.03, SPBC1539.08, SPCC1919.01, SPBP8B7.30c, SPAC6G10.02c, SPAC31G5.15, SPBC16E9.18, SPCC1450.11c, SPACUNK12.02c, SPAC9G1.02, SPAC12B10.07, SPCC16C4.09, SPAC57A10.10c, SPBC16H5.11c, SPBC14C8.16c, SPAC15A10.16, SPAC1805.01c, SPBC530.04, SPAC23C4.08, SPBC21.07c, SPAC823.03, SPBP35G2.05c, SPAC890.03, SPAC4G8.05, SPAC6F6.06c, SPBC17G9.05, SPAC1687.15, SPCC1840.02c, SP…
GO:0006333	chromatin assembly or disassembly	1	0.956911	26	3041	50	4843	1	1632	SPBC29B5.01, SPCC622.16c, SPBC1105.12, SPBC428.08c, SPBP35G2.10, SPBC8D2.04, SPBC23E6.09, SPAC1834.04, SPBC8D2.03c, SPAC1834.03c, SPAC25H1.06, SPBC36B7.08c, SPAC57A10.09c, SPBC31F10.13c, SPBC1105.11c, SPCC548.05c, SPBC800.03, SPAC26H5.03, SPCC622.08c, SPBC1703.14c, SPCC364.06, SPAC21E11.03c, SPBC29A10.03c, SPBC2D10.11c, SPAC6G9.03c, SPAC19G12.06c
GO:0045229	external encapsulating structure organization	1	0.957007	30	3041	57	4843	1	1633	SPBC6B1.03c, SPAC3H8.02, SPAC17A5.04c, SPAC11E3.13c, SPCC1223.12c, SPBC365.01, SPAC1705.03c, SPAC1527.01, SPAC27D7.05c, SPAC1006.06, SPBC1347.03, SPAC1296.04, SPBC30B4.01c, SPBC19C7.05, SPAC23H3.11c, SPAC19G12.03, SPAC13G6.12c, SPCC63.04, SPAC9G1.10c, SPAC1039.06, SPAC15A10.09c, SPAC23D3.10c, SPAC27D7.04, SPBC32H8.13c, SPBC29A10.08, SPAC24C9.07c, SPAC589.09, SPAC16A10.04, SPAC26H5.11, SPBC16D10.05
GO:0006402	mRNA catabolic process	1	0.957652	34	3041	64	4843	1	1634	SPAC1687.22c, SPAC6G9.14, SPAC4G8.03c, SPCC24B10.15, SPCC4G3.15c, SPCC1840.11, SPCC1739.07, SPCC31H12.08c, SPBC32F12.02, SPBC13E7.03c, SPCC1919.05, SPCC18.06c, SPBC21D10.09c, SPAC29B12.06c, SPAC1B3.05, SPCC18B5.06, SPCC550.03c, SPAC20G4.01, SPAC16C9.06c, SPBC11G11.03, SPBC6B1.08c, SPAC13G7.03, SPAC19A8.08, SPAC1610.03c, SPAP8A3.05, SPBC16E9.12c, SPAC16C9.04c, SPBC1709.18, SPBC106.12c, SPBC29A10.0…
GO:0006473	protein acetylation	1	0.957652	34	3041	64	4843	1	1635	SPBC29B5.01, SPBC1271.07c, SPAC13A11.04c, SPBC418.02, SPAC57A10.14, SPAC1783.07c, SPBC15D4.06, SPBC17D11.04c, SPCC663.13c, SPBC577.03c, SPAC21E11.03c, SPBC16A3.19, SPBC29A10.03c, SPBC947.03c, SPCC825.04c, SPAC1952.05, SPBC28F2.10c, SPBC1921.07c, SPBC21D10.10, SPCC61.02, SPBP16F5.03c, SPBC342.06c, SPCC16C4.12, SPAC139.06, SPBC1709.11c, SPAC343.11c, SPAC25H1.06, SPBC36B7.08c, SPAC1002.07c, SPCC338.…
GO:0045892	negative regulation of transcription, DNA-dependent	1	0.958623	75	3041	134	4843	1	1636	SPBP16F5.04, SPBC21D10.12, SPBC428.08c, SPAC589.02c, SPCC1753.02c, SPAC1834.04, SPBC1778.02, SPBC31F10.13c, SPBC800.03, SPAC13G7.07, SPCC736.11, SPAC18B11.10, SPBC32H8.11, SPBC2D10.06, SPBC2A9.04c, SPAC2F7.08c, SPAC1420.01c, SPBC21D10.09c, SPAC3C7.14c, SPBC16D10.07c, SPAC29B12.06c, SPBC342.06c, SPCC1393.02c, SPAC23C11.15, SPBC23E6.09, SPAC18G6.02c, SPAC8F11.09c, SPAC139.06, SPBC800.02, SPAC1B3.17…
GO:0006818	hydrogen transport	1	0.959566	18	3041	36	4843	1	1637	SPCC338.10c, SPBC1734.13, SPAC977.10, SPAC222.12c, SPAC14C4.14, SPBC106.05c, SPAC22F3.07c, SPAC23H3.12c, SPAC8C9.12c, SPBC1604.07, SPBC31F10.15c, SPBC1604.11, SPBC29A10.13, SPBC29A3.10c, SPAC23C4.11, SPBC13E7.04, SPCC1020.01c, SPAC3A11.09
GO:0015992	proton transport	1	0.959566	18	3041	36	4843	1	1638	SPCC338.10c, SPBC1734.13, SPAC977.10, SPAC222.12c, SPAC14C4.14, SPBC106.05c, SPAC22F3.07c, SPAC23H3.12c, SPAC8C9.12c, SPBC1604.07, SPBC31F10.15c, SPBC1604.11, SPBC29A10.13, SPBC29A3.10c, SPAC23C4.11, SPBC13E7.04, SPCC1020.01c, SPAC3A11.09
GO:0031577	spindle checkpoint	1	0.960359	13	3041	27	4843	1	1639	SPBC106.01, SPAC17G8.10c, SPBC20F10.06, SPCC1322.06, SPBC13E7.06, SPAC23H3.08c, SPCC1795.01c, SPCC18B5.07c, SPAC589.08c, SPCC1322.12c, SPAC19E9.01c, SPBC28F2.02, SPAC1805.04
GO:0061077	chaperone-mediated protein folding	1	0.962993	5	3041	12	4843	1	1640	SPCC338.06c, SPBC3E7.02c, SPAC4F10.02, SPBC16D10.08c, SPBC1709.05
GO:0070988	demethylation	1	0.962993	5	3041	12	4843	1	1641	SPAC343.11c, SPCC622.16c, SPCC622.19, SPAC25H1.02, SPAC1002.05c
GO:0000054	ribosomal subunit export from nucleus	1	0.963326	14	3041	29	4843	1	1642	SPAC31G5.17c, SPAC30D11.04c, SPAC3F10.17, SPAC1071.07c, SPBC365.13c, SPBC13A2.02, SPBC1921.03c, SPAC22F8.09, SPAC6F6.03c, SPCC23B6.02c, SPBP22H7.08, SPAPB1A10.03, SPCC285.15c, SPCC1393.03
GO:0006289	nucleotide-excision repair	1	0.963326	14	3041	29	4843	1	1643	SPBC3E7.08c, SPBC354.10, SPAPYUG7.04c, SPAC13G6.01c, SPBC2D10.12, SPBC13G1.13, SPCC970.01, SPCC330.01c, SPCC330.02, SPCP25A2.02c, SPBC649.03, SPBC19C7.09c, SPCC4G3.10c, SPBC582.10c
GO:0033750	ribosome localization	1	0.963326	14	3041	29	4843	1	1644	SPAC31G5.17c, SPAC30D11.04c, SPAC3F10.17, SPAC1071.07c, SPBC365.13c, SPBC13A2.02, SPBC1921.03c, SPAC22F8.09, SPAC6F6.03c, SPCC23B6.02c, SPBP22H7.08, SPAPB1A10.03, SPCC285.15c, SPCC1393.03
GO:0033753	establishment of ribosome localization	1	0.963326	14	3041	29	4843	1	1645	SPAC31G5.17c, SPAC30D11.04c, SPAC3F10.17, SPAC1071.07c, SPBC365.13c, SPBC13A2.02, SPBC1921.03c, SPAC22F8.09, SPAC6F6.03c, SPCC23B6.02c, SPBP22H7.08, SPAPB1A10.03, SPCC285.15c, SPCC1393.03
GO:0071166	ribonucleoprotein complex localization	1	0.963326	14	3041	29	4843	1	1646	SPAC31G5.17c, SPAC30D11.04c, SPAC3F10.17, SPAC1071.07c, SPBC365.13c, SPBC13A2.02, SPBC1921.03c, SPAC22F8.09, SPAC6F6.03c, SPCC23B6.02c, SPBP22H7.08, SPAPB1A10.03, SPCC285.15c, SPCC1393.03
GO:0071426	ribonucleoprotein complex export from nucleus	1	0.963326	14	3041	29	4843	1	1647	SPAC31G5.17c, SPAC30D11.04c, SPAC3F10.17, SPAC1071.07c, SPBC365.13c, SPBC13A2.02, SPBC1921.03c, SPAC22F8.09, SPAC6F6.03c, SPCC23B6.02c, SPBP22H7.08, SPAPB1A10.03, SPCC285.15c, SPCC1393.03
GO:0071428	rRNA-containing ribonucleoprotein complex export from nucleus	1	0.963326	14	3041	29	4843	1	1648	SPAC31G5.17c, SPAC30D11.04c, SPAC3F10.17, SPAC1071.07c, SPBC365.13c, SPBC13A2.02, SPBC1921.03c, SPAC22F8.09, SPAC6F6.03c, SPCC23B6.02c, SPBP22H7.08, SPAPB1A10.03, SPCC285.15c, SPCC1393.03
GO:0009187	cyclic nucleotide metabolic process	1	0.96339	4	3041	10	4843	1	1649	SPBC215.04, SPBC32H8.07, SPACUNK4.15, SPCC1753.02c
GO:0019363	pyridine nucleotide biosynthetic process	1	0.96339	4	3041	10	4843	1	1650	SPBP22H7.06, SPAC1805.16c, SPBC365.20c, SPBC1683.06c
GO:0031023	microtubule organizing center organization	1	0.96339	4	3041	10	4843	1	1651	SPAC26A3.16, SPBC651.05c, SPAC1F3.06c, SPBC29A10.02
GO:0034644	cellular response to UV	1	0.96339	4	3041	10	4843	1	1652	SPCC330.02, SPAC26A3.02, SPCC330.01c, SPBC16E9.06c
GO:0071482	cellular response to light stimulus	1	0.96339	4	3041	10	4843	1	1653	SPCC330.02, SPAC26A3.02, SPCC330.01c, SPBC16E9.06c
GO:0072525	pyridine-containing compound biosynthetic process	1	0.96339	4	3041	10	4843	1	1654	SPBP22H7.06, SPAC1805.16c, SPBC365.20c, SPBC1683.06c
GO:0009892	negative regulation of metabolic process	1	0.963561	117	3041	205	4843	1	1655	SPCC70.02c, SPBP16F5.04, SPBC21D10.12, SPAC26H5.04, SPCC736.15, SPBC428.08c, SPBC19G7.01c, SPAC589.02c, SPCC1753.02c, SPAC1834.04, SPBC1778.02, SPBC31F10.13c, SPBC800.03, SPAC222.07c, SPAC13G7.07, SPCC736.11, SPAC18B11.10, SPBC32H8.11, SPBC2D10.06, SPBC2A9.04c, SPCC1919.05, SPAC2F7.08c, SPAC1420.01c, SPCC645.08c, SPBC1198.11c, SPBC21D10.09c, SPAC3C7.14c, SPAC19G12.13c, SPBC16D10.07c, SPAC4D7.03, …
GO:0006090	pyruvate metabolic process	1	0.9636	6	3041	14	4843	1	1656	SPAC3G9.11c, SPCC1259.09c, SPAC644.11c, SPAC750.08c, SPAC13A11.06, SPAC186.09
GO:0031048	chromatin silencing by small RNA	1	0.9636	6	3041	14	4843	1	1657	SPCC1739.03, SPCC736.11, SPCC613.12c, SPAC18G6.02c, SPBC30B4.08, SPCC970.07c
GO:0090068	positive regulation of cell cycle process	1	0.9636	6	3041	14	4843	1	1658	SPBC29B5.01, SPAC27D7.03c, SPAC144.13c, SPAC3F10.10c, SPBC1A4.05, SPBC29A10.02
GO:0016044	cellular membrane organization	1	0.963656	111	3041	195	4843	1	1659	SPCC1442.15c, SPAP7G5.03, SPAC1F12.05, SPAC13G7.11, SPAC6G9.12, SPAC20G4.07c, SPCC737.03c, SPBC839.02, SPCC736.15, SPBC3H7.09, SPAC17G8.11c, SPAC2F7.10, SPAC10F6.14c, SPBC24C6.10c, SPBC1347.06c, SPAC222.14c, SPCC417.06c, SPAC23C4.16c, SPAP8A3.04c, SPAC4F10.16c, SPCC1235.06, SPBC428.04, SPBC13E7.09, SPAC821.13c, SPBC4B4.06, SPBC1711.11, SPBC12C2.08, SPAC23H4.01c, SPAC13G6.04, SPBP35G2.05c, SPBC27B…
GO:0061024	membrane organization	1	0.963656	111	3041	195	4843	1	1660	SPCC1442.15c, SPAP7G5.03, SPAC1F12.05, SPAC13G7.11, SPAC6G9.12, SPAC20G4.07c, SPCC737.03c, SPBC839.02, SPCC736.15, SPBC3H7.09, SPAC17G8.11c, SPAC2F7.10, SPAC10F6.14c, SPBC24C6.10c, SPBC1347.06c, SPAC222.14c, SPCC417.06c, SPAC23C4.16c, SPAP8A3.04c, SPAC4F10.16c, SPCC1235.06, SPBC428.04, SPBC13E7.09, SPAC821.13c, SPBC4B4.06, SPBC1711.11, SPBC12C2.08, SPAC23H4.01c, SPAC13G6.04, SPBP35G2.05c, SPBC27B…
GO:0000083	regulation of transcription involved in G1/S phase of mitotic cell cycle	1	0.965494	3	3041	8	4843	1	1661	SPAC19E9.03, SPBC800.02, SPAC22F3.09c
GO:0006541	glutamine metabolic process	1	0.965494	3	3041	8	4843	1	1662	SPBPB2B2.05, SPBC56F2.09c, SPAC22G7.06c
GO:0007534	gene conversion at mating-type locus	1	0.965494	3	3041	8	4843	1	1663	SPBC19G7.01c, SPAC8F11.03, SPCC970.01
GO:0010810	regulation of cell-substrate adhesion	1	0.965494	3	3041	8	4843	1	1664	SPAC2F7.08c, SPCC1223.13, SPCC1494.10
GO:0016233	telomere capping	1	0.965494	3	3041	8	4843	1	1665	SPBC1778.02, SPAC19G12.13c, SPAC16A10.07c
GO:0030155	regulation of cell adhesion	1	0.965494	3	3041	8	4843	1	1666	SPAC2F7.08c, SPCC1223.13, SPCC1494.10
GO:0030799	regulation of cyclic nucleotide metabolic process	1	0.965494	3	3041	8	4843	1	1667	SPBC215.04, SPBC32H8.07, SPCC1753.02c
GO:0030802	regulation of cyclic nucleotide biosynthetic process	1	0.965494	3	3041	8	4843	1	1668	SPBC215.04, SPBC32H8.07, SPCC1753.02c
GO:0030808	regulation of nucleotide biosynthetic process	1	0.965494	3	3041	8	4843	1	1669	SPBC215.04, SPBC32H8.07, SPCC1753.02c
GO:0030814	regulation of cAMP metabolic process	1	0.965494	3	3041	8	4843	1	1670	SPBC215.04, SPBC32H8.07, SPCC1753.02c
GO:0030817	regulation of cAMP biosynthetic process	1	0.965494	3	3041	8	4843	1	1671	SPBC215.04, SPBC32H8.07, SPCC1753.02c
GO:0031109	microtubule polymerization or depolymerization	1	0.965494	3	3041	8	4843	1	1672	SPBC1685.15c, SPBC15D4.10c, SPBC2F12.13
GO:0031144	proteasome localization	1	0.965494	3	3041	8	4843	1	1673	SPBC646.09c, SPAC1420.03, SPAPB8E5.02c
GO:0031279	regulation of cyclase activity	1	0.965494	3	3041	8	4843	1	1674	SPBC215.04, SPBC32H8.07, SPCC1753.02c
GO:0031589	cell-substrate adhesion	1	0.965494	3	3041	8	4843	1	1675	SPAC2F7.08c, SPCC1223.13, SPCC1494.10
GO:0032890	regulation of organic acid transport	1	0.965494	3	3041	8	4843	1	1676	SPAC1751.01c, SPAC19E9.03, SPBC30D10.10c
GO:0045761	regulation of adenylate cyclase activity	1	0.965494	3	3041	8	4843	1	1677	SPBC215.04, SPBC32H8.07, SPCC1753.02c
GO:0051231	spindle elongation	1	0.965494	3	3041	8	4843	1	1678	SPAPB1A10.09, SPAC664.10, SPBC15D4.01c
GO:0051259	protein oligomerization	1	0.965494	3	3041	8	4843	1	1679	SPBC119.14, SPAC22F3.06c, SPAC8E11.03c
GO:0051339	regulation of lyase activity	1	0.965494	3	3041	8	4843	1	1680	SPBC215.04, SPBC32H8.07, SPCC1753.02c
GO:0051569	regulation of histone H3-K4 methylation	1	0.965494	3	3041	8	4843	1	1681	SPCC11E10.08, SPCC613.12c, SPCC970.07c
GO:0044265	cellular macromolecule catabolic process	1	0.965553	168	3041	290	4843	1	1682	SPAC15E1.10, SPAC26H5.04, SPBC28F2.08c, SPBC19G7.01c, SPAC4G8.03c, SPAC227.11c, SPAC23G3.08c, SPBC2A9.04c, SPCC965.04c, SPAC57A7.12, SPCC1919.05, SPBC16E9.02c, SPBC4B4.06, SPAC4A8.04, SPBC18H10.19, SPCC18.06c, SPBC21D10.09c, SPBC354.10, SPAC29B12.06c, SPAC6F6.02c, SPAC19B12.10, SPAC1006.01, SPAC27D7.05c, SPAC23A1.04c, SPAC13D6.04c, SPBC577.08c, SPAC19A8.08, SPCC1906.02c, SPAPB24D3.04c, SPCC1840.0…
GO:0000288	nuclear-transcribed mRNA catabolic process, deadenylation-dependent decay	1	0.966087	15	3041	31	4843	1	1683	SPCC4G3.15c, SPCC1840.11, SPCC1739.07, SPBC16E9.12c, SPAC16C9.04c, SPCC31H12.08c, SPBC776.09, SPAC1B3.05, SPBC13E7.03c, SPAC1687.22c, SPBC56F2.08c, SPAC4G8.03c, SPAC6G9.14, SPBC6B1.08c, SPCC18.06c
GO:0032984	macromolecular complex disassembly	1	0.966087	15	3041	31	4843	1	1684	SPBC336.10c, SPAC12B10.07, SPAC589.11, SPBC1709.09, SPAC26H5.10c, SPBC1105.18c, SPAC631.01c, SPCC364.06, SPAC2F7.17, SPBC1685.15c, SPAC1002.14, SPAC16C9.06c, SPBC6B1.08c, SPAC9G1.05, SPBC2F12.13
GO:0034623	cellular macromolecular complex disassembly	1	0.966087	15	3041	31	4843	1	1685	SPBC336.10c, SPAC12B10.07, SPAC589.11, SPBC1709.09, SPAC26H5.10c, SPBC1105.18c, SPAC631.01c, SPCC364.06, SPAC2F7.17, SPBC1685.15c, SPAC1002.14, SPAC16C9.06c, SPBC6B1.08c, SPAC9G1.05, SPBC2F12.13
GO:0006096	glycolysis	1	0.96633	8	3041	18	4843	1	1686	SPCC1620.13, SPAC24H6.04, SPBC354.12, SPAC1687.21, SPBC1815.01, SPAPB17E12.14c, SPCC24B10.21, SPBPB21E7.01c
GO:0071897	DNA biosynthetic process	1	0.96633	8	3041	18	4843	1	1687	SPBC12D12.09, SPAC3G6.06c, SPAC688.10, SPBC12D12.02c, SPBC119.14, SPBC713.06, SPAC26H5.02c, SPCC553.07c
GO:0000956	nuclear-transcribed mRNA catabolic process	1	0.96712	25	3041	49	4843	1	1688	SPBC21D10.09c, SPCC18B5.06, SPAC1B3.05, SPAC1687.22c, SPAC16C9.06c, SPAC4G8.03c, SPAC6G9.14, SPBC6B1.08c, SPAC13G7.03, SPAC19A8.08, SPCC24B10.15, SPCC4G3.15c, SPCC1840.11, SPCC1739.07, SPAC16C9.04c, SPBC16E9.12c, SPBC1709.18, SPCC31H12.08c, SPBC106.12c, SPBC776.09, SPBC13E7.03c, SPBC18E5.11c, SPBC56F2.08c, SPBC13G1.14c, SPCC18.06c
GO:0006401	RNA catabolic process	1	0.968497	45	3041	84	4843	1	1689	SPBP35G2.08c, SPAC12B10.15c, SPAC3G6.06c, SPAC1687.22c, SPAC6G9.14, SPAC4G8.03c, SPCC24B10.15, SPCC4G3.15c, SPCC1840.11, SPAC17C9.08, SPCC1739.07, SPCC31H12.08c, SPBC32F12.02, SPCC16C4.09, SPBC13E7.03c, SPCC1919.05, SPAC4A8.04, SPCC18.06c, SPBC21D10.09c, SPAC29B12.06c, SPBC1347.08c, SPAC2C4.07c, SPCC18B5.06, SPAC1B3.05, SPCC550.03c, SPAC20G4.01, SPAC16C9.06c, SPBC11G11.03, SPBC6B1.08c, SPAC13G7.0…
GO:0000902	cell morphogenesis	1	0.969508	49	3041	91	4843	1	1690	SPBC16A3.13, SPAPB21F2.02, SPBC2G5.03, SPBC1539.08, SPCC1919.01, SPAC6G10.02c, SPAC31G5.15, SPBC16E9.18, SPAC664.14, SPCPB1C11.01, SPCC1450.11c, SPACUNK12.02c, SPAC9G1.02, SPAC1093.03, SPAC12B10.07, SPCC16C4.09, SPBC16H5.11c, SPBC14C8.16c, SPAC1805.01c, SPAC15A10.16, SPBC530.04, SPAC23C4.08, SPBC21.07c, SPAC823.03, SPBP35G2.05c, SPAC890.03, SPAC4G8.05, SPAC6F6.06c, SPBC17G9.05, SPAC1687.15, SPCC1…
GO:0031329	regulation of cellular catabolic process	1	0.970136	42	3041	79	4843	1	1691	SPCC70.02c, SPAC1952.17c, SPCC63.08c, SPAC22F3.12c, SPAC29A4.11, SPAC23D3.03c, SPAC824.09c, SPCC1259.11c, SPCC1620.12c, SPBC1778.09, SPAC22F3.13, SPAC31A2.16, SPAC4G8.04, SPAC144.13c, SPAC26A3.10, SPBC651.03c, SPAC1952.16, SPCC4G3.09c, SPBC29A3.17, SPBC18H10.19, SPCC285.14, SPAC26F1.09, SPAC1565.02c, SPBC646.12c, SPBC3F6.05, SPCC1795.01c, SPAC1006.06, SPBC6B1.08c, SPCC645.07, SPCC1884.02, SPBC23G…
GO:0000022	mitotic spindle elongation	1	0.970557	2	3041	6	4843	1	1692	SPAPB1A10.09, SPAC664.10
GO:0006077	1,6-beta-glucan metabolic process	1	0.970557	2	3041	6	4843	1	1693	SPBPJ4664.06, SPAC23H3.11c
GO:0006078	1,6-beta-glucan biosynthetic process	1	0.970557	2	3041	6	4843	1	1694	SPBPJ4664.06, SPAC23H3.11c
GO:0006086	acetyl-CoA biosynthetic process from pyruvate	1	0.970557	2	3041	6	4843	1	1695	SPCC1259.09c, SPAC644.11c
GO:0006278	RNA-dependent DNA replication	1	0.970557	2	3041	6	4843	1	1696	SPBC2D10.13, SPAC19G12.13c
GO:0007004	telomere maintenance via telomerase	1	0.970557	2	3041	6	4843	1	1697	SPBC2D10.13, SPAC19G12.13c
GO:0007187	G-protein signaling, coupled to cyclic nucleotide second messenger	1	0.970557	2	3041	6	4843	1	1698	SPBC215.04, SPBC32H8.07
GO:0007188	G-protein signaling, coupled to cAMP nucleotide second messenger	1	0.970557	2	3041	6	4843	1	1699	SPBC215.04, SPBC32H8.07
GO:0009303	rRNA transcription	1	0.970557	2	3041	6	4843	1	1700	SPBC1703.14c, SPAC2F3.18c
GO:0010958	regulation of amino acid import	1	0.970557	2	3041	6	4843	1	1701	SPAC19E9.03, SPBC30D10.10c
GO:0018065	protein-cofactor linkage	1	0.970557	2	3041	6	4843	1	1702	SPAC12B10.06c, SPBC17A3.09c
GO:0032880	regulation of protein localization	1	0.970557	2	3041	6	4843	1	1703	SPAC22F3.13, SPBC428.17c
GO:0046471	phosphatidylglycerol metabolic process	1	0.970557	2	3041	6	4843	1	1704	SPCC645.02, SPAC6G10.03c
GO:0008202	steroid metabolic process	1	0.973292	23	3041	46	4843	1	1705	SPCC306.05c, SPBC16A3.12c, SPAC20G4.07c, SPBC19C2.09, SPAC1687.16c, SPAC13D6.01, SPAC20G8.07c, SPBC36.06c, SPBC646.08c, SPBC354.07c, SPCC1672.09, SPAC19A8.04, SPAC13G7.05, SPCP1E11.05c, SPCC594.04c, SPCC16A11.10c, SPBC14C8.15, SPBC337.09, SPAC9.08c, SPBC3B9.15c, SPAC25B8.01, SPBC27B12.03c, SPBC29A10.16c
GO:0006476	protein deacetylation	1	0.973422	12	3041	26	4843	1	1706	SPCC132.02, SPBC800.03, SPBC16D10.07c, SPCC1682.13, SPBC1685.08, SPAC2F7.07c, SPCC126.13c, SPCC1235.09, SPAC1B3.17, SPAC23C11.15, SPAC3G9.07c, SPAC22E12.19
GO:0007094	mitotic cell cycle spindle assembly checkpoint	1	0.973422	12	3041	26	4843	1	1707	SPBC106.01, SPAC17G8.10c, SPBC20F10.06, SPCC1322.06, SPAC23H3.08c, SPCC1795.01c, SPCC18B5.07c, SPAC589.08c, SPCC1322.12c, SPAC19E9.01c, SPAC1805.04, SPBC28F2.02
GO:0016575	histone deacetylation	1	0.973422	12	3041	26	4843	1	1708	SPCC132.02, SPBC800.03, SPBC16D10.07c, SPCC1682.13, SPBC1685.08, SPAC2F7.07c, SPCC126.13c, SPCC1235.09, SPAC1B3.17, SPAC23C11.15, SPAC3G9.07c, SPAC22E12.19
GO:0071173	spindle assembly checkpoint	1	0.973422	12	3041	26	4843	1	1709	SPBC106.01, SPAC17G8.10c, SPBC20F10.06, SPCC1322.06, SPAC23H3.08c, SPCC1795.01c, SPCC18B5.07c, SPAC589.08c, SPCC1322.12c, SPAC19E9.01c, SPAC1805.04, SPBC28F2.02
GO:0071174	mitotic cell cycle spindle checkpoint	1	0.973422	12	3041	26	4843	1	1710	SPBC106.01, SPAC17G8.10c, SPBC20F10.06, SPCC1322.06, SPAC23H3.08c, SPCC1795.01c, SPCC18B5.07c, SPAC589.08c, SPCC1322.12c, SPAC19E9.01c, SPAC1805.04, SPBC28F2.02
GO:0022604	regulation of cell morphogenesis	1	0.974585	44	3041	83	4843	1	1711	SPBC16A3.13, SPAPB21F2.02, SPBC2G5.03, SPBC1539.08, SPCC1919.01, SPAC6G10.02c, SPAC31G5.15, SPBC16E9.18, SPCC1450.11c, SPACUNK12.02c, SPAC9G1.02, SPAC12B10.07, SPCC16C4.09, SPBC16H5.11c, SPBC14C8.16c, SPAC1805.01c, SPAC15A10.16, SPBC530.04, SPAC23C4.08, SPBC21.07c, SPAC823.03, SPBP35G2.05c, SPAC890.03, SPAC4G8.05, SPAC6F6.06c, SPAC1687.15, SPBC17G9.05, SPCC1840.02c, SPBC3F6.05, SPAC2F3.15, SPBC18…
GO:0000076	DNA replication checkpoint	1	0.975147	13	3041	28	4843	1	1712	SPAC694.06c, SPBC216.06c, SPAC9E9.08, SPAC19D5.03, SPAC1952.07, SPAC664.07c, SPAC14C4.13, SPAC29B12.03, SPAC20G4.04c, SPCC18B5.11c, SPAC23A1.06c, SPBC660.14, SPAC821.04c
GO:0006997	nucleus organization	1	0.975147	13	3041	28	4843	1	1713	SPBC902.03, SPAC664.10, SPAC3A11.05c, SPAC13C5.03, SPCC737.03c, SPBC428.04, SPBC29A10.02, SPAC23C4.07, SPBC8D2.20c, SPAC1805.08, SPAC140.02, SPAC1093.06c, SPAC1805.04
GO:0007266	Rho protein signal transduction	1	0.975147	13	3041	28	4843	1	1714	SPAC1F7.04, SPAC1F5.09c, SPAC31A2.16, SPAC29A4.11, SPAC1565.02c, SPBC3F6.05, SPBC651.03c, SPAC1006.06, SPAC57A10.04, SPBC29A3.17, SPCC645.07, SPBC23G7.08c, SPAC3G9.05
GO:0033314	mitotic cell cycle DNA replication checkpoint	1	0.975147	13	3041	28	4843	1	1715	SPAC694.06c, SPBC216.06c, SPAC9E9.08, SPAC19D5.03, SPAC1952.07, SPAC664.07c, SPAC14C4.13, SPAC29B12.03, SPAC20G4.04c, SPCC18B5.11c, SPAC23A1.06c, SPBC660.14, SPAC821.04c
GO:0031497	chromatin assembly	1	0.975395	24	3041	48	4843	1	1716	SPBC29B5.01, SPCC622.16c, SPBC1105.12, SPBC428.08c, SPBP35G2.10, SPBC8D2.04, SPBC23E6.09, SPAC1834.04, SPBC8D2.03c, SPAC25H1.06, SPAC57A10.09c, SPBC31F10.13c, SPBC36B7.08c, SPBC1105.11c, SPCC548.05c, SPBC800.03, SPAC26H5.03, SPCC622.08c, SPCC364.06, SPAC21E11.03c, SPBC29A10.03c, SPBC2D10.11c, SPAC6G9.03c, SPAC19G12.06c
GO:0043543	protein acylation	1	0.975936	37	3041	71	4843	1	1717	SPBC29B5.01, SPBC1271.07c, SPAC13A11.04c, SPBC418.02, SPAC57A10.14, SPAC1783.07c, SPBC3H7.09, SPAC2F7.10, SPBC15D4.06, SPBC17D11.04c, SPCC663.13c, SPBC577.03c, SPAC21E11.03c, SPBC16A3.19, SPBC29A10.03c, SPBC947.03c, SPCC825.04c, SPAC1952.05, SPBC28F2.10c, SPCC61.02, SPBC1921.07c, SPBC21D10.10, SPBP16F5.03c, SPBC342.06c, SPCC16C4.12, SPBC691.01, SPAC139.06, SPBC1709.11c, SPAC343.11c, SPAC25H1.06, …
GO:0009894	regulation of catabolic process	1	0.976549	45	3041	85	4843	1	1718	SPCC70.02c, SPAC637.10c, SPAC1952.17c, SPCC63.08c, SPAC22F3.12c, SPAC29A4.11, SPAC23D3.03c, SPAC824.09c, SPCC1259.11c, SPCC1620.12c, SPBC1778.09, SPAC22F3.13, SPAC31A2.16, SPAC4G8.04, SPAC144.13c, SPAC26A3.10, SPBC651.03c, SPAC1952.16, SPCC4G3.09c, SPBC29A3.17, SPBC18H10.19, SPCC285.14, SPAC26A3.16, SPAC26F1.09, SPBC2D10.12, SPAC1565.02c, SPBC646.12c, SPBC3F6.05, SPCC1795.01c, SPAC1006.06, SPBC6B…
GO:0048583	regulation of response to stimulus	1	0.976759	63	3041	116	4843	1	1719	SPCC1223.11, SPBC29B5.01, SPAC6F12.12, SPAC1952.17c, SPCC63.08c, SPAC17G8.10c, SPAC22F3.12c, SPAC23C4.12, SPBC530.13, SPBC428.08c, SPAC29A4.11, SPAC23D3.03c, SPAC824.09c, SPCC1259.11c, SPAC30.01c, SPCC1620.12c, SPAC20H4.08, SPBC1778.09, SPAC9.05, SPAC23E2.03c, SPAC1834.04, SPCC830.06, SPAC4D7.01c, SPAC25A8.01c, SPAC17A5.09c, SPAC26F1.01, SPBC1105.11c, SPCP1E11.03, SPAC19A8.01c, SPAC6G9.04, SPAC31…
GO:0051336	regulation of hydrolase activity	1	0.977826	38	3041	73	4843	1	1720	SPCC70.02c, SPAC15E1.10, SPAC1952.17c, SPAC22F3.12c, SPAC29A4.11, SPAC23D3.03c, SPAC824.09c, SPCC1259.11c, SPCC1620.12c, SPBC1778.09, SPAC17A5.09c, SPAC22F3.13, SPAC31A2.16, SPAC4G8.04, SPAC26A3.10, SPBC651.03c, SPAC1952.16, SPCC4G3.09c, SPBC29A3.17, SPAC31A2.14, SPCC285.14, SPAC26F1.09, SPAC12B10.03, SPAC1565.02c, SPBC646.12c, SPBC3F6.05, SPAC1006.06, SPCC645.07, SPBC23G7.08c, SPAC7D4.02c, SPBC2…
GO:0032268	regulation of cellular protein metabolic process	1	0.97869	81	3041	147	4843	1	1721	SPCC1223.11, SPBC16A3.08c, SPBC336.10c, SPAC19E9.03, SPAC27E2.02, SPBC2G5.03, SPAC25B8.04c, SPBC800.03, SPAC222.07c, SPCC736.11, SPAC26H5.10c, SPCC4E9.02, SPAC144.13c, SPCC1919.05, SPAC1002.14, SPBC17D1.02, SPBC3B8.05, SPAC694.06c, SPAC2G11.07c, SPBC16D10.07c, SPBC29A3.09c, SPAC1556.08c, SPAC1B3.04c, SPCC576.14, SPAC18G6.05c, SPBC6B1.09c, SPAC823.15, SPAC1D4.06c, SPAC1006.09, SPAC18G6.02c, SPBC80…
GO:0071852	fungal-type cell wall organization or biogenesis	1	0.979244	61	3041	113	4843	1	1722	SPBC16A3.13, SPAC3H8.02, SPAC17A5.04c, SPAC5H10.11, SPCC16C4.07, SPBC317.01, SPAC1F5.08c, SPBC30B4.01c, SPBC19C7.05, SPBC2D10.05, SPAC26H5.08c, SPAC13G6.12c, SPCC63.04, SPAC1039.06, SPAC15A10.09c, SPCC970.02, SPBC1289.13c, SPBC1198.07c, SPAC1002.03c, SPBC29A10.08, SPBC16D10.05, SPBC337.07c, SPBC6B1.03c, SPBC1105.05, SPAC27E2.07, SPAC11E3.13c, SPCC1223.12c, SPCC1840.02c, SPBC365.01, SPBC32F12.01c,…
GO:0051246	regulation of protein metabolic process	1	0.979759	85	3041	154	4843	1	1723	SPCC1223.11, SPBC16A3.08c, SPBC336.10c, SPAC19E9.03, SPAC27E2.02, SPBC2G5.03, SPAC25B8.04c, SPBC800.03, SPAC222.07c, SPCC736.11, SPAC26H5.10c, SPCC4E9.02, SPAC144.13c, SPCC1919.05, SPAC1002.14, SPBC17D1.02, SPBC3B8.05, SPAC694.06c, SPAC2G11.07c, SPBC16D10.07c, SPBC29A3.09c, SPAC1556.08c, SPAC1B3.04c, SPCC576.14, SPAC18G6.05c, SPBC6B1.09c, SPAC823.15, SPAC1D4.06c, SPAC1006.09, SPAC18G6.02c, SPBC80…
GO:0042592	homeostatic process	1	0.97983	98	3041	176	4843	1	1724	SPBC16D10.06, SPBC16A3.08c, SPBC21D10.12, SPAC4G8.13c, SPCC23B6.05c, SPBP26C9.03c, SPAP8A3.03, SPAC3G6.06c, SPCC330.06c, SPAC17H9.14c, SPAC1687.05, SPBC2D10.13, SPAC1F7.08, SPBCPT2R1.08c, SPBC2G5.06c, SPAC227.13c, SPBC1778.02, SPAC212.11, SPCC24B10.12, SPAC18B11.04, SPAC328.07c, SPAC23E2.01, SPAC5H10.06c, SPBC119.06, SPBC1105.10, SPCC1183.09c, SPBC16E9.14c, SPAC19G12.13c, SPBC354.10, SPBC1683.09c…
GO:0018130	heterocycle biosynthetic process	1	0.980254	72	3041	132	4843	1	1725	SPBP8B7.18c, SPBC29A3.02c, SPCC162.11c, SPAC1F5.07c, SPCC1753.02c, SPBC31F10.15c, SPBC1604.11, SPCC417.11c, SPAC17H9.13c, SPBC1711.04, SPCC18B5.05c, SPAC1687.19c, SPAC57A10.12c, SPBC24C6.04, SPAC4D7.06c, SPAC1805.16c, SPAC1805.06c, SPCPB16A4.03c, SPBC30D10.05c, SPAC23H4.10c, SPAC3F10.09, SPBC11B10.02c, SPCC1235.04c, SPBC1734.13, SPBC1711.13, SPBP22H7.06, SPBC839.16, SPAC6F12.10c, SPAC227.14, SPBC…
GO:0000027	ribosomal large subunit assembly	1	0.98032	6	3041	15	4843	1	1726	SPBC16C6.03c, SPBC4F6.04, SPBC11G11.03, SPBC17D1.06, SPCC31H12.04c, SPBC17A3.06
GO:0000154	rRNA modification	1	0.98032	6	3041	15	4843	1	1727	SPBC2D10.10c, SPBC1347.13c, SPAC26A3.06, SPAC2C4.06c, SPBC2G2.15c, SPBC1A4.09
GO:0006906	vesicle fusion	1	0.980696	5	3041	13	4843	1	1728	SPAC3H1.14, SPAC17G6.08, SPCC594.06c, SPAPYUK71.03c, SPBC405.04c
GO:0010741	negative regulation of intracellular protein kinase cascade	1	0.980696	5	3041	13	4843	1	1729	SPCC1223.11, SPAC2G11.07c, SPAC17G8.10c, SPCC4F11.02, SPBC25D12.02c
GO:0031506	cell wall glycoprotein biosynthetic process	1	0.980696	5	3041	13	4843	1	1730	SPCC777.07, SPBC32H8.08c, SPBC16H5.09c, SPBC1773.08c, SPBPB2B2.11
GO:0034975	protein folding in endoplasmic reticulum	1	0.980696	5	3041	13	4843	1	1731	SPBC4F6.16c, SPBC1711.03, SPBC839.11c, SPBC15C4.01c, SPCC1281.03c
GO:0051261	protein depolymerization	1	0.980696	5	3041	13	4843	1	1732	SPBC1685.15c, SPAC12B10.07, SPAC9G1.05, SPBC2F12.13, SPAC631.01c
GO:0031570	DNA integrity checkpoint	1	0.980735	27	3041	54	4843	1	1733	SPBC800.09, SPAC694.06c, SPAC1952.07, SPAC17A2.13c, SPCC23B6.03c, SPAC664.07c, SPAC26A3.02, SPAC14C4.13, SPBC342.05, SPAC29B12.03, SPBC6B1.09c, SPBC29A3.13, SPAC20G4.04c, SPCC18B5.11c, SPBC28F2.07, SPBC216.05, SPBC216.06c, SPAC9E9.08, SPAC19D5.03, SPCC4B3.12, SPAC16A10.07c, SPCC1259.13, SPAC23A1.06c, SPBC660.14, SPBC776.02c, SPAC821.04c, SPCC553.07c
GO:0032271	regulation of protein polymerization	1	0.980821	8	3041	19	4843	1	1734	SPBC1685.15c, SPBC15D4.10c, SPAC12B10.07, SPCC126.06, SPAC631.01c, SPBC13E7.09, SPAC23C4.02, SPAC17H9.11
GO:0000002	mitochondrial genome maintenance	1	0.981278	17	3041	36	4843	1	1735	SPBC56F2.12, SPBC12D12.09, SPAC664.15, SPAC3H8.03, SPAC6B12.06c, SPBC19C7.09c, SPBC1347.01c, SPBC685.02, SPAC25G10.02, SPCC1259.10, SPAC688.10, SPAC3H1.04c, SPBC83.05, SPBC1718.06, SPBC12C2.08, SPBC83.13, SPCC24B10.22
GO:0010972	negative regulation of G2/M transition of mitotic cell cycle	1	0.981278	17	3041	36	4843	1	1736	SPAC694.06c, SPAC1952.07, SPAC664.07c, SPAC14C4.13, SPAC29B12.03, SPAC20G4.04c, SPCC18B5.11c, SPAC19D5.01, SPBC216.06c, SPAC9E9.08, SPAC19D5.03, SPCC1322.08, SPAC23A1.06c, SPBC660.14, SPCC338.11c, SPAC821.04c, SPBC23G7.04c
GO:0043254	regulation of protein complex assembly	1	0.981436	9	3041	21	4843	1	1737	SPBC1685.15c, SPAC16A10.02, SPBC15D4.10c, SPAC12B10.07, SPCC126.06, SPAC631.01c, SPBC13E7.09, SPAC23C4.02, SPAC17H9.11
GO:0050790	regulation of catalytic activity	1	0.981576	83	3041	151	4843	1	1738	SPCC70.02c, SPCC1223.11, SPAC15E1.10, SPAC19E9.03, SPAC22F3.12c, SPBP4H10.16c, SPCC736.15, SPAC29A4.11, SPAC29B12.03, SPCC1753.02c, SPBC1347.06c, SPBC577.14c, SPAC22F3.13, SPCC4E9.02, SPAC26A3.10, SPAC144.13c, SPBC651.03c, SPAC1952.16, SPAC25B8.01, SPCC4G3.09c, SPAC694.06c, SPAC2G11.07c, SPAC19G12.13c, SPAC17A2.13c, SPAC12B10.03, SPBC646.12c, SPAC1556.08c, SPAC1565.02c, SPBC3F6.05, SPAC1D4.06c, S…
GO:0000032	cell wall mannoprotein biosynthetic process	1	0.981767	4	3041	11	4843	1	1739	SPCC777.07, SPBC32H8.08c, SPBC16H5.09c, SPBC1773.08c
GO:0000080	G1 phase of mitotic cell cycle	1	0.981767	4	3041	11	4843	1	1740	SPBC29B5.01, SPAC19E9.03, SPAPB2B4.03, SPCC364.06
GO:0006056	mannoprotein metabolic process	1	0.981767	4	3041	11	4843	1	1741	SPCC777.07, SPBC32H8.08c, SPBC16H5.09c, SPBC1773.08c
GO:0006057	mannoprotein biosynthetic process	1	0.981767	4	3041	11	4843	1	1742	SPCC777.07, SPBC32H8.08c, SPBC16H5.09c, SPBC1773.08c
GO:0009073	aromatic amino acid family biosynthetic process	1	0.981767	4	3041	11	4843	1	1743	SPCC1494.04c, SPAC24H6.10c, SPBC30D10.16, SPAP8A3.07c
GO:0043137	DNA replication, removal of RNA primer	1	0.981767	4	3041	11	4843	1	1744	SPAC4G9.02, SPAC12B10.15c, SPBC1347.08c, SPAC3G6.06c
GO:0045013	carbon catabolite repression of transcription	1	0.981767	4	3041	11	4843	1	1745	SPBC215.04, SPBC32H8.07, SPAC18B11.10, SPCC1753.02c
GO:0045014	negative regulation of transcription by glucose	1	0.981767	4	3041	11	4843	1	1746	SPBC215.04, SPBC32H8.07, SPAC18B11.10, SPCC1753.02c
GO:0046417	chorismate metabolic process	1	0.981767	4	3041	11	4843	1	1747	SPCC1494.04c, SPAC24H6.10c, SPBC30D10.16, SPAP8A3.07c
GO:0051318	G1 phase	1	0.981767	4	3041	11	4843	1	1748	SPBC29B5.01, SPAC19E9.03, SPAPB2B4.03, SPCC364.06
GO:0006944	cellular membrane fusion	1	0.98197	23	3041	47	4843	1	1749	SPAP7G5.03, SPAC6G9.12, SPBC405.04c, SPBP8B7.24c, SPBC691.01, SPCC417.06c, SPAC3H1.14, SPBC354.14c, SPAC13C5.03, SPAC767.01c, SPAC4A8.03c, SPCC338.12, SPAC31G5.07, SPAC20G4.02c, SPAC17G6.08, SPAPB1A10.10c, SPCC1322.14c, SPBC1718.06, SPCC594.06c, SPAPYUK71.03c, SPBC12C2.08, SPAC14C4.11, SPBC21B10.04c
GO:0061025	membrane fusion	1	0.98197	23	3041	47	4843	1	1750	SPAP7G5.03, SPAC6G9.12, SPBC405.04c, SPBP8B7.24c, SPBC691.01, SPCC417.06c, SPAC3H1.14, SPBC354.14c, SPAC13C5.03, SPAC767.01c, SPAC4A8.03c, SPCC338.12, SPAC31G5.07, SPAC20G4.02c, SPAC17G6.08, SPAPB1A10.10c, SPCC1322.14c, SPBC1718.06, SPCC594.06c, SPAPYUK71.03c, SPBC12C2.08, SPAC14C4.11, SPBC21B10.04c
GO:0070882	cellular cell wall organization or biogenesis	1	0.98225	70	3041	129	4843	1	1751	SPBC16A3.13, SPAC3H8.02, SPAC17A5.04c, SPAC6G9.12, SPBC1773.08c, SPCC16C4.07, SPBC30B4.01c, SPBC2D10.05, SPAC26H5.08c, SPAC1039.06, SPAC15A10.09c, SPBC16H5.09c, SPCC970.02, SPBC1289.13c, SPAC1002.03c, SPBPB2B2.11, SPBC29A10.08, SPBC32H8.08c, SPBC6B1.03c, SPAC27E2.07, SPCC1223.12c, SPBC365.01, SPBC32F12.01c, SPBC3F6.05, SPAC27D7.05c, SPAC1296.04, SPCC645.07, SPBC342.03, SPAC19G12.03, SPAC23H3.11c,…
GO:0071554	cell wall organization or biogenesis	1	0.98225	70	3041	129	4843	1	1752	SPBC16A3.13, SPAC3H8.02, SPAC17A5.04c, SPAC6G9.12, SPBC1773.08c, SPCC16C4.07, SPBC30B4.01c, SPBC2D10.05, SPAC26H5.08c, SPAC1039.06, SPAC15A10.09c, SPBC16H5.09c, SPCC970.02, SPBC1289.13c, SPAC1002.03c, SPBPB2B2.11, SPBC29A10.08, SPBC32H8.08c, SPBC6B1.03c, SPAC27E2.07, SPCC1223.12c, SPBC365.01, SPBC32F12.01c, SPBC3F6.05, SPAC27D7.05c, SPAC1296.04, SPCC645.07, SPBC342.03, SPAC19G12.03, SPAC23H3.11c,…
GO:0009056	catabolic process	1	0.982317	474	3041	796	4843	1	1753	SPAC15E1.10, SPBC660.10, SPBC651.02, SPAC9G1.08c, SPCC306.08c, SPAC26H5.04, SPAC1786.02, SPCP31B10.07, SPCC330.06c, SPAC29A4.11, SPBC543.09, SPBC19G7.01c, SPAC4G8.03c, SPAC13A11.06, SPAC26F1.07, SPAC1556.04c, SPAC4F10.16c, SPAC20G8.02, SPAC227.11c, SPCC970.02, SPAC6G10.08, SPAC23G3.08c, SPAC57A7.12, SPAC1786.01c, SPBC4B4.06, SPBC2D10.09, SPAC4A8.04, SPBC12C2.08, SPAC8E11.01c, SPAC23C4.08, SPCC18.…
GO:0034502	protein localization to chromosome	1	0.983006	11	3041	25	4843	1	1754	SPAC23C4.03, SPBC16D10.07c, SPBC428.17c, SPCC622.08c, SPAC110.02, SPAC664.01c, SPBC29A3.13, SPCC1322.12c, SPAC15A10.15, SPAC18G6.02c, SPAC19G12.06c
GO:0000959	mitochondrial RNA metabolic process	1	0.983855	3	3041	9	4843	1	1755	SPCC1322.01, SPCC1183.04c, SPAC637.11
GO:0006171	cAMP biosynthetic process	1	0.983855	3	3041	9	4843	1	1756	SPBC215.04, SPBC32H8.07, SPCC1753.02c
GO:0007089	traversing start control point of mitotic cell cycle	1	0.983855	3	3041	9	4843	1	1757	SPAC19E9.03, SPAPB2B4.03, SPCC364.06
GO:0009190	cyclic nucleotide biosynthetic process	1	0.983855	3	3041	9	4843	1	1758	SPBC215.04, SPBC32H8.07, SPCC1753.02c
GO:0019359	nicotinamide nucleotide biosynthetic process	1	0.983855	3	3041	9	4843	1	1759	SPBP22H7.06, SPAC1805.16c, SPBC1683.06c
GO:0046058	cAMP metabolic process	1	0.983855	3	3041	9	4843	1	1760	SPBC215.04, SPBC32H8.07, SPCC1753.02c
GO:0035601	protein deacylation	1	0.983872	12	3041	27	4843	1	1761	SPCC132.02, SPBC800.03, SPBC16D10.07c, SPCC1682.13, SPBC1685.08, SPAC2F7.07c, SPCC126.13c, SPCC1235.09, SPAC1B3.17, SPAC23C11.15, SPAC3G9.07c, SPAC22E12.19
GO:0042255	ribosome assembly	1	0.983872	12	3041	27	4843	1	1762	SPCC24B10.09, SPAPJ698.02c, SPBC16C6.03c, SPBC11G11.03, SPBC4F6.04, SPCC1919.09, SPBC685.06, SPCC285.15c, SPBC17D1.06, SPBC839.05c, SPCC31H12.04c, SPBC17A3.06
GO:0045839	negative regulation of mitosis	1	0.983872	12	3041	27	4843	1	1763	SPBC106.01, SPAC17G8.10c, SPBC20F10.06, SPCC1322.06, SPAC23H3.08c, SPCC1795.01c, SPCC18B5.07c, SPAC589.08c, SPCC1322.12c, SPAC19E9.01c, SPAC1805.04, SPBC28F2.02
GO:0045841	negative regulation of mitotic metaphase/anaphase transition	1	0.983872	12	3041	27	4843	1	1764	SPBC106.01, SPAC17G8.10c, SPBC20F10.06, SPCC1322.06, SPAC23H3.08c, SPCC1795.01c, SPCC18B5.07c, SPAC589.08c, SPCC1322.12c, SPAC19E9.01c, SPAC1805.04, SPBC28F2.02
GO:0051784	negative regulation of nuclear division	1	0.983872	12	3041	27	4843	1	1765	SPBC106.01, SPAC17G8.10c, SPBC20F10.06, SPCC1322.06, SPAC23H3.08c, SPCC1795.01c, SPCC18B5.07c, SPAC589.08c, SPCC1322.12c, SPAC19E9.01c, SPAC1805.04, SPBC28F2.02
GO:0040008	regulation of growth	1	0.984606	25	3041	51	4843	1	1766	SPBC11B10.07c, SPAC890.03, SPAC4G8.05, SPBC1539.08, SPAC1687.15, SPAC6G10.02c, SPAC2F3.15, SPBC18H10.15, SPAC1006.09, SPAC22E12.14c, SPCC645.07, SPCC1450.11c, SPACUNK12.02c, SPAC9G1.02, SPAC29A4.16, SPAC2C4.14c, SPAC23H4.17c, SPAC17G8.14c, SPAC23A1.06c, SPAC1805.01c, SPAC15A10.16, SPAC12B10.14c, SPCC74.03c, SPBC21.07c, SPAC823.03
GO:0031324	negative regulation of cellular metabolic process	1	0.985353	109	3041	196	4843	1	1767	SPCC70.02c, SPBP16F5.04, SPBC21D10.12, SPAC26H5.04, SPCC736.15, SPBC428.08c, SPBC19G7.01c, SPAC589.02c, SPCC1753.02c, SPAC1834.04, SPBC1778.02, SPBC31F10.13c, SPBC800.03, SPAC222.07c, SPAC13G7.07, SPCC736.11, SPAC18B11.10, SPBC32H8.11, SPBC2D10.06, SPBC2A9.04c, SPCC1919.05, SPAC2F7.08c, SPAC1420.01c, SPBC1198.11c, SPBC21D10.09c, SPAC3C7.14c, SPAC19G12.13c, SPBC16D10.07c, SPAC4D7.03, SPAC17A2.13c,…
GO:0065009	regulation of molecular function	1	0.985579	83	3041	152	4843	1	1768	SPCC70.02c, SPCC1223.11, SPAC15E1.10, SPAC19E9.03, SPAC22F3.12c, SPBP4H10.16c, SPCC736.15, SPAC29A4.11, SPAC29B12.03, SPCC1753.02c, SPBC1347.06c, SPBC577.14c, SPAC22F3.13, SPCC4E9.02, SPAC26A3.10, SPAC144.13c, SPBC651.03c, SPAC1952.16, SPAC25B8.01, SPCC4G3.09c, SPAC694.06c, SPAC2G11.07c, SPAC19G12.13c, SPAC17A2.13c, SPAC12B10.03, SPBC646.12c, SPAC1556.08c, SPAC1565.02c, SPBC3F6.05, SPAC1D4.06c, S…
GO:0040007	growth	1	0.985775	26	3041	53	4843	1	1769	SPBC11B10.07c, SPAC890.03, SPAC4G8.05, SPBC1539.08, SPAC1687.15, SPAC6G10.02c, SPAC2F3.15, SPBC18H10.15, SPAC1006.09, SPAC22E12.14c, SPCPB1C11.01, SPCC645.07, SPCC1450.11c, SPACUNK12.02c, SPAC9G1.02, SPAC29A4.16, SPAC2C4.14c, SPAC23H4.17c, SPAC17G8.14c, SPAC23A1.06c, SPAC1805.01c, SPAC15A10.16, SPAC12B10.14c, SPCC74.03c, SPBC21.07c, SPAC823.03
GO:0031326	regulation of cellular biosynthetic process	1	0.985804	267	3041	459	4843	1	1770	SPBP23A10.05, SPBC56F2.05c, SPAC2H10.01, SPAC19E9.03, SPAC26H5.04, SPBC2G5.03, SPBC428.08c, SPAC1A6.01c, SPCC965.10, SPCC1753.02c, SPAC32A11.03c, SPAC2F7.04, SPAC23E2.01, SPAC22F3.02, SPCC4B3.07, SPAC25B8.19c, SPAC2F7.08c, SPAC1420.01c, SPCC18.06c, SPBC21D10.09c, SPAC3C7.14c, SPAC19G12.13c, SPAC664.15, SPAC17C9.05c, SPAC25H1.02, SPBC1289.01c, SPAC12B10.13, SPAC16C9.04c, SPAC9E9.10c, SPAC17G8.14c,…
GO:0006694	steroid biosynthetic process	1	0.986074	21	3041	44	4843	1	1771	SPCC306.05c, SPBC16A3.12c, SPAC20G4.07c, SPBC19C2.09, SPAC1687.16c, SPAC13D6.01, SPAC20G8.07c, SPBC36.06c, SPBC646.08c, SPBC354.07c, SPCC1672.09, SPAC19A8.04, SPAC13G7.05, SPCP1E11.05c, SPCC16A11.10c, SPBC14C8.15, SPBC337.09, SPBC3B9.15c, SPAC25B8.01, SPBC27B12.03c, SPBC29A10.16c
GO:0006696	ergosterol biosynthetic process	1	0.986074	21	3041	44	4843	1	1772	SPCC306.05c, SPBC16A3.12c, SPAC20G4.07c, SPBC19C2.09, SPAC1687.16c, SPAC13D6.01, SPAC20G8.07c, SPBC36.06c, SPBC646.08c, SPBC354.07c, SPCC1672.09, SPAC19A8.04, SPAC13G7.05, SPCP1E11.05c, SPCC16A11.10c, SPBC14C8.15, SPBC337.09, SPBC3B9.15c, SPAC25B8.01, SPBC27B12.03c, SPBC29A10.16c
GO:0008204	ergosterol metabolic process	1	0.986074	21	3041	44	4843	1	1773	SPCC306.05c, SPBC16A3.12c, SPAC20G4.07c, SPBC19C2.09, SPAC1687.16c, SPAC13D6.01, SPAC20G8.07c, SPBC36.06c, SPBC646.08c, SPBC354.07c, SPCC1672.09, SPAC19A8.04, SPAC13G7.05, SPCP1E11.05c, SPCC16A11.10c, SPBC14C8.15, SPBC337.09, SPBC3B9.15c, SPAC25B8.01, SPBC27B12.03c, SPBC29A10.16c
GO:0016125	sterol metabolic process	1	0.986074	21	3041	44	4843	1	1774	SPCC306.05c, SPBC16A3.12c, SPAC20G4.07c, SPBC19C2.09, SPAC1687.16c, SPAC13D6.01, SPAC20G8.07c, SPBC36.06c, SPBC646.08c, SPBC354.07c, SPCC1672.09, SPAC19A8.04, SPAC13G7.05, SPCP1E11.05c, SPCC16A11.10c, SPBC14C8.15, SPBC337.09, SPBC3B9.15c, SPAC25B8.01, SPBC27B12.03c, SPBC29A10.16c
GO:0016126	sterol biosynthetic process	1	0.986074	21	3041	44	4843	1	1775	SPCC306.05c, SPBC16A3.12c, SPAC20G4.07c, SPBC19C2.09, SPAC1687.16c, SPAC13D6.01, SPAC20G8.07c, SPBC36.06c, SPBC646.08c, SPBC354.07c, SPCC1672.09, SPAC19A8.04, SPAC13G7.05, SPCP1E11.05c, SPCC16A11.10c, SPBC14C8.15, SPBC337.09, SPBC3B9.15c, SPAC25B8.01, SPBC27B12.03c, SPBC29A10.16c
GO:0016128	phytosteroid metabolic process	1	0.986074	21	3041	44	4843	1	1776	SPCC306.05c, SPBC16A3.12c, SPAC20G4.07c, SPBC19C2.09, SPAC1687.16c, SPAC13D6.01, SPAC20G8.07c, SPBC36.06c, SPBC646.08c, SPBC354.07c, SPCC1672.09, SPAC19A8.04, SPAC13G7.05, SPCP1E11.05c, SPCC16A11.10c, SPBC14C8.15, SPBC337.09, SPBC3B9.15c, SPAC25B8.01, SPBC27B12.03c, SPBC29A10.16c
GO:0016129	phytosteroid biosynthetic process	1	0.986074	21	3041	44	4843	1	1777	SPCC306.05c, SPBC16A3.12c, SPAC20G4.07c, SPBC19C2.09, SPAC1687.16c, SPAC13D6.01, SPAC20G8.07c, SPBC36.06c, SPBC646.08c, SPBC354.07c, SPCC1672.09, SPAC19A8.04, SPAC13G7.05, SPCP1E11.05c, SPCC16A11.10c, SPBC14C8.15, SPBC337.09, SPBC3B9.15c, SPAC25B8.01, SPBC27B12.03c, SPBC29A10.16c
GO:0044107	cellular alcohol metabolic process	1	0.986074	21	3041	44	4843	1	1778	SPCC306.05c, SPBC16A3.12c, SPAC20G4.07c, SPBC19C2.09, SPAC1687.16c, SPAC13D6.01, SPAC20G8.07c, SPBC36.06c, SPBC646.08c, SPBC354.07c, SPCC1672.09, SPAC19A8.04, SPAC13G7.05, SPCP1E11.05c, SPCC16A11.10c, SPBC14C8.15, SPBC337.09, SPBC3B9.15c, SPAC25B8.01, SPBC27B12.03c, SPBC29A10.16c
GO:0044108	cellular alcohol biosynthetic process	1	0.986074	21	3041	44	4843	1	1779	SPCC306.05c, SPBC16A3.12c, SPAC20G4.07c, SPBC19C2.09, SPAC1687.16c, SPAC13D6.01, SPAC20G8.07c, SPBC36.06c, SPBC646.08c, SPBC354.07c, SPCC1672.09, SPAC19A8.04, SPAC13G7.05, SPCP1E11.05c, SPCC16A11.10c, SPBC14C8.15, SPBC337.09, SPBC3B9.15c, SPAC25B8.01, SPBC27B12.03c, SPBC29A10.16c
GO:0010605	negative regulation of macromolecule metabolic process	1	0.986759	104	3041	188	4843	1	1780	SPBP16F5.04, SPBC21D10.12, SPBC428.08c, SPBC19G7.01c, SPAC589.02c, SPCC1753.02c, SPAC1834.04, SPBC1778.02, SPBC31F10.13c, SPBC800.03, SPAC222.07c, SPAC13G7.07, SPCC736.11, SPAC18B11.10, SPBC32H8.11, SPBC2D10.06, SPBC2A9.04c, SPCC1919.05, SPAC2F7.08c, SPAC1420.01c, SPCC645.08c, SPBC1198.11c, SPBC21D10.09c, SPAC3C7.14c, SPAC19G12.13c, SPBC16D10.07c, SPAC4D7.03, SPAC29B12.06c, SPBC342.06c, SPCC1393.…
GO:0006282	regulation of DNA repair	1	0.987402	2	3041	7	4843	1	1781	SPAC23C4.12, SPAC9.05
GO:0006627	protein processing involved in protein targeting to mitochondrion	1	0.987402	2	3041	7	4843	1	1782	SPBC336.13c, SPBC2D10.07c
GO:0009262	deoxyribonucleotide metabolic process	1	0.987402	2	3041	7	4843	1	1783	SPCC830.10, SPCC191.05c
GO:0010973	positive regulation of barrier septum formation	1	0.987402	2	3041	7	4843	1	1784	SPAC2F3.15, SPBC530.13
GO:0031031	positive regulation of septation initiation signaling cascade	1	0.987402	2	3041	7	4843	1	1785	SPAC2F3.15, SPBC530.13
GO:0032467	positive regulation of cytokinesis	1	0.987402	2	3041	7	4843	1	1786	SPAC2F3.15, SPBC530.13
GO:0051781	positive regulation of cell division	1	0.987402	2	3041	7	4843	1	1787	SPAC2F3.15, SPBC530.13
GO:0051952	regulation of amine transport	1	0.987402	2	3041	7	4843	1	1788	SPAC19E9.03, SPBC30D10.10c
GO:0051955	regulation of amino acid transport	1	0.987402	2	3041	7	4843	1	1789	SPAC19E9.03, SPBC30D10.10c
GO:2000045	regulation of G1/S transition of mitotic cell cycle	1	0.987402	2	3041	7	4843	1	1790	SPAC19E9.03, SPAPB2B4.03
GO:2001020	regulation of response to DNA damage stimulus	1	0.987402	2	3041	7	4843	1	1791	SPAC23C4.12, SPAC9.05
GO:0009889	regulation of biosynthetic process	1	0.987857	267	3041	460	4843	1	1792	SPBP23A10.05, SPBC56F2.05c, SPAC2H10.01, SPAC19E9.03, SPAC26H5.04, SPBC2G5.03, SPBC428.08c, SPAC1A6.01c, SPCC965.10, SPCC1753.02c, SPAC32A11.03c, SPAC2F7.04, SPAC23E2.01, SPAC22F3.02, SPCC4B3.07, SPAC25B8.19c, SPAC2F7.08c, SPAC1420.01c, SPCC18.06c, SPBC21D10.09c, SPAC3C7.14c, SPAC19G12.13c, SPAC664.15, SPAC17C9.05c, SPAC25H1.02, SPBC1289.01c, SPAC12B10.13, SPAC16C9.04c, SPAC9E9.10c, SPAC17G8.14c,…
GO:0033124	regulation of GTP catabolic process	1	0.988771	29	3041	59	4843	1	1793	SPAC1952.17c, SPCC285.14, SPAC26F1.09, SPAC22F3.12c, SPBC646.12c, SPAC29A4.11, SPAC23D3.03c, SPAC1565.02c, SPBC3F6.05, SPAC824.09c, SPCC1259.11c, SPAC1006.06, SPCC1620.12c, SPBC1778.09, SPCC645.07, SPBC23G7.08c, SPAC22F3.13, SPBC215.01, SPAC31A2.16, SPAC4G8.04, SPAC630.05, SPCC622.14, SPAC26A3.10, SPBC17G9.08c, SPBC651.03c, SPAC1952.16, SPCC4G3.09c, SPBC29A3.17, SPBC530.01
GO:0043087	regulation of GTPase activity	1	0.988771	29	3041	59	4843	1	1794	SPAC1952.17c, SPCC285.14, SPAC26F1.09, SPAC22F3.12c, SPBC646.12c, SPAC29A4.11, SPAC23D3.03c, SPAC1565.02c, SPBC3F6.05, SPAC824.09c, SPCC1259.11c, SPAC1006.06, SPCC1620.12c, SPBC1778.09, SPCC645.07, SPBC23G7.08c, SPAC22F3.13, SPBC215.01, SPAC31A2.16, SPAC4G8.04, SPAC630.05, SPCC622.14, SPAC26A3.10, SPBC17G9.08c, SPBC651.03c, SPAC1952.16, SPCC4G3.09c, SPBC29A3.17, SPBC530.01
GO:0045930	negative regulation of mitotic cell cycle	1	0.98889	18	3041	39	4843	1	1795	SPAC694.06c, SPAC1952.07, SPAC664.07c, SPAC14C4.13, SPAC29B12.03, SPAC20G4.04c, SPCC18B5.11c, SPAC19D5.01, SPBC216.06c, SPAC9E9.08, SPAC19D5.03, SPCC1322.08, SPBC16H5.11c, SPAC23A1.06c, SPBC660.14, SPCC338.11c, SPAC821.04c, SPBC23G7.04c
GO:0006475	internal protein amino acid acetylation	1	0.98889	24	3041	50	4843	1	1796	SPBC29B5.01, SPCC825.04c, SPAC1952.05, SPAC13A11.04c, SPBC28F2.10c, SPCC61.02, SPBC21D10.10, SPBC1921.07c, SPAC57A10.14, SPBP16F5.03c, SPBC342.06c, SPAC1783.07c, SPAC139.06, SPAC25H1.06, SPAC343.11c, SPBC1709.11c, SPBC36B7.08c, SPBC17D11.04c, SPAC26H5.03, SPAC21E11.03c, SPBC16A3.19, SPBC29A10.03c, SPCC24B10.08c, SPAC1783.05
GO:0016573	histone acetylation	1	0.98889	24	3041	50	4843	1	1797	SPBC29B5.01, SPCC825.04c, SPAC1952.05, SPAC13A11.04c, SPBC28F2.10c, SPCC61.02, SPBC21D10.10, SPBC1921.07c, SPAC57A10.14, SPBP16F5.03c, SPBC342.06c, SPAC1783.07c, SPAC139.06, SPAC25H1.06, SPAC343.11c, SPBC1709.11c, SPBC36B7.08c, SPBC17D11.04c, SPAC26H5.03, SPAC21E11.03c, SPBC16A3.19, SPBC29A10.03c, SPCC24B10.08c, SPAC1783.05
GO:0018393	internal peptidyl-lysine acetylation	1	0.98889	24	3041	50	4843	1	1798	SPBC29B5.01, SPCC825.04c, SPAC1952.05, SPAC13A11.04c, SPBC28F2.10c, SPCC61.02, SPBC21D10.10, SPBC1921.07c, SPAC57A10.14, SPBP16F5.03c, SPBC342.06c, SPAC1783.07c, SPAC139.06, SPAC25H1.06, SPAC343.11c, SPBC1709.11c, SPBC36B7.08c, SPBC17D11.04c, SPAC26H5.03, SPAC21E11.03c, SPBC16A3.19, SPBC29A10.03c, SPCC24B10.08c, SPAC1783.05
GO:0018394	peptidyl-lysine acetylation	1	0.98889	24	3041	50	4843	1	1799	SPBC29B5.01, SPCC825.04c, SPAC1952.05, SPAC13A11.04c, SPBC28F2.10c, SPCC61.02, SPBC21D10.10, SPBC1921.07c, SPAC57A10.14, SPBP16F5.03c, SPBC342.06c, SPAC1783.07c, SPAC139.06, SPAC25H1.06, SPAC343.11c, SPBC1709.11c, SPBC36B7.08c, SPBC17D11.04c, SPAC26H5.03, SPAC21E11.03c, SPBC16A3.19, SPBC29A10.03c, SPCC24B10.08c, SPAC1783.05
GO:0051235	maintenance of location	1	0.989038	34	3041	68	4843	1	1800	SPCC1020.03, SPAC959.05c, SPAC23C4.12, SPCC737.03c, SPBC13E7.06, SPBC428.08c, SPAC589.08c, SPCC1322.12c, SPAC31A2.15c, SPAC22E12.05c, SPBP8B7.22, SPAC1D4.05c, SPBC216.02, SPAC8C9.17c, SPBC1685.15c, SPBC3B9.09, SPBC16C6.02c, SPAC23G3.02c, SPCC1840.08c, SPBC21C3.01c, SPCC306.05c, SPAC4F8.01, SPCC126.06, SPCC1223.15c, SPAC15E1.07c, SPCC1795.10c, SPBC29A10.14, SPAC767.01c, SPAC110.02, SPBC3B9.15c, SP…
GO:0048518	positive regulation of biological process	1	0.989291	107	3041	194	4843	1	1801	SPBC336.10c, SPAC19E9.03, SPBC83.17, SPAC25B8.04c, SPBC1652.01, SPAC6F12.02, SPCC24B10.12, SPCC1223.10c, SPBC32H8.11, SPAC26H5.10c, SPBC2D10.06, SPBC13E7.09, SPAC144.13c, SPAC22F3.02, SPCC4B3.07, SPBC2F12.09c, SPAC2F7.08c, SPCC285.15c, SPBC18H10.19, SPBC21.07c, SPAC823.03, SPAC694.06c, SPAC890.03, SPAC6F6.06c, SPAC29B12.06c, SPAC1687.15, SPBC405.04c, SPAC1556.08c, SPAC1B3.04c, SPAC1D4.06c, SPAC10…
GO:0009968	negative regulation of signal transduction	1	0.989339	8	3041	20	4843	1	1802	SPCC1223.11, SPAC2G11.07c, SPAC17G8.10c, SPCC4F11.02, SPBC25D12.02c, SPAC22F3.12c, SPCC1020.09, SPCC4B3.16
GO:0023057	negative regulation of signaling	1	0.989339	8	3041	20	4843	1	1803	SPCC1223.11, SPAC2G11.07c, SPAC17G8.10c, SPCC4F11.02, SPBC25D12.02c, SPAC22F3.12c, SPCC1020.09, SPCC4B3.16
GO:0048585	negative regulation of response to stimulus	1	0.989466	9	3041	22	4843	1	1804	SPCC1223.11, SPAC2G11.07c, SPAC17G8.10c, SPCC4F11.02, SPBC25D12.02c, SPAC22F3.12c, SPCC1020.09, SPCC4B3.16, SPAC9.05
GO:0071845	cellular component disassembly at cellular level	1	0.989619	19	3041	41	4843	1	1805	SPBC29B5.01, SPBC336.10c, SPAC589.11, SPAC631.01c, SPAC16C9.06c, SPBC6B1.08c, SPAC12B10.07, SPAC23C4.16c, SPAC26H5.10c, SPBC1709.09, SPBC1105.18c, SPCC364.06, SPAC21E11.03c, SPAC2F7.17, SPBC1685.15c, SPAC1002.14, SPAC9G1.05, SPBC2F12.13, SPAC16A10.04
GO:0010647	positive regulation of cell communication	1	0.989634	6	3041	16	4843	1	1806	SPAC2F3.15, SPCC63.08c, SPBC530.13, SPAC6F6.01, SPCC645.07, SPAC25A8.01c
GO:0042787	protein ubiquitination involved in ubiquitin-dependent protein catabolic process	1	0.989634	6	3041	16	4843	1	1807	SPAC12B10.01c, SPBC16E9.11c, SPAC167.07c, SPAC1805.15c, SPAC13D6.01, SPBP8B7.27
GO:0030865	cortical cytoskeleton organization	1	0.98971	10	3041	24	4843	1	1808	SPCP1E11.02, SPBC83.01, SPAC25G10.09c, SPBC13E7.09, SPBC557.04, SPBC4C3.06, SPBC6B1.02, SPBC800.10c, SPCC794.11c, SPAC17H9.11
GO:0030866	cortical actin cytoskeleton organization	1	0.98971	10	3041	24	4843	1	1809	SPCP1E11.02, SPBC83.01, SPAC25G10.09c, SPBC13E7.09, SPBC557.04, SPBC4C3.06, SPBC6B1.02, SPBC800.10c, SPCC794.11c, SPAC17H9.11
GO:0051568	histone H3-K4 methylation	1	0.990194	5	3041	14	4843	1	1810	SPAC23H3.05c, SPCC11E10.08, SPBC18H10.06c, SPCC613.12c, SPCC970.07c
GO:0022411	cellular component disassembly	1	0.990311	20	3041	43	4843	1	1811	SPBC29B5.01, SPBC336.10c, SPAC589.11, SPAC631.01c, SPAC16C9.06c, SPBC6B1.08c, SPAC19G12.03, SPAC12B10.07, SPAC23C4.16c, SPAC26H5.10c, SPBC1709.09, SPBC1105.18c, SPCC364.06, SPAC21E11.03c, SPAC2F7.17, SPBC1685.15c, SPAC1002.14, SPAC9G1.05, SPBC2F12.13, SPAC16A10.04
GO:0044281	small molecule metabolic process	1	0.990893	590	3041	990	4843	1	1812	SPAC16E8.14c, SPCP31B10.07, SPAC29A4.11, SPAC23A1.14c, SPCC1753.02c, SPAC26F1.07, SPAC6G10.08, SPAC644.09, SPCC1827.03c, SPAC144.17c, SPCC1223.04c, SPBC12C2.08, SPAP7G5.04c, SPAC23D3.01, SPBC646.12c, SPAC1142.06, SPBC354.12, SPBC354.07c, SPAC25H1.02, SPAC12B10.13, SPBC887.01, SPAC19G12.02c, SPAC13D6.03c, SPAC13F5.03c, SPCC663.10, SPCC553.04, SPAPB1E7.07, SPBC23E6.02, SPAC22G7.07c, SPCC622.16c, SP…
GO:0045185	maintenance of protein location	1	0.991132	32	3041	65	4843	1	1813	SPAC959.05c, SPAC23C4.12, SPCC737.03c, SPBC13E7.06, SPBC428.08c, SPAC589.08c, SPCC1322.12c, SPAC22E12.05c, SPAC31A2.15c, SPBP8B7.22, SPAC1D4.05c, SPBC216.02, SPAC8C9.17c, SPBC1685.15c, SPBC3B9.09, SPBC16C6.02c, SPCC1840.08c, SPBC21C3.01c, SPCC306.05c, SPAC4F8.01, SPCC126.06, SPCC1223.15c, SPAC15E1.07c, SPCC1795.10c, SPBC29A10.14, SPAC767.01c, SPAC110.02, SPBC3B9.15c, SPBC902.02c, SPAC1093.06c, SP…
GO:0010556	regulation of macromolecule biosynthetic process	1	0.991405	253	3041	439	4843	1	1814	SPBP23A10.05, SPBC16A3.08c, SPCC1902.01, SPBC56F2.05c, SPAC2H10.01, SPAC19E9.03, SPAC4G8.13c, SPBC2G5.03, SPBC428.08c, SPAC1A6.01c, SPCC965.10, SPBC1652.01, SPAC1783.07c, SPBP8B7.30c, SPBC530.08, SPBC354.05c, SPAC6F12.02, SPCC1753.02c, SPBC1778.02, SPCC24B10.12, SPBC31F10.13c, SPBC800.03, SPAC1142.08, SPCC736.11, SPAC32A11.03c, SPAC2F7.04, SPAC23E2.01, SPBC725.11c, SPBC2A9.04c, SPCC1919.05, SPAC2…
GO:2000112	regulation of cellular macromolecule biosynthetic process	1	0.991405	253	3041	439	4843	1	1815	SPBP23A10.05, SPBC16A3.08c, SPCC1902.01, SPBC56F2.05c, SPAC2H10.01, SPAC19E9.03, SPAC4G8.13c, SPBC2G5.03, SPBC428.08c, SPAC1A6.01c, SPCC965.10, SPBC1652.01, SPAC1783.07c, SPBP8B7.30c, SPBC530.08, SPBC354.05c, SPAC6F12.02, SPCC1753.02c, SPBC1778.02, SPCC24B10.12, SPBC31F10.13c, SPBC800.03, SPAC1142.08, SPCC736.11, SPAC32A11.03c, SPAC2F7.04, SPAC23E2.01, SPBC725.11c, SPBC2A9.04c, SPCC1919.05, SPAC2…
GO:0006464	protein modification process	1	0.991429	394	3041	671	4843	1	1816	SPCC1223.11, SPAC16E8.14c, SPCC338.05c, SPAC19E9.03, SPBC2G5.03, SPBC1773.08c, SPBC428.08c, SPAC1B9.02c, SPAC1687.05, SPBC1347.06c, SPBC1271.03c, SPBC4F6.16c, SPCC4G3.08, SPAC13G6.01c, SPCC622.08c, SPAC23G3.08c, SPBC557.04, SPAC12B10.04, SPCC1223.04c, SPAC2F3.16, SPCC1919.03c, SPBC21D10.09c, SPAC694.06c, SPAC23D3.01, SPAC664.03, SPCC23B6.03c, SPAC15A10.13, SPCC330.01c, SPAC23H4.02, SPCC16C4.12, S…
GO:0043632	modification-dependent macromolecule catabolic process	1	0.991529	107	3041	195	4843	1	1817	SPAC15E1.10, SPAC1687.17c, SPBP16F5.04, SPAC26H5.04, SPBC23E6.03c, SPBC28F2.08c, SPCC285.11, SPAC227.11c, SPAC4G9.19, SPAC23G3.08c, SPBC2A9.04c, SPBC1861.07, SPAC57A7.12, SPAC144.13c, SPBC16E9.02c, SPAC17G6.05c, SPBC4B4.06, SPAC20G8.10c, SPAC1805.15c, SPBC18H10.19, SPBC83.04, SPBC887.04c, SPAC10F6.05c, SPBC354.10, SPAC4F8.01, SPAC4D7.03, SPAC6F6.02c, SPAC19B12.10, SPBC23G7.12c, SPAC27D7.05c, SPBC…
GO:0030029	actin filament-based process	1	0.991581	54	3041	104	4843	1	1818	SPAPJ760.02c, SPBC83.01, SPBC12C2.05c, SPBC11C11.02, SPAC343.19, SPAC631.01c, SPAC25G10.09c, SPBC16E9.08, SPBC21B10.06c, SPBC30B4.01c, SPBC2D10.14c, SPBC31F10.07, SPAC12B10.07, SPAP8A3.04c, SPBC1709.01, SPBC119.05c, SPBC13E7.09, SPBC577.06c, SPBC557.04, SPBC1685.15c, SPAC926.07c, SPBC4C3.06, SPBC14C8.16c, SPCC4G3.09c, SPAC23A1.17, SPAC9G1.05, SPAC15A10.16, SPAC23C4.08, SPAC29A4.05, SPAC3G9.05, SP…
GO:0044248	cellular catabolic process	1	0.991751	425	3041	722	4843	1	1819	SPAC15E1.10, SPBC660.10, SPBC651.02, SPAC9G1.08c, SPCC306.08c, SPAC26H5.04, SPAC1786.02, SPCP31B10.07, SPCC330.06c, SPAC29A4.11, SPBC543.09, SPBC19G7.01c, SPAC4G8.03c, SPAC13A11.06, SPAC1556.04c, SPAC4F10.16c, SPAC20G8.02, SPAC227.11c, SPAC6G10.08, SPAC23G3.08c, SPAC57A7.12, SPAC1786.01c, SPBC4B4.06, SPBC2D10.09, SPAC4A8.04, SPBC12C2.08, SPAC23C4.08, SPCC18.06c, SPBC21D10.09c, SPCC330.01c, SPBC64…
GO:0051651	maintenance of location in cell	1	0.991801	33	3041	67	4843	1	1820	SPCC1020.03, SPAC959.05c, SPAC23C4.12, SPCC737.03c, SPBC13E7.06, SPBC428.08c, SPAC589.08c, SPCC1322.12c, SPAC31A2.15c, SPAC22E12.05c, SPBP8B7.22, SPAC1D4.05c, SPBC216.02, SPAC8C9.17c, SPBC1685.15c, SPBC3B9.09, SPBC16C6.02c, SPAC23G3.02c, SPCC1840.08c, SPBC21C3.01c, SPCC306.05c, SPAC4F8.01, SPCC1223.15c, SPAC15E1.07c, SPCC1795.10c, SPBC29A10.14, SPAC767.01c, SPAC110.02, SPBC3B9.15c, SPBC902.02c, S…
GO:0019222	regulation of metabolic process	1	0.992246	371	3041	634	4843	1	1821	SPCC1223.11, SPBP23A10.05, SPAC15E1.10, SPBC56F2.05c, SPBC16A3.18, SPAC2H10.01, SPAC19E9.03, SPAC26H5.04, SPBC2G5.03, SPBC428.08c, SPAC1A6.01c, SPCC965.10, SPAC29A4.11, SPAC1B9.02c, SPAC1687.05, SPBC19G7.01c, SPCC1753.02c, SPBC2G5.06c, SPBC1347.06c, SPAC32A11.03c, SPAC2F7.04, SPAC23E2.01, SPAC22F3.02, SPCC4B3.07, SPAC25B8.19c, SPAC4A8.04, SPAC2F7.08c, SPAC1420.01c, SPCC18.06c, SPCC1919.03c, SPBC2…
[truncated: 450 more rows]

## Sheet: B Spores
GOID	TERM	CORRECTED_PVALUE	UNCORRECTED_PVALUE	NUM_LIST_ANNOTATIONS	LIST_SIZE	TOTAL_NUM_ANNOTATIONS	POPULATION_SIZE	FDR_RATE	EXPECTED_FALSE_POSITIVES	ANNOTATED_GENES
[truncated: 582 more rows]

## Sheet: C Germination
GOID	TERM	CORRECTED_PVALUE	UNCORRECTED_PVALUE	NUM_LIST_ANNOTATIONS	LIST_SIZE	TOTAL_NUM_ANNOTATIONS	POPULATION_SIZE	FDR_RATE	EXPECTED_FALSE_POSITIVES	ANNOTATED_GENES
[truncated: 560 more rows]

[truncated: 11 more sheets: D Miss E, E Miss V, F Miss Weak V, G Long HP, H Long LP, I Long Br, J Rounded, K Stubby, L Curved, M Small, N Skittle]
