# Supplementary material for: A genome-wide resource of cell cycle and cell shape genes of fission yeast
Source: Open Biol. 2013 May;3(5):130053. doi: 10.1098/rsob.130053 (PMC3866870; doi:10.1098/rsob.130053)
Supplement: Table S7 [file rsob130053-s5.xlsx]

## Sheet: A WT
GOID	TERM	CORRECTED_PVALUE	UNCORRECTED_PVALUE	NUM_LIST_ANNOTATIONS	LIST_SIZE	TOTAL_NUM_ANNOTATIONS	POPULATION_SIZE	FDR_RATE	EXPECTED_FALSE_POSITIVES	ANNOTATED_GENES
GO:0005886	plasma membrane	1.74883e-09	3.64339e-12	164	3041	193	4843	0	0	SPAP7G5.03, SPAC1B3.15c, SPAC22F3.12c, SPAC1786.02, SPBP26C9.03c, SPBC685.04c, SPAC750.02c, SPAC750.06c, SPAC1F7.08, SPCC1739.10, SPCC1753.02c, SPBC30B4.01c, SPBC1271.03c, SPAC4F10.16c, SPBC4B4.08, SPCC970.02, SPCC18B5.01c, SPBC29A10.08, SPBC577.06c, SPAC29E6.07, SPBC530.04, SPBC2G2.06c, SPAC1F3.03, SPCC1183.09c, SPAC8F11.08c, SPCC1919.03c, SPBC543.05c, SPBC1683.09c, SPCC1529.01, SPAC6F6.06c, SPB…
GO:0031224	intrinsic to membrane	5.45823e-09	1.13713e-11	661	3041	914	4843	0	0	SPAC1B3.15c, SPAC688.12c, SPAC18G6.10, SPAC1002.01, SPAC1F7.08, SPAC19E9.01c, SPCC1753.02c, SPBC29A3.18, SPBC725.10, SPBC30B4.01c, SPBC409.20c, SPAC11E3.10, SPCC970.02, SPBC1271.06c, SPAPB8E5.10, SPBC83.05, SPAPB8E5.08, SPCC663.02, SPAC2G11.09, SPAC8F11.08c, SPBC16E9.14c, SPAC18B11.08c, SPBC543.05c, SPCC1529.01, SPBC4B4.02c, SPCC338.18, SPBC1711.03, SPAC25B8.17, SPBC530.09c, SPAC607.09c, SPBC530.…
GO:0016020	membrane	9.89918e-09	2.06233e-11	871	3041	1234	4843	0	0	SPAC1B3.15c, SPAC688.12c, SPAC1786.02, SPBC685.04c, SPBC1773.08c, SPAC18G6.10, SPAC1002.01, SPAC1F7.08, SPAC19E9.01c, SPCC1753.02c, SPBC29A3.18, SPBC725.10, SPBC30B4.01c, SPBC1271.03c, SPBC409.20c, SPAC11E3.10, SPCC970.02, SPBC1271.06c, SPCC1827.03c, SPAPB8E5.10, SPBC83.05, SPAPB8E5.08, SPAC29E6.07, SPBC4B4.06, SPCC663.02, SPAC977.11, SPBC12C2.08, SPAC2G11.09, SPAC8F11.08c, SPBC16E9.14c, SPAC18B1…
GO:0016021	integral to membrane	1.89698e-08	3.95204e-11	654	3041	907	4843	0	0	SPAC1B3.15c, SPAC688.12c, SPAC18G6.10, SPAC1002.01, SPAC1F7.08, SPAC19E9.01c, SPCC1753.02c, SPBC29A3.18, SPBC725.10, SPBC30B4.01c, SPBC409.20c, SPAC11E3.10, SPBC1271.06c, SPAPB8E5.10, SPBC83.05, SPAPB8E5.08, SPCC663.02, SPAC2G11.09, SPAC8F11.08c, SPBC16E9.14c, SPAC18B11.08c, SPBC543.05c, SPCC1529.01, SPBC4B4.02c, SPCC338.18, SPBC1711.03, SPAC25B8.17, SPBC530.09c, SPAC607.09c, SPBC530.15c, SPAC180…
GO:0044425	membrane part	8.54326e-06	1.77985e-08	755	3041	1080	4843	0	0	SPAC1B3.15c, SPAC688.12c, SPAC1786.02, SPBC685.04c, SPAC18G6.10, SPAC1002.01, SPAC1F7.08, SPAC19E9.01c, SPCC1753.02c, SPBC29A3.18, SPBC725.10, SPBC30B4.01c, SPBC409.20c, SPAC11E3.10, SPCC970.02, SPBC1271.06c, SPAPB8E5.10, SPBC83.05, SPAPB8E5.08, SPAC29E6.07, SPBC4B4.06, SPCC663.02, SPAC2G11.09, SPAC8F11.08c, SPBC16E9.14c, SPAC18B11.08c, SPBC543.05c, SPCC1529.01, SPBC4B4.02c, SPCC338.18, SPBC1711.…
GO:0005575	cellular_component	0.000115109	2.3981e-07	97	3041	115	4843	0	0	SPBC337.03, SPAC1B3.15c, SPAC19E9.03, SPBC27B12.04c, SPBC1773.08c, SPAC1002.01, SPAC1F7.08, SPCC1753.02c, SPBC1A4.04, SPAC20G8.02, SPCC970.02, SPCC18.09c, SPAC869.02c, SPAC2F7.04, SPBC4B4.06, SPBC543.05c, SPBC3D6.09, SPBC649.02, SPAC25B8.17, SPBC713.06, SPBC1685.06, SPBC530.15c, SPAC1805.04, SPCC1840.09, SPBC1778.04, SPCC1450.08c, SPBC947.10, SPCC1442.17c, SPAC7D4.02c, SPBC18H10.10c, SPAC1783.06c…
GO:0009986	cell surface	0.0041147	8.57228e-06	85	3041	103	4843	0	0	SPBC16A3.13, SPAC17A5.04c, SPAC1786.02, SPBC1683.07, SPAC750.06c, SPAC212.08c, SPCC70.10, SPAC11G7.01, SPAP11E10.02c, SPAC977.12, SPAC30D11.01c, SPCC1322.10, SPCC1795.06, SPBC106.08c, SPCC970.02, SPBC1348.08c, SPBC29A10.08, SPAC29E6.07, SPAC25H1.09, SPBPB7E8.01, SPAC8F11.08c, SPBC146.10, SPCC18.01c, SPAC1A6.04c, SPAC1F8.02c, SPAC750.07c, SPAC27E2.07, SPCC613.11c, SPCC1223.12c, SPBPJ4664.02, SPBC1…
GO:0044459	plasma membrane part	0.00596118	1.24191e-05	89	3041	109	4843	0	0	SPAP7G5.03, SPAC1B3.15c, SPBC16A3.13, SPAC1786.02, SPBP26C9.03c, SPBC685.04c, SPCC965.13, SPAC750.06c, SPBPB10D8.07c, SPCC548.07c, SPAC15A10.09c, SPBC4B4.08, SPCC970.02, SPBC1709.01, SPAC11D3.18c, SPBC29A10.08, SPBC13A2.04c, SPAC29E6.07, SPBC530.04, SPBC2G2.06c, SPAC8F11.08c, SPAC1A6.04c, SPAC1F8.02c, SPAC6F6.06c, SPBC1348.10c, SPBC1683.08, SPBC1683.01, SPBC691.03c, SPBPB10D8.06c, SPAC29B12.10c, …
GO:0000322	storage vacuole	0.0231814	4.82945e-05	99	3041	125	4843	0	0	SPBC14F5.13c, SPAC323.07c, SPAC57A7.09, SPBC27B12.04c, SPBC8E4.03, SPAC4G9.07, SPAC343.19, SPAC4F8.15, SPBC409.18, SPBC25H2.03, SPAC750.06c, SPCC320.05, SPAC2F7.10, SPCC737.09c, SPCC70.10, SPBC1105.08, SPCC584.13, SPAC23D3.11, SPAC11D3.06, SPAC1D4.03c, SPAC14C4.07, SPAC19G12.10c, SPBC15C4.06c, SPBC13A2.04c, SPAC926.06c, SPAC4A8.04, SPAC2G11.09, SPCC1183.09c, SPBC18H10.19, SPBC405.03c, SPBP35G2.05…
GO:0000323	lytic vacuole	0.0231814	4.82945e-05	99	3041	125	4843	0	0	SPBC14F5.13c, SPAC323.07c, SPAC57A7.09, SPBC27B12.04c, SPBC8E4.03, SPAC4G9.07, SPAC343.19, SPAC4F8.15, SPBC409.18, SPBC25H2.03, SPAC750.06c, SPCC320.05, SPAC2F7.10, SPCC737.09c, SPCC70.10, SPBC1105.08, SPCC584.13, SPAC23D3.11, SPAC11D3.06, SPAC1D4.03c, SPAC14C4.07, SPAC19G12.10c, SPBC15C4.06c, SPBC13A2.04c, SPAC926.06c, SPAC4A8.04, SPAC2G11.09, SPCC1183.09c, SPBC18H10.19, SPBC405.03c, SPBP35G2.05…
GO:0000324	fungal-type vacuole	0.0231814	4.82945e-05	99	3041	125	4843	0	0	SPBC14F5.13c, SPAC323.07c, SPAC57A7.09, SPBC27B12.04c, SPBC8E4.03, SPAC4G9.07, SPAC343.19, SPAC4F8.15, SPBC409.18, SPBC25H2.03, SPAC750.06c, SPCC320.05, SPAC2F7.10, SPCC737.09c, SPCC70.10, SPBC1105.08, SPCC584.13, SPAC23D3.11, SPAC11D3.06, SPAC1D4.03c, SPAC14C4.07, SPAC19G12.10c, SPBC15C4.06c, SPBC13A2.04c, SPAC926.06c, SPAC4A8.04, SPAC2G11.09, SPCC1183.09c, SPBC18H10.19, SPBC405.03c, SPBP35G2.05…
GO:0044440	endosomal part	0.0424359	8.84082e-05	25	3041	26	4843	0	0	SPBC215.14c, SPBC13G1.12, SPBC25B2.02c, SPAC4F8.01, SPBC16E9.03c, SPBC1604.18c, SPAC6F12.03c, SPAC17A2.06c, SPAC2F7.10, SPBC1105.08, SPBC651.05c, SPAC11H11.01, SPBC16C6.06, SPAC1B3.07c, SPAC23C4.16c, SPAC1D4.03c, SPBC1734.08, SPAC4A8.07c, SPBC3B9.09, SPAC5D6.07c, SPBC887.06c, SPBC4B4.06, SPBC1105.10, SPAC19A8.05c, SPAC9E9.14
GO:0031226	intrinsic to plasma membrane	0.0628779	0.000130996	48	3041	56	4843	0	0	SPAP7G5.03, SPAC1B3.15c, SPBP26C9.03c, SPCC1840.12, SPCC965.13, SPBPB10D8.07c, SPCC548.07c, SPAC664.14, SPCPB1C11.01, SPBC1683.12, SPAC26H5.07c, SPAC13G6.12c, SPCC1235.14, SPAC1399.02, SPAC15A10.09c, SPAC2F3.08, SPBC4B4.08, SPCC970.02, SPBC1198.07c, SPBC1709.01, SPAC11D3.18c, SPAC17A2.01, SPBC13A2.04c, SPBC8E4.01c, SPAC8F11.08c, SPCC1840.02c, SPBC1683.08, SPBC1683.01, SPAC1527.01, SPAC2E1P3.02c, …
GO:0009897	external side of plasma membrane	0.153539	0.000319872	33	3041	37	4843	0.0057	0.08	SPBC16A3.13, SPBCPT2R1.04c, SPAC1786.02, SPAC750.06c, SPBPB2B2.14c, SPBC1348.01, SPAC977.06, SPAC1F5.08c, SPCC970.02, SPBC1198.07c, SPBC29A10.08, SPAC29E6.07, SPBC1348.07, SPAC8F11.08c, SPAC1A6.04c, SPAC1F8.02c, SPAC212.04c, SPBC1348.10c, SPAC1705.03c, SPAC1527.01, SPBCPT2R1.01c, SPAC212.01c, SPBP19A11.02c, SPBP4G3.02, SPAC3C7.05c, SPBC21H7.03c, SPCC1450.09c, SPBC1198.06c, SPCC757.12, SPAC977.09c…
GO:0010008	endosome membrane	0.154043	0.000320924	22	3041	23	4843	0.0053	0.08	SPBC215.14c, SPBC13G1.12, SPBC25B2.02c, SPAC4F8.01, SPBC16E9.03c, SPBC1604.18c, SPAC6F12.03c, SPAC2F7.10, SPBC1105.08, SPBC651.05c, SPAC11H11.01, SPBC16C6.06, SPAC1B3.07c, SPAC23C4.16c, SPAC1D4.03c, SPAC4A8.07c, SPBC3B9.09, SPAC5D6.07c, SPBC887.06c, SPBC4B4.06, SPBC1105.10, SPAC9E9.14
GO:0005777	peroxisome	0.503724	0.00104942	23	3041	25	4843	0.01	0.16	SPCC553.03, SPCC550.09, SPCC737.05, SPBC582.09, SPCC330.06c, SPBC365.20c, SPBC13G1.03c, SPAC17A5.01, SPAC17C9.14, SPBC17A3.10, SPBC21B10.06c, SPCC1223.09, SPAC29A4.14c, SPAC4F8.11, SPAC6G9.05, SPAC3C7.10, SPCC11E10.01, SPAPB17E12.03, SPCC1827.03c, SPBC725.07, SPAC19D5.02c, SPBC646.15c, SPAC17D4.01
GO:0042579	microbody	0.503724	0.00104942	23	3041	25	4843	0.0094	0.16	SPCC553.03, SPCC550.09, SPCC737.05, SPBC582.09, SPCC330.06c, SPBC365.20c, SPBC13G1.03c, SPAC17A5.01, SPAC17C9.14, SPBC17A3.10, SPBC21B10.06c, SPCC1223.09, SPAC29A4.14c, SPAC4F8.11, SPAC6G9.05, SPAC3C7.10, SPCC11E10.01, SPAPB17E12.03, SPCC1827.03c, SPBC725.07, SPAC19D5.02c, SPBC646.15c, SPAC17D4.01
GO:0071944	cell periphery	0.720909	0.00150189	261	3041	373	4843	0.0133	0.24	SPAC1B3.15c, SPAC17A5.04c, SPAC1786.02, SPBC685.04c, SPAC29A4.11, SPAC750.06c, SPAC1F7.08, SPAC30.01c, SPCC1753.02c, SPBC30B4.01c, SPBC1271.03c, SPAC4F10.16c, SPBC106.08c, SPCC970.02, SPBC557.04, SPAC29E6.07, SPAC4A8.04, SPAC10F6.15, SPBC530.04, SPAC8F11.08c, SPCC1919.03c, SPBC543.05c, SPBC1683.09c, SPCC1529.01, SPAC6F6.06c, SPCC1223.12c, SPBC1683.08, SPBC1683.01, SPBC530.15c, SPAC1399.03, SPCC18…
GO:0005887	integral to plasma membrane	0.760774	0.00158495	40	3041	48	4843	0.0137	0.26	SPAP7G5.03, SPAC1B3.15c, SPBP26C9.03c, SPCC1840.12, SPCC965.13, SPBPB10D8.07c, SPCC548.07c, SPAC664.14, SPCPB1C11.01, SPBC1683.12, SPAC26H5.07c, SPAC13G6.12c, SPCC1235.14, SPAC1399.02, SPAC15A10.09c, SPAC2F3.08, SPBC4B4.08, SPBC1709.01, SPAC11D3.18c, SPAC17A2.01, SPBC13A2.04c, SPBC8E4.01c, SPBC1683.08, SPCC1840.02c, SPBC1683.01, SPAC2E1P3.02c, SPBPB10D8.06c, SPAC29B12.10c, SPBC18A7.02c, SPCC1884.…
GO:0005778	peroxisomal membrane	1	0.00233653	13	3041	13	4843	0.021	0.42	SPAC29A4.14c, SPAC4F8.11, SPAC3C7.10, SPCC737.05, SPBC582.09, SPAPB17E12.03, SPCC1827.03c, SPBC725.07, SPBC13G1.03c, SPBC646.15c, SPAC19D5.02c, SPBC17A3.10, SPBC21B10.06c
GO:0031903	microbody membrane	1	0.00233653	13	3041	13	4843	0.02	0.42	SPAC29A4.14c, SPAC4F8.11, SPAC3C7.10, SPCC737.05, SPBC582.09, SPAPB17E12.03, SPCC1827.03c, SPBC725.07, SPBC13G1.03c, SPBC646.15c, SPAC19D5.02c, SPBC17A3.10, SPBC21B10.06c
GO:0005619	ascospore wall	1	0.00594283	11	3041	11	4843	0.0409	0.9	SPCC63.04, SPAC17A5.04c, SPAC27D7.04, SPBC646.06c, SPBC32H8.13c, SPAC1006.01, SPAC4A8.04, SPAC26H5.11, SPAC19G12.03, SPAC343.07, SPBC16D10.05
GO:0005768	endosome	1	0.00785092	49	3041	63	4843	0.0504	1.16	SPCC16A11.08, SPBC11B10.07c, SPAC13F5.04c, SPAC25G10.09c, SPAC15E1.06, SPBC1604.18c, SPAC6F12.03c, SPAC17A2.06c, SPAC2F7.10, SPBC1105.08, SPBC31E1.01c, SPAC4G9.13c, SPAC23C4.16c, SPCPJ732.01, SPAC1D4.03c, SPBC36B7.05c, SPAC17G6.05c, SPAC4A8.07c, SPBC3B9.09, SPAC5D6.07c, SPBC4B4.06, SPBC16C6.02c, SPBC1105.10, SPBC21C3.01c, SPAC9E9.14, SPBC215.14c, SPBC13G1.12, SPBC25B2.02c, SPAC4F8.01, SPAC23D3.13…
GO:0022627	cytosolic small ribosomal subunit	1	0.00785092	49	3041	63	4843	0.0483	1.16	SPAC13G6.02c, SPAC24H6.07, SPAPB1E7.12, SPCC962.04, SPBC17G9.07, SPAC1071.07c, SPAC13G6.07c, SPBC1685.10, SPAC3H5.05c, SPAC17G6.06, SPBC16D10.11c, SPAC31G5.03, SPAC328.10c, SPCC1393.03, SPAC694.05c, SPBC29A3.12, SPAC31G5.17c, SPAC22H12.04c, SPAC806.03c, SPAC664.04c, SPAC23C11.02c, SPAC26A3.07c, SPBC685.06, SPAC19B12.04, SPAC1805.11c, SPBP22H7.08, SPBC17G9.10, SPCC285.15c, SPCC24B10.09, SPBC8D2.10…
GO:0005618	cell wall	1	0.00915675	46	3041	59	4843	0.064	1.6	SPAC17A5.04c, SPAC1786.02, SPBC646.06c, SPCC1795.09, SPBC21B10.07, SPCP20C8.01c, SPAP11E10.02c, SPAC343.07, SPAC26H5.08c, SPCC188.09c, SPCC63.04, SPCC1322.10, SPBC106.08c, SPBC1348.08c, SPBC29A10.08, SPAC4A8.04, SPAC186.01, SPBC16D10.05, SPAC1A6.07, SPAC1A6.04c, SPCC613.11c, SPAC11E3.13c, SPCC1223.12c, SPBC1348.10c, SPBPJ4664.02, SPAC1705.03c, SPCC1235.01, SPAC1006.01, SPAC1F8.06, SPAPB2C8.01, SP…
GO:0030312	external encapsulating structure	1	0.00915675	46	3041	59	4843	0.0615	1.6	SPAC17A5.04c, SPAC1786.02, SPBC646.06c, SPCC1795.09, SPBC21B10.07, SPCP20C8.01c, SPAP11E10.02c, SPAC343.07, SPAC26H5.08c, SPCC188.09c, SPCC63.04, SPCC1322.10, SPBC106.08c, SPBC1348.08c, SPBC29A10.08, SPAC4A8.04, SPAC186.01, SPBC16D10.05, SPAC1A6.07, SPAC1A6.04c, SPCC613.11c, SPAC11E3.13c, SPCC1223.12c, SPBC1348.10c, SPBPJ4664.02, SPAC1705.03c, SPCC1235.01, SPAC1006.01, SPAC1F8.06, SPAPB2C8.01, SP…
GO:0000329	fungal-type vacuole membrane	1	0.00948771	64	3041	85	4843	0.0659	1.78	SPBC14F5.13c, SPAC4G9.07, SPAC343.19, SPAC4F8.15, SPBC409.18, SPBC25H2.03, SPCC320.05, SPAC2F7.10, SPCC737.09c, SPBC1105.08, SPAC23D3.11, SPAC11D3.06, SPAC1D4.03c, SPAC14C4.07, SPAC926.06c, SPAC2G11.09, SPBC18H10.19, SPBC405.03c, SPBP35G2.05c, SPBC25B2.03, SPAC3A11.06, SPBC691.01, SPAC607.09c, SPBC8D2.02c, SPBC354.14c, SPAC30.04c, SPAC4A8.03c, SPAPB2B4.04c, SPBC12C2.13c, SPBC3E7.06c, SPCC1322.14c…
GO:0005743	mitochondrial inner membrane	1	0.00967978	98	3041	135	4843	0.0643	1.8	SPCC70.02c, SPCC1442.15c, SPCC613.10, SPAC13G7.11, SPAPB17E12.12c, SPAC24H6.02c, SPAC823.10c, SPCC338.10c, SPAC1B2.04, SPBC543.09, SPBC25H2.08c, SPBC9B6.09c, SPBC16E9.18, SPBC29A3.18, SPBC1215.01, SPBC31F10.15c, SPBC1604.11, SPAC56F8.04c, SPCC965.04c, SPBC119.06, SPBC83.05, SPAC644.07, SPBC530.10c, SPAC1296.02, SPCC1259.05c, SPAC3A11.07, SPCC737.02c, SPBC1734.13, SPBC16H5.06, SPAC19G12.11, SPBP23…
GO:0019866	organelle inner membrane	1	0.00989781	102	3041	141	4843	0.0641	1.86	SPCC70.02c, SPCC1442.15c, SPCC613.10, SPAC13G7.11, SPAPB17E12.12c, SPAC24H6.02c, SPCC737.03c, SPAC823.10c, SPAC18G6.10, SPCC338.10c, SPAC1B2.04, SPBC543.09, SPBC25H2.08c, SPBC9B6.09c, SPBC16E9.18, SPBC29A3.18, SPBC1215.01, SPBC31F10.15c, SPBC1604.11, SPAC56F8.04c, SPCC965.04c, SPBC119.06, SPBC83.05, SPAC644.07, SPBC530.10c, SPAC1296.02, SPCC1259.05c, SPAC3A11.07, SPCC737.02c, SPBC1734.13, SPBC16H…
GO:0005746	mitochondrial respiratory chain	1	0.0104676	20	3041	23	4843	0.066	1.98	SPCC1682.01, SPAC12B10.06c, SPCC613.10, SPAC1782.07, SPAC1296.02, SPCC1259.05c, SPCC737.02c, SPCC338.10c, SPAC1B2.04, SPBC16H5.06, SPBP23A10.16, SPCC1442.08c, SPBC29A3.18, SPCC330.12c, SPAC1556.02c, SPBC16C6.08c, SPAC11E3.12, SPAC24C9.16c, SPAC140.01, SPCC1739.09c
GO:0070469	respiratory chain	1	0.0104676	20	3041	23	4843	0.0639	1.98	SPCC1682.01, SPAC12B10.06c, SPCC613.10, SPAC1782.07, SPAC1296.02, SPCC1259.05c, SPCC737.02c, SPCC338.10c, SPAC1B2.04, SPBC16H5.06, SPBP23A10.16, SPCC1442.08c, SPBC29A3.18, SPCC330.12c, SPAC1556.02c, SPBC16C6.08c, SPAC11E3.12, SPAC24C9.16c, SPAC140.01, SPCC1739.09c
GO:0005753	mitochondrial proton-transporting ATP synthase complex	1	0.0136689	13	3041	14	4843	0.0844	2.7	SPCC70.02c, SPBC1604.07, SPBC31F10.15c, SPBC1604.11, SPBC29A10.13, SPBC1734.13, SPAC222.12c, SPBC29A3.10c, SPAC23C4.11, SPBC13E7.04, SPAC14C4.14, SPAC22F3.07c, SPBC106.05c
GO:0045259	proton-transporting ATP synthase complex	1	0.0136689	13	3041	14	4843	0.0818	2.7	SPCC70.02c, SPBC1604.07, SPBC31F10.15c, SPBC1604.11, SPBC29A10.13, SPBC1734.13, SPAC222.12c, SPBC29A3.10c, SPAC23C4.11, SPBC13E7.04, SPAC14C4.14, SPAC22F3.07c, SPBC106.05c
GO:0005773	vacuole	1	0.0161294	109	3041	153	4843	0.1071	3.64	SPBC14F5.13c, SPAC323.07c, SPAC57A7.09, SPBC27B12.04c, SPAC26H5.04, SPBC8E4.03, SPAC4G9.07, SPAC343.19, SPAC4F8.15, SPBC409.18, SPBC25H2.03, SPAC750.06c, SPCC320.05, SPAC2F7.10, SPCC737.09c, SPCC70.10, SPBC1105.08, SPCC584.13, SPAC23C4.16c, SPAC23D3.11, SPAC11D3.06, SPAC1D4.03c, SPAC14C4.07, SPAC19G12.10c, SPBC15C4.06c, SPBC13A2.04c, SPBC1105.10, SPAC926.06c, SPBC1711.11, SPAC4A8.04, SPAC2G11.09,…
GO:0031160	spore wall	1	0.020407	12	3041	13	4843	0.1286	4.5	SPCC63.04, SPAC17A5.04c, SPCC1223.12c, SPAC27D7.04, SPBC646.06c, SPBC32H8.13c, SPAC1006.01, SPAC4A8.04, SPAC26H5.11, SPAC19G12.03, SPAC343.07, SPBC16D10.05
GO:0005576	extracellular region	1	0.0205394	18	3041	21	4843	0.1267	4.56	SPBC146.10, SPAC1A6.04c, SPBC1105.05, SPAC1786.02, SPBC1348.10c, SPAC2E1P3.05c, SPCC191.11, SPAC23D3.10c, SPBP4G3.02, SPCC1795.06, SPBC21H7.03c, SPAC821.10c, SPCC1450.09c, SPBC1289.15, SPAC977.09c, SPAPB24D3.10c, SPAC1A6.03c, SPAC869.07c
GO:0005770	late endosome	1	0.0214029	15	3041	17	4843	0.1308	4.84	SPBC11B10.07c, SPAC630.11, SPBC13G1.12, SPAC23C4.16c, SPAC1B3.07c, SPAC13F5.04c, SPAC1D4.03c, SPBC36B7.05c, SPAC6F12.03c, SPAC4A8.07c, SPBC887.06c, SPBC530.09c, SPBC31E1.01c, SPAC11H11.01, SPBC16C6.06
GO:0031902	late endosome membrane	1	0.0240838	8	3041	8	4843	0.1463	5.56	SPAC6F12.03c, SPAC4A8.07c, SPAC23C4.16c, SPAC1B3.07c, SPBC887.06c, SPAC1D4.03c, SPAC11H11.01, SPBC16C6.06
GO:0009277	fungal-type cell wall	1	0.0277022	32	3041	41	4843	0.1574	6.14	SPAC1A6.07, SPAC1A6.04c, SPAC17A5.04c, SPCC613.11c, SPAC1786.02, SPAC11E3.13c, SPBC1348.10c, SPBC646.06c, SPAC1705.03c, SPCC1235.01, SPBC21B10.07, SPAC1006.01, SPCP20C8.01c, SPAC343.07, SPAC19G12.03, SPAC26H5.08c, SPCC63.04, SPCC1322.10, SPBP4G3.02, SPBC21H7.03c, SPAC27D7.04, SPBC32H8.13c, SPBC29A10.08, SPCC1450.09c, SPBC2G2.17c, SPAC977.09c, SPAC1A6.03c, SPAC4A8.04, SPAC22F8.02c, SPAC26H5.11, SP…
GO:0044438	microbody part	1	0.0305272	14	3041	16	4843	0.1775	7.1	SPAC29A4.14c, SPAC4F8.11, SPAC3C7.10, SPCC737.05, SPBC582.09, SPAPB17E12.03, SPCC1827.03c, SPBC725.07, SPBC13G1.03c, SPBC646.15c, SPAC19D5.02c, SPBC17A3.10, SPAC17D4.01, SPBC21B10.06c
GO:0044439	peroxisomal part	1	0.0305272	14	3041	16	4843	0.1732	7.1	SPAC29A4.14c, SPAC4F8.11, SPAC3C7.10, SPCC737.05, SPBC582.09, SPAPB17E12.03, SPCC1827.03c, SPBC725.07, SPBC13G1.03c, SPBC646.15c, SPAC19D5.02c, SPBC17A3.10, SPAC17D4.01, SPBC21B10.06c
GO:0005737	cytoplasm	1	0.0305443	2475	3041	3901	4843	0.169	7.1	SPBC337.03, SPAC1B3.15c, SPBC27B12.04c, SPBC1773.08c, SPAC1002.01, SPAC1F7.08, SPBC1A4.04, SPAC20G8.02, SPCC970.02, SPCC18.09c, SPAC869.02c, SPAC2F7.04, SPBC4B4.06, SPBC543.05c, SPBC3D6.09, SPBC649.02, SPAC25B8.17, SPBC1685.06, SPCC1840.09, SPBC1778.04, SPCC1450.08c, SPBC947.10, SPCC1442.17c, SPAC7D4.02c, SPAC1783.06c, SPBC887.01, SPAC9E9.10c, SPAC13F5.03c, SPBC20F10.03, SPBC1709.12, SPBPJ4664.05…
GO:0022626	cytosolic ribosome	1	0.0322349	108	3041	154	4843	0.1674	7.2	SPAC3F10.18c, SPBC336.10c, SPAPB17E12.13, SPAC24H6.07, SPBC776.01, SPAC1071.08, SPAC13G6.07c, SPAC1805.12c, SPBC839.04, SPAC6G9.09c, SPBC1921.01c, SPBC776.11, SPBC29A3.12, SPCC1682.14, SPAC22H12.04c, SPAC26H5.10c, SPAC1250.05, SPAC664.04c, SPAC23C11.02c, SPAC959.08, SPAC30D11.12, SPAC26A3.07c, SPCC970.05, SPAC1805.11c, SPBP22H7.08, SPCC285.15c, SPCC31H12.04c, SPAC1F7.13c, SPCC74.05, SPBC577.02, S…
GO:0005751	mitochondrial respiratory chain complex IV	1	0.0383881	7	3041	7	4843	0.2023	8.9	SPAC24C9.16c, SPAC1296.02, SPCC1259.05c, SPCC1739.09c, SPCC1442.08c, SPCC338.10c, SPAC1B2.04
GO:0034657	GID complex	1	0.0383881	7	3041	7	4843	0.1978	8.9	SPAC3H1.14, SPAC343.04c, SPCC1259.12c, SPBC29A3.03c, SPAC26H5.04, SPBC106.13, SPAC12B10.13
GO:0045277	respiratory chain complex IV	1	0.0383881	7	3041	7	4843	0.1935	8.9	SPAC24C9.16c, SPAC1296.02, SPCC1259.05c, SPCC1739.09c, SPCC1442.08c, SPCC338.10c, SPAC1B2.04
GO:0000935	barrier septum	1	0.0448075	10	3041	11	4843	0.2183	10.26	SPAC1F7.04, SPAC13G7.04c, SPBC1105.05, SPBC27.04, SPBC1289.01c, SPBC1709.01, SPAC29A4.11, SPAC1006.06, SPAC16A10.04, SPCC645.07
GO:0010339	external side of cell wall	1	0.0538333	15	3041	18	4843	0.2525	12.12	SPCC188.09c, SPCC613.11c, SPBC106.08c, SPBPJ4664.02, SPBC1348.08c, SPCC1235.01, SPBC1289.15, SPBC359.04c, SPCP20C8.01c, SPAC1F8.06, SPAPB2C8.01, SPAC186.01, SPAP11E10.02c, SPCC569.03, SPCC569.01c
GO:0031934	mating-type region heterochromatin	1	0.0538333	15	3041	18	4843	0.2473	12.12	SPCC132.02, SPAC23C4.03, SPBC800.03, SPBC16D10.07c, SPBC16C6.10, SPCC736.11, SPBC428.08c, SPAC1B3.17, SPBP35G2.10, SPAC3G6.01, SPAC664.01c, SPBC2D10.17, SPCC613.12c, SPAC18G6.02c, SPCC970.07c
GO:0000407	pre-autophagosomal structure	1	0.0611806	6	3041	6	4843	0.3244	16.22	SPBC15D4.07c, SPAC7D4.04, SPBC1711.11, SPAC589.07c, SPBC18H10.19, SPAC6F6.12
GO:0000788	nuclear nucleosome	1	0.0611806	6	3041	6	4843	0.318	16.22	SPBC8D2.04, SPBC1105.12, SPBC1105.11c, SPAC1834.04, SPBC8D2.03c, SPAC1834.03c
GO:0031225	anchored to membrane	1	0.0611806	6	3041	6	4843	0.3119	16.22	SPCC417.05c, SPBC1198.06c, SPAC3C7.05c, SPCC970.02, SPBC1289.01c, SPBC1198.07c
GO:0031233	intrinsic to external side of plasma membrane	1	0.0611806	6	3041	6	4843	0.306	16.22	SPBC1198.06c, SPAC1527.01, SPAC3C7.05c, SPCC970.02, SPBC1198.07c, SPAC8F11.08c
GO:0046658	anchored to plasma membrane	1	0.0611806	6	3041	6	4843	0.3004	16.22	SPCC417.05c, SPBC1198.06c, SPAC3C7.05c, SPCC970.02, SPBC1289.01c, SPBC1198.07c
GO:0031933	telomeric heterochromatin	1	0.0731073	14	3041	17	4843	0.3495	19.22	SPBC1778.02, SPCC132.02, SPAC23C4.03, SPBC800.03, SPBC16C6.10, SPCC736.11, SPAC16A10.07c, SPBC428.08c, SPAC1B3.17, SPBP35G2.10, SPAC664.01c, SPBC2D10.17, SPAC18G6.02c, SPAC6F6.17
GO:0005794	Golgi apparatus	1	0.0739174	218	3041	327	4843	0.3432	19.22	SPAC1B3.15c, SPCC613.03, SPBP26C9.03c, SPBC1773.08c, SPAC750.02c, SPAC6F12.03c, SPAC4G8.03c, SPAC30.01c, SPBC1105.08, SPAC144.06, SPAP8A3.12c, SPAC11E3.10, SPBC4B4.08, SPAC11D3.06, SPAC14C4.07, SPBC776.05, SPBC1604.19c, SPAC4A8.04, SPAC2F7.08c, SPAC3H1.13, SPCC1795.12c, SPBC16E9.14c, SPBC1198.01, SPBC25B2.02c, SPAC15A10.13, SPAC1687.16c, SPAC30D11.11, SPCC1827.07c, SPCC338.18, SPAC3A11.06, SPAC25…
GO:0030014	CCR4-NOT complex	1	0.095892	8	3041	9	4843	0.4386	25	SPAC1B3.05, SPCC4G3.15c, SPAC20G4.01, SPAC664.15, SPAC29B12.06c, SPAC16C9.04c, SPCC31H12.08c, SPCC18.06c
GO:0000275	mitochondrial proton-transporting ATP synthase complex, catalytic core F(1)	1	0.097494	5	3041	5	4843	0.5017	29.1	SPBC31F10.15c, SPBC13E7.04, SPAC14C4.14, SPBC1734.13, SPAC222.12c
GO:0005749	mitochondrial respiratory chain complex II	1	0.097494	5	3041	5	4843	0.4932	29.1	SPAC12B10.06c, SPBP23A10.16, SPAC140.01, SPCC330.12c, SPAC1556.02c
GO:0005811	lipid particle	1	0.097494	5	3041	5	4843	0.485	29.1	SPAC1A6.05c, SPAC1786.01c, SPCC1235.15, SPAC4A8.10, SPCC5E4.05c
GO:0030904	retromer complex	1	0.097494	5	3041	5	4843	0.477	29.1	SPAPJ696.01c, SPCPJ732.01, SPAC4G9.13c, SPCC777.13, SPAC15E1.06
GO:0033553	rDNA heterochromatin	1	0.097494	5	3041	5	4843	0.4694	29.1	SPCC132.02, SPBC2D10.17, SPBC800.03, SPAC1B3.17, SPBP35G2.10
GO:0045257	succinate dehydrogenase complex (ubiquinone)	1	0.097494	5	3041	5	4843	0.4619	29.1	SPAC12B10.06c, SPBP23A10.16, SPAC140.01, SPCC330.12c, SPAC1556.02c
GO:0045261	proton-transporting ATP synthase complex, catalytic core F(1)	1	0.097494	5	3041	5	4843	0.4547	29.1	SPBC31F10.15c, SPBC13E7.04, SPAC14C4.14, SPBC1734.13, SPAC222.12c
GO:0045273	respiratory chain complex II	1	0.097494	5	3041	5	4843	0.4477	29.1	SPAC12B10.06c, SPBP23A10.16, SPAC140.01, SPCC330.12c, SPAC1556.02c
GO:0045281	succinate dehydrogenase complex	1	0.097494	5	3041	5	4843	0.4409	29.1	SPAC12B10.06c, SPBP23A10.16, SPAC140.01, SPCC330.12c, SPAC1556.02c
GO:0045283	fumarate reductase complex	1	0.097494	5	3041	5	4843	0.4343	29.1	SPAC12B10.06c, SPBP23A10.16, SPAC140.01, SPCC330.12c, SPAC1556.02c
GO:0044426	cell wall part	1	0.115493	17	3041	22	4843	0.4759	32.36	SPCC613.11c, SPBPJ4664.02, SPCC1235.01, SPCP20C8.01c, SPAC1F8.06, SPAPB2C8.01, SPAP11E10.02c, SPAC19G12.03, SPCC188.09c, SPBC106.08c, SPBC1348.08c, SPBC29A10.08, SPBC1289.15, SPBC359.04c, SPAC186.01, SPCC569.01c, SPCC569.03
GO:0044462	external encapsulating structure part	1	0.115493	17	3041	22	4843	0.469	32.36	SPCC613.11c, SPBPJ4664.02, SPCC1235.01, SPCP20C8.01c, SPAC1F8.06, SPAPB2C8.01, SPAP11E10.02c, SPAC19G12.03, SPCC188.09c, SPBC106.08c, SPBC1348.08c, SPBC29A10.08, SPBC1289.15, SPBC359.04c, SPAC186.01, SPCC569.01c, SPCC569.03
GO:0000276	mitochondrial proton-transporting ATP synthase complex, coupling factor F(o)	1	0.138518	7	3041	8	4843	0.5837	40.86	SPBC29A3.10c, SPBC1604.07, SPAC23C4.11, SPBC1604.11, SPBC29A10.13, SPBC106.05c, SPAC22F3.07c
GO:0030015	CCR4-NOT core complex	1	0.138518	7	3041	8	4843	0.5755	40.86	SPAC1B3.05, SPCC4G3.15c, SPAC20G4.01, SPAC664.15, SPAC16C9.04c, SPCC31H12.08c, SPCC18.06c
GO:0045263	proton-transporting ATP synthase complex, coupling factor F(o)	1	0.138518	7	3041	8	4843	0.5675	40.86	SPBC29A3.10c, SPBC1604.07, SPAC23C4.11, SPBC1604.11, SPBC29A10.13, SPBC106.05c, SPAC22F3.07c
GO:0005628	prospore membrane	1	0.147027	16	3041	21	4843	0.5833	42.58	SPAPJ696.01c, SPBC14C8.05c, SPBC16E9.08, SPBC1347.03, SPCC417.06c, SPBC342.03, SPAC343.07, SPAC607.10, SPCC63.04, SPAC222.16c, SPCPJ732.01, SPBC32H8.13c, SPAC24C9.07c, SPAC19A8.05c, SPAC29A4.05, SPBC16D10.05
GO:0042763	intracellular immature spore	1	0.147027	16	3041	21	4843	0.5754	42.58	SPAPJ696.01c, SPBC14C8.05c, SPBC16E9.08, SPBC1347.03, SPCC417.06c, SPBC342.03, SPAC343.07, SPAC607.10, SPCC63.04, SPAC222.16c, SPCPJ732.01, SPBC32H8.13c, SPAC24C9.07c, SPAC19A8.05c, SPAC29A4.05, SPBC16D10.05
GO:0042764	ascospore-type prospore	1	0.147027	16	3041	21	4843	0.5677	42.58	SPAPJ696.01c, SPBC14C8.05c, SPBC16E9.08, SPBC1347.03, SPCC417.06c, SPBC342.03, SPAC343.07, SPAC607.10, SPCC63.04, SPAC222.16c, SPCPJ732.01, SPBC32H8.13c, SPAC24C9.07c, SPAC19A8.05c, SPAC29A4.05, SPBC16D10.05
GO:0016581	NuRD complex	1	0.155342	4	3041	4	4843	0.7324	55.66	SPBC2D10.17, SPBC800.03, SPAC1B3.17, SPBP35G2.10
GO:0017053	transcriptional repressor complex	1	0.155342	4	3041	4	4843	0.7229	55.66	SPBC2D10.17, SPBC800.03, SPAC1B3.17, SPBP35G2.10
GO:0030122	AP-2 adaptor complex	1	0.155342	4	3041	4	4843	0.7136	55.66	SPAC31A2.09c, SPBC691.03c, SPBC685.04c, SPBC2G2.06c
GO:0030123	AP-3 adaptor complex	1	0.155342	4	3041	4	4843	0.7046	55.66	SPBC651.11c, SPAC30D11.05, SPAC23H3.06, SPAC144.06
GO:0030128	clathrin coat of endocytic vesicle	1	0.155342	4	3041	4	4843	0.6958	55.66	SPAC31A2.09c, SPBC691.03c, SPBC685.04c, SPBC2G2.06c
GO:0030286	dynein complex	1	0.155342	4	3041	4	4843	0.6872	55.66	SPAC926.07c, SPAC1805.08, SPBC646.17c, SPAC1093.06c
GO:0030666	endocytic vesicle membrane	1	0.155342	4	3041	4	4843	0.6788	55.66	SPAC31A2.09c, SPBC691.03c, SPBC685.04c, SPBC2G2.06c
GO:0030669	clathrin-coated endocytic vesicle membrane	1	0.155342	4	3041	4	4843	0.6706	55.66	SPAC31A2.09c, SPBC691.03c, SPBC685.04c, SPBC2G2.06c
GO:0030981	cortical microtubule cytoskeleton	1	0.155342	4	3041	4	4843	0.6626	55.66	SPBC216.02, SPAC1805.08, SPAC1093.06c, SPAC27D7.13c
GO:0031362	anchored to external side of plasma membrane	1	0.155342	4	3041	4	4843	0.6548	55.66	SPBC1198.06c, SPAC3C7.05c, SPCC970.02, SPBC1198.07c
GO:0045334	clathrin-coated endocytic vesicle	1	0.155342	4	3041	4	4843	0.6472	55.66	SPAC31A2.09c, SPBC691.03c, SPBC685.04c, SPBC2G2.06c
GO:0005783	endoplasmic reticulum	1	0.158224	354	3041	546	4843	0.6467	56.26	SPAC688.12c, SPAC17A5.04c, SPAC1786.02, SPBC405.06, SPAC6F12.03c, SPAC1F7.08, SPBC4F6.16c, SPBC409.20c, SPAC4F10.16c, SPAC227.11c, SPCC970.02, SPAP14E8.05c, SPAC1002.03c, SPAPB8E5.08, SPCC663.02, SPAC977.11, SPAC8F11.08c, SPAC18B11.08c, SPBC1683.09c, SPCC1529.01, SPBP23A10.02, SPAC17A2.02c, SPAC6F6.06c, SPCC1223.12c, SPAC30D11.11, SPBC21C3.15c, SPCC338.18, SPBC1711.03, SPBC1683.01, SPAC1142.06, S…
GO:0044445	cytosolic part	1	0.17999	120	3041	181	4843	0.6902	60.74	SPAC227.05, SPAC3F10.18c, SPBC336.10c, SPAPB17E12.13, SPAC24H6.07, SPBC776.01, SPBC2G5.03, SPAC1071.08, SPAC13G6.07c, SPAC1805.12c, SPBC839.04, SPBC19C2.13c, SPAC6G9.09c, SPBC1921.01c, SPBC776.11, SPBC29A3.12, SPCC1682.14, SPAC22H12.04c, SPAC22F3.13, SPAC26H5.10c, SPAC1250.05, SPAC664.04c, SPAC23C11.02c, SPAC959.08, SPAC30D11.12, SPAC26A3.07c, SPCC970.05, SPAC1805.11c, SPBP22H7.08, SPAC20G8.10c, …
GO:XXXXXXX	unannotated	1	0.197936	6	3041	7	4843	0.778	69.24	SPBC14C8.09c, SPBC18E5.09c, SPBC651.07, SPBC337.08c, SPBC16E9.16c, SPBC1348.09
GO:0022625	cytosolic large ribosomal subunit	1	0.200307	55	3041	81	4843	0.7727	69.54	SPAC3F10.18c, SPAPB8E5.06c, SPAPB17E12.13, SPCC5E4.07, SPBC776.01, SPAC3G6.13c, SPAC1071.08, SPAC1805.12c, SPBC839.04, SPAC4G9.16c, SPBC56F2.02, SPAC6G9.09c, SPBC1921.01c, SPAC11E3.15, SPBC776.11, SPCC1682.14, SPAC1250.05, SPAC959.08, SPAC23A1.11, SPAC30D11.12, SPCC970.05, SPAP7G5.05, SPBC23G7.15c, SPCC31H12.04c, SPAC1F7.13c, SPCC74.05, SPCC330.14c, SPBC577.02, SPAC3G9.03, SPBC30D10.18c, SPBP8B7.…
GO:0005740	mitochondrial envelope	1	0.2037	131	3041	199	4843	0.7668	69.78	SPCC1442.15c, SPAC13G7.11, SPAC823.10c, SPCC736.15, SPBC543.09, SPBC29A3.18, SPBC1215.01, SPBC31F10.15c, SPBC1604.11, SPAC56F8.04c, SPCC550.01c, SPAC24C9.02c, SPAC6C3.02c, SPCC965.04c, SPBC83.05, SPAC644.07, SPBC12C2.08, SPAC13G6.04, SPBC4B4.02c, SPAC664.15, SPCC737.02c, SPAC19G12.11, SPBC12D12.05c, SPAC227.03c, SPBC16C6.08c, SPBC29A10.13, SPBPJ4664.01, SPAC19G12.05, SPCC1183.04c, SPBC337.11, SPA…
GO:0005724	nuclear telomeric heterochromatin	1	0.216283	8	3041	10	4843	0.8035	73.92	SPBC1778.02, SPAC664.01c, SPBC16C6.10, SPCC736.11, SPAC18G6.02c, SPAC16A10.07c, SPBC428.08c, SPAC6F6.17
GO:0000814	ESCRT II complex	1	0.247484	3	3041	3	4843	1	93	SPBC3B9.09, SPBC4B4.06, SPBC651.05c
GO:0005756	mitochondrial proton-transporting ATP synthase, central stalk	1	0.247484	3	3041	3	4843	1	94	SPBC31F10.15c, SPBC13E7.04, SPBC1734.13
GO:0005771	multivesicular body	1	0.247484	3	3041	3	4843	1	95	SPAC23C4.16c, SPAC13F5.04c, SPAC1D4.03c
GO:0005775	vacuolar lumen	1	0.247484	3	3041	3	4843	1	96	SPAPB8E5.04c, SPAC23C4.16c, SPAC1006.01
GO:0005776	autophagic vacuole	1	0.247484	3	3041	3	4843	1	97	SPBP8B7.24c, SPBC1711.11, SPAC6F6.12
GO:0005844	polysome	1	0.247484	3	3041	3	4843	1	98	SPBC25H2.05, SPAC1527.03, SPAC4F10.14c
GO:0005869	dynactin complex	1	0.247484	3	3041	3	4843	0.9915	98.16	SPBC1347.12, SPCC11E10.03, SPAC27D7.13c
GO:0005946	alpha,alpha-trehalose-phosphate synthase complex (UDP-forming)	1	0.247484	3	3041	3	4843	0.9816	98.16	SPACUNK4.16c, SPAC3G6.09c, SPAC22F8.05
GO:0030874	nucleolar chromatin	1	0.247484	3	3041	3	4843	0.9719	98.16	SPAP27G11.15, SPBC800.03, SPAC688.06c
GO:0030893	meiotic cohesin complex	1	0.247484	3	3041	3	4843	0.9624	98.16	SPBC29A10.14, SPCC4E9.01c, SPAC15E1.07c
GO:0030896	checkpoint clamp complex	1	0.247484	3	3041	3	4843	0.953	98.16	SPAC20G4.04c, SPAC1952.07, SPAC664.07c
GO:0031417	NatC complex	1	0.247484	3	3041	3	4843	0.9438	98.16	SPBC15D4.06, SPBC947.03c, SPBC1861.03
GO:0032299	ribonuclease H2 complex	1	0.247484	3	3041	3	4843	0.9349	98.16	SPAC4G9.02, SPAC12B10.15c, SPBC1347.08c
GO:0032936	SREBP-SCAP complex	1	0.247484	3	3041	3	4843	0.926	98.16	SPCC306.05c, SPBC3B9.15c, SPBC19C2.09
GO:0033167	ARC complex	1	0.247484	3	3041	3	4843	0.9174	98.16	SPAC13G7.07, SPCC736.11, SPAC140.03
GO:0033186	CAF-1 complex	1	0.247484	3	3041	3	4843	0.9089	98.16	SPAC25H1.06, SPBC29A10.03c, SPAC26H5.03
GO:0043529	GET complex	1	0.247484	3	3041	3	4843	0.9006	98.16	SPAC1142.06, SPCC1235.06, SPBC543.10
GO:0045269	proton-transporting ATP synthase, central stalk	1	0.247484	3	3041	3	4843	0.8924	98.16	SPBC31F10.15c, SPBC13E7.04, SPBC1734.13
GO:0055087	Ski complex	1	0.247484	3	3041	3	4843	0.8843	98.16	SPCC550.03c, SPCC1919.05, SPBC32F12.02
GO:0000815	ESCRT III complex	1	0.279061	5	3041	6	4843	0.9975	111.72	SPBC1604.18c, SPBC215.14c, SPBC13G1.12, SPAC4F8.01, SPAC9E9.14
GO:0031166	integral to vacuolar membrane	1	0.279061	5	3041	6	4843	0.9887	111.72	SPBC3E7.06c, SPBC354.09c, SPBC1685.07c, SPAC2G11.13, SPBC12C2.13c
GO:0031310	intrinsic to vacuolar membrane	1	0.279061	5	3041	6	4843	0.98	111.72	SPBC3E7.06c, SPBC354.09c, SPBC1685.07c, SPAC2G11.13, SPBC12C2.13c
GO:0031332	RNAi effector complex	1	0.279061	5	3041	6	4843	0.9715	111.72	SPAC13G7.07, SPCC736.11, SPAC18G6.02c, SPCC645.08c, SPAC140.03
GO:0032300	mismatch repair complex	1	0.279061	5	3041	6	4843	0.9631	111.72	SPAC19G12.02c, SPBC19G7.01c, SPBC1703.04, SPCC285.16c, SPAC8F11.03
GO:0044437	vacuolar part	1	0.282276	68	3041	103	4843	0.9665	113.08	SPBC14F5.13c, SPAC4G9.07, SPAC343.19, SPAC4F8.15, SPBC409.18, SPBC25H2.03, SPCC320.05, SPAC2F7.10, SPCC737.09c, SPBC1105.08, SPAC23C4.16c, SPAC23D3.11, SPAC11D3.06, SPAC1D4.03c, SPAC14C4.07, SPAC926.06c, SPAC2G11.09, SPBC18H10.19, SPBC405.03c, SPBP35G2.05c, SPBC25B2.03, SPAC3A11.06, SPAC1006.01, SPBC691.01, SPAC607.09c, SPBC8D2.02c, SPBC354.14c, SPAC30.04c, SPAC4A8.03c, SPBC12C2.13c, SPAPB2B4.04c…
GO:0005750	mitochondrial respiratory chain complex III	1	0.287708	7	3041	9	4843	1	118	SPCC1682.01, SPBC16H5.06, SPCC613.10, SPBC16C6.08c, SPAC1782.07, SPBC29A3.18, SPCC737.02c
GO:0019897	extrinsic to plasma membrane	1	0.287708	7	3041	9	4843	0.9923	118.08	SPBC215.04, SPAC1F7.04, SPCC1020.09, SPBC32H8.07, SPAC1F8.02c, SPAC6F6.06c, SPBC530.04
GO:0031248	protein acetyltransferase complex	1	0.287708	7	3041	9	4843	0.984	118.08	SPBC15D4.06, SPCC16C4.12, SPCC338.07c, SPCC663.13c, SPBC947.03c, SPBC418.02, SPBC1861.03
GO:0031414	N-terminal protein acetyltransferase complex	1	0.287708	7	3041	9	4843	0.9759	118.08	SPBC15D4.06, SPCC16C4.12, SPCC338.07c, SPCC663.13c, SPBC947.03c, SPBC418.02, SPBC1861.03
GO:0045275	respiratory chain complex III	1	0.287708	7	3041	9	4843	0.9679	118.08	SPCC1682.01, SPBC16H5.06, SPCC613.10, SPBC16C6.08c, SPAC1782.07, SPBC29A3.18, SPCC737.02c
GO:0005758	mitochondrial intermembrane space	1	0.321771	18	3041	26	4843	1	123	SPBP23A10.03c, SPBC3B9.05, SPBC36.10, SPAC29B12.12, SPBC21D10.07, SPCC1672.04c, SPBC26H8.14c, SPCC550.01c, SPAC24C9.02c, SPAPB1A11.03, SPBC337.10c, SPAC6C3.02c, SPAC821.10c, SPAC806.07, SPAC17C9.09c, SPBC1718.06, SPBC26H8.12, SPAC13G6.04
GO:0031970	organelle envelope lumen	1	0.321771	18	3041	26	4843	1	124	SPBP23A10.03c, SPBC3B9.05, SPBC36.10, SPAC29B12.12, SPBC21D10.07, SPCC1672.04c, SPBC26H8.14c, SPCC550.01c, SPAC24C9.02c, SPAPB1A11.03, SPBC337.10c, SPAC6C3.02c, SPAC821.10c, SPAC806.07, SPAC17C9.09c, SPBC1718.06, SPBC26H8.12, SPAC13G6.04
GO:0031966	mitochondrial membrane	1	0.324704	112	3041	173	4843	1	125	SPCC70.02c, SPCC1442.15c, SPCC613.10, SPAC13G7.11, SPAPB17E12.12c, SPAC24H6.02c, SPAC823.10c, SPCC736.15, SPCC338.10c, SPAC1B2.04, SPBC543.09, SPBC25H2.08c, SPBC9B6.09c, SPBC16E9.18, SPBC29A3.18, SPBC1215.01, SPBC11G11.01, SPBC31F10.15c, SPBC1604.11, SPAC56F8.04c, SPAC29A4.17c, SPCC965.04c, SPBC119.06, SPBC83.05, SPAC644.07, SPBC530.10c, SPBC12C2.08, SPAC1296.02, SPCC1259.05c, SPBC4B4.02c, SPBC27…
GO:0019898	extrinsic to membrane	1	0.346557	12	3041	17	4843	1	126	SPBC215.04, SPAC1F7.04, SPBC32H8.07, SPAC1F8.02c, SPAC1093.03, SPBC21D10.07, SPAC17H9.12c, SPAC6F6.06c, SPAC7D4.04, SPCC1020.09, SPBC1347.09, SPBC530.04
GO:0005774	vacuolar membrane	1	0.363408	65	3041	100	4843	1	127	SPBC14F5.13c, SPAC4G9.07, SPAC343.19, SPAC4F8.15, SPBC409.18, SPBC25H2.03, SPCC320.05, SPAC2F7.10, SPCC737.09c, SPBC1105.08, SPAC23D3.11, SPAC11D3.06, SPAC1D4.03c, SPAC14C4.07, SPAC926.06c, SPAC2G11.09, SPBC18H10.19, SPBC405.03c, SPBP35G2.05c, SPBC25B2.03, SPAC3A11.06, SPBC691.01, SPAC607.09c, SPBC8D2.02c, SPBC354.14c, SPAC30.04c, SPAC4A8.03c, SPAPB2B4.04c, SPBC12C2.13c, SPBC3E7.06c, SPCC1322.14c…
GO:0031234	extrinsic to internal side of plasma membrane	1	0.37619	6	3041	8	4843	1	128	SPBC215.04, SPAC1F7.04, SPCC1020.09, SPBC32H8.07, SPAC6F6.06c, SPBC530.04
GO:0031304	intrinsic to mitochondrial inner membrane	1	0.37619	6	3041	8	4843	1	129	SPCC1442.15c, SPBC543.09, SPAC56F8.04c, SPAC4G8.08, SPBC3E7.05c, SPAC1420.04c
GO:0030132	clathrin coat of coated pit	1	0.386734	4	3041	5	4843	1	130	SPAC31A2.09c, SPBC691.03c, SPBC685.04c, SPBC2G2.06c
GO:0030139	endocytic vesicle	1	0.386734	4	3041	5	4843	1	131	SPAC31A2.09c, SPBC691.03c, SPBC685.04c, SPBC2G2.06c
GO:0070263	external side of fungal-type cell wall	1	0.386734	4	3041	5	4843	1	132	SPCC1235.01, SPCP20C8.01c, SPCC613.11c, SPCC569.03
GO:0000015	phosphopyruvate hydratase complex	1	0.394231	2	3041	2	4843	1	133	SPBC1815.01, SPBPB21E7.01c
GO:0000328	fungal-type vacuole lumen	1	0.394231	2	3041	2	4843	1	134	SPAPB8E5.04c, SPAC1006.01
GO:0000813	ESCRT I complex	1	0.394231	2	3041	2	4843	1	135	SPAC1B3.07c, SPAC11H11.01
GO:0002144	cytosolic tRNA wobble base thiouridylase complex	1	0.394231	2	3041	2	4843	1	136	SPBC19C2.13c, SPBC2G5.03
GO:0005754	mitochondrial proton-transporting ATP synthase, catalytic core	1	0.394231	2	3041	2	4843	1	137	SPAC14C4.14, SPAC222.12c
GO:0005779	integral to peroxisomal membrane	1	0.394231	2	3041	2	4843	1	138	SPAC29A4.14c, SPBC21B10.06c
GO:0005854	nascent polypeptide-associated complex	1	0.394231	2	3041	2	4843	1	139	SPBC25H2.05, SPAC4F10.14c
GO:0005868	cytoplasmic dynein complex	1	0.394231	2	3041	2	4843	1	140	SPAC926.07c, SPAC1093.06c
GO:0005871	kinesin complex	1	0.394231	2	3041	2	4843	1	141	SPBC1685.15c, SPBC2F12.13
GO:0005873	plus-end kinesin complex	1	0.394231	2	3041	2	4843	1	142	SPBC1685.15c, SPBC2F12.13
GO:0005948	acetolactate synthase complex	1	0.394231	2	3041	2	4843	1	143	SPBP35G2.07, SPBC14C8.04
GO:0005951	carbamoyl-phosphate synthase complex	1	0.394231	2	3041	2	4843	1	144	SPBC215.08c, SPBC56F2.09c
GO:0005958	DNA-dependent protein kinase-DNA ligase 4 complex	1	0.394231	2	3041	2	4843	1	145	SPBC543.03c, SPCC126.02c
GO:0008290	F-actin capping protein complex	1	0.394231	2	3041	2	4843	1	146	SPAC12B10.07, SPAC631.01c
GO:0016035	zeta DNA polymerase complex	1	0.394231	2	3041	2	4843	1	147	SPBC12D12.09, SPAC688.10
GO:0017109	glutamate-cysteine ligase complex	1	0.394231	2	3041	2	4843	1	148	SPCC737.06c, SPAC22F3.10c
GO:0030875	rDNA protrusion	1	0.394231	2	3041	2	4843	1	149	SPAP27G11.15, SPAC688.06c
GO:0031231	intrinsic to peroxisomal membrane	1	0.394231	2	3041	2	4843	1	150	SPAC29A4.14c, SPBC21B10.06c
GO:0031298	replication fork protection complex	1	0.394231	2	3041	2	4843	1	151	SPBC216.06c, SPBC30D10.04
GO:0031302	intrinsic to endosome membrane	1	0.394231	2	3041	2	4843	1	152	SPAC5D6.07c, SPBC16E9.03c
GO:0031303	integral to endosome membrane	1	0.394231	2	3041	2	4843	1	153	SPAC5D6.07c, SPBC16E9.03c
GO:0031515	tRNA (m1A) methyltransferase complex	1	0.394231	2	3041	2	4843	1	154	SPAC9G1.12, SPBC800.08
GO:0032126	eisosome	1	0.394231	2	3041	2	4843	1	155	SPAC3C7.02c, SPCC736.15
GO:0032301	MutSalpha complex	1	0.394231	2	3041	2	4843	1	156	SPBC19G7.01c, SPCC285.16c
GO:0032302	MutSbeta complex	1	0.394231	2	3041	2	4843	1	157	SPBC19G7.01c, SPAC8F11.03
GO:0032389	MutLalpha complex	1	0.394231	2	3041	2	4843	1	158	SPAC19G12.02c, SPBC1703.04
GO:0032585	multivesicular body membrane	1	0.394231	2	3041	2	4843	1	159	SPAC23C4.16c, SPAC1D4.03c
GO:0032783	ELL-EAF complex	1	0.394231	2	3041	2	4843	1	160	SPCC1223.10c, SPBP23A10.14c
GO:0032807	DNA ligase IV complex	1	0.394231	2	3041	2	4843	1	161	SPCC1183.05c, SPCC24B10.14c
GO:0033557	Slx1-Slx4 complex	1	0.394231	2	3041	2	4843	1	162	SPAP27G11.15, SPAC688.06c
GO:0033565	ESCRT-0 complex	1	0.394231	2	3041	2	4843	1	163	SPBC1734.08, SPAC19A8.05c
GO:0034045	pre-autophagosomal structure membrane	1	0.394231	2	3041	2	4843	1	164	SPBC15D4.07c, SPAC589.07c
GO:0034702	ion channel complex	1	0.394231	2	3041	2	4843	1	165	SPBC887.02, SPBC19C7.11
GO:0034707	chloride channel complex	1	0.394231	2	3041	2	4843	1	166	SPBC887.02, SPBC19C7.11
GO:0042272	nuclear RNA export factor complex	1	0.394231	2	3041	2	4843	1	167	SPAPB1A10.03, SPBC1921.03c
GO:0042709	succinate-CoA ligase complex	1	0.394231	2	3041	2	4843	1	168	SPAC16E8.17c, SPCC1620.08
GO:0042720	mitochondrial inner membrane peptidase complex	1	0.394231	2	3041	2	4843	1	169	SPBC336.13c, SPBC2D10.07c
GO:0042788	polysomal ribosome	1	0.394231	2	3041	2	4843	1	170	SPBC25H2.05, SPAC4F10.14c
GO:0045239	tricarboxylic acid cycle enzyme complex	1	0.394231	2	3041	2	4843	1	171	SPAC16E8.17c, SPCC1620.08
GO:0045267	proton-transporting ATP synthase, catalytic core	1	0.394231	2	3041	2	4843	1	172	SPAC14C4.14, SPAC222.12c
GO:0070419	nonhomologous end joining complex	1	0.394231	2	3041	2	4843	1	173	SPBC543.03c, SPCC126.02c
GO:0000781	chromosome, telomeric region	1	0.39732	29	3041	44	4843	1	174	SPAC19G12.13c, SPCC132.02, SPBC16D10.07c, SPCC23B6.05c, SPCC23B6.03c, SPBC428.08c, SPBP35G2.10, SPBC543.03c, SPBC6B1.09c, SPBC2D10.13, SPBCPT2R1.08c, SPAC18G6.02c, SPAC6F6.17, SPAC1002.06c, SPAC212.11, SPBC1778.02, SPCC24B10.12, SPAC23C4.03, SPAC6G9.13c, SPBC800.03, SPBC16C6.10, SPCC736.11, SPAC16A10.07c, SPCC126.02c, SPAC1B3.17, SPBC16D10.03, SPAC664.01c, SPBC2D10.17, SPBC947.11c
GO:0044444	cytoplasmic part	1	0.400039	2323	3041	3693	4843	1	175	SPBC337.03, SPAC1B3.15c, SPBC27B12.04c, SPBC1773.08c, SPAC1002.01, SPAC1F7.08, SPBC1A4.04, SPAC20G8.02, SPCC970.02, SPCC18.09c, SPAC869.02c, SPAC2F7.04, SPBC4B4.06, SPBC543.05c, SPBC3D6.09, SPBC649.02, SPAC25B8.17, SPBC1685.06, SPCC1840.09, SPBC1778.04, SPCC1450.08c, SPBC947.10, SPCC1442.17c, SPAC7D4.02c, SPAC1783.06c, SPBC887.01, SPAC9E9.10c, SPAC13F5.03c, SPBC20F10.03, SPBC1709.12, SPBPJ4664.05…
GO:0005720	nuclear heterochromatin	1	0.401134	13	3041	19	4843	1	176	SPBC1778.02, SPCC622.16c, SPAC23C4.03, SPBC16C6.10, SPCC736.11, SPAC16A10.07c, SPBC428.08c, SPCC1393.02c, SPAC664.01c, SPCC613.12c, SPAC18G6.02c, SPAC6F6.17, SPCC970.07c
GO:0030136	clathrin-coated vesicle	1	0.401134	13	3041	19	4843	1	177	SPACUNK4.15, SPAC1F12.05, SPBC685.04c, SPAC31A2.09c, SPAC821.13c, SPBC691.03c, SPAC824.09c, SPBC18H10.20c, SPBC31F10.16, SPAC144.06, SPAC23H3.06, SPBC2G2.06c, SPCC794.11c
GO:0005739	mitochondrion	1	0.419471	428	3041	677	4843	1	178	SPBC3H7.08c, SPAC13G7.11, SPBC660.10, SPCC306.08c, SPAC823.10c, SPBC405.06, SPAC6B12.06c, SPAC1002.01, SPAC1F5.07c, SPBC543.09, SPBC2G5.06c, SPBC29A3.18, SPBC725.10, SPAC8F11.05c, SPAC3A12.12, SPAC20G8.02, SPCC550.01c, SPCC417.11c, SPAP14E8.05c, SPAC6G10.08, SPAC869.02c, SPAPB8E5.10, SPBC83.05, SPAC29E6.07, SPAC17A2.11, SPBC2D10.09, SPAC57A10.12c, SPBC12C2.08, SPAC7D4.08, SPAC13G6.04, SPBC30B4.06…
GO:0005802	trans-Golgi network	1	0.481874	5	3041	7	4843	1	179	SPBC25H2.16c, SPAC2F3.01, SPAC17G8.11c, SPAC1F3.05, SPBC16G5.09
GO:0031305	integral to mitochondrial inner membrane	1	0.481874	5	3041	7	4843	1	180	SPCC1442.15c, SPBC543.09, SPAC56F8.04c, SPAC4G8.08, SPBC3E7.05c
GO:0000786	nucleosome	1	0.51877	8	3041	12	4843	1	181	SPBC1105.12, SPBC1105.11c, SPCC622.08c, SPBC8D2.04, SPAC1834.04, SPAC1834.03c, SPAC19G12.06c, SPBC8D2.03c
GO:0005788	endoplasmic reticulum lumen	1	0.51877	8	3041	12	4843	1	182	SPCC613.03, SPBP8B7.25, SPBC428.04, SPBC29A10.08, SPAC13F5.05, SPAC23A1.04c, SPBC800.11, SPBPJ4664.06
GO:0016514	SWI/SNF complex	1	0.51877	8	3041	12	4843	1	183	SPBP23A10.05, SPAC1071.06, SPBC26H8.09c, SPAC2F7.08c, SPAC23G3.10c, SPAC23G3.07c, SPAC22H12.02, SPCC1620.14c
GO:0030119	AP-type membrane coat adaptor complex	1	0.51877	8	3041	12	4843	1	184	SPBC651.11c, SPAC31A2.09c, SPAC30D11.05, SPBC691.03c, SPBC685.04c, SPBC2G2.06c, SPAC23H3.06, SPAC144.06
GO:0070603	SWI/SNF-type complex	1	0.51877	8	3041	12	4843	1	185	SPBP23A10.05, SPAC1071.06, SPBC26H8.09c, SPAC2F7.08c, SPAC23G3.10c, SPAC23G3.07c, SPAC22H12.02, SPCC1620.14c
GO:0005639	integral to nuclear inner membrane	1	0.523908	3	3041	4	4843	1	186	SPAC14C4.05c, SPCC737.03c, SPAC18G6.10
GO:0016602	CCAAT-binding factor complex	1	0.523908	3	3041	4	4843	1	187	SPBC16E9.01c, SPAC23C11.08, SPBC725.11c
GO:0031229	intrinsic to nuclear inner membrane	1	0.523908	3	3041	4	4843	1	188	SPAC14C4.05c, SPCC737.03c, SPAC18G6.10
GO:0031415	NatA complex	1	0.523908	3	3041	4	4843	1	189	SPCC338.07c, SPCC663.13c, SPBC418.02
GO:0033597	mitotic checkpoint complex	1	0.523908	3	3041	4	4843	1	190	SPCC1795.01c, SPBC20F10.06, SPAC23H3.08c
GO:0034967	Set3 complex	1	0.523908	3	3041	4	4843	1	191	SPAC3G9.07c, SPCC1235.09, SPAC22E12.19
GO:0035649	Nrd1 complex	1	0.523908	3	3041	4	4843	1	192	SPBC29A10.10c, SPAC6G9.10c, SPAC3H8.09c
GO:0043332	mating projection tip	1	0.523908	3	3041	4	4843	1	193	SPAP7G5.03, SPAC31G5.07, SPAC29A4.05
GO:0043527	tRNA methyltransferase complex	1	0.523908	3	3041	4	4843	1	194	SPBC16D10.02, SPAC9G1.12, SPBC800.08
GO:0044453	nuclear membrane part	1	0.523908	3	3041	4	4843	1	195	SPAC14C4.05c, SPCC737.03c, SPAC18G6.10
GO:0044463	cell projection part	1	0.523908	3	3041	4	4843	1	196	SPAP7G5.03, SPAC31G5.07, SPAC29A4.05
GO:0071458	integral to cytosolic side of endoplasmic reticulum membrane	1	0.523908	3	3041	4	4843	1	197	SPCC306.05c, SPBC3B9.15c, SPBC19C2.09
GO:0071627	integral to fungal-type vacuolar membrane	1	0.523908	3	3041	4	4843	1	198	SPBC354.09c, SPBC1685.07c, SPAC2G11.13
GO:0071628	intrinsic to fungal-type vacuolar membrane	1	0.523908	3	3041	4	4843	1	199	SPBC354.09c, SPBC1685.07c, SPAC2G11.13
GO:0072546	ER membrane protein complex	1	0.523908	3	3041	4	4843	1	200	SPBC1711.03, SPBC15C4.01c, SPCC1281.03c
GO:0005637	nuclear inner membrane	1	0.602079	4	3041	6	4843	1	201	SPBC19C7.10, SPAC14C4.05c, SPCC737.03c, SPAC18G6.10
GO:0005881	cytoplasmic microtubule	1	0.602079	4	3041	6	4843	1	202	SPAPB1A10.09, SPAC1805.08, SPAC1093.06c, SPAC27D7.13c
GO:0005937	mating projection	1	0.602079	4	3041	6	4843	1	203	SPAP7G5.03, SPAC31G5.07, SPAC20G4.02c, SPAC29A4.05
GO:0042995	cell projection	1	0.602079	4	3041	6	4843	1	204	SPAP7G5.03, SPAC31G5.07, SPAC20G4.02c, SPAC29A4.05
GO:0043494	CLRC ubiquitin ligase complex	1	0.602079	4	3041	6	4843	1	205	SPCC11E10.08, SPCC613.12c, SPBC428.08c, SPCC970.07c
GO:0051286	cell tip	1	0.605639	105	3041	169	4843	1	206	SPAC6F12.12, SPCPB16A4.02c, SPBC27.04, SPBC21D10.12, SPBC1778.10c, SPBP26C9.03c, SPBC1198.03c, SPAC631.01c, SPAC29A4.11, SPCC965.13, SPCC1739.10, SPBC1734.09, SPBC649.04, SPBC24C6.10c, SPAC3F10.05c, SPBC36.11, SPAC2E12.03c, SPAC12B10.07, SPAC15A10.09c, SPBC354.01, SPAC19A8.01c, SPBC1773.15, SPAC4H3.01, SPBC13E7.09, SPAC26A3.10, SPBC15C4.06c, SPBC530.04, SPBC25B2.10, SPAC1F3.03, SPAC1805.15c, SPBC…
GO:0060187	cell pole	1	0.605639	105	3041	169	4843	1	207	SPAC6F12.12, SPCPB16A4.02c, SPBC27.04, SPBC21D10.12, SPBC1778.10c, SPBP26C9.03c, SPBC1198.03c, SPAC631.01c, SPAC29A4.11, SPCC965.13, SPCC1739.10, SPBC1734.09, SPBC649.04, SPBC24C6.10c, SPAC3F10.05c, SPBC36.11, SPAC2E12.03c, SPAC12B10.07, SPAC15A10.09c, SPBC354.01, SPAC19A8.01c, SPBC1773.15, SPAC4H3.01, SPBC13E7.09, SPAC26A3.10, SPBC15C4.06c, SPBC530.04, SPBC25B2.10, SPAC1F3.03, SPAC1805.15c, SPBC…
GO:0000138	Golgi trans cisterna	1	0.687726	2	3041	3	4843	1	208	SPAC6F12.03c, SPAC30.01c
GO:0000274	mitochondrial proton-transporting ATP synthase, stator stalk	1	0.687726	2	3041	3	4843	1	209	SPBC1604.07, SPBC29A10.13
GO:0005942	phosphatidylinositol 3-kinase complex	1	0.687726	2	3041	3	4843	1	210	SPAC20G8.10c, SPBC18H10.19
GO:0009331	glycerol-3-phosphate dehydrogenase complex	1	0.687726	2	3041	3	4843	1	211	SPAC23D3.04c, SPCC1223.03c
GO:0016604	nuclear body	1	0.687726	2	3041	3	4843	1	212	SPAC27D7.03c, SPBC29A10.02
GO:0030287	cell wall-bounded periplasmic space	1	0.687726	2	3041	3	4843	1	213	SPBP4G3.02, SPBC21H7.03c
GO:0030958	RITS complex	1	0.687726	2	3041	3	4843	1	214	SPCC736.11, SPAC18G6.02c
GO:0032541	cortical endoplasmic reticulum	1	0.687726	2	3041	3	4843	1	215	SPBC1539.04, SPCC830.08c
GO:0032588	trans-Golgi network membrane	1	0.687726	2	3041	3	4843	1	216	SPAC2F3.01, SPAC17G8.11c
GO:0033106	cis-Golgi network membrane	1	0.687726	2	3041	3	4843	1	217	SPAC2F3.01, SPAC17G8.11c
GO:0033620	Mei2 nuclear dot	1	0.687726	2	3041	3	4843	1	218	SPAC27D7.03c, SPBC29A10.02
GO:0033768	SUMO-targeted ubiquitin ligase complex	1	0.687726	2	3041	3	4843	1	219	SPAC343.18, SPAC19A8.10
GO:0042597	periplasmic space	1	0.687726	2	3041	3	4843	1	220	SPBP4G3.02, SPBC21H7.03c
GO:0043291	RAVE complex	1	0.687726	2	3041	3	4843	1	221	SPBC3H7.12, SPBC1105.10
GO:0045265	proton-transporting ATP synthase, stator stalk	1	0.687726	2	3041	3	4843	1	222	SPBC1604.07, SPBC29A10.13
GO:0070772	PAS complex	1	0.687726	2	3041	3	4843	1	223	SPAC823.16c, SPAC589.07c
GO:0009898	internal side of plasma membrane	1	0.701334	6	3041	10	4843	1	224	SPBC215.04, SPAC1F7.04, SPCC1020.09, SPBC32H8.07, SPAC6F6.06c, SPBC530.04
GO:0000792	heterochromatin	1	0.701396	21	3041	35	4843	1	225	SPCC622.16c, SPCC132.02, SPBC16D10.07c, SPBC428.08c, SPBP35G2.10, SPAC3G6.01, SPCC1393.02c, SPAC18G6.02c, SPAC6F6.17, SPBC1778.02, SPAC23C4.03, SPBC16C6.10, SPBC800.03, SPCC736.11, SPAC16A10.07c, SPAC1B3.17, SPAC664.01c, SPBC2D10.17, SPAC15A10.15, SPCC613.12c, SPCC970.07c
GO:0030863	cortical cytoskeleton	1	0.714125	30	3041	50	4843	1	226	SPBC29B5.04c, SPAPJ760.02c, SPBC83.01, SPBC19F8.03c, SPBC12C2.05c, SPCC126.06, SPAC631.01c, SPAC27D7.13c, SPAC25G10.09c, SPBC11G11.02c, SPAPJ696.02, SPAC1805.08, SPCC794.11c, SPBC23G7.08c, SPAC17H9.11, SPBC31F10.07, SPBC216.02, SPCP1E11.02, SPAC12B10.07, SPAC9G1.10c, SPBC13E7.09, SPAC23C4.02, SPAC4F8.10c, SPBC557.04, SPBC6B1.02, SPAC23A1.17, SPAC15A10.16, SPAC9G1.05, SPAC1093.06c, SPBC800.10c
GO:0005721	centromeric heterochromatin	1	0.723116	13	3041	22	4843	1	227	SPCC132.02, SPAC23C4.03, SPBC800.03, SPBC16C6.10, SPCC736.11, SPBC428.08c, SPAC1B3.17, SPBP35G2.10, SPAC664.01c, SPBC2D10.17, SPCC613.12c, SPAC18G6.02c, SPCC970.07c
GO:0044455	mitochondrial membrane part	1	0.727466	50	3041	83	4843	1	228	SPCC70.02c, SPCC1442.15c, SPCC613.10, SPAC1782.07, SPAC167.04, SPAC24H6.02c, SPAC1420.04c, SPCC338.10c, SPAC222.12c, SPAC1B2.04, SPBC543.09, SPAC6B12.12, SPAC14C4.14, SPCC1442.08c, SPBC29A3.18, SPBC106.05c, SPAC22F3.07c, SPBC31F10.15c, SPBC1604.11, SPAC56F8.04c, SPAC11E3.12, SPBC13E7.04, SPCC1739.09c, SPAC140.01, SPCC1682.01, SPAC12B10.06c, SPAC1296.02, SPCC1259.05c, SPBC27B12.10c, SPBC3E7.05c, S…
GO:0000148	1,3-beta-D-glucan synthase complex	1	0.72967	3	3041	5	4843	1	229	SPAC24C9.07c, SPBC1289.01c, SPCC1840.02c
GO:0000267	cell fraction	1	0.72967	3	3041	5	4843	1	230	SPCC16A11.10c, SPBC29A10.16c, SPBC16A3.10
GO:0005624	membrane fraction	1	0.72967	3	3041	5	4843	1	231	SPCC16A11.10c, SPBC29A10.16c, SPBC16A3.10
GO:0005626	insoluble fraction	1	0.72967	3	3041	5	4843	1	232	SPCC16A11.10c, SPBC29A10.16c, SPBC16A3.10
GO:0005792	microsome	1	0.72967	3	3041	5	4843	1	233	SPCC16A11.10c, SPBC29A10.16c, SPBC16A3.10
GO:0005834	heterotrimeric G-protein complex	1	0.72967	3	3041	5	4843	1	234	SPBC215.04, SPCC1020.09, SPBC32H8.07
GO:0005884	actin filament	1	0.72967	3	3041	5	4843	1	235	SPBC3H7.11, SPAC12B10.07, SPAC631.01c
GO:0030688	preribosome, small subunit precursor	1	0.72967	3	3041	5	4843	1	236	SPBP16F5.05c, SPAC3F10.17, SPBC30B4.02c
GO:0042598	vesicular fraction	1	0.72967	3	3041	5	4843	1	237	SPCC16A11.10c, SPBC29A10.16c, SPBC16A3.10
GO:0031105	septin complex	1	0.762353	4	3041	7	4843	1	238	SPBC19F8.01c, SPAC24C9.15c, SPCC188.12, SPAC821.06
GO:0031618	nuclear centromeric heterochromatin	1	0.762353	4	3041	7	4843	1	239	SPAC23C4.03, SPCC613.12c, SPBC428.08c, SPCC970.07c
GO:0008287	protein serine/threonine phosphatase complex	1	0.765642	8	3041	14	4843	1	240	SPCC1223.11, SPAC6F12.12, SPAC2G11.07c, SPAC227.15, SPBC902.03, SPCC4F11.02, SPAC4A8.03c, SPCC830.06
GO:0000118	histone deacetylase complex	1	0.773273	15	3041	26	4843	1	241	SPBC1709.11c, SPAC343.11c, SPBC800.03, SPCC1682.13, SPBC1685.08, SPAC2F7.07c, SPCC126.13c, SPCC1235.09, SPAC1B3.17, SPBP35G2.10, SPAC14C4.12c, SPAC23C11.15, SPBC2D10.17, SPAC3G9.07c, SPAC22E12.19
GO:0005678	chromatin assembly complex	1	0.78909	5	3041	9	4843	1	242	SPAC25H1.06, SPBC31F10.13c, SPBC29A10.03c, SPAC4G9.06c, SPAC26H5.03
GO:0008180	signalosome	1	0.78909	5	3041	9	4843	1	243	SPAC1687.13c, SPAPB17E12.04c, SPAC222.16c, SPAC1952.12c, SPAC22A12.03c
GO:0030131	clathrin adaptor complex	1	0.78909	5	3041	9	4843	1	244	SPBC651.11c, SPAC31A2.09c, SPBC691.03c, SPBC685.04c, SPBC2G2.06c
GO:0030428	cell septum	1	0.819792	14	3041	25	4843	1	245	SPAC1F7.04, SPAC13G7.04c, SPBC1105.05, SPBC27.04, SPBC1539.08, SPBC1289.01c, SPCC1840.02c, SPBC1709.01, SPBC29A10.08, SPAC29A4.11, SPAC1006.06, SPAC23A1.06c, SPAC16A10.04, SPCC645.07
GO:0005875	microtubule associated complex	1	0.830468	11	3041	20	4843	1	246	SPBC1347.12, SPCC11E10.03, SPAC664.10, SPBC646.17c, SPBC15D4.01c, SPAC27D7.13c, SPAC926.07c, SPBC1685.15c, SPAC1805.08, SPBC2F12.13, SPAC1093.06c
GO:0030118	clathrin coat	1	0.830867	7	3041	13	4843	1	247	SPBC651.11c, SPAC31A2.09c, SPBC691.03c, SPBC19F8.03c, SPBC685.04c, SPBC2G2.06c, SPCC794.11c
GO:0030665	clathrin coated vesicle membrane	1	0.830867	7	3041	13	4843	1	248	SPAC31A2.09c, SPBC691.03c, SPBC685.04c, SPBC2G2.06c, SPAC23H3.06, SPAC144.06, SPCC794.11c
GO:0031967	organelle envelope	1	0.834783	197	3041	326	4843	1	249	SPCC1442.15c, SPAC13G7.11, SPAC977.02, SPCC737.03c, SPAC823.10c, SPCC736.15, SPAC18G6.10, SPBC543.09, SPBC1685.14c, SPAC30.01c, SPAC19E9.01c, SPBC29A3.18, SPBC1215.01, SPAC12G12.15, SPBC31F10.15c, SPBC1604.11, SPAC3A11.05c, SPBC21H7.06c, SPAC56F8.04c, SPCC550.01c, SPAC24C9.02c, SPAC6G9.04, SPAC6C3.02c, SPCC965.04c, SPBC83.05, SPAC17A2.07c, SPAC644.07, SPBC12C2.08, SPAC13G6.04, SPBC4B4.02c, SPAPJ6…
GO:0031975	envelope	1	0.834783	197	3041	326	4843	1	250	SPCC1442.15c, SPAC13G7.11, SPAC977.02, SPCC737.03c, SPAC823.10c, SPCC736.15, SPAC18G6.10, SPBC543.09, SPBC1685.14c, SPAC30.01c, SPAC19E9.01c, SPBC29A3.18, SPBC1215.01, SPAC12G12.15, SPBC31F10.15c, SPBC1604.11, SPAC3A11.05c, SPBC21H7.06c, SPAC56F8.04c, SPCC550.01c, SPAC24C9.02c, SPAC6G9.04, SPAC6C3.02c, SPCC965.04c, SPBC83.05, SPAC17A2.07c, SPAC644.07, SPBC12C2.08, SPAC13G6.04, SPBC4B4.02c, SPAPJ6…
GO:0030864	cortical actin cytoskeleton	1	0.850053	26	3041	46	4843	1	251	SPBC29B5.04c, SPAPJ760.02c, SPBC83.01, SPBC19F8.03c, SPBC12C2.05c, SPCC126.06, SPAC631.01c, SPAC25G10.09c, SPBC11G11.02c, SPAPJ696.02, SPCC794.11c, SPBC23G7.08c, SPAC17H9.11, SPBC31F10.07, SPCP1E11.02, SPAC12B10.07, SPAC9G1.10c, SPAC23C4.02, SPAC4F8.10c, SPBC13E7.09, SPBC557.04, SPBC6B1.02, SPAC23A1.17, SPAC15A10.16, SPAC9G1.05, SPBC800.10c
GO:0000307	cyclin-dependent protein kinase holoenzyme complex	1	0.851543	2	3041	4	4843	1	252	SPAC19E9.03, SPBC20F10.10
GO:0000408	EKC/KEOPS complex	1	0.851543	2	3041	4	4843	1	253	SPCC24B10.12, SPBC16D10.03
GO:0005818	aster	1	0.851543	2	3041	4	4843	1	254	SPBC582.06c, SPAC1805.08
GO:0005853	eukaryotic translation elongation factor 1 complex	1	0.851543	2	3041	4	4843	1	255	SPBC839.15c, SPAC29A4.02c
GO:0005960	glycine cleavage complex	1	0.851543	2	3041	4	4843	1	256	SPAC13G6.06c, SPAC31G5.14
GO:0031205	endoplasmic reticulum Sec complex	1	0.851543	2	3041	4	4843	1	257	SPBC36B7.03, SPAC2F3.02
GO:0031207	Sec62/Sec63 complex	1	0.851543	2	3041	4	4843	1	258	SPBC36B7.03, SPAC2F3.02
GO:0031520	plasma membrane of cell tip	1	0.851543	2	3041	4	4843	1	259	SPAC13G7.04c, SPAC6F6.06c
GO:0034992	microtubule organizing center attachment site	1	0.851543	2	3041	4	4843	1	260	SPAC3A11.05c, SPCC737.03c
GO:0042719	mitochondrial intermembrane space protein transporter complex	1	0.851543	2	3041	4	4843	1	261	SPAC17C9.09c, SPAC13G6.04
GO:0070187	telosome	1	0.851543	2	3041	4	4843	1	262	SPBC1778.02, SPAC19G12.13c
GO:0005795	Golgi stack	1	0.857262	3	3041	6	4843	1	263	SPAC6F12.03c, SPAC30.01c, SPBC530.01
GO:0016272	prefoldin complex	1	0.857262	3	3041	6	4843	1	264	SPAC227.05, SPBC215.02, SPAC3A11.13
GO:0030998	linear element	1	0.857262	3	3041	6	4843	1	265	SPBC1718.02, SPAC25G10.04c, SPAC14C4.03
GO:0005905	coated pit	1	0.866692	4	3041	8	4843	1	266	SPAC31A2.09c, SPBC691.03c, SPBC685.04c, SPBC2G2.06c
GO:0031465	Cul4B-RING ubiquitin ligase complex	1	0.866692	4	3041	8	4843	1	267	SPCC11E10.08, SPCC613.12c, SPBC428.08c, SPCC970.07c
GO:0032156	septin cytoskeleton	1	0.866692	4	3041	8	4843	1	268	SPBC19F8.01c, SPAC24C9.15c, SPCC188.12, SPAC821.06
GO:0015935	small ribosomal subunit	1	0.873888	53	3041	92	4843	1	269	SPAC13G6.02c, SPAC24H6.07, SPAPB1E7.12, SPCC962.04, SPBC17G9.07, SPAC1071.07c, SPAC1420.04c, SPAC13G6.07c, SPBC1685.10, SPAC3H5.05c, SPAC17G6.06, SPBC16D10.11c, SPAC31G5.03, SPAC328.10c, SPCC1393.03, SPAC694.05c, SPBC29A3.12, SPAC31G5.17c, SPAC22H12.04c, SPAC806.03c, SPAC664.04c, SPAC23C11.02c, SPAC26A3.07c, SPBC14C8.16c, SPBC685.06, SPAC19B12.04, SPAC1805.11c, SPBP22H7.08, SPBC17G9.10, SPCC285.1…
GO:0032592	integral to mitochondrial membrane	1	0.876847	5	3041	10	4843	1	270	SPCC1442.15c, SPBC543.09, SPAC56F8.04c, SPAC4G8.08, SPBC3E7.05c
GO:0034399	nuclear periphery	1	0.876847	5	3041	10	4843	1	271	SPBP8B7.09c, SPAC18B11.03c, SPAC1420.03, SPBC409.06, SPAPB8E5.02c
GO:0080008	CUL4 RING ubiquitin ligase complex	1	0.876847	5	3041	10	4843	1	272	SPCC11E10.08, SPCC613.12c, SPBC428.08c, SPBC17D11.08, SPCC970.07c
GO:0030479	actin cortical patch	1	0.877054	25	3041	45	4843	1	273	SPBC29B5.04c, SPAPJ760.02c, SPBC83.01, SPBC19F8.03c, SPBC12C2.05c, SPCC126.06, SPAC631.01c, SPAC25G10.09c, SPBC11G11.02c, SPAPJ696.02, SPCC794.11c, SPBC23G7.08c, SPAC17H9.11, SPBC31F10.07, SPCP1E11.02, SPAC12B10.07, SPAC9G1.10c, SPAC23C4.02, SPAC4F8.10c, SPBC13E7.09, SPBC557.04, SPBC6B1.02, SPAC23A1.17, SPAC9G1.05, SPBC800.10c
GO:0033177	proton-transporting two-sector ATPase complex, proton-transporting domain	1	0.896092	7	3041	14	4843	1	274	SPBC29A3.10c, SPBC1604.07, SPAC23C4.11, SPBC1604.11, SPBC29A10.13, SPBC106.05c, SPAC22F3.07c
GO:0016023	cytoplasmic membrane-bounded vesicle	1	0.90263	41	3041	73	4843	1	275	SPAC1F12.05, SPBC685.04c, SPBC609.02, SPAC31A2.09c, SPAC824.09c, SPAC30.01c, SPCC1620.12c, SPBC31F10.16, SPAC144.06, SPAC23H3.06, SPCC1235.08c, SPAC22E12.05c, SPAC4D7.01c, SPAC3H1.14, SPCC24B10.17, SPBC24C6.08c, SPAC821.13c, SPBC2G2.06c, SPAC30C2.05, SPAC26F1.09, SPAC2C4.05, SPBC24C6.05, SPCC188.08c, SPBP8B7.24c, SPAC19B12.10, SPBC8D2.20c, SPAC24B11.08c, SPBC691.03c, SPCC790.03, SPBC18H10.20c, SP…
GO:0031410	cytoplasmic vesicle	1	0.90263	41	3041	73	4843	1	276	SPAC1F12.05, SPBC685.04c, SPBC609.02, SPAC31A2.09c, SPAC824.09c, SPAC30.01c, SPCC1620.12c, SPBC31F10.16, SPAC144.06, SPAC23H3.06, SPCC1235.08c, SPAC22E12.05c, SPAC4D7.01c, SPAC3H1.14, SPCC24B10.17, SPBC24C6.08c, SPAC821.13c, SPBC2G2.06c, SPAC30C2.05, SPAC26F1.09, SPAC2C4.05, SPBC24C6.05, SPCC188.08c, SPBP8B7.24c, SPAC19B12.10, SPBC8D2.20c, SPAC24B11.08c, SPBC691.03c, SPCC790.03, SPBC18H10.20c, SP…
GO:0031982	vesicle	1	0.90263	41	3041	73	4843	1	277	SPAC1F12.05, SPBC685.04c, SPBC609.02, SPAC31A2.09c, SPAC824.09c, SPAC30.01c, SPCC1620.12c, SPBC31F10.16, SPAC144.06, SPAC23H3.06, SPCC1235.08c, SPAC22E12.05c, SPAC4D7.01c, SPAC3H1.14, SPCC24B10.17, SPBC24C6.08c, SPAC821.13c, SPBC2G2.06c, SPAC30C2.05, SPAC26F1.09, SPAC2C4.05, SPBC24C6.05, SPCC188.08c, SPBP8B7.24c, SPAC19B12.10, SPBC8D2.20c, SPAC24B11.08c, SPBC691.03c, SPCC790.03, SPBC18H10.20c, SP…
GO:0031988	membrane-bounded vesicle	1	0.90263	41	3041	73	4843	1	278	SPAC1F12.05, SPBC685.04c, SPBC609.02, SPAC31A2.09c, SPAC824.09c, SPAC30.01c, SPCC1620.12c, SPBC31F10.16, SPAC144.06, SPAC23H3.06, SPCC1235.08c, SPAC22E12.05c, SPAC4D7.01c, SPAC3H1.14, SPCC24B10.17, SPBC24C6.08c, SPAC821.13c, SPBC2G2.06c, SPAC30C2.05, SPAC26F1.09, SPAC2C4.05, SPBC24C6.05, SPCC188.08c, SPBP8B7.24c, SPAC19B12.10, SPBC8D2.20c, SPAC24B11.08c, SPBC691.03c, SPCC790.03, SPBC18H10.20c, SP…
GO:0000784	nuclear chromosome, telomeric region	1	0.912683	9	3041	18	4843	1	279	SPBC1778.02, SPAC19G12.13c, SPBC16C6.10, SPCC736.11, SPAC16A10.07c, SPBC428.08c, SPAC664.01c, SPAC18G6.02c, SPAC6F6.17
GO:0030427	site of polarized growth	1	0.91996	10	3041	20	4843	1	280	SPAP7G5.03, SPAC1F7.04, SPCC1840.02c, SPAC16.01, SPBC29A10.08, SPBC13E7.09, SPAC31G5.07, SPBC4C3.06, SPAC29A4.05, SPAC3G9.05
GO:0005829	cytosol	1	0.928141	1380	3041	2236	4843	1	281	SPBC337.03, SPBC16A3.18, SPBC2G5.03, SPBC1773.08c, SPAC1A6.01c, SPAC29A4.11, SPBC1A4.04, SPCC18.09c, SPAC644.09, SPCC1827.03c, SPAC869.02c, SPAC2F7.04, SPAC959.08, SPBC4B4.06, SPAC11D3.04c, SPBP22H7.08, SPAC1420.01c, SPAC328.03, SPBC21C3.01c, SPAC2E1P3.04, SPBC3D6.09, SPAC23H4.02, SPBC649.02, SPBC1685.06, SPAC13D6.04c, SPAC19B12.08, SPBC1778.04, SPCC1906.02c, SPBC83.02c, SPCC1442.17c, SPBC8D2.01,…
GO:0000930	gamma-tubulin complex	1	0.928443	3	3041	7	4843	1	282	SPAC806.08c, SPCC4G3.19, SPBC211.06
GO:0031080	Nup107-160 complex	1	0.928443	3	3041	7	4843	1	283	SPAC1805.04, SPAC15F9.02, SPBP35G2.06c
GO:0000782	telomere cap complex	1	0.928772	4	3041	9	4843	1	284	SPBC1778.02, SPAC19G12.13c, SPAC16A10.07c, SPAC6F6.17
GO:0000783	nuclear telomere cap complex	1	0.928772	4	3041	9	4843	1	285	SPBC1778.02, SPAC19G12.13c, SPAC16A10.07c, SPAC6F6.17
GO:0008278	cohesin complex	1	0.928772	4	3041	9	4843	1	286	SPBC29A10.14, SPAC110.02, SPCC4E9.01c, SPAC15E1.07c
GO:0051233	spindle midzone	1	0.928772	4	3041	9	4843	1	287	SPBC1685.15c, SPAPB1A10.09, SPBC2F12.13, SPBC15D4.01c
GO:0000932	cytoplasmic mRNA processing body	1	0.931229	5	3041	11	4843	1	288	SPBC18E5.11c, SPBC23E6.01c, SPAC17A2.09c, SPAC10F6.16, SPBC776.09
GO:0030125	clathrin vesicle coat	1	0.931229	5	3041	11	4843	1	289	SPAC31A2.09c, SPBC691.03c, SPBC685.04c, SPBC2G2.06c, SPCC794.11c
GO:0035770	ribonucleoprotein granule	1	0.931229	5	3041	11	4843	1	290	SPBC18E5.11c, SPBC23E6.01c, SPAC17A2.09c, SPAC10F6.16, SPBC776.09
GO:0005798	Golgi-associated vesicle	1	0.932684	12	3041	24	4843	1	291	SPAC26F1.09, SPBC24C6.05, SPAC821.13c, SPAC30.01c, SPCC790.03, SPCC1620.12c, SPBC31F10.16, SPCC1235.08c, SPAC22E12.05c, SPAC6F12.04, SPAC19B12.06c, SPAC4D7.01c
GO:0000346	transcription export complex	1	0.932792	2	3041	5	4843	1	292	SPCC18B5.10c, SPBC577.04
GO:0000347	THO complex	1	0.932792	2	3041	5	4843	1	293	SPBC577.04, SPBC106.12c
GO:0005682	U5 snRNP	1	0.932792	2	3041	5	4843	1	294	SPAC3H5.04, SPBC83.09c
GO:0005742	mitochondrial outer membrane translocase complex	1	0.932792	2	3041	5	4843	1	295	SPAC6B12.12, SPBC27B12.10c
GO:0016593	Cdc73/Paf1 complex	1	0.932792	2	3041	5	4843	1	296	SPBC13E7.08c, SPAC664.03
GO:0031312	extrinsic to organelle membrane	1	0.932792	2	3041	5	4843	1	297	SPBC21D10.07, SPAC17H9.12c
GO:0031314	extrinsic to mitochondrial inner membrane	1	0.932792	2	3041	5	4843	1	298	SPBC21D10.07, SPAC17H9.12c
GO:0031984	organelle subcompartment	1	0.932792	2	3041	5	4843	1	299	SPAC6F12.03c, SPAC30.01c
GO:0031985	Golgi cisterna	1	0.932792	2	3041	5	4843	1	300	SPAC6F12.03c, SPAC30.01c
GO:0048189	Lid2 complex	1	0.932792	2	3041	5	4843	1	301	SPAC3H1.12c, SPCC18.11c
GO:0030137	COPI-coated vesicle	1	0.934668	6	3041	13	4843	1	302	SPCC790.03, SPBC24C6.05, SPCC1235.08c, SPAC6F12.04, SPAC22E12.05c, SPAC19B12.06c
GO:0070210	Rpd3L-Expanded complex	1	0.93852	7	3041	15	4843	1	303	SPBC1709.11c, SPAC14C4.12c, SPAC3G9.07c, SPCC1682.13, SPBC1685.08, SPCC1235.09, SPAC22E12.19
GO:0030135	coated vesicle	1	0.953225	29	3041	55	4843	1	304	SPAC30C2.05, SPAC1F12.05, SPAC2C4.05, SPBC685.04c, SPBC24C6.05, SPAC31A2.09c, SPBC8D2.20c, SPBC691.03c, SPAC824.09c, SPAC24B11.08c, SPCC790.03, SPBC18H10.20c, SPBC31F10.16, SPAC144.06, SPAC23H3.06, SPCC794.11c, SPCC1235.08c, SPAC6F12.04, SPAC22E12.05c, SPCC1795.10c, SPCC24B10.17, SPACUNK4.15, SPBC2G5.04c, SPBC24C6.08c, SPBC4F6.05c, SPAC821.13c, SPBC146.04, SPBC2G2.06c, SPAC19B12.06c
GO:0031301	integral to organelle membrane	1	0.962848	50	3041	92	4843	1	305	SPCC1442.15c, SPAC3H1.05, SPAC5D6.06c, SPCC737.03c, SPBC19C2.09, SPAP8A3.03, SPBC16G5.05c, SPAC18G6.10, SPBC3H7.09, SPBC543.09, SPBC354.09c, SPBC21B10.06c, SPBC14F5.07, SPBP8B7.22, SPAC13G6.03, SPAC1A6.09c, SPAC29A4.14c, SPAC56F8.04c, SPAC5D6.07c, SPBC1685.07c, SPCC364.04c, SPBC3D6.05, SPCC306.05c, SPBC776.14, SPBP23A10.02, SPAC1687.16c, SPBC16E9.03c, SPBC3E7.05c, SPBC32F12.12c, SPBC1711.03, SPAC…
GO:0030173	integral to Golgi membrane	1	0.962993	5	3041	12	4843	1	306	SPCC364.04c, SPBC3B9.15c, SPCC1795.10c, SPBC32F12.12c, SPBC2G5.04c
GO:0031228	intrinsic to Golgi membrane	1	0.962993	5	3041	12	4843	1	307	SPCC364.04c, SPBC3B9.15c, SPCC1795.10c, SPBC32F12.12c, SPBC2G5.04c
GO:0000923	equatorial microtubule organizing center	1	0.96339	4	3041	10	4843	1	308	SPAPB1A10.09, SPAC806.08c, SPCC4G3.19, SPBC211.06
GO:0042575	DNA polymerase complex	1	0.96339	4	3041	10	4843	1	309	SPBC12D12.09, SPBC3D6.09, SPAC688.10, SPBC12D12.02c
GO:0035097	histone methyltransferase complex	1	0.965494	3	3041	8	4843	1	310	SPAC23H3.05c, SPBC18H10.06c, SPCC18.11c
GO:0044450	microtubule organizing center part	1	0.965494	3	3041	8	4843	1	311	SPAC806.08c, SPCC4G3.19, SPBC211.06
GO:0048188	Set1C/COMPASS complex	1	0.965494	3	3041	8	4843	1	312	SPAC23H3.05c, SPBC18H10.06c, SPCC18.11c
GO:0000124	SAGA complex	1	0.96633	8	3041	18	4843	1	313	SPAC1952.05, SPAC13A11.04c, SPBC28F2.10c, SPCC61.02, SPBC1921.07c, SPAC57A10.14, SPBP16F5.03c, SPCC24B10.08c
GO:0008023	transcription elongation factor complex	1	0.96633	8	3041	18	4843	1	314	SPCC1223.10c, SPAC664.03, SPBC1861.07, SPAC2F3.15, SPBC21C3.16c, SPBC29A3.08, SPBC13E7.08c, SPBP23A10.14c
GO:0070461	SAGA-type complex	1	0.96633	8	3041	18	4843	1	315	SPAC1952.05, SPAC13A11.04c, SPBC28F2.10c, SPCC61.02, SPBC1921.07c, SPAC57A10.14, SPBP16F5.03c, SPCC24B10.08c
GO:0000109	nucleotide-excision repair complex	1	0.968044	9	3041	20	4843	1	316	SPBC3D6.09, SPBC13G1.13, SPCC970.01, SPCC330.01c, SPCC330.02, SPBC649.03, SPCC4G3.10c, SPAC12G12.10, SPBC582.10c
GO:0005967	mitochondrial pyruvate dehydrogenase complex	1	0.970557	2	3041	6	4843	1	317	SPCC1259.09c, SPAC644.11c
GO:0032806	carboxy-terminal domain protein kinase complex	1	0.970557	2	3041	6	4843	1	318	SPAC2F3.15, SPBC530.13
GO:0045254	pyruvate dehydrogenase complex	1	0.970557	2	3041	6	4843	1	319	SPCC1259.09c, SPAC644.11c
GO:0071341	medial cortical node	1	0.970557	2	3041	6	4843	1	320	SPBC1A4.05, SPAC144.14
GO:0030176	integral to endoplasmic reticulum membrane	1	0.971681	31	3041	60	4843	1	321	SPBC3D6.05, SPCC306.05c, SPBC776.14, SPAC3H1.05, SPBP23A10.02, SPAC5D6.06c, SPBC19C2.09, SPAP8A3.03, SPAC1687.16c, SPBC16G5.05c, SPBC3H7.09, SPBC1711.03, SPAC1834.05, SPAC607.09c, SPBC14F5.07, SPAC13G7.05, SPCC1795.10c, SPCC1281.03c, SPBP8B7.22, SPAC1B2.03c, SPCP1E11.05c, SPAC13G6.03, SPAC1A6.09c, SPCC830.08c, SPAC1639.01c, SPBC2G5.04c, SPAC17C9.12, SPBC3B9.15c, SPCC576.04, SPBC27B12.03c, SPBC15C…
GO:0016469	proton-transporting two-sector ATPase complex	1	0.975147	13	3041	28	4843	1	322	SPCC70.02c, SPBC1604.07, SPBC31F10.15c, SPBC1604.11, SPBC29A10.13, SPBC1734.13, SPAC222.12c, SPBC29A3.10c, SPAC23C4.11, SPBC13E7.04, SPAC14C4.14, SPAC22F3.07c, SPBC106.05c
GO:0034708	methyltransferase complex	1	0.98032	6	3041	15	4843	1	323	SPAC23H3.05c, SPBC16D10.02, SPBC18H10.06c, SPCC18.11c, SPAC9G1.12, SPBC800.08
GO:0031300	intrinsic to organelle membrane	1	0.980459	51	3041	96	4843	1	324	SPCC1442.15c, SPAC3H1.05, SPAC5D6.06c, SPCC737.03c, SPBC19C2.09, SPAP8A3.03, SPBC16G5.05c, SPAC18G6.10, SPAC1420.04c, SPBC3H7.09, SPBC543.09, SPBC354.09c, SPBC21B10.06c, SPBC14F5.07, SPBP8B7.22, SPAC13G6.03, SPAC1A6.09c, SPAC29A4.14c, SPAC56F8.04c, SPAC5D6.07c, SPBC1685.07c, SPCC364.04c, SPBC3D6.05, SPCC306.05c, SPBC776.14, SPBP23A10.02, SPAC1687.16c, SPBC16E9.03c, SPBC3E7.05c, SPBC32F12.12c, SPB…
GO:0033178	proton-transporting two-sector ATPase complex, catalytic domain	1	0.980696	5	3041	13	4843	1	325	SPBC31F10.15c, SPBC13E7.04, SPAC14C4.14, SPBC1734.13, SPAC222.12c
GO:0015629	actin cytoskeleton	1	0.981231	36	3041	70	4843	1	326	SPAPJ760.02c, SPCC11E10.03, SPBC83.01, SPBC12C2.05c, SPBC11C11.02, SPAC631.01c, SPAC25G10.09c, SPBC359.06, SPBC2D10.14c, SPBC31F10.07, SPAC12B10.07, SPBC13E7.09, SPBC557.04, SPAC23A1.17, SPAC15A10.16, SPAC9G1.05, SPAC29A4.05, SPBC29B5.04c, SPBC3H7.11, SPBC19F8.03c, SPCC126.06, SPCC1840.02c, SPAC27D7.13c, SPAPJ696.02, SPBC11G11.02c, SPCC794.11c, SPAC17H9.11, SPBC23G7.08c, SPBC1347.12, SPAC15A10.08…
GO:0009295	nucleoid	1	0.983855	3	3041	9	4843	1	327	SPAP8A3.14c, SPBC83.13, SPAC22F3.06c
GO:0042645	mitochondrial nucleoid	1	0.983855	3	3041	9	4843	1	328	SPAP8A3.14c, SPBC83.13, SPAC22F3.06c
GO:0042729	DASH complex	1	0.983855	3	3041	9	4843	1	329	SPCC1223.15c, SPAC589.08c, SPAC8C9.17c
GO:0030133	transport vesicle	1	0.987321	16	3041	35	4843	1	330	SPAC30C2.05, SPCC24B10.17, SPAC2C4.05, SPCC188.08c, SPBC2G5.04c, SPBC4F6.05c, SPAC821.13c, SPAC19B12.10, SPBC146.04, SPBC8D2.20c, SPAC24B11.08c, SPBC713.02c, SPBC31F10.16, SPAC22E12.05c, SPBC18H10.08c, SPCC1795.10c
GO:0008541	proteasome regulatory particle, lid subcomplex	1	0.987402	2	3041	7	4843	1	331	SPBC342.04, SPCC16A11.16c
GO:0030140	trans-Golgi network transport vesicle	1	0.987402	2	3041	7	4843	1	332	SPAC821.13c, SPBC31F10.16
GO:0030907	MBF transcription complex	1	0.987402	2	3041	7	4843	1	333	SPBC2D10.06, SPAC22F3.09c
GO:0031931	TORC1 complex	1	0.987402	2	3041	7	4843	1	334	SPBP18G5.03, SPCC162.12
GO:0031932	TORC2 complex	1	0.987402	2	3041	7	4843	1	335	SPCC777.08c, SPBC30D10.10c
GO:0032221	Rpd3S complex	1	0.989634	6	3041	16	4843	1	336	SPBC1709.11c, SPAC23C11.15, SPAC14C4.12c, SPCC1682.13, SPBC1685.08, SPAC2F7.07c
GO:0070822	Sin3-type complex	1	0.989634	6	3041	16	4843	1	337	SPBC1709.11c, SPAC23C11.15, SPAC14C4.12c, SPCC1682.13, SPBC1685.08, SPAC2F7.07c
GO:0030134	ER to Golgi transport vesicle	1	0.98971	10	3041	24	4843	1	338	SPAC30C2.05, SPCC24B10.17, SPAC2C4.05, SPBC2G5.04c, SPBC4F6.05c, SPBC146.04, SPAC24B11.08c, SPBC8D2.20c, SPAC22E12.05c, SPCC1795.10c
GO:0031227	intrinsic to endoplasmic reticulum membrane	1	0.990406	31	3041	63	4843	1	339	SPBC3D6.05, SPCC306.05c, SPBC776.14, SPAC3H1.05, SPBP23A10.02, SPAC5D6.06c, SPBC19C2.09, SPAP8A3.03, SPAC1687.16c, SPBC16G5.05c, SPBC3H7.09, SPBC1711.03, SPAC1834.05, SPAC607.09c, SPBC14F5.07, SPAC13G7.05, SPCC1795.10c, SPCC1281.03c, SPBP8B7.22, SPAC1B2.03c, SPCP1E11.05c, SPAC13G6.03, SPAC1A6.09c, SPCC830.08c, SPAC1639.01c, SPBC2G5.04c, SPAC17C9.12, SPBC3B9.15c, SPCC576.04, SPBC27B12.03c, SPBC15C…
GO:0005744	mitochondrial inner membrane presequence translocase complex	1	0.991154	4	3041	12	4843	1	340	SPAPB1A10.10c, SPAC167.04, SPBC1289.09, SPAC24H6.02c
GO:0000139	Golgi membrane	1	0.993482	31	3041	64	4843	1	341	SPCC364.04c, SPBC16E9.14c, SPAC824.08, SPBC29A3.01, SPAC12G12.12, SPBC25B2.02c, SPAC5H10.11, SPBC24C6.05, SPBC1773.08c, SPBC1539.08, SPBC32F12.12c, SPAC31G5.15, SPAC17G8.11c, SPAC22E12.06c, SPAC24B11.08c, SPAC22E12.05c, SPCC1795.10c, SPBC25H2.14, SPAC5H10.13c, SPAC17D4.03c, SPCC777.07, SPBC16H5.09c, SPCC4B3.02c, SPBC1289.13c, SPBC2G5.04c, SPBC4F6.05c, SPBC3B9.15c, SPAC2F3.01, SPBC32H8.08c, SPAC3C…
GO:0005876	spindle microtubule	1	0.994705	2	3041	8	4843	1	342	SPAPB1A10.09, SPAC1805.08
GO:0016459	myosin complex	1	0.994705	2	3041	8	4843	1	343	SPBC2D10.14c, SPAC29A4.05
GO:0019005	SCF ubiquitin ligase complex	1	0.994705	2	3041	8	4843	1	344	SPAC4D7.03, SPAC13D6.01
GO:0031501	mannosyltransferase complex	1	0.994705	2	3041	8	4843	1	345	SPAPB1E7.09, SPAC1296.01c
GO:0016586	RSC complex	1	0.995802	4	3041	13	4843	1	346	SPBP23A10.05, SPAC1071.06, SPAC23G3.10c, SPBC1734.15
GO:0008540	proteasome regulatory particle, base subcomplex	1	0.996697	3	3041	11	4843	1	347	SPAC637.10c, SPCC1682.16, SPBC23G7.12c
GO:0030008	TRAPP complex	1	0.996697	3	3041	11	4843	1	348	SPBC1604.19c, SPCC285.14, SPBC1734.07c
GO:0030117	membrane coat	1	0.99686	13	3041	32	4843	1	349	SPBC651.11c, SPAC30D11.05, SPBC19F8.03c, SPBC685.04c, SPBC24C6.05, SPBC24C6.08c, SPAC31A2.09c, SPBC8D2.20c, SPBC691.03c, SPAC144.06, SPAC23H3.06, SPBC2G2.06c, SPCC794.11c
GO:0048475	coated membrane	1	0.99686	13	3041	32	4843	1	350	SPBC651.11c, SPAC30D11.05, SPBC19F8.03c, SPBC685.04c, SPBC24C6.05, SPBC24C6.08c, SPAC31A2.09c, SPBC8D2.20c, SPBC691.03c, SPAC144.06, SPAC23H3.06, SPBC2G2.06c, SPCC794.11c
GO:0005635	nuclear envelope	1	0.997618	66	3041	129	4843	1	351	SPAC977.02, SPCC737.03c, SPAC18G6.10, SPBC1685.14c, SPAC30.01c, SPAC19E9.01c, SPCC594.07c, SPAC12G12.15, SPBC25D12.05, SPAC3A11.05c, SPAC30D11.04c, SPBC21H7.06c, SPBC428.04, SPAC6G9.04, SPAC17A2.07c, SPAC4D7.03, SPAPJ696.01c, SPCC1450.06c, SPBP8B7.09c, SPBC23G7.12c, SPAC15F9.02, SPAC1805.04, SPAC22E12.14c, SPBC409.11, SPBC365.12c, SPAC11H11.01, SPBP35G2.03c, SPBC25B2.08, SPAC13C5.03, SPCC364.02c,…
GO:0012506	vesicle membrane	1	0.998208	13	3041	33	4843	1	352	SPAC3H1.14, SPBC685.04c, SPBC24C6.05, SPBC24C6.08c, SPAC31A2.09c, SPBP8B7.24c, SPBC8D2.20c, SPBC691.03c, SPAC144.06, SPAC23H3.06, SPAPYUK71.03c, SPBC2G2.06c, SPCC794.11c
GO:0030659	cytoplasmic vesicle membrane	1	0.998208	13	3041	33	4843	1	353	SPAC3H1.14, SPBC685.04c, SPBC24C6.05, SPBC24C6.08c, SPAC31A2.09c, SPBP8B7.24c, SPBC8D2.20c, SPBC691.03c, SPAC144.06, SPAC23H3.06, SPAPYUK71.03c, SPBC2G2.06c, SPCC794.11c
GO:0016592	mediator complex	1	0.998505	7	3041	21	4843	1	354	SPCC1450.05c, SPBC12D12.06, SPAC17C9.05c, SPAC589.02c, SPAC23H4.17c, SPCC645.12c, SPAC2F7.04
GO:0005852	eukaryotic translation initiation factor 3 complex	1	0.998545	3	3041	12	4843	1	355	SPBC530.06c, SPBC646.09c, SPAC3A12.13c
GO:0031090	organelle membrane	1	0.998858	342	3041	598	4843	1	356	SPAC13G7.11, SPAC17A5.04c, SPBC685.04c, SPBC1773.08c, SPAC823.10c, SPAC18G6.10, SPAC6F12.03c, SPBC543.09, SPBC1105.08, SPAC19E9.01c, SPBC29A3.18, SPAC12G12.15, SPBC4F6.16c, SPAC3A11.05c, SPCC1827.03c, SPAC11D3.06, SPBC83.05, SPBC4B4.06, SPBC12C2.08, SPAC2G11.09, SPBC16E9.14c, SPBP23A10.02, SPBC4B4.02c, SPAPJ696.01c, SPAC664.15, SPAC30D11.11, SPBC1711.03, SPAC607.09c, SPAC1805.04, SPBC16C6.08c, SP…
GO:0005801	cis-Golgi network	1	0.998867	5	3041	17	4843	1	357	SPBC1604.19c, SPAC2F3.01, SPCC285.14, SPAC17G8.11c, SPBC1734.07c
GO:0000123	histone acetyltransferase complex	1	0.998994	14	3041	36	4843	1	358	SPBC1709.11c, SPAC1952.05, SPAC13A11.04c, SPBC28F2.10c, SPBC17D11.04c, SPCC61.02, SPBC21D10.10, SPBC1921.07c, SPAC57A10.14, SPBP16F5.03c, SPBC16A3.19, SPAC1783.07c, SPCC24B10.08c, SPAC139.06
GO:0000120	RNA polymerase I transcription factor complex	1	0.999101	2	3041	10	4843	1	359	SPBC1685.13, SPCC285.17
GO:0005791	rough endoplasmic reticulum	1	0.999101	2	3041	10	4843	1	360	SPBC36B7.03, SPAC2F3.02
GO:0030687	preribosome, large subunit precursor	1	0.999101	2	3041	10	4843	1	361	SPBC1539.10, SPCC23B6.02c
GO:0030867	rough endoplasmic reticulum membrane	1	0.999101	2	3041	10	4843	1	362	SPBC36B7.03, SPAC2F3.02
GO:0071540	eukaryotic translation initiation factor 3 complex, eIF3e	1	0.999101	2	3041	10	4843	1	363	SPBC646.09c, SPAC3A12.13c
GO:0000812	Swr1 complex	1	0.999104	4	3041	15	4843	1	364	SPAC343.11c, SPAC4H3.02c, SPCC576.13, SPCC1450.02
GO:0005874	microtubule	1	0.999104	4	3041	15	4843	1	365	SPAPB1A10.09, SPAC1805.08, SPAC1093.06c, SPAC27D7.13c
GO:0032153	cell division site	1	0.999147	152	3041	281	4843	1	366	SPCC1902.01, SPCPB16A4.02c, SPBP26C9.03c, SPBC1198.03c, SPBC211.06, SPAC29A4.11, SPCC1739.10, SPBC19C2.10, SPAC1D4.03c, SPBC13E7.09, SPAPB1A10.09, SPAC26A3.10, SPBC1604.19c, SPAC23G3.07c, SPBC530.04, SPAC1F3.03, SPAPB1A10.13, SPAC22A12.06c, SPBC25B2.02c, SPAC17A2.13c, SPCC126.06, SPBC3F6.05, SPAC19B12.10, SPAC607.09c, SPCC330.07c, SPBC2D10.04, SPCC830.08c, SPBC1289.01c, SPCC1919.11, SPBP8B7.27, S…
GO:0031965	nuclear membrane	1	0.999196	22	3041	52	4843	1	367	SPAPJ696.01c, SPCC737.03c, SPAC18G6.10, SPBC1921.03c, SPCC1450.06c, SPAC19E9.01c, SPAC15F9.02, SPAC1805.04, SPBC365.12c, SPCC1795.10c, SPAC12G12.15, SPBC15D4.10c, SPBC25D12.05, SPAC13C5.03, SPAC3A11.05c, SPCPJ732.01, SPCC364.02c, SPAC14C4.05c, SPCC18B5.07c, SPBC19C7.10, SPCC16C4.01, SPAPB1E7.09
GO:0000151	ubiquitin ligase complex	1	0.999335	26	3041	60	4843	1	368	SPAC29E6.01, SPBC1703.06, SPAC4D7.03, SPBP16F5.04, SPBC1271.01c, SPBC25B2.11, SPAC13D6.01, SPBC428.08c, SPAC6F6.02c, SPBC28F2.08c, SPAC27D7.05c, SPAC13D6.04c, SPBC17D11.08, SPAPB1A10.14, SPAC20H4.10, SPCC11E10.08, SPAC19A8.10, SPAC343.18, SPBC3H7.06c, SPCC1827.08c, SPBC56F2.01, SPAC17G6.17, SPBC25B2.06c, SPCC613.12c, SPCC970.07c, SPBC83.04
GO:0016585	chromatin remodeling complex	1	0.999345	46	3041	97	4843	1	369	SPBP23A10.05, SPBC23E6.02, SPCC576.13, SPAC23G3.04, SPCC1682.13, SPCC1235.09, SPCC18.11c, SPAC17A2.12, SPCC1620.14c, SPAC25A8.01c, SPAC22E12.19, SPCC1739.03, SPCC1235.05c, SPAC23H3.05c, SPAC20G8.08c, SPBC800.03, SPBC1685.08, SPCC126.13c, SPAC1071.06, SPBC2D10.17, SPAC3G9.07c, SPBC29A10.03c, SPCC1450.02, SPAC23G3.07c, SPAC2F7.08c, SPAC3H1.12c, SPCC132.02, SPBC16D10.07c, SPBC28F2.10c, SPAC2F7.07c, …
GO:0030686	90S preribosome	1	0.999349	6	3041	20	4843	1	370	SPAPB21F2.03, SPAC20G8.09c, SPAPJ698.02c, SPBC685.06, SPAC4F10.06, SPBC23G7.07c
GO:0000178	exosome (RNase complex)	1	0.999368	3	3041	13	4843	1	371	SPCC1840.11, SPAP8A3.05, SPCC1739.07
GO:0031390	Ctf18 RFC-like complex	1	0.999368	3	3041	13	4843	1	372	SPBC902.02c, SPAC31A2.15c, SPAC19D5.11c
GO:0035267	NuA4 histone acetyltransferase complex	1	0.999368	3	3041	13	4843	1	373	SPBC21D10.10, SPBC16A3.19, SPAC1783.07c
GO:0005643	nuclear pore	1	0.999482	20	3041	49	4843	1	374	SPCC70.06, SPBC29A10.07, SPCC285.13c, SPBP35G2.06c, SPBC1921.03c, SPBP8B7.09c, SPAC19E9.01c, SPAC15F9.02, SPAC1805.04, SPAC4F10.18, SPAC22H10.03c, SPAC30D11.04c, SPAC890.06, SPAC1002.02, SPCC1322.06, SPBC13A2.02, SPAC2C4.09, SPAC328.01c, SPCC18B5.07c, SPCC550.11
GO:0046930	pore complex	1	0.999482	20	3041	49	4843	1	375	SPCC70.06, SPBC29A10.07, SPCC285.13c, SPBP35G2.06c, SPBC1921.03c, SPBP8B7.09c, SPAC19E9.01c, SPAC15F9.02, SPAC1805.04, SPAC4F10.18, SPAC22H10.03c, SPAC30D11.04c, SPAC890.06, SPAC1002.02, SPCC1322.06, SPBC13A2.02, SPAC2C4.09, SPAC328.01c, SPCC18B5.07c, SPCC550.11
GO:0030662	coated vesicle membrane	1	0.999499	10	3041	29	4843	1	376	SPBC685.04c, SPBC24C6.05, SPBC24C6.08c, SPAC31A2.09c, SPBC691.03c, SPBC8D2.20c, SPAC144.06, SPAC23H3.06, SPBC2G2.06c, SPCC794.11c
GO:0000790	nuclear chromatin	1	0.999657	118	3041	226	4843	1	377	SPBP23A10.05, SPCC18.11c, SPBP8B7.07c, SPBC428.08c, SPAC14C4.13, SPAC17A2.12, SPAC688.06c, SPAC1834.04, SPBC8D2.03c, SPAC22E12.19, SPBC1778.02, SPBC31F10.13c, SPAC20G8.08c, SPBC800.03, SPCC736.11, SPAC32A11.03c, SPAC18B11.10, SPCC364.06, SPBC215.07c, SPBC16A3.19, SPCC1450.02, SPAC2F7.08c, SPAC23G3.07c, SPAC694.06c, SPAC23D3.01, SPBC28F2.10c, SPBC16D10.07c, SPAC4G9.06c, SPBC3D6.09, SPBC21D10.10, S…
GO:0015934	large ribosomal subunit	1	0.999662	60	3041	124	4843	1	378	SPAC3F10.18c, SPAPB8E5.06c, SPAPB17E12.13, SPCC5E4.07, SPBC776.01, SPAC3H8.03, SPAC3G6.13c, SPAC1071.08, SPAC1805.12c, SPBC839.04, SPAC4G9.16c, SPBC56F2.02, SPAC6G9.09c, SPBC56F2.14, SPBC1921.01c, SPAC11E3.15, SPBC776.11, SPCC1682.14, SPAC1250.05, SPCC777.17c, SPAC959.08, SPAC23A1.11, SPAC30D11.12, SPCC970.05, SPAP7G5.05, SPBC23G7.15c, SPCC306.07c, SPBC4F6.08c, SPCC31H12.04c, SPAC1F7.13c, SPCC74.…
GO:0005741	mitochondrial outer membrane	1	0.999706	12	3041	34	4843	1	379	SPAC3C7.02c, SPBC4B4.02c, SPBC27B12.10c, SPAC664.15, SPAC29A4.17c, SPCC736.15, SPCC24B10.10c, SPAC1635.01, SPAC6B12.12, SPBC12C2.08, SPCC5E4.05c, SPBC11G11.01
GO:0019867	outer membrane	1	0.999706	12	3041	34	4843	1	380	SPAC3C7.02c, SPBC4B4.02c, SPBC27B12.10c, SPAC664.15, SPAC29A4.17c, SPCC736.15, SPCC24B10.10c, SPAC1635.01, SPAC6B12.12, SPBC12C2.08, SPCC5E4.05c, SPBC11G11.01
GO:0031968	organelle outer membrane	1	0.999706	12	3041	34	4843	1	381	SPAC3C7.02c, SPBC4B4.02c, SPBC27B12.10c, SPAC664.15, SPAC29A4.17c, SPCC736.15, SPCC24B10.10c, SPAC1635.01, SPAC6B12.12, SPBC12C2.08, SPCC5E4.05c, SPBC11G11.01
GO:0043189	H4/H2A histone acetyltransferase complex	1	0.999728	3	3041	14	4843	1	382	SPBC21D10.10, SPBC16A3.19, SPAC1783.07c
GO:0005840	ribosome	1	0.999749	122	3041	234	4843	1	383	SPAC3F10.18c, SPBC336.10c, SPAPB17E12.13, SPAC24H6.07, SPBC776.01, SPBC18H10.04c, SPCP31B10.07, SPAC3H8.03, SPAC1071.08, SPAC13G6.07c, SPAC1805.12c, SPBC839.04, SPAC6G9.09c, SPBC56F2.14, SPBC1921.01c, SPBC776.11, SPBC29A3.12, SPCC1682.14, SPAC22H12.04c, SPAC26H5.10c, SPAC1250.05, SPCC777.17c, SPAC664.04c, SPAC23C11.02c, SPAC959.08, SPAC30D11.12, SPAC26A3.07c, SPCC970.05, SPAC1805.11c, SPBP22H7.08…
GO:0005838	proteasome regulatory particle	1	0.999752	5	3041	19	4843	1	384	SPBC342.04, SPAC637.10c, SPCC1682.16, SPBC23G7.12c, SPCC16A11.16c
GO:0022624	proteasome accessory complex	1	0.999752	5	3041	19	4843	1	385	SPBC342.04, SPAC637.10c, SPCC1682.16, SPBC23G7.12c, SPCC16A11.16c
GO:0000152	nuclear ubiquitin ligase complex	1	0.999819	4	3041	17	4843	1	386	SPAC343.18, SPAC27D7.05c, SPAC19A8.10, SPBC83.04
GO:0030894	replisome	1	0.999819	4	3041	17	4843	1	387	SPBC3D6.09, SPCC23B6.05c, SPCC737.07c, SPBC12D12.02c
GO:0043601	nuclear replisome	1	0.999819	4	3041	17	4843	1	388	SPBC3D6.09, SPCC23B6.05c, SPCC737.07c, SPBC12D12.02c
GO:0044433	cytoplasmic vesicle part	1	0.999835	13	3041	37	4843	1	389	SPAC3H1.14, SPBC685.04c, SPBC24C6.05, SPBC24C6.08c, SPAC31A2.09c, SPBP8B7.24c, SPBC8D2.20c, SPBC691.03c, SPAC144.06, SPAC23H3.06, SPAPYUK71.03c, SPBC2G2.06c, SPCC794.11c
GO:0000176	nuclear exosome (RNase complex)	1	0.999853	2	3041	12	4843	1	390	SPCC1840.11, SPCC1739.07
GO:0044431	Golgi apparatus part	1	0.999853	50	3041	108	4843	1	391	SPAC824.08, SPCC613.03, SPAC5H10.11, SPBC1773.08c, SPBC1539.08, SPAC6F12.03c, SPAC31G5.15, SPAC17G8.11c, SPAC30.01c, SPCC1620.12c, SPBC31F10.16, SPCC1235.08c, SPAC22E12.05c, SPBC25H2.14, SPAC4D7.01c, SPAC17D4.03c, SPBC16H5.09c, SPBC1289.13c, SPAC1F3.05, SPAC821.13c, SPBC1604.19c, SPBC32H8.08c, SPCC1795.03, SPCC364.04c, SPBC16E9.14c, SPCC285.14, SPAC12G12.12, SPBC29A3.01, SPAC26F1.09, SPBC25B2.02c…
GO:0005847	mRNA cleavage and polyadenylation specificity factor complex	1	0.999885	3	3041	15	4843	1	392	SPAC824.04, SPBC776.02c, SPBC3B9.11c
GO:0033202	DNA helicase complex	1	0.999885	3	3041	15	4843	1	393	SPAC23G3.04, SPCC1259.04, SPCC737.07c
GO:0030120	vesicle coat	1	0.999895	8	3041	27	4843	1	394	SPAC31A2.09c, SPBC8D2.20c, SPBC691.03c, SPBC685.04c, SPBC2G2.06c, SPBC24C6.05, SPCC794.11c, SPBC24C6.08c
GO:0005938	cell cortex	1	0.999926	65	3041	137	4843	1	395	SPBC21D10.12, SPCC736.15, SPAC631.01c, SPAC29A4.11, SPAC1805.08, SPAC30.01c, SPBC2D10.14c, SPAC821.06, SPAC12B10.07, SPBC13E7.09, SPBC557.04, SPAC10F6.15, SPBC530.04, SPAC1805.15c, SPCC126.06, SPBC691.03c, SPCC794.11c, SPBC1271.10c, SPCC645.07, SPAC17H9.11, SPAC144.14, SPCP1E11.02, SPAC9G1.10c, SPCC830.08c, SPCC1494.08c, SPAC23C4.02, SPAC4F8.10c, SPBC6B1.02, SPAC1093.06c, SPBC1709.12, SPAPJ760.02…
GO:0005680	anaphase-promoting complex	1	0.999941	2	3041	13	4843	1	396	SPAC27D7.05c, SPBC83.04
GO:0031461	cullin-RING ubiquitin ligase complex	1	0.99997	9	3041	31	4843	1	397	SPCC11E10.08, SPAC4D7.03, SPAC13D6.01, SPBC428.08c, SPAC27D7.05c, SPCC613.12c, SPBC17D11.08, SPCC970.07c, SPBC83.04
GO:0051285	cell cortex of cell tip	1	0.999975	8	3041	29	4843	1	398	SPAC31A2.14, SPBC21D10.12, SPAC29A4.11, SPAC6G10.02c, SPAC1006.06, SPAC1805.15c, SPBC530.04, SPCC645.07
GO:0005736	DNA-directed RNA polymerase I complex	1	0.999977	2	3041	14	4843	1	399	SPBC11G11.05, SPCC1259.03
GO:0031011	Ino80 complex	1	0.999977	2	3041	14	4843	1	400	SPAC23G3.04, SPCC1259.04
GO:0000778	condensed nuclear chromosome kinetochore	1	0.999984	16	3041	47	4843	1	401	SPBC3B8.08, SPAC23H3.08c, SPCC1795.01c, SPCC1223.15c, SPAC589.08c, SPCC1322.12c, SPBP35G2.03c, SPBC106.01, SPAC664.10, SPBC20F10.06, SPAC8C9.17c, SPBC1685.15c, SPCC1442.02, SPAC15A10.15, SPBC2F12.13, SPAC11H11.05c
GO:0070938	contractile ring	1	0.999985	6	3041	25	4843	1	402	SPAC15A10.08, SPBC11C11.02, SPCC1840.02c, SPBC1709.01, SPBC2D10.14c, SPAC23C4.02
GO:0000785	chromatin	1	0.999989	130	3041	258	4843	1	403	SPBP23A10.05, SPBC428.08c, SPBC1652.01, SPBC530.08, SPBC8D2.03c, SPBC1778.02, SPBC31F10.13c, SPAC20G8.08c, SPBC800.03, SPCC736.11, SPAC32A11.03c, SPCC622.08c, SPCC364.06, SPBC215.07c, SPCC1450.02, SPAC2F7.08c, SPAC23G3.07c, SPAC694.06c, SPAC3C7.14c, SPAC23D3.01, SPBC28F2.10c, SPAC4G9.06c, SPBC3D6.09, SPAC2F7.07c, SPAC23C11.15, SPAC4H3.02c, SPBC18H10.06c, SPAC25H1.02, SPBC36B7.08c, SPBC16D10.03, S…
GO:0000794	condensed nuclear chromosome	1	0.99999	27	3041	70	4843	1	404	SPBC3B8.08, SPAC1952.07, SPAC23H3.08c, SPAC664.07c, SPCC1795.01c, SPCC1223.15c, SPBC1718.02, SPBC1703.04, SPAC20G4.04c, SPAC589.08c, SPCC1322.12c, SPAC8E11.03c, SPBP35G2.03c, SPBC106.01, SPBC20F10.06, SPAC664.10, SPAC8C9.17c, SPAC14C4.03, SPAC9E9.10c, SPBC1685.15c, SPCC1442.02, SPAC110.02, SPBC14F5.12c, SPAC15A10.15, SPBC2F12.13, SPAC25G10.04c, SPAC11H11.05c
GO:0000780	condensed nuclear chromosome, centromeric region	1	0.999991	18	3041	52	4843	1	405	SPBC3B8.08, SPAC23H3.08c, SPCC1795.01c, SPCC1223.15c, SPAC589.08c, SPCC1322.12c, SPBP35G2.03c, SPBC106.01, SPAC664.10, SPBC20F10.06, SPAC8C9.17c, SPAC9E9.10c, SPBC1685.15c, SPCC1442.02, SPBC14F5.12c, SPAC15A10.15, SPBC2F12.13, SPAC11H11.05c
GO:0005686	U2 snRNP	1	0.999991	2	3041	15	4843	1	406	SPBC11C11.01, SPBC29A3.07c
GO:0044448	cell cortex part	1	0.999995	54	3041	123	4843	1	407	SPBC19F8.01c, SPAPJ760.02c, SPBC83.01, SPBC21D10.12, SPBC1A4.05, SPBC12C2.05c, SPBC11C11.02, SPCC736.15, SPAC631.01c, SPAC25G10.09c, SPAC29A4.11, SPAC6G10.02c, SPAC1805.08, SPBC2D10.14c, SPAC821.06, SPBC31F10.07, SPBC216.02, SPAC12B10.07, SPBC13E7.09, SPBC557.04, SPAC23A1.17, SPAC9G1.05, SPAC15A10.16, SPBC530.04, SPAC1805.15c, SPCC188.12, SPAC29A4.05, SPBC29B5.04c, SPAC31A2.14, SPBC19F8.03c, SPCC…
GO:0005826	actomyosin contractile ring	1	0.999995	5	3041	24	4843	1	408	SPAC15A10.08, SPBC11C11.02, SPCC1840.02c, SPBC2D10.14c, SPAC23C4.02
GO:0005849	mRNA cleavage factor complex	1	0.999997	3	3041	19	4843	1	409	SPAC824.04, SPBC776.02c, SPBC3B9.11c
GO:0044429	mitochondrial part	1	0.999997	169	3041	330	4843	1	410	SPCC1442.15c, SPAC13G7.11, SPCC306.08c, SPAC823.10c, SPCC736.15, SPBC543.09, SPBC29A3.18, SPBC1215.01, SPBC31F10.15c, SPBC1604.11, SPAC3A12.12, SPAC56F8.04c, SPCC550.01c, SPAC24C9.02c, SPAC6C3.02c, SPCC965.04c, SPBC83.05, SPAC644.07, SPBC12C2.08, SPAC13G6.04, SPBC4B4.02c, SPAC664.15, SPCC737.02c, SPCC1322.01, SPAC19G12.11, SPBC12D12.05c, SPAC227.03c, SPBC16C6.08c, SPBC29A10.13, SPBPJ4664.01, SPAC…
GO:0031097	medial cortex	1	0.999999	6	3041	28	4843	1	411	SPBC21D10.12, SPBC1A4.05, SPBC1709.12, SPBC13E7.09, SPAC29A4.05, SPAC144.14
GO:0000502	proteasome complex	1	0.999999	11	3041	40	4843	1	412	SPBC342.04, SPAC637.10c, SPCC16A11.16c, SPAC1420.03, SPBC409.06, SPBC106.16, SPBC23G7.12c, SPCC1682.16, SPAC1782.01, SPAC6G9.08, SPAPB8E5.02c
GO:0000775	chromosome, centromeric region	1	1	39	3041	100	4843	1	413	SPAC23C4.12, SPBC428.08c, SPAC890.02c, SPAC589.08c, SPCC1322.12c, SPBC106.01, SPBC800.03, SPCC736.11, SPAC8C9.17c, SPBC1685.15c, SPCC1442.02, SPBC2D10.17, SPBC14F5.12c, SPCC613.12c, SPCC132.02, SPBC16D10.07c, SPBC3B8.08, SPAC23H3.08c, SPBP35G2.10, SPCC1795.01c, SPCC1223.15c, SPAC18G6.02c, SPAC15E1.07c, SPBP35G2.03c, SPBC29A10.14, SPAC23C4.03, SPAC664.10, SPBC16C6.10, SPBC20F10.06, SPAC1B3.17, SPA…
GO:0005623	cell	1	1	2937	3041	4719	4843	1	414	SPBC337.03, SPAC1B3.15c, SPAC19E9.03, SPBC27B12.04c, SPBC1773.08c, SPAC1002.01, SPAC1F7.08, SPCC1753.02c, SPBC1A4.04, SPAC20G8.02, SPCC970.02, SPCC18.09c, SPAC869.02c, SPAC2F7.04, SPBC4B4.06, SPBC543.05c, SPBC3D6.09, SPBC649.02, SPAC25B8.17, SPBC713.06, SPBC1685.06, SPBC530.15c, SPAC1805.04, SPCC1840.09, SPBC1778.04, SPCC1450.08c, SPBC947.10, SPCC1442.17c, SPAC7D4.02c, SPBC18H10.10c, SPAC1783.06c…
GO:0044464	cell part	1	1	2937	3041	4719	4843	1	415	SPBC337.03, SPAC1B3.15c, SPAC19E9.03, SPBC27B12.04c, SPBC1773.08c, SPAC1002.01, SPAC1F7.08, SPCC1753.02c, SPBC1A4.04, SPAC20G8.02, SPCC970.02, SPCC18.09c, SPAC869.02c, SPAC2F7.04, SPBC4B4.06, SPBC543.05c, SPBC3D6.09, SPBC649.02, SPAC25B8.17, SPBC713.06, SPBC1685.06, SPBC530.15c, SPAC1805.04, SPCC1840.09, SPBC1778.04, SPCC1450.08c, SPBC947.10, SPCC1442.17c, SPAC7D4.02c, SPBC18H10.10c, SPAC1783.06c…
GO:0000779	condensed chromosome, centromeric region	1	1	22	3041	69	4843	1	416	SPBC3B8.08, SPAC23C4.12, SPAC23H3.08c, SPCC1795.01c, SPCC1223.15c, SPAC589.08c, SPCC1322.12c, SPAC15E1.07c, SPBP35G2.03c, SPBC106.01, SPBC29A10.14, SPAC664.10, SPBC20F10.06, SPAC8C9.17c, SPAC9E9.10c, SPBC1685.15c, SPCC1442.02, SPBC14F5.12c, SPAC15A10.15, SPBC2F12.13, SPAC1783.05, SPAC11H11.05c
GO:0005815	microtubule organizing center	1	1	95	3041	212	4843	1	417	SPAC4A8.09c, SPBC1778.10c, SPCC2H8.05c, SPBC428.08c, SPBC211.06, SPAC890.02c, SPCC162.11c, SPBC2D10.13, SPCC553.01c, SPAC1805.08, SPAC589.08c, SPAC3H5.08c, SPAC23E2.03c, SPCC417.06c, SPAC12G12.15, SPBC106.01, SPAC6G9.13c, SPAC3A11.05c, SPCC1235.06, SPCC4G3.19, SPAC8C9.17c, SPAPB1A10.09, SPBC2G2.06c, SPAC823.03, SPCP31B10.06, SPBC17G9.05, SPCC330.02, SPAC23H4.02, SPBC32H8.09, SPAC18G6.02c, SPAC144…
GO:0000776	kinetochore	1	1	20	3041	66	4843	1	418	SPBC3B8.08, SPAC23C4.12, SPAC23H3.08c, SPAC890.02c, SPCC1795.01c, SPCC1223.15c, SPAC589.08c, SPCC1322.12c, SPAC15E1.07c, SPBP35G2.03c, SPBC106.01, SPBC29A10.14, SPAC664.10, SPBC20F10.06, SPAC8C9.17c, SPBC1685.15c, SPCC1442.02, SPAC15A10.15, SPBC2F12.13, SPAC11H11.05c
GO:0000939	condensed chromosome inner kinetochore	1	1	3	3041	25	4843	1	419	SPBC29A10.14, SPAC15E1.07c, SPAC11H11.05c
GO:0000777	condensed chromosome kinetochore	1	1	19	3041	64	4843	1	420	SPBC3B8.08, SPAC23C4.12, SPAC23H3.08c, SPCC1795.01c, SPCC1223.15c, SPAC589.08c, SPCC1322.12c, SPAC15E1.07c, SPBP35G2.03c, SPBC106.01, SPBC29A10.14, SPAC664.10, SPBC20F10.06, SPAC8C9.17c, SPBC1685.15c, SPCC1442.02, SPAC15A10.15, SPBC2F12.13, SPAC11H11.05c
GO:0000922	spindle pole	1	1	94	3041	211	4843	1	421	SPAC4A8.09c, SPBC1778.10c, SPCC2H8.05c, SPBC428.08c, SPBC211.06, SPAC890.02c, SPCC162.11c, SPBC2D10.13, SPCC553.01c, SPAC1805.08, SPAC589.08c, SPAC3H5.08c, SPAC23E2.03c, SPCC417.06c, SPAC12G12.15, SPBC106.01, SPAC6G9.13c, SPAC3A11.05c, SPCC1235.06, SPCC4G3.19, SPAC8C9.17c, SPBC2G2.06c, SPAC823.03, SPCP31B10.06, SPBC17G9.05, SPCC330.02, SPAC23H4.02, SPBC32H8.09, SPAC18G6.02c, SPAC144.14, SPAC1002.…
GO:0005816	spindle pole body	1	1	94	3041	211	4843	1	422	SPAC4A8.09c, SPBC1778.10c, SPCC2H8.05c, SPBC428.08c, SPBC211.06, SPAC890.02c, SPCC162.11c, SPBC2D10.13, SPCC553.01c, SPAC1805.08, SPAC589.08c, SPAC3H5.08c, SPAC23E2.03c, SPCC417.06c, SPAC12G12.15, SPBC106.01, SPAC6G9.13c, SPAC3A11.05c, SPCC1235.06, SPCC4G3.19, SPAC8C9.17c, SPBC2G2.06c, SPAC823.03, SPCP31B10.06, SPBC17G9.05, SPCC330.02, SPAC23H4.02, SPBC32H8.09, SPAC18G6.02c, SPAC144.14, SPAC1002.…
GO:0000314	organellar small ribosomal subunit	1	1	4	3041	29	4843	1	423	SPBC14C8.16c, SPBC2G2.07c, SPBC16A3.14, SPAC1420.04c
GO:0005763	mitochondrial small ribosomal subunit	1	1	4	3041	29	4843	1	424	SPBC14C8.16c, SPBC2G2.07c, SPBC16A3.14, SPAC1420.04c
GO:0043596	nuclear replication fork	1	1	15	3041	57	4843	1	425	SPBC1861.02, SPAC694.06c, SPAC25H1.06, SPBC216.06c, SPBC12D12.09, SPBC3D6.09, SPAC26H5.03, SPCC23B6.05c, SPAC3G6.06c, SPAC688.10, SPBC12D12.02c, SPBC29A10.03c, SPBC947.11c, SPCC737.07c, SPBC30D10.04
GO:0042175	nuclear outer membrane-endoplasmic reticulum membrane network	1	1	87	3041	201	4843	1	426	SPAC3H1.05, SPAC17A5.04c, SPAC1687.17c, SPAC959.05c, SPAC20G4.07c, SPAC10F6.12c, SPAP8A3.03, SPBC3H7.09, SPBC28F2.08c, SPAC3H5.08c, SPBP8B7.22, SPBC4F6.16c, SPAC13G6.03, SPAC458.02c, SPCC16A11.10c, SPBC428.04, SPAC328.07c, SPAC25B8.01, SPAC10F6.05c, SPBP23A10.02, SPAC1687.16c, SPAC30D11.11, SPBC1711.03, SPCC1450.06c, SPAC24B11.08c, SPAC607.09c, SPBC365.08c, SPAC13G7.05, SPCC1281.03c, SPCP1E11.05c…
GO:0032993	protein-DNA complex	1	1	16	3041	60	4843	1	427	SPBC1105.12, SPAC19G12.13c, SPBC3D6.09, SPCC23B6.05c, SPBC12D12.02c, SPBC8D2.04, SPCC737.07c, SPAC1834.04, SPAC6F6.17, SPBC8D2.03c, SPAC1834.03c, SPBC1778.02, SPBC1105.11c, SPAC16A10.07c, SPCC622.08c, SPAC19G12.06c
GO:0044432	endoplasmic reticulum part	1	1	94	3041	215	4843	1	428	SPAC3H1.05, SPCC613.03, SPAC17A5.04c, SPAC1687.17c, SPAC959.05c, SPAC20G4.07c, SPAC10F6.12c, SPAP8A3.03, SPBC3H7.09, SPBC28F2.08c, SPAC3H5.08c, SPBP8B7.22, SPBC4F6.16c, SPAC13G6.03, SPCC16A11.10c, SPCC1235.06, SPBC428.04, SPAC328.07c, SPBC29A10.08, SPAC25B8.01, SPAC10F6.05c, SPBP23A10.02, SPAC1687.16c, SPBC543.10, SPAC30D11.11, SPBC1711.03, SPAC1142.06, SPCC1450.06c, SPAC24B11.08c, SPAC607.09c, S…
GO:0032155	cell division site part	1	1	15	3041	58	4843	1	429	SPAC15A10.08, SPAC806.08c, SPBC21D10.12, SPBC1A4.05, SPCC4G3.19, SPBC11C11.02, SPCC1840.02c, SPBC211.06, SPBC13E7.09, SPAC23C4.02, SPAPB1A10.09, SPBC1709.12, SPBC2D10.14c, SPAC144.14, SPAC29A4.05
GO:0005819	spindle	1	1	116	3041	257	4843	1	430	SPAC4A8.09c, SPBC1778.10c, SPCC2H8.05c, SPBC428.08c, SPBC211.06, SPAC890.02c, SPCC162.11c, SPBC2D10.13, SPCC553.01c, SPAC1805.08, SPAC589.08c, SPAC3H5.08c, SPAC23E2.03c, SPCC417.06c, SPAC12G12.15, SPBC106.01, SPAC6G9.13c, SPAC3A11.05c, SPCC1235.06, SPCC4G3.19, SPAC8C9.17c, SPAC6G9.04, SPAPB1A10.09, SPBC2G2.06c, SPAC823.03, SPAC139.03, SPCP31B10.06, SPAC2F7.07c, SPBC17G9.05, SPAC1039.05c, SPCC330.…
GO:0005789	endoplasmic reticulum membrane	1	1	82	3041	194	4843	1	431	SPAC3H1.05, SPAC17A5.04c, SPAC1687.17c, SPAC959.05c, SPAC20G4.07c, SPAC10F6.12c, SPAP8A3.03, SPBC3H7.09, SPBC28F2.08c, SPAC3H5.08c, SPBP8B7.22, SPBC4F6.16c, SPAC13G6.03, SPCC16A11.10c, SPAC328.07c, SPAC25B8.01, SPAC10F6.05c, SPBP23A10.02, SPAC1687.16c, SPAC30D11.11, SPBC1711.03, SPCC1450.06c, SPAC24B11.08c, SPAC607.09c, SPBC365.08c, SPAC13G7.05, SPCC1281.03c, SPCP1E11.05c, SPAC22A12.10, SPAPB17E1…
GO:0005657	replication fork	1	1	17	3041	64	4843	1	432	SPAC694.06c, SPBC12D12.09, SPBC3D6.09, SPCC23B6.05c, SPAC3G6.06c, SPBC12D12.02c, SPCC737.07c, SPAC25H1.06, SPBC1861.02, SPBC216.06c, SPAC26H5.03, SPAC688.10, SPAC19D5.11c, SPBC902.02c, SPBC29A10.03c, SPBC947.11c, SPBC30D10.04
GO:0030880	RNA polymerase complex	1	1	4	3041	32	4843	1	433	SPCC1739.03, SPBC11G11.05, SPCC1259.03, SPBC947.13
GO:0000428	DNA-directed RNA polymerase complex	1	1	3	3041	29	4843	1	434	SPBC11G11.05, SPCC1259.03, SPBC947.13
GO:0055029	nuclear DNA-directed RNA polymerase complex	1	1	3	3041	29	4843	1	435	SPBC11G11.05, SPCC1259.03, SPBC947.13
GO:0012505	endomembrane system	1	1	193	3041	399	4843	1	436	SPAC17A5.04c, SPAC977.02, SPAC20G4.07c, SPCC737.03c, SPBC685.04c, SPBC1773.08c, SPAP8A3.03, SPAC18G6.10, SPBC1685.14c, SPBC28F2.08c, SPAC30.01c, SPAC19E9.01c, SPAC144.06, SPAC4G9.13c, SPAC12G12.15, SPBC4F6.16c, SPAC458.02c, SPAC3A11.05c, SPBC21H7.06c, SPAC6G9.04, SPAC17A2.07c, SPBC2G2.06c, SPBC16E9.14c, SPBP23A10.02, SPBC25B2.02c, SPAPJ696.01c, SPAC1687.16c, SPAC30D11.11, SPBC1711.03, SPAC607.09c…
GO:0046540	U4/U6 x U5 tri-snRNP complex	1	1	2	3041	26	4843	1	437	SPCC162.01c, SPAC22F3.11c
GO:0015630	microtubule cytoskeleton	1	1	125	3041	278	4843	1	438	SPAC4A8.09c, SPBC1778.10c, SPCC2H8.05c, SPBC428.08c, SPBC211.06, SPAC890.02c, SPCC162.11c, SPBC2D10.13, SPCC553.01c, SPAC1805.08, SPAC589.08c, SPAC3H5.08c, SPAC23E2.03c, SPCC417.06c, SPAC12G12.15, SPBC106.01, SPAC6G9.13c, SPAC3A11.05c, SPCC1235.06, SPCC4G3.19, SPAC8C9.17c, SPAC6G9.04, SPAPB1A10.09, SPBC2G2.06c, SPAC823.03, SPAC139.03, SPCP31B10.06, SPAC2F7.07c, SPBC17G9.05, SPAC1039.05c, SPCC330.…
GO:0000793	condensed chromosome	1	1	32	3041	99	4843	1	439	SPAC23C4.12, SPBC1718.02, SPBC1703.04, SPAC20G4.04c, SPAC589.08c, SPCC1322.12c, SPBC106.01, SPAC8C9.17c, SPBC1685.15c, SPCC1442.02, SPBC14F5.12c, SPBC3B8.08, SPAC1952.07, SPAC23H3.08c, SPAC664.07c, SPCC1223.15c, SPCC1795.01c, SPAC15E1.07c, SPAC8E11.03c, SPBP35G2.03c, SPBC29A10.14, SPAC664.10, SPBC20F10.06, SPAC14C4.03, SPCC4E9.01c, SPAC9E9.10c, SPAC110.02, SPAC15A10.15, SPAC25G10.04c, SPBC2F12.13…
GO:0044430	cytoskeletal part	1	1	157	3041	339	4843	1	440	SPAC4A8.09c, SPBC428.08c, SPBC211.06, SPAC890.02c, SPCC553.01c, SPAC1805.08, SPAC12G12.15, SPAC3A11.05c, SPCC1235.06, SPAC6G9.04, SPBC13E7.09, SPBC557.04, SPAPB1A10.09, SPBC2G2.06c, SPAC2F7.07c, SPCC126.06, SPCC330.02, SPAC23H4.02, SPBC16E9.01c, SPBC32H8.09, SPBC1347.12, SPBC776.16, SPCC364.02c, SPBP8B7.27, SPBC20F10.10, SPAC9E9.10c, SPAC4F8.10c, SPAC22F3.11c, SPAC2G11.05c, SPAC343.04c, SPBC2F12.…
GO:0000228	nuclear chromosome	1	1	164	3041	352	4843	1	441	SPBP23A10.05, SPBC428.08c, SPBC19G7.01c, SPBC8D2.03c, SPBC1778.02, SPBC31F10.13c, SPAC20G8.08c, SPBC800.03, SPCC736.11, SPAC32A11.03c, SPCC364.06, SPBC215.07c, SPCC1450.02, SPAC2F7.08c, SPAC23G3.07c, SPAC694.06c, SPAC23D3.01, SPAC19G12.13c, SPBC28F2.10c, SPAC4G9.06c, SPBC3D6.09, SPAC2F7.07c, SPAC23C11.15, SPAC4H3.02c, SPBC18H10.06c, SPCC737.07c, SPAC25H1.02, SPBC36B7.08c, SPBC16D10.03, SPAC9E9.10…
GO:0032991	macromolecular complex	1	1	688	3041	1707	4843	1	442	SPBP23A10.05, SPAC19E9.03, SPCP31B10.07, SPBC685.04c, SPBC2G5.03, SPBC839.04, SPAC19E9.01c, SPBC29A3.18, SPAC2F7.04, SPAC23C11.02c, SPAC959.08, SPAPB1A10.09, SPBC4B4.06, SPAC2F7.08c, SPBP22H7.08, SPCC285.15c, SPAC694.06c, SPBC3D6.09, SPAC664.15, SPCP1E11.10, SPCC330.02, SPBC1711.03, SPAC1142.06, SPCC622.18, SPCC16C4.12, SPBC649.02, SPAC5D6.01, SPBC32H8.09, SPAC13D6.04c, SPCC18B5.10c, SPAC1805.04,…
GO:0044454	nuclear chromosome part	1	1	152	3041	333	4843	1	443	SPBP23A10.05, SPBC428.08c, SPBC8D2.03c, SPBC1778.02, SPBC31F10.13c, SPAC20G8.08c, SPBC800.03, SPCC736.11, SPAC32A11.03c, SPCC364.06, SPBC215.07c, SPCC1450.02, SPAC2F7.08c, SPAC23G3.07c, SPAC694.06c, SPAC19G12.13c, SPAC23D3.01, SPBC28F2.10c, SPAC4G9.06c, SPBC3D6.09, SPAC2F7.07c, SPAC23C11.15, SPAC4H3.02c, SPBC18H10.06c, SPCC737.07c, SPAC25H1.02, SPBC36B7.08c, SPBC16D10.03, SPAC9E9.10c, SPCC553.04,…
GO:0030684	preribosome	1	1	14	3041	61	4843	1	444	SPBC1539.10, SPAC20G8.09c, SPAPJ698.02c, SPBC56F2.04, SPBP8B7.10c, SPAC3F10.17, SPBC30B4.02c, SPBC2D10.10c, SPAPB21F2.03, SPCC23B6.02c, SPBC685.06, SPAC4F10.06, SPBP16F5.05c, SPBC23G7.07c
GO:0005634	nucleus	1	1	1475	3041	2604	4843	1	445	SPBC337.03, SPBC1773.08c, SPAC1A6.01c, SPCC553.01c, SPBC1A4.04, SPCC18.09c, SPAC644.09, SPAC869.02c, SPAC2F7.04, SPAC22F3.02, SPBC4B4.06, SPAC2F7.08c, SPAC11D3.04c, SPAC694.06c, SPBC3D6.09, SPAC23H4.02, SPBC649.02, SPBC713.06, SPBC1685.06, SPAC13D6.04c, SPAC19B12.08, SPAC1805.04, SPBC1778.04, SPAC25H1.02, SPCC1906.02c, SPCC1442.17c, SPBC8D2.01, SPBC18H10.10c, SPAC1783.06c, SPAC4G9.11c, SPBC887.01…
GO:0005730	nucleolus	1	1	136	3041	336	4843	1	446	SPAC890.05, SPAC630.10, SPBC776.01, SPBC21H7.04, SPBC1604.09c, SPAC1805.12c, SPAC31G5.21, SPAC1805.03c, SPCC5E4.10c, SPBC1271.03c, SPCC1919.13c, SPBC800.03, SPBC776.17, SPAC23C11.02c, SPAC1705.02, SPCC1223.04c, SPCC285.15c, SPBC1198.11c, SPAC8C9.10c, SPBC16D10.01c, SPCC31H12.05c, SPCC622.18, SPBC11G11.05, SPBC16C6.11, SPBC17D1.06, SPAC8C9.08, SPBC29B5.03c, SPCC1322.15, SPBC56F2.04, SPBC32H8.05, S…
GO:0005622	intracellular	1	1	2805	3041	4565	4843	1	447	SPBC337.03, SPAC1B3.15c, SPAC19E9.03, SPBC27B12.04c, SPBC1773.08c, SPAC1002.01, SPAC1F7.08, SPBC1A4.04, SPAC20G8.02, SPCC970.02, SPCC18.09c, SPAC869.02c, SPAC2F7.04, SPBC4B4.06, SPBC543.05c, SPBC3D6.09, SPBC649.02, SPAC25B8.17, SPBC713.06, SPBC1685.06, SPAC1805.04, SPCC1840.09, SPBC1778.04, SPCC1450.08c, SPBC947.10, SPCC1442.17c, SPAC7D4.02c, SPBC18H10.10c, SPAC1783.06c, SPBC887.01, SPAC9E9.10c, …
GO:0044424	intracellular part	1	1	2805	3041	4565	4843	1	448	SPBC337.03, SPAC1B3.15c, SPAC19E9.03, SPBC27B12.04c, SPBC1773.08c, SPAC1002.01, SPAC1F7.08, SPBC1A4.04, SPAC20G8.02, SPCC970.02, SPCC18.09c, SPAC869.02c, SPAC2F7.04, SPBC4B4.06, SPBC543.05c, SPBC3D6.09, SPBC649.02, SPAC25B8.17, SPBC713.06, SPBC1685.06, SPAC1805.04, SPCC1840.09, SPBC1778.04, SPCC1450.08c, SPBC947.10, SPCC1442.17c, SPAC7D4.02c, SPBC18H10.10c, SPAC1783.06c, SPBC887.01, SPAC9E9.10c, …
GO:0044427	chromosomal part	1	1	181	3041	413	4843	1	449	SPBP23A10.05, SPAC23C4.12, SPBC428.08c, SPBC1652.01, SPAC890.02c, SPBC530.08, SPBC8D2.03c, SPBC1778.02, SPCC24B10.12, SPBC31F10.13c, SPAC20G8.08c, SPBC800.03, SPCC736.11, SPAC32A11.03c, SPCC622.08c, SPCC364.06, SPBC215.07c, SPCC1450.02, SPAC2F7.08c, SPAC23G3.07c, SPAC694.06c, SPAC3C7.14c, SPAC23D3.01, SPAC19G12.13c, SPBC28F2.10c, SPAC4G9.06c, SPBC3D6.09, SPAC2F7.07c, SPCC23B6.03c, SPAC23C11.15, S…
GO:0044451	nucleoplasm part	1	1	77	3041	258	4843	1	450	SPCC18.11c, SPAC23H4.08, SPAC1783.07c, SPAC589.02c, SPAC22E12.19, SPCC1223.10c, SPBC800.03, SPBC2D10.06, SPAC2F7.04, SPBC725.11c, SPBC16A3.19, SPBC1861.07, SPBC776.02c, SPCC18.06c, SPBC28F2.10c, SPAC664.03, SPCC61.02, SPBC3D6.09, SPBC21D10.10, SPAC23C11.08, SPAC29B12.06c, SPAC2F7.07c, SPAC664.15, SPAC17C9.05c, SPAC23C11.15, SPBC16E9.01c, SPAC20G4.01, SPBC18H10.06c, SPAPB1A10.03, SPAC139.06, SPCC1…
GO:0005759	mitochondrial matrix	1	1	43	3041	140	4843	1	451	SPCC1259.09c, SPAC9.12c, SPCC306.08c, SPAC24H6.02c, SPAC3H8.03, SPAC1420.04c, SPCC645.02, SPBC1271.14, SPBC902.05c, SPAC227.13c, SPBC56F2.14, SPAC3A12.12, SPCC777.17c, SPAC6C3.04, SPCC70.03c, SPBC725.14, SPBC14C8.16c, SPBC725.01, SPBC428.02c, SPBC4F6.08c, SPBC24C6.04, SPAC12B10.06c, SPCC777.09c, SPAC644.11c, SPAC4G9.09c, SPAC1486.01, SPAC1B3.04c, SPCC1322.01, SPBC1683.11c, SPBC2G2.07c, SPBC21D10.…
GO:0030529	ribonucleoprotein complex	1	1	173	3041	449	4843	1	452	SPAC4A8.09c, SPAC3F10.18c, SPAPB17E12.13, SPAC24H6.07, SPBC776.01, SPAC328.05, SPCP31B10.07, SPBC30B4.02c, SPAC1071.08, SPAC13G6.07c, SPAC1805.12c, SPBC839.04, SPAC458.02c, SPBC1289.11, SPBC29A3.12, SPCC736.11, SPCC1682.14, SPAC1250.05, SPAC664.04c, SPAC23C11.02c, SPAC959.08, SPCC970.05, SPAC1805.11c, SPBP22H7.08, SPCC285.15c, SPCC31H12.04c, SPCC74.05, SPBC29A3.09c, SPCC622.18, SPBC1685.09, SPBC6…
GO:0005654	nucleoplasm	1	1	84	3041	268	4843	1	453	SPCC18.11c, SPBC365.13c, SPAC23H4.08, SPAC1783.07c, SPAC589.02c, SPAC22E12.19, SPCC1223.10c, SPBC800.03, SPBC2D10.06, SPAC2F7.04, SPBC725.11c, SPBC16A3.19, SPBC1861.07, SPBC776.02c, SPCC18.06c, SPBC28F2.10c, SPAC664.03, SPCC61.02, SPBC3D6.09, SPBC21D10.10, SPAC23C11.08, SPAC29B12.06c, SPAC2F7.07c, SPAC664.15, SPAC17C9.05c, SPAC23C11.15, SPBC16E9.01c, SPAC20G4.01, SPBC18H10.06c, SPAPB1A10.03, SPBC…
GO:0005694	chromosome	1	1	191	3041	427	4843	1	454	SPBP23A10.05, SPAC23C4.12, SPBC428.08c, SPBC1652.01, SPAC890.02c, SPBC530.08, SPBC19G7.01c, SPBC8D2.03c, SPBC1778.02, SPCC24B10.12, SPBC31F10.13c, SPAC20G8.08c, SPBC800.03, SPCC736.11, SPAC32A11.03c, SPCC622.08c, SPCC364.06, SPBC215.07c, SPCC1450.02, SPAC2F7.08c, SPAC23G3.07c, SPAC694.06c, SPAC3C7.14c, SPAC23D3.01, SPAC19G12.13c, SPBC28F2.10c, SPAC4G9.06c, SPBC3D6.09, SPAC2F7.07c, SPCC23B6.03c, S…
GO:0044422	organelle part	1	1	1054	3041	2228	4843	1	455	SPBC1773.08c, SPCC553.01c, SPCC1827.03c, SPAC2F7.04, SPAC959.08, SPBC83.05, SPBC4B4.06, SPAC2F7.08c, SPBP22H7.08, SPAC2G11.09, SPAC694.06c, SPBC4B4.02c, SPBC3D6.09, SPCC1322.01, SPAC23H4.02, SPBC649.02, SPAC1805.04, SPBC1778.04, SPAC25H1.02, SPBC83.02c, SPBC18H10.10c, SPAC9E9.10c, SPAC19G12.02c, SPCC553.04, SPCC622.16c, SPAC9.12c, SPCC1235.09, SPBC16E9.17c, SPBC365.04c, SPAC6F6.17, SPBC31F10.17c,…
GO:0005856	cytoskeleton	1	1	162	3041	358	4843	1	456	SPAC4A8.09c, SPBC428.08c, SPBC211.06, SPAC890.02c, SPCC553.01c, SPAC1805.08, SPAC12G12.15, SPAC3A11.05c, SPCC1235.06, SPAC6G9.04, SPBC13E7.09, SPBC557.04, SPAPB1A10.09, SPBC2G2.06c, SPAC2F7.07c, SPCC126.06, SPCC330.02, SPAC23H4.02, SPBC16E9.01c, SPBC32H8.09, SPBC1347.12, SPBC776.16, SPCC364.02c, SPAC458.04c, SPBP8B7.27, SPBC20F10.10, SPAC9E9.10c, SPAC4F8.10c, SPAC22F3.11c, SPAC2G11.05c, SPAC343.0…
GO:0044446	intracellular organelle part	1	1	1053	3041	2227	4843	1	457	SPBC1773.08c, SPCC553.01c, SPCC1827.03c, SPAC2F7.04, SPAC959.08, SPBC83.05, SPBC4B4.06, SPAC2F7.08c, SPBP22H7.08, SPAC2G11.09, SPAC694.06c, SPBC4B4.02c, SPBC3D6.09, SPCC1322.01, SPAC23H4.02, SPBC649.02, SPAC1805.04, SPBC1778.04, SPAC25H1.02, SPBC83.02c, SPBC18H10.10c, SPAC9E9.10c, SPAC19G12.02c, SPCC553.04, SPCC622.16c, SPAC9.12c, SPCC1235.09, SPBC16E9.17c, SPBC365.04c, SPAC6F6.17, SPBC31F10.17c,…
GO:0043226	organelle	1	1	2450	3041	4080	4843	1	458	SPBC337.03, SPAC1B3.15c, SPBC27B12.04c, SPBC1773.08c, SPAC1002.01, SPAC1F7.08, SPBC1A4.04, SPAC20G8.02, SPCC970.02, SPCC18.09c, SPAC869.02c, SPAC2F7.04, SPBC4B4.06, SPBC543.05c, SPBC3D6.09, SPBC649.02, SPAC25B8.17, SPBC713.06, SPBC1685.06, SPAC1805.04, SPCC1840.09, SPBC1778.04, SPCC1450.08c, SPBC947.10, SPCC1442.17c, SPBC18H10.10c, SPAC1783.06c, SPBC887.01, SPAC9E9.10c, SPAC13F5.03c, SPCC553.04, …
GO:0043229	intracellular organelle	1	1	2450	3041	4080	4843	1	459	SPBC337.03, SPAC1B3.15c, SPBC27B12.04c, SPBC1773.08c, SPAC1002.01, SPAC1F7.08, SPBC1A4.04, SPAC20G8.02, SPCC970.02, SPCC18.09c, SPAC869.02c, SPAC2F7.04, SPBC4B4.06, SPBC543.05c, SPBC3D6.09, SPBC649.02, SPAC25B8.17, SPBC713.06, SPBC1685.06, SPAC1805.04, SPCC1840.09, SPBC1778.04, SPCC1450.08c, SPBC947.10, SPCC1442.17c, SPBC18H10.10c, SPAC1783.06c, SPBC887.01, SPAC9E9.10c, SPAC13F5.03c, SPCC553.04, …
GO:0031981	nuclear lumen	1	1	346	3041	840	4843	1	460	SPBP23A10.05, SPAC630.10, SPBC428.08c, SPBC19G7.01c, SPCC5E4.10c, SPBC1271.03c, SPAC32A11.03c, SPAC2F7.04, SPAC23C11.02c, SPCC364.06, SPCC1450.02, SPAC2F7.08c, SPAC1705.02, SPCC1223.04c, SPCC285.15c, SPCC18.06c, SPAC694.06c, SPAC23D3.01, SPAC19G12.13c, SPAC664.03, SPAC4G9.06c, SPBC3D6.09, SPAC664.15, SPCC31H12.05c, SPCC622.18, SPAC17C9.05c, SPBC11G11.05, SPCC737.07c, SPBC1778.04, SPAC25H1.02, SPC…
GO:0043228	non-membrane-bounded organelle	1	1	538	3041	1214	4843	1	461	SPBP23A10.05, SPCP31B10.07, SPCC553.01c, SPBC839.04, SPBC1271.03c, SPAC23C11.02c, SPCC364.06, SPAC959.08, SPAPB1A10.09, SPAC2F7.08c, SPAC1705.02, SPCC1223.04c, SPBP22H7.08, SPCC285.15c, SPAC694.06c, SPAC23D3.01, SPBC3D6.09, SPCC31H12.05c, SPCC330.02, SPAC23H4.02, SPCC622.18, SPBC649.02, SPAC5D6.01, SPBC32H8.09, SPAC25H1.02, SPBC83.02c, SPAC9E9.10c, SPAC19G12.02c, SPCC553.04, SPBC23E6.02, SPCC622.…
GO:0043232	intracellular non-membrane-bounded organelle	1	1	538	3041	1214	4843	1	462	SPBP23A10.05, SPCP31B10.07, SPCC553.01c, SPBC839.04, SPBC1271.03c, SPAC23C11.02c, SPCC364.06, SPAC959.08, SPAPB1A10.09, SPAC2F7.08c, SPAC1705.02, SPCC1223.04c, SPBP22H7.08, SPCC285.15c, SPAC694.06c, SPAC23D3.01, SPBC3D6.09, SPCC31H12.05c, SPCC330.02, SPAC23H4.02, SPCC622.18, SPBC649.02, SPAC5D6.01, SPBC32H8.09, SPAC25H1.02, SPBC83.02c, SPAC9E9.10c, SPAC19G12.02c, SPCC553.04, SPBC23E6.02, SPCC622.…
GO:0043234	protein complex	1	1	506	3041	1268	4843	1	463	SPCC1223.11, SPBP23A10.05, SPCC1494.07, SPAC19E9.03, SPAC26H5.04, SPBC685.04c, SPBC2G5.03, SPBC428.08c, SPBC211.06, SPBC543.09, SPBC19G7.01c, SPAC19E9.01c, SPBC29A3.18, SPAC3A11.05c, SPAC2F7.04, SPAPB1A10.09, SPBC4B4.06, SPBC27B12.05, SPAC29A4.02c, SPCC1450.02, SPAC2F7.08c, SPAC13G6.04, SPCC18.06c, SPCC1919.03c, SPAC694.06c, SPBC56F2.09c, SPAPJ696.01c, SPAC664.03, SPAC4G9.06c, SPBC3D6.09, SPAC664…
GO:0005667	transcription factor complex	1	1	18	3041	72	4843	1	464	SPAC664.15, SPAC29B12.06c, SPAC23C11.08, SPBC13G1.13, SPAC1B3.05, SPBC16E9.01c, SPAC20G4.01, SPCC4G3.15c, SPCC16C4.14c, SPAC16C9.04c, SPAC22H12.02, SPBC2D10.06, SPCC31H12.08c, SPAC22F3.09c, SPBC725.11c, SPBC1685.13, SPCC285.17, SPCC18.06c
GO:0044428	nuclear part	1	1	455	3041	1117	4843	1	465	SPBP23A10.05, SPAC630.10, SPBC428.08c, SPAC18G6.10, SPBC19G7.01c, SPAC30.01c, SPAC19E9.01c, SPCC5E4.10c, SPBC1271.03c, SPAC12G12.15, SPBC1289.11, SPAC3A11.05c, SPAC32A11.03c, SPAC6G9.04, SPAC2F7.04, SPAC23C11.02c, SPCC364.06, SPCC1450.02, SPAC2F7.08c, SPAC1705.02, SPCC1223.04c, SPCC285.15c, SPCC18.06c, SPAC694.06c, SPAC23D3.01, SPAC19G12.13c, SPAPJ696.01c, SPAC664.03, SPAC4G9.06c, SPBC3D6.09, SPA…
GO:0043227	membrane-bounded organelle	1	1	2338	3041	3883	4843	1	466	SPBC337.03, SPAC1B3.15c, SPBC27B12.04c, SPBC1773.08c, SPAC1002.01, SPAC1F7.08, SPBC1A4.04, SPAC20G8.02, SPCC970.02, SPCC18.09c, SPAC869.02c, SPAC2F7.04, SPBC4B4.06, SPBC543.05c, SPBC3D6.09, SPBC649.02, SPAC25B8.17, SPBC713.06, SPBC1685.06, SPAC1805.04, SPCC1840.09, SPBC1778.04, SPCC1450.08c, SPBC947.10, SPCC1442.17c, SPBC18H10.10c, SPAC1783.06c, SPBC887.01, SPAC9E9.10c, SPAC13F5.03c, SPCC553.04, …
GO:0043231	intracellular membrane-bounded organelle	1	1	2338	3041	3883	4843	1	467	SPBC337.03, SPAC1B3.15c, SPBC27B12.04c, SPBC1773.08c, SPAC1002.01, SPAC1F7.08, SPBC1A4.04, SPAC20G8.02, SPCC970.02, SPCC18.09c, SPAC869.02c, SPAC2F7.04, SPBC4B4.06, SPBC543.05c, SPBC3D6.09, SPBC649.02, SPAC25B8.17, SPBC713.06, SPBC1685.06, SPAC1805.04, SPCC1840.09, SPBC1778.04, SPCC1450.08c, SPBC947.10, SPCC1442.17c, SPBC18H10.10c, SPAC1783.06c, SPBC887.01, SPAC9E9.10c, SPAC13F5.03c, SPCC553.04, …
GO:0032040	small-subunit processome	1	1	3	3041	35	4843	1	468	SPBC2D10.10c, SPBC56F2.04, SPBP8B7.10c
GO:0005732	small nucleolar ribonucleoprotein complex	1	1	2	3041	31	4843	1	469	SPAC140.02, SPBP8B7.10c
GO:0030532	small nuclear ribonucleoprotein complex	1	1	7	3041	57	4843	1	470	SPCC1840.10, SPAC3H5.04, SPBC83.09c, SPBC11C11.01, SPCC162.01c, SPBC29A3.07c, SPAC22F3.11c
GO:0016591	DNA-directed RNA polymerase II, holoenzyme	1	1	9	3041	54	4843	1	471	SPBC12D12.06, SPAPYUG7.04c, SPAC664.03, SPAC29B12.02c, SPBC13G1.13, SPAC22H12.02, SPBC947.13, SPAC23H4.08, SPBC13E7.08c
GO:0000313	organellar ribosome	1	1	8	3041	70	4843	1	472	SPAC3H8.03, SPCC777.17c, SPAC1420.04c, SPBC14C8.16c, SPBC2G2.07c, SPBC16A3.14, SPBC4F6.08c, SPBC56F2.14
GO:0005761	mitochondrial ribosome	1	1	8	3041	70	4843	1	473	SPAC3H8.03, SPCC777.17c, SPAC1420.04c, SPBC14C8.16c, SPBC2G2.07c, SPBC16A3.14, SPBC4F6.08c, SPBC56F2.14
GO:0044452	nucleolar part	1	1	7	3041	51	4843	1	474	SPBC1685.13, SPAP27G11.15, SPCC285.17, SPBC800.03, SPBC11G11.05, SPAC688.06c, SPCC1259.03
GO:0043233	organelle lumen	1	1	401	3041	996	4843	1	475	SPBP23A10.05, SPAC630.10, SPCC306.08c, SPBC428.08c, SPBC19G7.01c, SPCC5E4.10c, SPBC1271.03c, SPAC3A12.12, SPAC32A11.03c, SPAC2F7.04, SPAC23C11.02c, SPCC364.06, SPCC1450.02, SPAC2F7.08c, SPAC1705.02, SPCC1223.04c, SPCC285.15c, SPCC18.06c, SPAC694.06c, SPAC23D3.01, SPAC19G12.13c, SPAC664.03, SPAC4G9.06c, SPBC3D6.09, SPAC664.15, SPCC31H12.05c, SPCC1322.01, SPCC622.18, SPAC17C9.05c, SPBC11G11.05, SPA…
GO:0070013	intracellular organelle lumen	1	1	401	3041	996	4843	1	476	SPBP23A10.05, SPAC630.10, SPCC306.08c, SPBC428.08c, SPBC19G7.01c, SPCC5E4.10c, SPBC1271.03c, SPAC3A12.12, SPAC32A11.03c, SPAC2F7.04, SPAC23C11.02c, SPCC364.06, SPCC1450.02, SPAC2F7.08c, SPAC1705.02, SPCC1223.04c, SPCC285.15c, SPCC18.06c, SPAC694.06c, SPAC23D3.01, SPAC19G12.13c, SPAC664.03, SPAC4G9.06c, SPBC3D6.09, SPAC664.15, SPCC31H12.05c, SPCC1322.01, SPCC622.18, SPAC17C9.05c, SPBC11G11.05, SPA…
GO:0031974	membrane-enclosed lumen	1	1	419	3041	1022	4843	1	477	SPBP23A10.05, SPAC630.10, SPCC306.08c, SPBC428.08c, SPBC19G7.01c, SPCC5E4.10c, SPBC1271.03c, SPAC3A12.12, SPAC32A11.03c, SPCC550.01c, SPAC2F7.04, SPAC23C11.02c, SPCC364.06, SPCC1450.02, SPAC2F7.08c, SPAC1705.02, SPCC1223.04c, SPCC285.15c, SPAC13G6.04, SPCC18.06c, SPAC694.06c, SPAC23D3.01, SPAC19G12.13c, SPAC664.03, SPAC4G9.06c, SPBC3D6.09, SPAC664.15, SPCC31H12.05c, SPCC1322.01, SPCC622.18, SPAC1…
GO:0000315	organellar large ribosomal subunit	1	1	4	3041	41	4843	1	478	SPAC3H8.03, SPCC777.17c, SPBC4F6.08c, SPBC56F2.14
GO:0005762	mitochondrial large ribosomal subunit	1	1	4	3041	41	4843	1	479	SPAC3H8.03, SPCC777.17c, SPBC4F6.08c, SPBC56F2.14
GO:0005681	spliceosomal complex	1	1	17	3041	87	4843	1	480	SPAC4A8.09c, SPAC30D11.09, SPAC20H4.09, SPCP1E11.07c, SPBC6B1.10, SPAC26F1.02, SPAC3H5.04, SPCC1840.10, SPAC9.13c, SPBC1289.11, SPBC23E6.01c, SPCC825.05c, SPBC16H5.05c, SPBC18H10.10c, SPAC19B12.12c, SPBC13G1.14c, SPBC29A3.07c

## Sheet: B Spores
GOID	TERM	CORRECTED_PVALUE	UNCORRECTED_PVALUE	NUM_LIST_ANNOTATIONS	LIST_SIZE	TOTAL_NUM_ANNOTATIONS	POPULATION_SIZE	FDR_RATE	EXPECTED_FALSE_POSITIVES	ANNOTATED_GENES
GO:0005832	chaperonin-containing T-complex	1.3381e-07	7.91774e-10	7	184	8	4843	0	0	SPBC337.05c, SPAC1420.02c, SPBC25H2.12c, SPBC106.06, SPBC646.11, SPAC1D4.04, SPBC12D12.03
GO:0032991	macromolecular complex	4.45119e-05	2.63384e-07	98	184	1707	4843	0	0	SPBC354.02c, SPCC18.14c, SPAC25G10.08, SPBC27B12.13, SPAC1B1.03c, SPCC1672.10, SPBC25H2.07, SPAC4A8.13c, SPCC1919.14c, SPCC965.03, SPCC1672.08c, SPAC23C11.03, SPAC4D7.05, SPAC1D4.04, SPAC3A12.16c, SPAC26H5.13c, SPCC1183.07, SPBC19F5.02c, SPCC11E10.02c, SPBC713.04c, SPAC2E1P5.05, SPBP8B7.19, SPAC4G9.04c, SPAC10F6.02c, SPBC651.08c, SPBC409.05, SPCC320.10, SPBC13E7.01, SPAC343.14c, SPCC338.13, SPAC2…
GO:0005730	nucleolus	0.000133112	7.87648e-07	32	184	336	4843	0	0	SPAC1142.04, SPCC613.05c, SPBC14C8.14c, SPAC2C4.11c, SPBC4C3.05c, SPAC890.04c, SPCC1672.08c, SPAC23C11.03, SPAC607.03c, SPBC16E9.10c, SPAC1F7.02c, SPAC222.06, SPCC1183.07, SPBC19F5.02c, SPAC823.08c, SPBC13G1.09, SPBC713.04c, SPAC2E1P5.05, SPCC1827.05c, SPBC651.01c, SPAC17H9.05, SPAC23G3.06, SPAC29E6.08, SPAC18G6.06, SPAC926.08c, SPBC887.03c, SPBC106.14c, SPAC18G6.14c, SPBC646.10c, SPAC664.06, SPC…
GO:0030684	preribosome	0.00036436	2.15597e-06	12	184	61	4843	0	0	SPBC887.03c, SPAC23C11.03, SPAC1142.04, SPAC607.03c, SPAC23G3.06, SPCC1183.07, SPBC19F5.02c, SPAC18G6.14c, SPAC18G6.06, SPCC576.08c, SPAC2E1P5.05, SPAC664.06
GO:0032040	small-subunit processome	0.000688278	4.07265e-06	9	184	35	4843	0	0	SPAC23C11.03, SPAC607.03c, SPAC23G3.06, SPBC19F5.02c, SPCC1183.07, SPAC18G6.14c, SPAC18G6.06, SPCC576.08c, SPAC2E1P5.05
GO:0005851	eukaryotic translation initiation factor 2B complex	0.00165514	9.79375e-06	4	184	5	4843	0	0	SPAC8C9.15c, SPAC4D7.09, SPAC343.14c, SPAC21E11.06
GO:0012505	endomembrane system	0.00525769	3.11106e-05	32	184	399	4843	0	0	SPBC354.02c, SPAC1B1.03c, SPBC2A9.08c, SPAC4A8.13c, SPBC3H7.01, SPCC31H12.07, SPAC22E12.07, SPBC1703.10, SPCC1450.15, SPAC26H5.13c, SPBC36B7.07, SPBC15D4.04, SPCC11E10.02c, SPBC12C2.06, SPBC31F10.06c, SPCC306.06c, SPBC1685.03, SPAC19A8.06, SPCC61.04c, SPAC22F8.08, SPAC22A12.15c, SPAC19A8.09, SPCC1620.11, SPBC31E1.05, SPAC17G6.07c, SPCC1281.06c, SPAC3H8.06, SPAC1F7.03, SPBC3B9.03, SPAC26A3.15c, SP…
GO:0030529	ribonucleoprotein complex	0.00948125	5.6102e-05	34	184	449	4843	0.0025	0.02	SPAC1142.04, SPCC613.05c, SPCC18.14c, SPAC25G10.08, SPBC14F5.06, SPBC25H2.07, SPAC23C11.03, SPAC607.03c, SPAC4D7.05, SPCC1183.07, SPBC19F5.02c, SPBC713.04c, SPAC2E1P5.05, SPAC32A11.04c, SPAC10F6.02c, SPAC9.03c, SPAC27F1.09c, SPBC13E7.01, SPCC320.10, SPAC6F6.07c, SPAC23G3.06, SPCC417.08, SPAC18G6.06, SPAC926.08c, SPBC17D11.05, SPCC576.08c, SPCC188.06c, SPBC16G5.14c, SPBC887.03c, SPAC4D7.09, SPAC18…
GO:0043234	protein complex	0.0103261	6.1101e-05	72	184	1268	4843	0.0022	0.02	SPBC354.02c, SPAC25G10.08, SPBC27B12.13, SPAC1B1.03c, SPCC1672.10, SPAC4A8.13c, SPCC1919.14c, SPCC965.03, SPCC1672.08c, SPAC4D7.05, SPAC1D4.04, SPAC3A12.16c, SPAC26H5.13c, SPBC19F5.02c, SPCC11E10.02c, SPBP8B7.19, SPAC4G9.04c, SPBC651.08c, SPBC409.05, SPAC343.14c, SPCC338.13, SPAC1834.01, SPAC664.11, SPBC1A4.10c, SPBC14C8.02, SPAC1420.02c, SPAC23A1.12c, SPBC17D11.05, SPAC22F8.08, SPCC1620.11, SPBC…
GO:0044445	cytosolic part	0.0753933	0.000446114	17	184	181	4843	0.022	0.22	SPBC106.06, SPAC6F6.07c, SPCC613.05c, SPCC18.14c, SPBC12D12.03, SPCC417.08, SPBC337.05c, SPAC1420.02c, SPBC14F5.06, SPCC576.08c, SPBC646.11, SPBC16G5.14c, SPBC25H2.12c, SPAC1D4.04, SPAC18G6.14c, SPAC664.06, SPBC36B7.09
GO:0044432	endoplasmic reticulum part	0.0755595	0.000447098	19	184	215	4843	0.02	0.22	SPBC354.02c, SPBC1685.03, SPCC61.04c, SPBC2A9.08c, SPAC22A12.15c, SPAC22F8.08, SPAC19A8.09, SPBC3H7.01, SPBC1703.10, SPCC1450.15, SPAC17G6.07c, SPCC1281.06c, SPBC15D4.04, SPCC11E10.02c, SPBC3B9.03, SPBC31F10.06c, SPCC306.06c, SPAC4G8.02c, SPBC530.12c
GO:0031090	organelle membrane	0.132027	0.000781226	38	184	598	4843	0.02	0.24	SPAC343.05, SPBC354.02c, SPBC27B12.13, SPCC18.16c, SPCC61.01c, SPAC1B1.03c, SPBC2A9.08c, SPCC965.03, SPBC3H7.01, SPCC31H12.07, SPBC1703.10, SPAC22E12.07, SPCC1450.15, SPAC26H5.13c, SPAC3A12.16c, SPBC36B7.07, SPBC15D4.04, SPCC11E10.02c, SPBC31F10.06c, SPCC306.06c, SPBC1685.03, SPAC19A8.06, SPAC664.11, SPBC14C8.02, SPCC61.04c, SPAC22F8.08, SPAC22A12.15c, SPAC19A8.09, SPAC2C4.13, SPAC17G6.07c, SPCC1…
GO:0005789	endoplasmic reticulum membrane	0.167331	0.000990126	17	184	194	4843	0.0185	0.24	SPBC354.02c, SPBC1685.03, SPCC61.04c, SPBC2A9.08c, SPAC19A8.09, SPBC3H7.01, SPBC1703.10, SPAC17G6.07c, SPCC1281.06c, SPCC1450.15, SPBC15D4.04, SPCC11E10.02c, SPBC3B9.03, SPBC31F10.06c, SPAC4G8.02c, SPBC530.12c, SPCC306.06c
GO:0005850	eukaryotic translation initiation factor 2 complex	0.24267	0.00143592	2	184	2	4843	0.03	0.42	SPAC32A11.04c, SPAC3G9.09c
GO:0009328	phenylalanine-tRNA ligase complex	0.24267	0.00143592	2	184	2	4843	0.028	0.42	SPAC3G9.06, SPAC23A1.12c
GO:0018444	translation release factor complex	0.24267	0.00143592	2	184	2	4843	0.0262	0.42	SPCC584.04, SPAC1834.01
GO:0070916	inositol phosphoceramide synthase complex	0.24267	0.00143592	2	184	2	4843	0.0247	0.42	SPAC3H8.06, SPAC26H5.13c
GO:0042175	nuclear outer membrane-endoplasmic reticulum membrane network	0.248152	0.00146836	17	184	201	4843	0.0233	0.42	SPBC354.02c, SPBC1685.03, SPCC61.04c, SPBC2A9.08c, SPAC19A8.09, SPBC3H7.01, SPBC1703.10, SPAC17G6.07c, SPCC1281.06c, SPCC1450.15, SPBC15D4.04, SPCC11E10.02c, SPBC3B9.03, SPBC31F10.06c, SPAC4G8.02c, SPBC530.12c, SPCC306.06c
GO:0044428	nuclear part	0.274221	0.00162261	60	184	1117	4843	0.0232	0.44	SPAC1142.04, SPCC613.05c, SPAC1B1.03c, SPBC14C8.14c, SPAC2C4.11c, SPBC32H8.12c, SPCC1672.10, SPBC4C3.05c, SPBC216.07c, SPAC4A8.13c, SPAC890.04c, SPCC1919.14c, SPCC1672.08c, SPAC23C11.03, SPAC607.03c, SPAC22E12.07, SPBC557.03c, SPBC16E9.10c, SPAC4D7.05, SPAC1F7.02c, SPAC222.06, SPCC1183.07, SPBC19F5.02c, SPAC823.08c, SPBC13G1.09, SPBC713.04c, SPAC2E1P5.05, SPBC12C2.06, SPCC1827.05c, SPBP8B7.19, SP…
GO:0012507	ER to Golgi transport vesicle membrane	0.285058	0.00168674	3	184	7	4843	0.024	0.48	SPCC31H12.07, SPAC22F8.08, SPBC31F10.06c
GO:0030127	COPII vesicle coat	0.285058	0.00168674	3	184	7	4843	0.0229	0.48	SPCC31H12.07, SPAC22F8.08, SPBC31F10.06c
GO:0044446	intracellular organelle part	0.376415	0.00222731	104	184	2227	4843	0.0227	0.5	SPBC354.02c, SPBC27B12.13, SPCC18.16c, SPCC61.01c, SPAC1B1.03c, SPAC2C4.11c, SPCC1672.10, SPAC4A8.13c, SPCC1919.14c, SPCC162.07, SPCC965.03, SPCC1672.08c, SPAC23C11.03, SPAC22E12.07, SPBC557.03c, SPBC16E9.10c, SPAC4D7.05, SPCC1450.15, SPAC3A12.16c, SPAC26H5.13c, SPAC1F7.02c, SPCC1183.07, SPBC19F5.02c, SPAC823.08c, SPBC13G1.09, SPCC11E10.02c, SPBC713.04c, SPAC2E1P5.05, SPBP8B7.19, SPAC4G9.04c, SPA…
GO:0044422	organelle part	0.383266	0.00226785	104	184	2228	4843	0.0217	0.5	SPBC354.02c, SPBC27B12.13, SPCC18.16c, SPCC61.01c, SPAC1B1.03c, SPAC2C4.11c, SPCC1672.10, SPAC4A8.13c, SPCC1919.14c, SPCC162.07, SPCC965.03, SPCC1672.08c, SPAC23C11.03, SPAC22E12.07, SPBC557.03c, SPBC16E9.10c, SPAC4D7.05, SPCC1450.15, SPAC3A12.16c, SPAC26H5.13c, SPAC1F7.02c, SPCC1183.07, SPBC19F5.02c, SPAC823.08c, SPBC13G1.09, SPCC11E10.02c, SPBC713.04c, SPAC2E1P5.05, SPBP8B7.19, SPAC4G9.04c, SPA…
GO:0016282	eukaryotic 43S preinitiation complex	0.443392	0.00262362	3	184	8	4843	0.0258	0.62	SPBC17D11.05, SPAC4D7.05, SPAC25G10.08
GO:0070993	translation preinitiation complex	0.443392	0.00262362	3	184	8	4843	0.0248	0.62	SPBC17D11.05, SPAC4D7.05, SPAC25G10.08
GO:0000126	transcription factor TFIIIB complex	0.709764	0.00419979	2	184	3	4843	0.0469	1.22	SPCC1919.14c, SPAC29E6.08
GO:0030691	Noc2p-Noc3p complex	0.709764	0.00419979	2	184	3	4843	0.0452	1.22	SPBC887.03c, SPAC1142.04
GO:0005622	intracellular	0.867812	0.00513498	181	184	4565	4843	0.0457	1.28	SPCC1672.01, SPAC25G10.08, SPBC27B12.13, SPCC4G3.16, SPCC61.01c, SPAC1B1.03c, SPAC23C11.09, SPCC162.07, SPCC1672.08c, SPBC25H2.02, SPBC557.03c, SPBC16E9.10c, SPAC1D4.04, SPAC26H5.13c, SPBC1773.07c, SPBC19F5.02c, SPBC13G1.09, SPBC713.04c, SPAC4G9.04c, SPBC651.08c, SPBC409.05, SPCC320.10, SPBC13E7.01, SPAC343.14c, SPCC825.03c, SPCC338.13, SPAC18G6.06, SPAC23A1.12c, SPBC23G7.05, SPAC22A12.15c, SPBC8…
GO:0044424	intracellular part	0.867812	0.00513498	181	184	4565	4843	0.0441	1.28	SPCC1672.01, SPAC25G10.08, SPBC27B12.13, SPCC4G3.16, SPCC61.01c, SPAC1B1.03c, SPAC23C11.09, SPCC162.07, SPCC1672.08c, SPBC25H2.02, SPBC557.03c, SPBC16E9.10c, SPAC1D4.04, SPAC26H5.13c, SPBC1773.07c, SPBC19F5.02c, SPBC13G1.09, SPBC713.04c, SPAC4G9.04c, SPBC651.08c, SPBC409.05, SPCC320.10, SPBC13E7.01, SPAC343.14c, SPCC825.03c, SPCC338.13, SPAC18G6.06, SPAC23A1.12c, SPBC23G7.05, SPAC22A12.15c, SPBC8…
GO:0005791	rough endoplasmic reticulum	0.898087	0.00531412	3	184	10	4843	0.044	1.32	SPBC354.02c, SPBC3B9.03, SPAC4G8.02c
GO:0030687	preribosome, large subunit precursor	0.898087	0.00531412	3	184	10	4843	0.0426	1.32	SPBC887.03c, SPAC1142.04, SPAC664.06
GO:0030867	rough endoplasmic reticulum membrane	0.898087	0.00531412	3	184	10	4843	0.0412	1.32	SPBC354.02c, SPBC3B9.03, SPAC4G8.02c
GO:0071540	eukaryotic translation initiation factor 3 complex, eIF3e	0.898087	0.00531412	3	184	10	4843	0.04	1.32	SPBC17D11.05, SPAC4D7.05, SPAC25G10.08
GO:0071541	eukaryotic translation initiation factor 3 complex, eIF3m	0.898087	0.00531412	3	184	10	4843	0.0388	1.32	SPBC17D11.05, SPAC4D7.05, SPAC25G10.08
GO:0005732	small nucleolar ribonucleoprotein complex	0.963007	0.00569826	5	184	31	4843	0.04	1.4	SPBC646.10c, SPAC926.08c, SPAC23C11.03, SPAC18G6.06, SPBC713.04c
GO:0031981	nuclear lumen	1	0.00795775	45	184	840	4843	0.0472	1.7	SPAC1142.04, SPCC613.05c, SPBC14C8.14c, SPAC2C4.11c, SPBC32H8.12c, SPCC1672.10, SPBC4C3.05c, SPAC890.04c, SPCC1919.14c, SPCC1672.08c, SPAC23C11.03, SPAC607.03c, SPBC557.03c, SPBC16E9.10c, SPAC4D7.05, SPAC1F7.02c, SPAC222.06, SPCC1183.07, SPBC19F5.02c, SPAC823.08c, SPBC13G1.09, SPBC713.04c, SPAC2E1P5.05, SPCC1827.05c, SPBP8B7.19, SPAC4G9.04c, SPBC651.01c, SPBC651.08c, SPAC17H9.05, SPAC23G3.06, SPB…
GO:0005784	Sec61 translocon complex	1	0.00818969	2	184	4	4843	0.0578	2.14	SPBC354.02c, SPAC4G8.02c
GO:0005786	signal recognition particle, endoplasmic reticulum targeting	1	0.00818969	2	184	4	4843	0.0563	2.14	SPCC320.10, SPCC188.06c
GO:0030689	Noc complex	1	0.00818969	2	184	4	4843	0.0549	2.14	SPBC887.03c, SPAC1142.04
GO:0048500	signal recognition particle	1	0.00818969	2	184	4	4843	0.0535	2.14	SPCC320.10, SPCC188.06c
GO:0071256	translocon complex	1	0.00818969	2	184	4	4843	0.0522	2.14	SPBC354.02c, SPAC4G8.02c
GO:0005744	mitochondrial inner membrane presequence translocase complex	1	0.00921091	3	184	12	4843	0.0562	2.36	SPBC14C8.02, SPAC664.11, SPAC3A12.16c
GO:0005852	eukaryotic translation initiation factor 3 complex	1	0.00921091	3	184	12	4843	0.0549	2.36	SPBC17D11.05, SPAC4D7.05, SPAC25G10.08
GO:0030173	integral to Golgi membrane	1	0.00921091	3	184	12	4843	0.0536	2.36	SPAC3H8.06, SPAC1F7.03, SPAC26H5.13c
GO:0030658	transport vesicle membrane	1	0.00921091	3	184	12	4843	0.0524	2.36	SPCC31H12.07, SPAC22F8.08, SPBC31F10.06c
GO:0031228	intrinsic to Golgi membrane	1	0.00921091	3	184	12	4843	0.0513	2.36	SPAC3H8.06, SPAC1F7.03, SPAC26H5.13c
GO:0005829	cytosol	1	0.0096281	101	184	2236	4843	0.0502	2.36	SPCC1672.01, SPCC18.14c, SPAC25G10.08, SPCC4G3.16, SPCC18.16c, SPAC2C4.11c, SPAC23C11.09, SPCC1672.10, SPBC25H2.07, SPAC4A8.13c, SPCC965.03, SPBC25H2.02, SPAC23C11.03, SPAC22E12.07, SPBC17D1.01, SPAC4D7.05, SPAC1D4.04, SPBC1773.07c, SPAC17A5.15c, SPBC1604.21c, SPAC823.08c, SPBC713.04c, SPBC211.03c, SPBC409.05, SPCC320.10, SPAC343.14c, SPBC19F5.04, SPAC1834.01, SPBC1A4.10c, SPAC1420.02c, SPAC23A1.…
GO:0000139	Golgi membrane	1	0.0101522	7	184	64	4843	0.0508	2.44	SPBC36B7.07, SPCC61.04c, SPBC1703.10, SPAC3H8.06, SPAC1F7.03, SPAC26H5.13c, SPAC19A8.09
GO:0016471	vacuolar proton-transporting V-type ATPase complex	1	0.0144113	3	184	14	4843	0.0771	3.78	SPAC343.05, SPCC965.03, SPAC2C4.13
GO:0033176	proton-transporting V-type ATPase complex	1	0.0144113	3	184	14	4843	0.0756	3.78	SPAC343.05, SPCC965.03, SPAC2C4.13
GO:0043228	non-membrane-bounded organelle	1	0.0176506	59	184	1214	4843	0.0859	4.38	SPAC1142.04, SPCC613.05c, SPCC18.14c, SPCC737.08, SPBC14F5.06, SPBC14C8.14c, SPAC2C4.11c, SPBC32H8.12c, SPCC1672.10, SPBC646.11, SPBC4C3.05c, SPBC25H2.07, SPAC890.04c, SPCC162.07, SPCC1672.08c, SPAC23C11.03, SPAC607.03c, SPBC557.03c, SPBC16E9.10c, SPAC1D4.04, SPAC1F7.02c, SPAC222.06, SPCC1183.07, SPBC19F5.02c, SPAC823.08c, SPBC13G1.09, SPBC713.04c, SPAC2E1P5.05, SPAC3A12.14, SPCC1827.05c, SPBP8B7…
GO:0043232	intracellular non-membrane-bounded organelle	1	0.0176506	59	184	1214	4843	0.0842	4.38	SPAC1142.04, SPCC613.05c, SPCC18.14c, SPCC737.08, SPBC14F5.06, SPBC14C8.14c, SPAC2C4.11c, SPBC32H8.12c, SPCC1672.10, SPBC646.11, SPBC4C3.05c, SPBC25H2.07, SPAC890.04c, SPCC162.07, SPCC1672.08c, SPAC23C11.03, SPAC607.03c, SPBC557.03c, SPBC16E9.10c, SPAC1D4.04, SPAC1F7.02c, SPAC222.06, SPCC1183.07, SPBC19F5.02c, SPAC823.08c, SPBC13G1.09, SPBC713.04c, SPAC2E1P5.05, SPAC3A12.14, SPCC1827.05c, SPBP8B7…
GO:0001405	presequence translocase-associated import motor	1	0.0194685	2	184	6	4843	0.1023	5.42	SPBC14C8.02, SPAC664.11
GO:0031974	membrane-enclosed lumen	1	0.0271176	50	184	1022	4843	0.1333	7.2	SPAC1142.04, SPCC613.05c, SPBC14C8.14c, SPAC2C4.11c, SPBC32H8.12c, SPCC1672.10, SPBC23E6.06c, SPBC4C3.05c, SPAC890.04c, SPCC1919.14c, SPCC1672.08c, SPAC23C11.03, SPAC607.03c, SPBC557.03c, SPBC16E9.10c, SPAC4D7.05, SPAC1F7.02c, SPAC222.06, SPCC1183.07, SPBC19F5.02c, SPAC823.08c, SPBC13G1.09, SPBC713.04c, SPAC2E1P5.05, SPCC1827.05c, SPBP8B7.19, SPAC4G9.04c, SPBC651.01c, SPBC651.08c, SPAC17H9.05, SP…
GO:0000221	vacuolar proton-transporting V-type ATPase, V1 domain	1	0.034567	2	184	8	4843	0.1644	9.04	SPAC343.05, SPCC965.03
GO:0019005	SCF ubiquitin ligase complex	1	0.034567	2	184	8	4843	0.1614	9.04	SPBC409.05, SPAC57A10.05c
GO:0033180	proton-transporting V-type ATPase, V1 domain	1	0.034567	2	184	8	4843	0.1586	9.04	SPAC343.05, SPCC965.03
GO:0030686	90S preribosome	1	0.0382166	3	184	20	4843	0.1686	9.78	SPBC19F5.02c, SPAC18G6.14c, SPAC1142.04
GO:0043233	organelle lumen	1	0.0389114	48	184	996	4843	0.1702	10.04	SPAC1142.04, SPCC613.05c, SPBC14C8.14c, SPAC2C4.11c, SPBC32H8.12c, SPCC1672.10, SPBC4C3.05c, SPAC890.04c, SPCC1919.14c, SPCC1672.08c, SPAC23C11.03, SPAC607.03c, SPBC557.03c, SPBC16E9.10c, SPAC4D7.05, SPAC1F7.02c, SPAC222.06, SPCC1183.07, SPBC19F5.02c, SPAC823.08c, SPBC13G1.09, SPBC713.04c, SPAC2E1P5.05, SPCC1827.05c, SPBP8B7.19, SPAC4G9.04c, SPBC651.01c, SPBC651.08c, SPAC17H9.05, SPAC23G3.06, SPB…
GO:0070013	intracellular organelle lumen	1	0.0389114	48	184	996	4843	0.1673	10.04	SPAC1142.04, SPCC613.05c, SPBC14C8.14c, SPAC2C4.11c, SPBC32H8.12c, SPCC1672.10, SPBC4C3.05c, SPAC890.04c, SPCC1919.14c, SPCC1672.08c, SPAC23C11.03, SPAC607.03c, SPBC557.03c, SPBC16E9.10c, SPAC4D7.05, SPAC1F7.02c, SPAC222.06, SPCC1183.07, SPBC19F5.02c, SPAC823.08c, SPBC13G1.09, SPBC713.04c, SPAC2E1P5.05, SPCC1827.05c, SPBP8B7.19, SPAC4G9.04c, SPBC651.01c, SPBC651.08c, SPAC17H9.05, SPAC23G3.06, SPB…
GO:0044452	nucleolar part	1	0.0429332	5	184	51	4843	0.1721	10.5	SPBC19F5.02c, SPAC29E6.08, SPBC887.03c, SPAC1142.04, SPBC4C3.05c
GO:0005628	prospore membrane	1	0.0433753	3	184	21	4843	0.1816	11.26	SPCC825.03c, SPBC32H8.12c, SPBC26H8.02c
GO:0042763	intracellular immature spore	1	0.0433753	3	184	21	4843	0.1787	11.26	SPCC825.03c, SPBC32H8.12c, SPBC26H8.02c
GO:0042764	ascospore-type prospore	1	0.0433753	3	184	21	4843	0.1759	11.26	SPCC825.03c, SPBC32H8.12c, SPBC26H8.02c
GO:0031965	nuclear membrane	1	0.0460962	5	184	52	4843	0.1775	11.54	SPAC1B1.03c, SPAC22E12.07, SPAC22A12.15c, SPAC19A8.06, SPAC26A3.15c
GO:0005623	cell	1	0.0464443	183	184	4719	4843	0.1779	11.74	SPCC1672.01, SPAC25G10.08, SPBC27B12.13, SPCC4G3.16, SPCC61.01c, SPAC1B1.03c, SPAC23C11.09, SPBC26H8.02c, SPCC162.07, SPCC1672.08c, SPBC25H2.02, SPBC557.03c, SPBC16E9.10c, SPAC1D4.04, SPAC26H5.13c, SPBC1773.07c, SPBC19F5.02c, SPBC13G1.09, SPBC713.04c, SPAC4G9.04c, SPBC651.08c, SPBC409.05, SPCC320.10, SPBC13E7.01, SPAC343.14c, SPCC825.03c, SPCC338.13, SPAC18G6.06, SPAC23A1.12c, SPBC23G7.05, SPAC22…
GO:0044464	cell part	1	0.0464443	183	184	4719	4843	0.1752	11.74	SPCC1672.01, SPAC25G10.08, SPBC27B12.13, SPCC4G3.16, SPCC61.01c, SPAC1B1.03c, SPAC23C11.09, SPBC26H8.02c, SPCC162.07, SPCC1672.08c, SPBC25H2.02, SPBC557.03c, SPBC16E9.10c, SPAC1D4.04, SPAC26H5.13c, SPBC1773.07c, SPBC19F5.02c, SPBC13G1.09, SPBC713.04c, SPAC4G9.04c, SPBC651.08c, SPBC409.05, SPCC320.10, SPBC13E7.01, SPAC343.14c, SPCC825.03c, SPCC338.13, SPAC18G6.06, SPAC23A1.12c, SPBC23G7.05, SPAC22…
GO:0044431	Golgi apparatus part	1	0.0518922	8	184	108	4843	0.1824	12.4	SPBC36B7.07, SPCC61.04c, SPCC338.13, SPBC1703.10, SPAC3H8.06, SPAC1F7.03, SPAC26H5.13c, SPAC19A8.09
GO:0005635	nuclear envelope	1	0.0556498	9	184	129	4843	0.2006	13.84	SPBC31E1.05, SPAC22E12.07, SPAC19A8.06, SPAC1B1.03c, SPBC12C2.06, SPAC22A12.15c, SPAC26A3.15c, SPAC4A8.13c, SPCC1620.11
GO:0005783	endoplasmic reticulum	1	0.0584472	28	184	546	4843	0.2	14	SPBC354.02c, SPBC1685.03, SPAC19A8.06, SPCC61.04c, SPBC2A9.08c, SPCC188.06c, SPAC22A12.15c, SPAC22F8.08, SPAC19A8.09, SPBC691.02c, SPBC3H7.01, SPAC2C4.13, SPBC1703.10, SPCC1450.15, SPCC1281.06c, SPAC17G6.07c, SPAC20G8.03, SPBC36B7.07, SPBC31E1.04, SPBC15D4.04, SPCC11E10.02c, SPBC1773.11c, SPAC1F7.03, SPBC3B9.03, SPBC31F10.06c, SPCC306.06c, SPBC530.12c, SPAC4G8.02c
GO:0030134	ER to Golgi transport vesicle	1	0.0607969	3	184	24	4843	0.2025	14.38	SPCC31H12.07, SPAC22F8.08, SPBC31F10.06c
GO:0030532	small nuclear ribonucleoprotein complex	1	0.0639488	5	184	57	4843	0.2089	15.04	SPAC27F1.09c, SPBC646.10c, SPAC23C11.03, SPAC607.03c, SPAC9.03c
GO:0022626	cytosolic ribosome	1	0.0669762	10	184	154	4843	0.209	15.26	SPBC16G5.14c, SPAC6F6.07c, SPCC613.05c, SPCC18.14c, SPCC417.08, SPAC18G6.14c, SPBC14F5.06, SPCC576.08c, SPAC664.06, SPBC36B7.09
GO:0031300	intrinsic to organelle membrane	1	0.0713658	7	184	96	4843	0.2151	15.92	SPBC15D4.04, SPCC11E10.02c, SPAC3H8.06, SPAC1F7.03, SPCC1281.06c, SPAC26H5.13c, SPCC306.06c
GO:0030120	vesicle coat	1	0.0809667	3	184	27	4843	0.2384	17.88	SPCC31H12.07, SPAC22F8.08, SPBC31F10.06c
GO:0005856	cytoskeleton	1	0.0841495	19	184	358	4843	0.2389	18.16	SPBC651.01c, SPAC17H9.05, SPBC106.06, SPBC12D12.03, SPCC737.08, SPBC337.05c, SPAC1420.02c, SPAC18G6.06, SPBC32H8.12c, SPBC646.11, SPAC890.04c, SPCC162.07, SPBC25H2.12c, SPBC14C8.06, SPAC1D4.04, SPAPB8E5.07c, SPBC19F5.02c, SPAC3A12.14, SPBP8B7.19
GO:0033178	proton-transporting two-sector ATPase complex, catalytic domain	1	0.0850893	2	184	13	4843	0.2514	19.36	SPAC343.05, SPCC965.03
GO:0016469	proton-transporting two-sector ATPase complex	1	0.0882563	3	184	28	4843	0.2541	19.82	SPAC343.05, SPCC965.03, SPAC2C4.13
GO:0030662	coated vesicle membrane	1	0.0958116	3	184	29	4843	0.2706	21.38	SPCC31H12.07, SPAC22F8.08, SPBC31F10.06c
GO:0031011	Ino80 complex	1	0.096869	2	184	14	4843	0.2815	22.52	SPBC32H8.12c, SPBC83.08
GO:0044444	cytoplasmic part	1	0.100216	148	184	3693	4843	0.2805	22.72	SPCC1672.01, SPAC25G10.08, SPBC27B12.13, SPCC4G3.16, SPCC61.01c, SPAC23C11.09, SPCC162.07, SPBC25H2.02, SPAC1D4.04, SPAC26H5.13c, SPBC1773.07c, SPBC713.04c, SPBC409.05, SPCC320.10, SPAC343.14c, SPCC825.03c, SPCC338.13, SPAC23A1.12c, SPBC23G7.05, SPAC22A12.15c, SPBC887.03c, SPBC691.02c, SPBC16G5.14c, SPBC1539.09c, SPBC3B9.17, SPBC31E1.05, SPAPB8E5.07c, SPCC584.04, SPAC3G9.06, SPAC3H8.06, SPCC1494.…
GO:0000812	Swr1 complex	1	0.109077	2	184	15	4843	0.2951	24.2	SPBC32H8.12c, SPBC83.08
GO:0033202	DNA helicase complex	1	0.109077	2	184	15	4843	0.2916	24.2	SPBC32H8.12c, SPBC83.08
GO:0031967	organelle envelope	1	0.11152	17	184	326	4843	0.2907	24.42	SPAC664.11, SPAC19A8.06, SPBC27B12.13, SPCC18.16c, SPBC14C8.02, SPAC1B1.03c, SPBC23E6.06c, SPAC22A12.15c, SPAC4A8.13c, SPCC1620.11, SPAC22E12.07, SPBC31E1.05, SPBC3B9.17, SPAC3A12.16c, SPBC12C2.06, SPBP23A10.15c, SPAC26A3.15c
GO:0031975	envelope	1	0.11152	17	184	326	4843	0.2873	24.42	SPAC664.11, SPAC19A8.06, SPBC27B12.13, SPCC18.16c, SPBC14C8.02, SPAC1B1.03c, SPBC23E6.06c, SPAC22A12.15c, SPAC4A8.13c, SPCC1620.11, SPAC22E12.07, SPBC31E1.05, SPBC3B9.17, SPAC3A12.16c, SPBC12C2.06, SPBP23A10.15c, SPAC26A3.15c
GO:0005643	nuclear pore	1	0.114083	4	184	49	4843	0.2888	24.84	SPAC1B1.03c, SPBC31E1.05, SPAC26A3.15c, SPCC1620.11
GO:0046930	pore complex	1	0.114083	4	184	49	4843	0.2855	24.84	SPAC1B1.03c, SPBC31E1.05, SPAC26A3.15c, SPCC1620.11
GO:0030117	membrane coat	1	0.119959	3	184	32	4843	0.2918	25.68	SPCC31H12.07, SPAC22F8.08, SPBC31F10.06c
GO:0048475	coated membrane	1	0.119959	3	184	32	4843	0.2885	25.68	SPCC31H12.07, SPAC22F8.08, SPBC31F10.06c
GO:0005669	transcription factor TFIID complex	1	0.121663	2	184	16	4843	0.2949	26.54	SPAC29E6.08, SPAC13F5.02c
GO:0012506	vesicle membrane	1	0.128464	3	184	33	4843	0.3	27.3	SPCC31H12.07, SPAC22F8.08, SPBC31F10.06c
GO:0030659	cytoplasmic vesicle membrane	1	0.128464	3	184	33	4843	0.2967	27.3	SPCC31H12.07, SPAC22F8.08, SPBC31F10.06c
GO:0031301	integral to organelle membrane	1	0.135931	6	184	92	4843	0.3088	28.72	SPBC15D4.04, SPCC11E10.02c, SPAC3H8.06, SPAC1F7.03, SPAC26H5.13c, SPCC306.06c
GO:0005667	transcription factor complex	1	0.137185	5	184	72	4843	0.3102	29.16	SPCC1919.14c, SPAC29E6.08, SPAC17A5.06, SPCC1672.08c, SPAC13F5.02c
GO:0030133	transport vesicle	1	0.146085	3	184	35	4843	0.3183	30.24	SPCC31H12.07, SPAC22F8.08, SPBC31F10.06c
GO:0016591	DNA-directed RNA polymerase II, holoenzyme	1	0.147826	4	184	54	4843	0.3254	31.24	SPAC29E6.08, SPAC17A5.06, SPCC1672.08c, SPAC13F5.02c
GO:0044433	cytoplasmic vesicle part	1	0.164442	3	184	37	4843	0.3435	33.32	SPCC31H12.07, SPAC22F8.08, SPBC31F10.06c
GO:0005840	ribosome	1	0.177474	12	184	234	4843	0.3594	35.22	SPBC16G5.14c, SPAC6F6.07c, SPCC613.05c, SPCC18.14c, SPCC417.08, SPAC18G6.14c, SPAC4D7.09, SPBC14F5.06, SPCC576.08c, SPAC664.06, SPBC25H2.07, SPBC36B7.09
GO:0044455	mitochondrial membrane part	1	0.206836	5	184	83	4843	0.417	41.28	SPBC14C8.02, SPBP23A10.15c, SPAC664.11, SPAC3A12.16c, SPBC27B12.13
GO:0022627	cytosolic small ribosomal subunit	1	0.216529	4	184	63	4843	0.4216	42.16	SPBC16G5.14c, SPAC18G6.14c, SPCC576.08c, SPAC6F6.07c
GO:0031227	intrinsic to endoplasmic reticulum membrane	1	0.216529	4	184	63	4843	0.4174	42.16	SPBC15D4.04, SPCC11E10.02c, SPCC1281.06c, SPCC306.06c
GO:0005773	vacuole	1	0.224917	8	184	153	4843	0.4292	43.78	SPAC343.05, SPCC965.03, SPCC1739.15, SPBC409.05, SPAC2C4.13, SPCC61.01c, SPBC530.12c, SPCC306.06c
GO:0030479	actin cortical patch	1	0.243381	3	184	45	4843	0.4482	46.16	SPCC162.07, SPBC14C8.06, SPBC32H8.12c
GO:0030864	cortical actin cytoskeleton	1	0.253684	3	184	46	4843	0.4594	47.78	SPCC162.07, SPBC14C8.06, SPBC32H8.12c
GO:0005758	mitochondrial intermembrane space	1	0.259574	2	184	26	4843	0.469	49.24	SPBC3B9.17, SPBC23E6.06c
GO:0031970	organelle envelope lumen	1	0.259574	2	184	26	4843	0.4645	49.24	SPBC3B9.17, SPBC23E6.06c
GO:0046540	U4/U6 x U5 tri-snRNP complex	1	0.259574	2	184	26	4843	0.4602	49.24	SPAC607.03c, SPAC9.03c
GO:0044451	nucleoplasm part	1	0.274451	12	184	258	4843	0.4744	51.24	SPCC1919.14c, SPAC17A5.06, SPBC887.03c, SPBC651.08c, SPCC1672.08c, SPAC1142.04, SPBC1A4.10c, SPAC29E6.08, SPBC32H8.12c, SPBP8B7.19, SPAC4G9.04c, SPAC13F5.02c
GO:0030863	cortical cytoskeleton	1	0.295419	3	184	50	4843	0.5039	54.92	SPCC162.07, SPBC14C8.06, SPBC32H8.12c
GO:0000428	DNA-directed RNA polymerase complex	1	0.302386	2	184	29	4843	0.5213	57.34	SPBC651.08c, SPBC4C3.05c
GO:0055029	nuclear DNA-directed RNA polymerase complex	1	0.302386	2	184	29	4843	0.5166	57.34	SPBC651.08c, SPBC4C3.05c
GO:0005654	nucleoplasm	1	0.319316	12	184	268	4843	0.527	59.02	SPCC1919.14c, SPAC17A5.06, SPBC887.03c, SPBC651.08c, SPCC1672.08c, SPAC1142.04, SPBC1A4.10c, SPAC29E6.08, SPBC32H8.12c, SPBP8B7.19, SPAC4G9.04c, SPAC13F5.02c
GO:0016020	membrane	1	0.322195	50	184	1234	4843	0.5225	59.04	SPAC343.05, SPBC354.02c, SPBC27B12.13, SPCC18.16c, SPCC61.01c, SPAC1B1.03c, SPBC2A9.08c, SPBC32H8.12c, SPBC26H8.02c, SPCC965.03, SPCC1739.15, SPBC428.16c, SPBC3H7.01, SPCC31H12.07, SPBC1703.10, SPAC22E12.07, SPCC1450.15, SPAC20G8.03, SPAC26H5.13c, SPAC3A12.16c, SPBC36B7.07, SPBC15D4.04, SPCC11E10.02c, SPBC211.03c, SPBC31F10.06c, SPCC306.06c, SPCC825.03c, SPBC1685.03, SPAC19A8.06, SPAC664.11, SPBC…
GO:0031461	cullin-RING ubiquitin ligase complex	1	0.330715	2	184	31	4843	0.5261	59.98	SPBC409.05, SPAC57A10.05c
GO:0005774	vacuolar membrane	1	0.330729	5	184	100	4843	0.524	60.26	SPAC343.05, SPCC965.03, SPCC61.01c, SPAC2C4.13, SPCC306.06c
GO:0005737	cytoplasm	1	0.337271	151	184	3901	4843	0.5253	60.94	SPCC1672.01, SPAC25G10.08, SPBC27B12.13, SPCC4G3.16, SPCC61.01c, SPAC23C11.09, SPCC162.07, SPBC25H2.02, SPAC1D4.04, SPAC26H5.13c, SPBC1773.07c, SPBC713.04c, SPBC651.08c, SPBC409.05, SPCC320.10, SPAC343.14c, SPCC825.03c, SPCC338.13, SPAC23A1.12c, SPBC23G7.05, SPAC22A12.15c, SPBC887.03c, SPBC691.02c, SPBC16G5.14c, SPBC1539.09c, SPBC3B9.17, SPBC31E1.05, SPAPB8E5.07c, SPCC584.04, SPAC3G9.06, SPAC3H8.…
GO:0030880	RNA polymerase complex	1	0.344766	2	184	32	4843	0.5364	62.76	SPBC651.08c, SPBC4C3.05c
GO:0030135	coated vesicle	1	0.348083	3	184	55	4843	0.5356	63.2	SPCC31H12.07, SPAC22F8.08, SPBC31F10.06c
GO:0044437	vacuolar part	1	0.353594	5	184	103	4843	0.5346	63.62	SPAC343.05, SPCC965.03, SPCC61.01c, SPAC2C4.13, SPCC306.06c
GO:0030176	integral to endoplasmic reticulum membrane	1	0.400369	3	184	60	4843	0.6008	72.1	SPBC15D4.04, SPCC11E10.02c, SPCC306.06c
GO:0005634	nucleus	1	0.407348	101	184	2604	4843	0.6035	73.02	SPCC1672.01, SPCC4G3.16, SPCC18.16c, SPAC1B1.03c, SPAC2C4.11c, SPCC1672.10, SPBC25H2.07, SPAC4A8.13c, SPCC1919.14c, SPCC1672.08c, SPAC23C11.03, SPAC22E12.07, SPBC557.03c, SPBC17D1.01, SPBC16E9.10c, SPAC4D7.05, SPAC1D4.04, SPAC1F7.02c, SPAC17A5.15c, SPCC1183.07, SPBC19F5.02c, SPBC1604.21c, SPAC823.08c, SPBC13G1.09, SPBC713.04c, SPAC2E1P5.05, SPAC16E8.16, SPBP8B7.19, SPAC4G9.04c, SPAC10F6.02c, SPBC…
GO:0005681	spliceosomal complex	1	0.422688	4	184	87	4843	0.6143	74.94	SPAC27F1.09c, SPBC13E7.01, SPAC10F6.02c, SPAC9.03c
GO:0005768	endosome	1	0.431211	3	184	63	4843	0.613	75.4	SPBC36B7.07, SPBC1773.11c, SPAC18G6.03
GO:0015935	small ribosomal subunit	1	0.465396	4	184	92	4843	0.6461	80.12	SPBC16G5.14c, SPAC18G6.14c, SPCC576.08c, SPAC6F6.07c
GO:0005794	Golgi apparatus	1	0.474847	13	184	327	4843	0.6547	81.84	SPBC354.02c, SPCC825.03c, SPCC338.13, SPBC1703.10, SPAC26H5.13c, SPBC31E1.04, SPBC36B7.07, SPCC61.04c, SPAC3H8.06, SPAC1F7.03, SPBC211.03c, SPAC22A12.15c, SPAC19A8.09
GO:0005740	mitochondrial envelope	1	0.48743	8	184	199	4843	0.651	82.02	SPBC3B9.17, SPAC664.11, SPAC3A12.16c, SPBC27B12.13, SPBC14C8.02, SPCC18.16c, SPBC23E6.06c, SPBP23A10.15c
GO:0015629	actin cytoskeleton	1	0.50071	3	184	70	4843	0.6665	84.64	SPCC162.07, SPBC14C8.06, SPBC32H8.12c
GO:0016023	cytoplasmic membrane-bounded vesicle	1	0.529173	3	184	73	4843	0.7108	90.98	SPCC31H12.07, SPAC22F8.08, SPBC31F10.06c
GO:0031410	cytoplasmic vesicle	1	0.529173	3	184	73	4843	0.7053	90.98	SPCC31H12.07, SPAC22F8.08, SPBC31F10.06c
GO:0031982	vesicle	1	0.529173	3	184	73	4843	0.6998	90.98	SPCC31H12.07, SPAC22F8.08, SPBC31F10.06c
GO:0031988	membrane-bounded vesicle	1	0.529173	3	184	73	4843	0.6945	90.98	SPCC31H12.07, SPAC22F8.08, SPBC31F10.06c
GO:0044425	membrane part	1	0.53218	41	184	1080	4843	0.6932	91.5	SPAC343.05, SPBC354.02c, SPBC27B12.13, SPCC61.01c, SPAC1B1.03c, SPBC2A9.08c, SPCC965.03, SPCC1739.15, SPBC3H7.01, SPCC31H12.07, SPBC1703.10, SPCC1450.15, SPAC20G8.03, SPAC26H5.13c, SPAC3A12.16c, SPBC36B7.07, SPBC15D4.04, SPCC11E10.02c, SPBC211.03c, SPBC31F10.06c, SPCC306.06c, SPCC825.03c, SPBC1685.03, SPAC664.11, SPBC14C8.02, SPCC61.04c, SPAC22F8.08, SPAC19A8.09, SPCC1620.11, SPAC2C4.13, SPBC31E1…
GO:0005743	mitochondrial inner membrane	1	0.588282	5	184	135	4843	0.7307	97.18	SPCC18.16c, SPBC14C8.02, SPBP23A10.15c, SPAC664.11, SPAC3A12.16c
GO:0019866	organelle inner membrane	1	0.627246	5	184	141	4843	0.7639	102.36	SPCC18.16c, SPBC14C8.02, SPBP23A10.15c, SPAC664.11, SPAC3A12.16c
GO:0043226	organelle	1	0.629795	154	184	4080	4843	0.76	102.6	SPCC1672.01, SPBC27B12.13, SPCC4G3.16, SPCC61.01c, SPAC1B1.03c, SPAC23C11.09, SPCC162.07, SPCC1672.08c, SPBC557.03c, SPBC16E9.10c, SPAC1D4.04, SPAC26H5.13c, SPBC19F5.02c, SPBC13G1.09, SPBC713.04c, SPAC4G9.04c, SPBC651.08c, SPBC409.05, SPCC320.10, SPBC13E7.01, SPCC825.03c, SPCC338.13, SPAC18G6.06, SPAC23A1.12c, SPBC23G7.05, SPAC22A12.15c, SPBC887.03c, SPBC691.02c, SPBC16G5.14c, SPBC3B9.17, SPBC31E…
GO:0043229	intracellular organelle	1	0.629795	154	184	4080	4843	0.7544	102.6	SPCC1672.01, SPBC27B12.13, SPCC4G3.16, SPCC61.01c, SPAC1B1.03c, SPAC23C11.09, SPCC162.07, SPCC1672.08c, SPBC557.03c, SPBC16E9.10c, SPAC1D4.04, SPAC26H5.13c, SPBC19F5.02c, SPBC13G1.09, SPBC713.04c, SPAC4G9.04c, SPBC651.08c, SPBC409.05, SPCC320.10, SPBC13E7.01, SPCC825.03c, SPCC338.13, SPAC18G6.06, SPAC23A1.12c, SPBC23G7.05, SPAC22A12.15c, SPBC887.03c, SPBC691.02c, SPBC16G5.14c, SPBC3B9.17, SPBC31E…
GO:0000329	fungal-type vacuole membrane	1	0.633333	3	184	85	4843	0.7556	103.52	SPCC965.03, SPCC61.01c, SPCC306.06c
GO:0031966	mitochondrial membrane	1	0.649877	6	184	173	4843	0.7678	105.96	SPCC18.16c, SPBC14C8.02, SPBP23A10.15c, SPAC664.11, SPAC3A12.16c, SPBC27B12.13
GO:0000151	ubiquitin ligase complex	1	0.672017	2	184	60	4843	0.7849	109.1	SPBC409.05, SPAC57A10.05c
GO:0000322	storage vacuole	1	0.706722	4	184	125	4843	0.8203	114.84	SPCC965.03, SPCC61.01c, SPCC1739.15, SPCC306.06c
GO:0000323	lytic vacuole	1	0.706722	4	184	125	4843	0.8145	114.84	SPCC965.03, SPCC61.01c, SPCC1739.15, SPCC306.06c
GO:0000324	fungal-type vacuole	1	0.706722	4	184	125	4843	0.8087	114.84	SPCC965.03, SPCC61.01c, SPCC1739.15, SPCC306.06c
GO:0015630	microtubule cytoskeleton	1	0.739255	9	184	278	4843	0.822	117.54	SPBC651.01c, SPAC17H9.05, SPCC737.08, SPAPB8E5.07c, SPBC19F5.02c, SPAC18G6.06, SPAC3A12.14, SPBP8B7.19, SPAC890.04c
GO:0044430	cytoskeletal part	1	0.75198	11	184	339	4843	0.8268	119.06	SPCC162.07, SPBC651.01c, SPBC14C8.06, SPAC17H9.05, SPCC737.08, SPAPB8E5.07c, SPBC19F5.02c, SPAC18G6.06, SPBC32H8.12c, SPAC3A12.14, SPBP8B7.19
GO:0005819	spindle	1	0.770181	8	184	257	4843	0.8439	122.36	SPBC651.01c, SPAC17H9.05, SPCC737.08, SPAPB8E5.07c, SPBC19F5.02c, SPAC18G6.06, SPAC3A12.14, SPBP8B7.19
GO:0016021	integral to membrane	1	0.77487	31	184	907	4843	0.8489	123.94	SPBC354.02c, SPCC825.03c, SPBC1685.03, SPBC27B12.13, SPCC61.04c, SPCC61.01c, SPAC1B1.03c, SPBC2A9.08c, SPAC19A8.09, SPCC1620.11, SPCC1739.15, SPBC3H7.01, SPAC2C4.13, SPBC31E1.05, SPCC1450.15, SPCC1281.06c, SPAC17G6.07c, SPAC20G8.03, SPAC26H5.13c, SPAC3A12.16c, SPBC36B7.07, SPBC15D4.04, SPCC11E10.02c, SPAC3H8.06, SPBC1773.11c, SPAC1F7.03, SPBC211.03c, SPAC26A3.15c, SPCC306.06c, SPBC530.12c, SPAC4G…
GO:0031224	intrinsic to membrane	1	0.7897	31	184	914	4843	0.8541	125.56	SPBC354.02c, SPCC825.03c, SPBC1685.03, SPBC27B12.13, SPCC61.04c, SPCC61.01c, SPAC1B1.03c, SPBC2A9.08c, SPAC19A8.09, SPCC1620.11, SPCC1739.15, SPBC3H7.01, SPAC2C4.13, SPBC31E1.05, SPCC1450.15, SPCC1281.06c, SPAC17G6.07c, SPAC20G8.03, SPAC26H5.13c, SPAC3A12.16c, SPBC36B7.07, SPBC15D4.04, SPCC11E10.02c, SPAC3H8.06, SPBC1773.11c, SPAC1F7.03, SPBC211.03c, SPAC26A3.15c, SPCC306.06c, SPBC530.12c, SPAC4G…
GO:0043227	membrane-bounded organelle	1	0.828906	143	184	3883	4843	0.87	128.76	SPCC1672.01, SPBC27B12.13, SPCC4G3.16, SPCC61.01c, SPAC1B1.03c, SPAC23C11.09, SPCC1672.08c, SPBC557.03c, SPBC16E9.10c, SPAC1D4.04, SPAC26H5.13c, SPBC19F5.02c, SPBC13G1.09, SPBC713.04c, SPAC4G9.04c, SPBC651.08c, SPBC409.05, SPCC320.10, SPBC13E7.01, SPCC825.03c, SPCC338.13, SPAC18G6.06, SPAC23A1.12c, SPBC23G7.05, SPAC22A12.15c, SPBC887.03c, SPBC691.02c, SPBC3B9.17, SPBC31E1.05, SPAPB8E5.07c, SPAC3H…
GO:0043231	intracellular membrane-bounded organelle	1	0.828906	143	184	3883	4843	0.8642	128.76	SPCC1672.01, SPBC27B12.13, SPCC4G3.16, SPCC61.01c, SPAC1B1.03c, SPAC23C11.09, SPCC1672.08c, SPBC557.03c, SPBC16E9.10c, SPAC1D4.04, SPAC26H5.13c, SPBC19F5.02c, SPBC13G1.09, SPBC713.04c, SPAC4G9.04c, SPBC651.08c, SPBC409.05, SPCC320.10, SPBC13E7.01, SPCC825.03c, SPCC338.13, SPAC18G6.06, SPAC23A1.12c, SPBC23G7.05, SPAC22A12.15c, SPBC887.03c, SPBC691.02c, SPBC3B9.17, SPBC31E1.05, SPAPB8E5.07c, SPAC3H…
GO:0044448	cell cortex part	1	0.85366	3	184	123	4843	0.8777	131.66	SPCC162.07, SPBC14C8.06, SPBC32H8.12c
GO:0000790	nuclear chromatin	1	0.867879	6	184	226	4843	0.8815	133.1	SPCC1672.02c, SPBC32H8.12c, SPCC1672.10, SPBC83.08, SPBC557.03c, SPBP8B7.19
GO:0016585	chromatin remodeling complex	1	0.889647	2	184	97	4843	0.8914	135.5	SPBC32H8.12c, SPBC83.08
GO:0051286	cell tip	1	0.891535	4	184	169	4843	0.8876	135.8	SPBC14C8.06, SPCC338.13, SPBC32H8.12c, SPAC1F7.03
GO:0060187	cell pole	1	0.891535	4	184	169	4843	0.8818	135.8	SPBC14C8.06, SPCC338.13, SPBC32H8.12c, SPAC1F7.03
GO:0005938	cell cortex	1	0.89947	3	184	137	4843	0.8817	136.66	SPCC162.07, SPBC14C8.06, SPBC32H8.12c
GO:0000922	spindle pole	1	0.910579	5	184	211	4843	0.8892	138.72	SPAC17H9.05, SPAC3A12.14, SPBP8B7.19, SPCC737.08, SPAPB8E5.07c
GO:0005816	spindle pole body	1	0.910579	5	184	211	4843	0.8836	138.72	SPAC17H9.05, SPAC3A12.14, SPBP8B7.19, SPCC737.08, SPAPB8E5.07c
GO:0005815	microtubule organizing center	1	0.912645	5	184	212	4843	0.8794	138.94	SPAC17H9.05, SPAC3A12.14, SPBP8B7.19, SPCC737.08, SPAPB8E5.07c
GO:0000785	chromatin	1	0.934099	6	184	258	4843	0.8842	140.58	SPCC1672.02c, SPBC32H8.12c, SPCC1672.10, SPBC83.08, SPBC557.03c, SPBP8B7.19
GO:0005886	plasma membrane	1	0.941162	4	184	193	4843	0.8849	141.58	SPCC825.03c, SPBC1773.11c, SPAC1F7.03, SPAC19G12.14
GO:0044429	mitochondrial part	1	0.941547	8	184	330	4843	0.88	141.68	SPBC3B9.17, SPAC664.11, SPAC3A12.16c, SPBC27B12.13, SPBC14C8.02, SPCC18.16c, SPBC23E6.06c, SPBP23A10.15c
GO:0005759	mitochondrial matrix	1	0.972721	2	184	140	4843	0.8933	144.72	SPBC14C8.02, SPBP23A10.15c
GO:0044454	nuclear chromosome part	1	0.989843	6	184	333	4843	0.8968	146.18	SPCC1672.02c, SPBC32H8.12c, SPCC1672.10, SPBC83.08, SPBC557.03c, SPBP8B7.19
GO:0071944	cell periphery	1	0.990616	7	184	373	4843	0.8926	146.38	SPCC162.07, SPBC14C8.06, SPCC825.03c, SPBC32H8.12c, SPBC1773.11c, SPAC1F7.03, SPAC19G12.14
GO:0000228	nuclear chromosome	1	0.993948	6	184	352	4843	0.8897	146.8	SPCC1672.02c, SPBC32H8.12c, SPCC1672.10, SPBC83.08, SPBC557.03c, SPBP8B7.19
GO:0032153	cell division site	1	0.995318	4	184	281	4843	0.8847	146.86	SPCC965.03, SPBC14C8.06, SPCC338.13, SPBC32H8.12c
GO:0005739	mitochondrion	1	0.997742	14	184	677	4843	0.8804	147.02	SPAC926.04c, SPBC3B9.17, SPAC1486.06, SPAC664.11, SPAC3A12.16c, SPBC27B12.13, SPCC4G3.16, SPCC18.16c, SPBC14C8.02, SPAC23C11.09, SPBC23E6.06c, SPBP23A10.15c, SPAC3F10.03, SPBC17G9.13c
GO:0044427	chromosomal part	1	0.998959	6	184	413	4843	0.8757	147.12	SPCC1672.02c, SPBC32H8.12c, SPCC1672.10, SPBC83.08, SPBC557.03c, SPBP8B7.19
GO:0005694	chromosome	1	0.999318	6	184	427	4843	0.8705	147.12	SPCC1672.02c, SPBC32H8.12c, SPCC1672.10, SPBC83.08, SPBC557.03c, SPBP8B7.19

## Sheet: C Germination
GOID	TERM	CORRECTED_PVALUE	UNCORRECTED_PVALUE	NUM_LIST_ANNOTATIONS	LIST_SIZE	TOTAL_NUM_ANNOTATIONS	POPULATION_SIZE	FDR_RATE	EXPECTED_FALSE_POSITIVES	ANNOTATED_GENES
GO:0000502	proteasome complex	9.69887e-10	5.63888e-12	16	223	40	4843	0	0	SPBC4.07c, SPAC6G10.04c, SPBC582.07c, SPAC323.02c, SPBC17D11.07c, SPCC1682.10, SPAC3A11.12C, SPBP19A11.03c, SPBC16G5.01, SPAC31A2.04c, SPAC22F8.06, SPBC119.01, SPCC576.10c, SPAC23D3.07, SPBC4C3.10c, SPBC16C6.07c
GO:0032991	macromolecular complex	2.86511e-08	1.66576e-10	124	223	1707	4843	0	0	SPCC4G3.07c, SPBC4.07c, SPBC1711.07, SPAC23C4.15, SPAC637.05c, SPAC323.02c, SPAC167.02, SPBC146.05c, SPAC15A10.02, SPCC1442.09, SPAC144.15c, SPBC17D11.07c, SPBP23A10.07, SPCC1020.04c, SPCC622.09, SPAC1B3.14, SPAC22A12.12c, SPAC23G3.01, SPAC23H4.07c, SPAPB8E5.09, SPAC4A8.16c, SPAC22E12.17c, SPBC119.01, SPAC23D3.07, SPBC3B8.09, SPAC6F6.10c, SPBC19C2.03, SPAC29B12.07, SPBC36.08c, SPAC959.02, SPBC30B…
GO:0005838	proteasome regulatory particle	3.87625e-07	2.25363e-09	10	223	19	4843	0	0	SPAC3A11.12C, SPBP19A11.03c, SPBC4.07c, SPBC16G5.01, SPBC582.07c, SPCC576.10c, SPBC119.01, SPBC17D11.07c, SPCC1682.10, SPBC16C6.07c
GO:0022624	proteasome accessory complex	3.87625e-07	2.25363e-09	10	223	19	4843	0	0	SPAC3A11.12C, SPBP19A11.03c, SPBC4.07c, SPBC16G5.01, SPBC582.07c, SPCC576.10c, SPBC119.01, SPBC17D11.07c, SPCC1682.10, SPBC16C6.07c
GO:0016471	vacuolar proton-transporting V-type ATPase complex	7.26054e-06	4.22124e-08	8	223	14	4843	0	0	SPBC1289.05c, SPAC7D4.10, SPAC1B3.14, SPAC732.01, SPAC637.05c, SPAPB2B4.05, SPAC11E3.07, SPBC3B9.18c
GO:0033176	proton-transporting V-type ATPase complex	7.26054e-06	4.22124e-08	8	223	14	4843	0	0	SPBC1289.05c, SPAC7D4.10, SPAC1B3.14, SPAC732.01, SPAC637.05c, SPAPB2B4.05, SPAC11E3.07, SPBC3B9.18c
GO:0008540	proteasome regulatory particle, base subcomplex	1.93978e-05	1.12778e-07	7	223	11	4843	0	0	SPAC3A11.12C, SPCC576.10c, SPBP19A11.03c, SPBC4.07c, SPBC17D11.07c, SPBC16C6.07c, SPBC582.07c
GO:0043234	protein complex	3.06746e-05	1.78341e-07	93	223	1268	4843	0	0	SPCC4G3.07c, SPBC4.07c, SPBC1711.07, SPAC23C4.15, SPAC637.05c, SPAC323.02c, SPAC167.02, SPAC15A10.02, SPCC1442.09, SPAC144.15c, SPBC17D11.07c, SPBP23A10.07, SPCC1020.04c, SPAC1B3.14, SPAC22A12.12c, SPAC23G3.01, SPAC23H4.07c, SPAPB8E5.09, SPAC4A8.16c, SPAC22E12.17c, SPBC119.01, SPAC23D3.07, SPAC6F6.10c, SPBC19C2.03, SPAC29B12.07, SPBC36.08c, SPAC959.02, SPBC30B4.05, SPAC23A1.05, SPAC959.10, SPBC17…
GO:0000221	vacuolar proton-transporting V-type ATPase, V1 domain	3.97805e-05	2.31282e-07	6	223	8	4843	0	0	SPAC637.05c, SPBC1289.05c, SPAC7D4.10, SPAPB2B4.05, SPAC11E3.07, SPBC3B9.18c
GO:0033180	proton-transporting V-type ATPase, V1 domain	3.97805e-05	2.31282e-07	6	223	8	4843	0	0	SPAC637.05c, SPBC1289.05c, SPAC7D4.10, SPAPB2B4.05, SPAC11E3.07, SPBC3B9.18c
GO:0044446	intracellular organelle part	6.48644e-05	3.77119e-07	139	223	2227	4843	0	0	SPCC4G3.07c, SPBC19F5.05c, SPBC1711.07, SPAC23C4.15, SPAC6G9.11, SPAC637.05c, SPBC146.05c, SPBC29A3.16, SPAC15A10.02, SPAC144.15c, SPBP23A10.07, SPBC1734.01c, SPAP14E8.03, SPCC330.08, SPAC23C11.17, SPCC622.09, SPAC22A12.12c, SPAC1B3.14, SPAC23H4.07c, SPBC3B8.09, SPBC19C2.03, SPAC29B12.07, SPBC30B4.05, SPAC23A1.05, SPAC959.10, SPBC26H8.07c, SPBC577.09, SPAC22E12.13c, SPAC11E3.07, SPBC649.05, SPAC3…
GO:0044422	organelle part	6.70126e-05	3.89608e-07	139	223	2228	4843	0	0	SPCC4G3.07c, SPBC19F5.05c, SPBC1711.07, SPAC23C4.15, SPAC6G9.11, SPAC637.05c, SPBC146.05c, SPBC29A3.16, SPAC15A10.02, SPAC144.15c, SPBP23A10.07, SPBC1734.01c, SPAP14E8.03, SPCC330.08, SPAC23C11.17, SPCC622.09, SPAC22A12.12c, SPAC1B3.14, SPAC23H4.07c, SPBC3B8.09, SPBC19C2.03, SPAC29B12.07, SPBC30B4.05, SPAC23A1.05, SPAC959.10, SPBC26H8.07c, SPBC577.09, SPAC22E12.13c, SPAC11E3.07, SPBC649.05, SPAC3…
GO:0012505	endomembrane system	8.56646e-05	4.9805e-07	41	223	399	4843	0	0	SPBC1604.15, SPAC6G9.11, SPAC4G8.12c, SPCC1682.10, SPCC162.09c, SPAC1D4.08, SPBC887.19, SPAP14E8.03, SPCC330.08, SPBC3B9.10, SPAC23H4.07c, SPAC22E12.17c, SPAC56F8.11, SPAC23D3.07, SPCC962.03c, SPAC29B12.07, SPBC30B4.05, SPAC23A1.05, SPCC970.03, SPCC576.07, SPBC16A3.05c, SPAC1002.11, SPAC6F6.05, SPBC119.09c, SPAC1565.08, SPAC7D4.11c, SPCC16A11.06c, SPAC31G5.16c, SPAC26A3.05, SPAC57A7.10c, SPBC18E5…
GO:0005789	endoplasmic reticulum membrane	0.00035218	2.04756e-06	25	223	194	4843	0	0	SPCC970.03, SPBC1604.15, SPAC1002.11, SPAC6F6.05, SPAC4G8.12c, SPBC119.09c, SPCC162.09c, SPAC1565.08, SPAC1D4.08, SPBC887.19, SPAC7D4.11c, SPCC16A11.06c, SPAP14E8.03, SPAC31G5.16c, SPCC330.08, SPBC18E5.02c, SPAC23H4.07c, SPBC1677.02, SPBC27.01c, SPAC56F8.11, SPAC13A11.02c, SPAC29B12.07, SPCC895.04c, SPBC28F2.06c, SPAC23A1.05
GO:0042175	nuclear outer membrane-endoplasmic reticulum membrane network	0.000679281	3.94931e-06	25	223	201	4843	0	0	SPCC970.03, SPBC1604.15, SPAC1002.11, SPAC6F6.05, SPAC4G8.12c, SPBC119.09c, SPCC162.09c, SPAC1565.08, SPAC1D4.08, SPBC887.19, SPAC7D4.11c, SPCC16A11.06c, SPAP14E8.03, SPAC31G5.16c, SPCC330.08, SPBC18E5.02c, SPAC23H4.07c, SPBC1677.02, SPBC27.01c, SPAC56F8.11, SPAC13A11.02c, SPAC29B12.07, SPCC895.04c, SPBC28F2.06c, SPAC23A1.05
GO:0044432	endoplasmic reticulum part	0.000729985	4.2441e-06	26	223	215	4843	0	0	SPCC970.03, SPBC1604.15, SPAC1002.11, SPAC6F6.05, SPAC1F5.06, SPAC4G8.12c, SPBC119.09c, SPCC162.09c, SPAC1565.08, SPAC1D4.08, SPBC887.19, SPAC7D4.11c, SPCC16A11.06c, SPAP14E8.03, SPAC31G5.16c, SPCC330.08, SPBC18E5.02c, SPAC23H4.07c, SPBC27.01c, SPBC1677.02, SPAC56F8.11, SPAC13A11.02c, SPAC29B12.07, SPCC895.04c, SPBC28F2.06c, SPAC23A1.05
GO:0031090	organelle membrane	0.000920352	5.35088e-06	51	223	598	4843	0	0	SPAC7D4.10, SPBC1604.15, SPAC6G9.11, SPAC637.05c, SPAC4G8.12c, SPAPB2B4.05, SPBC713.10, SPCC162.09c, SPBC3B9.18c, SPAC23C4.13, SPAC1D4.08, SPBC887.19, SPAP14E8.03, SPCC330.08, SPBC3B9.10, SPAC23C11.17, SPAC1B3.14, SPAC732.01, SPAC23H4.07c, SPAC22E12.17c, SPAC56F8.11, SPAC29B12.07, SPBC30B4.05, SPAC23A1.05, SPCC970.03, SPCC576.07, SPAC959.10, SPAC1002.11, SPAC6F6.05, SPAC22E12.10c, SPBC119.09c, SP…
GO:0030126	COPI vesicle coat	0.00170271	9.89947e-06	5	223	8	4843	0	0	SPCC576.07, SPBC16C6.13c, SPBPJ4664.04, SPAC57A7.10c, SPAC22E12.17c
GO:0030663	COPI coated vesicle membrane	0.00170271	9.89947e-06	5	223	8	4843	0	0	SPCC576.07, SPBC16C6.13c, SPBPJ4664.04, SPAC57A7.10c, SPAC22E12.17c
GO:0030660	Golgi-associated vesicle membrane	0.00200499	1.16569e-05	6	223	13	4843	0	0	SPCC576.07, SPBC16C6.13c, SPBPJ4664.04, SPAC26A3.05, SPAC57A7.10c, SPAC22E12.17c
GO:0033178	proton-transporting two-sector ATPase complex, catalytic domain	0.00200499	1.16569e-05	6	223	13	4843	0	0	SPAC637.05c, SPBC1289.05c, SPAC7D4.10, SPAPB2B4.05, SPAC11E3.07, SPBC3B9.18c
GO:0005839	proteasome core complex	0.00337445	1.96189e-05	6	223	14	4843	0	0	SPAC323.02c, SPAC22F8.06, SPAC6G10.04c, SPAC23D3.07, SPBC4C3.10c, SPAC31A2.04c
GO:0016469	proton-transporting two-sector ATPase complex	0.00428364	2.49049e-05	8	223	28	4843	0	0	SPBC1289.05c, SPAC7D4.10, SPAC1B3.14, SPAC732.01, SPAC637.05c, SPAPB2B4.05, SPAC11E3.07, SPBC3B9.18c
GO:0005665	DNA-directed RNA polymerase II, core complex	0.00709941	4.12756e-05	5	223	10	4843	0	0	SPCC1020.04c, SPBC28F2.12, SPBC19C2.03, SPAC23G3.01, SPAC23C4.15
GO:0044428	nuclear part	0.00779178	4.53011e-05	77	223	1117	4843	0	0	SPBC365.09c, SPBC19F5.05c, SPBC1711.07, SPAC23C4.15, SPBC146.05c, SPBC29A3.16, SPAC15A10.02, SPBP23A10.07, SPBC1734.01c, SPCC1020.04c, SPAC22A12.12c, SPAC23G3.01, SPAPB8E5.09, SPAC23D3.07, SPBC3B8.09, SPBC19C2.03, SPBC30B4.05, SPAC959.10, SPBC3B9.02c, SPBC1709.08, SPAC22H10.05c, SPBC11G11.06c, SPBC577.09, SPAC22E12.13c, SPAC31A2.07c, SPAC27D7.07c, SPAC4G9.08c, SPAC17G8.01c, SPBC27.01c, SPAC167.03…
GO:0012506	vesicle membrane	0.0156673	9.10888e-05	8	223	33	4843	0	0	SPCC576.07, SPAC26A3.05, SPAC57A7.10c, SPAC22E12.17c, SPAC6G9.11, SPBC16C6.13c, SPBPJ4664.04, SPAC29B12.07
GO:0030659	cytoplasmic vesicle membrane	0.0156673	9.10888e-05	8	223	33	4843	0	0	SPCC576.07, SPAC26A3.05, SPAC57A7.10c, SPAC22E12.17c, SPAC6G9.11, SPBC16C6.13c, SPBPJ4664.04, SPAC29B12.07
GO:0005730	nucleolus	0.0210846	0.000122585	31	223	336	4843	0	0	SPBC365.09c, SPBC19F5.05c, SPBC1711.07, SPAC57A7.06, SPAC23C4.15, SPAC22E12.13c, SPBC29A3.16, SPAC4F10.09c, SPAC3G9.10c, SPBP23A10.07, SPBC1734.01c, SPAC31A2.07c, SPCC1020.04c, SPAC1B9.03c, SPAC959.03c, SPBP8B7.20c, SPBC947.07, SPAC22A12.12c, SPCC18.05c, SPCC1672.07, SPBC336.02, SPBC31E1.06, SPAC19D5.05c, SPAC3F10.08c, SPAC1687.11, SPBC3B8.09, SPAC12G12.02, SPBC19C2.03, SPCP1E11.08, SPBC244.02c, …
GO:0046540	U4/U6 x U5 tri-snRNP complex	0.0213337	0.000124033	7	223	26	4843	0	0	SPBC3E7.14, SPAC4F8.12c, SPAC167.03c, SPAC27D7.07c, SPAC2C4.03c, SPAC26A3.08, SPBC11G11.06c
GO:0019774	proteasome core complex, beta-subunit complex	0.0236141	0.000137291	4	223	7	4843	0	0	SPAC22F8.06, SPAC23D3.07, SPBC4C3.10c, SPAC31A2.04c
GO:0005849	mRNA cleavage factor complex	0.0250943	0.000145897	6	223	19	4843	0	0	SPAC22G7.10, SPAC644.16, SPBC1709.08, SPAC6F12.17, SPAC22H10.05c, SPBP8B7.15c
GO:0030120	vesicle coat	0.0276859	0.000160964	7	223	27	4843	0	0	SPCC576.07, SPBC16C6.13c, SPBPJ4664.04, SPAC26A3.05, SPAC57A7.10c, SPAC29B12.07, SPAC22E12.17c
GO:0030137	COPI-coated vesicle	0.0323466	0.000188062	5	223	13	4843	0.0006	0.02	SPCC576.07, SPBC16C6.13c, SPBPJ4664.04, SPAC57A7.10c, SPAC22E12.17c
GO:0044433	cytoplasmic vesicle part	0.0371377	0.000215917	8	223	37	4843	0.0006	0.02	SPCC576.07, SPAC26A3.05, SPAC57A7.10c, SPAC22E12.17c, SPAC6G9.11, SPBC16C6.13c, SPBPJ4664.04, SPAC29B12.07
GO:0000428	DNA-directed RNA polymerase complex	0.0449694	0.00026145	7	223	29	4843	0.0006	0.02	SPCC1020.04c, SPBC28F2.12, SPAC4G9.08c, SPBP23A10.07, SPBC19C2.03, SPAC23G3.01, SPAC23C4.15
GO:0030662	coated vesicle membrane	0.0449694	0.00026145	7	223	29	4843	0.0006	0.02	SPCC576.07, SPBC16C6.13c, SPBPJ4664.04, SPAC26A3.05, SPAC57A7.10c, SPAC29B12.07, SPAC22E12.17c
GO:0055029	nuclear DNA-directed RNA polymerase complex	0.0449694	0.00026145	7	223	29	4843	0.0005	0.02	SPCC1020.04c, SPBC28F2.12, SPAC4G9.08c, SPBP23A10.07, SPBC19C2.03, SPAC23G3.01, SPAC23C4.15
GO:0030684	preribosome	0.068645	0.000399099	10	223	61	4843	0.0047	0.18	SPAC959.03c, SPCC1672.07, SPAC57A7.06, SPAC19D5.05c, SPAC22E12.13c, SPAC4F10.09c, SPBC1604.06c, SPBC3B8.09, SPBC244.02c, SPCP1E11.08
GO:0005685	U1 snRNP	0.0699589	0.000406738	5	223	15	4843	0.0046	0.18	SPBC3E7.14, SPAC27D7.07c, SPAC2C4.03c, SPAC26A3.08, SPBC11G11.06c
GO:0030117	membrane coat	0.086172	0.000501	7	223	32	4843	0.005	0.2	SPCC576.07, SPBC16C6.13c, SPBPJ4664.04, SPAC26A3.05, SPAC57A7.10c, SPAC29B12.07, SPAC22E12.17c
GO:0030880	RNA polymerase complex	0.086172	0.000501	7	223	32	4843	0.0049	0.2	SPCC1020.04c, SPBC28F2.12, SPAC4G9.08c, SPBP23A10.07, SPBC19C2.03, SPAC23G3.01, SPAC23C4.15
GO:0048475	coated membrane	0.086172	0.000501	7	223	32	4843	0.0048	0.2	SPCC576.07, SPBC16C6.13c, SPBPJ4664.04, SPAC26A3.05, SPAC57A7.10c, SPAC29B12.07, SPAC22E12.17c
GO:0005798	Golgi-associated vesicle	0.10254	0.000596163	6	223	24	4843	0.0047	0.2	SPCC576.07, SPBC16C6.13c, SPBPJ4664.04, SPAC26A3.05, SPAC57A7.10c, SPAC22E12.17c
GO:0032040	small-subunit processome	0.153011	0.000889596	7	223	35	4843	0.0045	0.2	SPBC1604.06c, SPAC959.03c, SPBC3B8.09, SPCC1672.07, SPBC244.02c, SPAC57A7.06, SPAC19D5.05c
GO:0030532	small nuclear ribonucleoprotein complex	0.177286	0.00103073	9	223	57	4843	0.0053	0.24	SPBC3E7.14, SPAC4F8.12c, SPAC27D7.07c, SPBC11G11.06c, SPAC19D5.05c, SPAC167.03c, SPAC26A3.08, SPAC2C4.03c, SPAC22F8.10c
GO:0005681	spliceosomal complex	0.336604	0.001957	11	223	87	4843	0.0078	0.36	SPBC3E7.14, SPAC4F8.12c, SPAC27D7.07c, SPBC3B9.02c, SPAC167.03c, SPBC13E7.02, SPCC188.11, SPBC146.05c, SPAC26A3.08, SPAC2C4.03c, SPAC22F8.10c
GO:0008541	proteasome regulatory particle, lid subcomplex	0.505266	0.00293759	3	223	7	4843	0.0145	0.68	SPBC119.01, SPBC16G5.01, SPCC1682.10
GO:0017119	Golgi transport complex	0.505266	0.00293759	3	223	7	4843	0.0142	0.68	SPBC1539.05, SPAC144.15c, SPBC36.08c
GO:0016591	DNA-directed RNA polymerase II, holoenzyme	0.509545	0.00296247	8	223	54	4843	0.0139	0.68	SPCC1020.04c, SPBC28F2.12, SPAC15A10.02, SPAC823.06, SPBC19C2.03, SPAC23G3.01, SPAC2G11.14, SPAC23C4.15
GO:0005736	DNA-directed RNA polymerase I complex	0.522889	0.00304005	4	223	14	4843	0.0152	0.76	SPCC1020.04c, SPBP23A10.07, SPBC19C2.03, SPAC23C4.15
GO:0005622	intracellular	0.524654	0.00305031	219	223	4565	4843	0.0149	0.76	SPCC4G3.07c, SPAC56F8.10, SPAC23C4.14, SPBC4.07c, SPBC27B12.12c, SPBC19F5.05c, SPBC1711.07, SPBC1703.05, SPAC23C4.15, SPAC6G9.11, SPAC637.05c, SPAC4D7.04c, SPBC146.05c, SPCC63.07, SPBC29A3.16, SPAC15A10.02, SPAC144.15c, SPBC25B2.09c, SPBP23A10.07, SPBC1734.01c, SPAC23H4.06, SPAP14E8.03, SPBC13G1.05, SPCC330.08, SPAC23C11.17, SPCC622.09, SPAC22A12.12c, SPAC1B3.14, SPAC23H4.07c, SPAC4A8.16c, SPBC11…
GO:0044424	intracellular part	0.524654	0.00305031	219	223	4565	4843	0.0146	0.76	SPCC4G3.07c, SPAC56F8.10, SPAC23C4.14, SPBC4.07c, SPBC27B12.12c, SPBC19F5.05c, SPBC1711.07, SPBC1703.05, SPAC23C4.15, SPAC6G9.11, SPAC637.05c, SPAC4D7.04c, SPBC146.05c, SPCC63.07, SPBC29A3.16, SPAC15A10.02, SPAC144.15c, SPBC25B2.09c, SPBP23A10.07, SPBC1734.01c, SPAC23H4.06, SPAP14E8.03, SPBC13G1.05, SPCC330.08, SPAC23C11.17, SPCC622.09, SPAC22A12.12c, SPAC1B3.14, SPAC23H4.07c, SPAC4A8.16c, SPBC11…
GO:0030135	coated vesicle	0.573169	0.00333238	8	223	55	4843	0.0143	0.76	SPCC576.07, SPAC26A3.05, SPAC57A7.10c, SPAC22E12.17c, SPBC16C6.13c, SPBPJ4664.04, SPAC23H4.03c, SPAC29B12.07
GO:0005847	mRNA cleavage and polyadenylation specificity factor complex	0.687591	0.00399762	4	223	15	4843	0.0163	0.88	SPAC22G7.10, SPBC1709.08, SPAC6F12.17, SPBP8B7.15c
GO:0005783	endoplasmic reticulum	0.923335	0.00536823	38	223	546	4843	0.0211	1.16	SPAC23C4.14, SPBC1604.15, SPAC6G9.11, SPAC4G8.12c, SPAC4D7.04c, SPCC162.09c, SPAC23C4.13, SPAC1D4.08, SPBC887.19, SPAP14E8.03, SPBC13G1.05, SPAC630.12, SPCC330.08, SPAC1B3.14, SPAC732.01, SPAC23H4.07c, SPAC56F8.11, SPAC29B12.07, SPAC23A1.05, SPCC970.03, SPAC1002.11, SPAC6F6.05, SPBC1718.04, SPAC1F5.06, SPBC119.09c, SPAC1565.08, SPAC7D4.11c, SPCC16A11.06c, SPAC31G5.16c, SPAC13G7.01c, SPBC18E5.02c,…
GO:0016023	cytoplasmic membrane-bounded vesicle	1	0.00587348	9	223	73	4843	0.0229	1.28	SPCC576.07, SPAC26A3.05, SPAC57A7.10c, SPAC22E12.17c, SPAC6G9.11, SPBC16C6.13c, SPBPJ4664.04, SPAC23H4.03c, SPAC29B12.07
GO:0031410	cytoplasmic vesicle	1	0.00587348	9	223	73	4843	0.0225	1.28	SPCC576.07, SPAC26A3.05, SPAC57A7.10c, SPAC22E12.17c, SPAC6G9.11, SPBC16C6.13c, SPBPJ4664.04, SPAC23H4.03c, SPAC29B12.07
GO:0031982	vesicle	1	0.00587348	9	223	73	4843	0.0221	1.28	SPCC576.07, SPAC26A3.05, SPAC57A7.10c, SPAC22E12.17c, SPAC6G9.11, SPBC16C6.13c, SPBPJ4664.04, SPAC23H4.03c, SPAC29B12.07
GO:0031988	membrane-bounded vesicle	1	0.00587348	9	223	73	4843	0.0217	1.28	SPCC576.07, SPAC26A3.05, SPAC57A7.10c, SPAC22E12.17c, SPAC6G9.11, SPBC16C6.13c, SPBPJ4664.04, SPAC23H4.03c, SPAC29B12.07
GO:0017059	serine C-palmitoyltransferase complex	1	0.00614069	2	223	3	4843	0.0287	1.72	SPBC18E5.02c, SPAC23A1.05
GO:0005666	DNA-directed RNA polymerase III complex	1	0.00648284	4	223	17	4843	0.0295	1.8	SPCC1020.04c, SPAC4G9.08c, SPBC19C2.03, SPAC23C4.15
GO:0030687	preribosome, large subunit precursor	1	0.00908712	3	223	10	4843	0.0394	2.44	SPAC22E12.13c, SPAC4F10.09c, SPCP1E11.08
GO:0002178	palmitoyltransferase complex	1	0.011909	2	223	4	4843	0.0581	3.66	SPBC18E5.02c, SPAC23A1.05
GO:0031211	endoplasmic reticulum palmitoyltransferase complex	1	0.011909	2	223	4	4843	0.0572	3.66	SPBC18E5.02c, SPAC23A1.05
GO:0005732	small nucleolar ribonucleoprotein complex	1	0.0126155	5	223	31	4843	0.0582	3.78	SPAC959.03c, SPCC1672.07, SPBC244.02c, SPAC57A7.06, SPAC19D5.05c
GO:0044451	nucleoplasm part	1	0.0144103	20	223	258	4843	0.0627	4.14	SPBC1709.08, SPAC6F12.17, SPAC22H10.05c, SPBP8B7.15c, SPAC24H6.06, SPAC23C4.15, SPBC146.01, SPBC28F2.12, SPAC15A10.02, SPAC823.06, SPBC32H8.10, SPAC22G7.10, SPCC1020.04c, SPAC4G9.08c, SPAC23G3.01, SPAC6B12.11, SPAC644.16, SPBC19C2.03, SPAC2G11.14, SPAC18G6.11c
GO:0005634	nucleus	1	0.0156521	136	223	2604	4843	0.0645	4.32	SPCC4G3.07c, SPAC56F8.10, SPBC4.07c, SPBC19F5.05c, SPBC1711.07, SPBC1703.05, SPAC23C4.15, SPBC146.05c, SPCC63.07, SPBC29A3.16, SPAC15A10.02, SPAC144.15c, SPBP23A10.07, SPBC1734.01c, SPAC23H4.06, SPCC622.09, SPAC22A12.12c, SPBC119.01, SPCC1753.04, SPBC3B8.09, SPBC19C2.03, SPBC30B4.05, SPAC959.10, SPBC409.13, SPBC577.09, SPAC22E12.13c, SPBC649.05, SPAC4G9.08c, SPAC17G8.01c, SPBC409.15, SPBC1289.03c…
GO:0005774	vacuolar membrane	1	0.0160128	10	223	100	4843	0.0644	4.38	SPBC1289.05c, SPAC7D4.10, SPAC1B3.14, SPAC732.01, SPAC637.05c, SPAPB2B4.05, SPAC11E3.07, SPAC56E4.04c, SPBC3B9.18c, SPAC23C4.13
GO:0031981	nuclear lumen	1	0.018524	51	223	840	4843	0.0716	4.94	SPBC365.09c, SPBP8B7.15c, SPAC24H6.06, SPBC582.07c, SPBC19F5.05c, SPBC1711.07, SPAC23C4.15, SPBC146.01, SPBC29A3.16, SPAC4F10.09c, SPAC3G9.10c, SPAC15A10.02, SPBP23A10.07, SPBC1734.01c, SPAC22G7.10, SPCC1020.04c, SPAC22A12.12c, SPAC23G3.01, SPAPB8E5.09, SPBC31E1.06, SPAC3F10.08c, SPAC19D5.05c, SPBC3B8.09, SPBC19C2.03, SPAC12G12.02, SPBC244.02c, SPAC22H10.05c, SPAC6F12.17, SPBC1709.08, SPAC57A7.06…
GO:0042765	GPI-anchor transamidase complex	1	0.0192488	2	223	5	4843	0.0809	5.66	SPBC1604.15, SPAC1002.11
GO:0044437	vacuolar part	1	0.0193677	10	223	103	4843	0.0811	5.76	SPBC1289.05c, SPAC7D4.10, SPAC1B3.14, SPAC732.01, SPAC637.05c, SPAPB2B4.05, SPAC11E3.07, SPAC56E4.04c, SPBC3B9.18c, SPAC23C4.13
GO:0005654	nucleoplasm	1	0.0210283	20	223	268	4843	0.0858	6.18	SPBC1709.08, SPAC6F12.17, SPAC22H10.05c, SPBP8B7.15c, SPAC24H6.06, SPAC23C4.15, SPBC146.01, SPBC28F2.12, SPAC15A10.02, SPAC823.06, SPBC32H8.10, SPAC22G7.10, SPCC1020.04c, SPAC4G9.08c, SPAC23G3.01, SPAC6B12.11, SPAC644.16, SPBC19C2.03, SPAC2G11.14, SPAC18G6.11c
GO:0030529	ribonucleoprotein complex	1	0.0224516	30	223	449	4843	0.0863	6.3	SPAC4F8.12c, SPBC3B9.02c, SPCC1183.08c, SPBC18H10.03, SPBC11G11.06c, SPAC57A7.06, SPBC13E7.02, SPAC890.08, SPBC146.05c, SPAC22E12.13c, SPAC4F10.09c, SPBC1604.06c, SPAC2C4.03c, SPAC22F8.10c, SPBC3E7.14, SPAC27D7.07c, SPAC664.05, SPCC576.09, SPAC959.03c, SPCC1672.07, SPAC19D5.05c, SPAC167.03c, SPCP31B10.08c, SPCC188.11, SPAC26A3.08, SPBC3B8.09, SPAC23A1.08c, SPAC2F7.05c, SPCP1E11.08, SPBC244.02c
GO:0044431	Golgi apparatus part	1	0.0260656	10	223	108	4843	0.0989	7.32	SPCC576.07, SPBC3B9.10, SPAC26A3.05, SPAC57A7.10c, SPAC22E12.17c, SPBC16C6.13c, SPBPJ4664.04, SPAC144.15c, SPBC1539.05, SPBC36.08c
GO:0000139	Golgi membrane	1	0.0266217	7	223	64	4843	0.0989	7.42	SPCC576.07, SPBC16C6.13c, SPBPJ4664.04, SPBC3B9.10, SPAC26A3.05, SPAC57A7.10c, SPAC22E12.17c
GO:0000220	vacuolar proton-transporting V-type ATPase, V0 domain	1	0.0280045	2	223	6	4843	0.1134	8.62	SPAC1B3.14, SPAC732.01
GO:0033179	proton-transporting V-type ATPase, V0 domain	1	0.0280045	2	223	6	4843	0.1119	8.62	SPAC1B3.14, SPAC732.01
GO:0044425	membrane part	1	0.0283806	62	223	1080	4843	0.1108	8.64	SPAC23C4.14, SPAC7D4.10, SPBC1604.15, SPBC13G1.11, SPBC27B12.12c, SPAC6G9.11, SPAC637.05c, SPAC4G8.12c, SPAPB2B4.05, SPBC713.10, SPCC162.09c, SPBC3B9.18c, SPAC23C4.13, SPAC1D4.08, SPBC887.19, SPAP14E8.03, SPBC13G1.05, SPAC630.12, SPCC330.08, SPBC3B9.10, SPAC23C11.17, SPAC1B3.14, SPAC732.01, SPAC23H4.07c, SPAC22E12.17c, SPAC56F8.11, SPCC1281.01, SPCC962.03c, SPAC29B12.07, SPAC959.02, SPBC30B4.05, …
GO:0044452	nucleolar part	1	0.0283962	6	223	51	4843	0.1099	8.68	SPCC1020.04c, SPAC4F10.09c, SPBP23A10.07, SPBC19C2.03, SPAC23C4.15, SPAC18G6.11c
GO:0031965	nuclear membrane	1	0.0309113	6	223	52	4843	0.1155	9.24	SPCC162.09c, SPAC17G8.01c, SPBC30B4.05, SPBC27.01c, SPAC7D4.11c, SPAC1786.03
GO:0005829	cytosol	1	0.0314443	117	223	2236	4843	0.1148	9.3	SPAC56F8.10, SPBC4.07c, SPAC144.16, SPBC13G1.11, SPBC660.16, SPBC1711.07, SPBC1703.05, SPAC23C4.15, SPCC1795.05c, SPBC342.02, SPAC323.02c, SPAC167.02, SPCC63.07, SPAC16C9.03, SPCC1442.09, SPAC144.15c, SPBC25B2.09c, SPBC17D11.07c, SPAC23H4.06, SPBP8B7.29, SPBC17A3.04c, SPCC1020.04c, SPBC2G2.11, SPAC23G3.01, SPAPB8E5.09, SPAC4A8.16c, SPAC26F1.06, SPAC23D3.07, SPCC1753.04, SPAC6F6.10c, SPBC19C2.03, …
GO:0005635	nuclear envelope	1	0.0344055	11	223	129	4843	0.1161	9.52	SPBC16A3.05c, SPAC31A2.04c, SPAC17G8.01c, SPBC27.01c, SPAC23D3.07, SPCC962.03c, SPCC1682.10, SPCC162.09c, SPAC1786.03, SPAC7D4.11c, SPBC30B4.05
GO:0005669	transcription factor TFIID complex	1	0.0345971	3	223	16	4843	0.1164	9.66	SPAC15A10.02, SPAC823.06, SPAC2G11.14
GO:0019773	proteasome core complex, alpha-subunit complex	1	0.0380313	2	223	7	4843	0.1307	10.98	SPAC323.02c, SPAC6G10.04c
GO:0043227	membrane-bounded organelle	1	0.0444722	189	223	3883	4843	0.1442	12.26	SPCC4G3.07c, SPAC56F8.10, SPAC23C4.14, SPBC4.07c, SPBC19F5.05c, SPBC1711.07, SPBC1703.05, SPAC23C4.15, SPAC6G9.11, SPAC637.05c, SPAC4D7.04c, SPBC146.05c, SPCC63.07, SPBC29A3.16, SPAC15A10.02, SPAC144.15c, SPBC25B2.09c, SPBP23A10.07, SPBC1734.01c, SPAC23H4.06, SPAP14E8.03, SPBC13G1.05, SPCC330.08, SPAC23C11.17, SPCC622.09, SPAC22A12.12c, SPAC1B3.14, SPAC23H4.07c, SPBC119.01, SPCC1753.04, SPBC3B8.0…
GO:0043231	intracellular membrane-bounded organelle	1	0.0444722	189	223	3883	4843	0.1426	12.26	SPCC4G3.07c, SPAC56F8.10, SPAC23C4.14, SPBC4.07c, SPBC19F5.05c, SPBC1711.07, SPBC1703.05, SPAC23C4.15, SPAC6G9.11, SPAC637.05c, SPAC4D7.04c, SPBC146.05c, SPCC63.07, SPBC29A3.16, SPAC15A10.02, SPAC144.15c, SPBC25B2.09c, SPBP23A10.07, SPBC1734.01c, SPAC23H4.06, SPAP14E8.03, SPBC13G1.05, SPCC330.08, SPAC23C11.17, SPCC622.09, SPAC22A12.12c, SPAC1B3.14, SPAC23H4.07c, SPBC119.01, SPCC1753.04, SPBC3B8.0…
GO:0043226	organelle	1	0.0482711	197	223	4080	4843	0.1474	12.82	SPCC4G3.07c, SPAC56F8.10, SPAC23C4.14, SPBC4.07c, SPBC19F5.05c, SPBC1711.07, SPBC1703.05, SPAC23C4.15, SPAC6G9.11, SPAC637.05c, SPAC4D7.04c, SPBC146.05c, SPCC63.07, SPBC29A3.16, SPAC15A10.02, SPAC144.15c, SPBC25B2.09c, SPBP23A10.07, SPBC1734.01c, SPAC23H4.06, SPAP14E8.03, SPBC13G1.05, SPCC330.08, SPAC23C11.17, SPCC622.09, SPAC22A12.12c, SPAC1B3.14, SPAC23H4.07c, SPBC119.01, SPCC1753.04, SPBC3B8.0…
GO:0043229	intracellular organelle	1	0.0482711	197	223	4080	4843	0.1457	12.82	SPCC4G3.07c, SPAC56F8.10, SPAC23C4.14, SPBC4.07c, SPBC19F5.05c, SPBC1711.07, SPBC1703.05, SPAC23C4.15, SPAC6G9.11, SPAC637.05c, SPAC4D7.04c, SPBC146.05c, SPCC63.07, SPBC29A3.16, SPAC15A10.02, SPAC144.15c, SPBC25B2.09c, SPBP23A10.07, SPBC1734.01c, SPAC23H4.06, SPAP14E8.03, SPBC13G1.05, SPCC330.08, SPAC23C11.17, SPCC622.09, SPAC22A12.12c, SPAC1B3.14, SPAC23H4.07c, SPBC119.01, SPCC1753.04, SPBC3B8.0…
GO:0043233	organelle lumen	1	0.0534232	56	223	996	4843	0.1676	14.92	SPBC365.09c, SPBP8B7.15c, SPAC24H6.06, SPBC582.07c, SPBC19F5.05c, SPBC1711.07, SPAC4H3.08, SPAC23C4.15, SPBC146.01, SPBC29A3.16, SPAC4F10.09c, SPAC3G9.10c, SPAC15A10.02, SPBC713.10, SPBP23A10.07, SPBC1734.01c, SPAC22G7.10, SPCC1020.04c, SPAC22A12.12c, SPAC23G3.01, SPAPB8E5.09, SPBC31E1.06, SPAC3F10.08c, SPAC19D5.05c, SPAC26F1.03, SPBC3B8.09, SPBC19C2.03, SPAC12G12.02, SPBC244.02c, SPBC1709.08, SP…
GO:0070013	intracellular organelle lumen	1	0.0534232	56	223	996	4843	0.1658	14.92	SPBC365.09c, SPBP8B7.15c, SPAC24H6.06, SPBC582.07c, SPBC19F5.05c, SPBC1711.07, SPAC4H3.08, SPAC23C4.15, SPBC146.01, SPBC29A3.16, SPAC4F10.09c, SPAC3G9.10c, SPAC15A10.02, SPBC713.10, SPBP23A10.07, SPBC1734.01c, SPAC22G7.10, SPCC1020.04c, SPAC22A12.12c, SPAC23G3.01, SPAPB8E5.09, SPBC31E1.06, SPAC3F10.08c, SPAC19D5.05c, SPAC26F1.03, SPBC3B8.09, SPBC19C2.03, SPAC12G12.02, SPBC244.02c, SPBC1709.08, SP…
GO:0030176	integral to endoplasmic reticulum membrane	1	0.0562915	6	223	60	4843	0.1695	15.42	SPCC16A11.06c, SPAC4G8.12c, SPBC1604.15, SPBC119.09c, SPAC1002.11, SPAC23A1.05
GO:0031301	integral to organelle membrane	1	0.0600721	8	223	92	4843	0.1757	16.16	SPCC16A11.06c, SPBC1604.15, SPAC1002.11, SPBC3B9.10, SPAC4G8.12c, SPAC22E12.10c, SPBC119.09c, SPAC23A1.05
GO:0016020	membrane	1	0.0656271	67	223	1234	4843	0.1961	18.24	SPAC23C4.14, SPBC13G1.11, SPBC27B12.12c, SPAC6G9.11, SPAC637.05c, SPAC4G8.12c, SPAC23C4.13, SPBC887.19, SPAP14E8.03, SPBC13G1.05, SPCC330.08, SPAC23C11.17, SPAC1B3.14, SPAC23H4.07c, SPAC22E12.17c, SPAC29B12.07, SPBC36.08c, SPAC959.02, SPBC30B4.05, SPAC23A1.05, SPAC959.10, SPAC6F6.05, SPBC1718.04, SPAC1071.10c, SPAC11E3.07, SPAC56E4.04c, SPAC31G5.16c, SPBC18E5.02c, SPAC57A7.10c, SPAC17G8.01c, SPBC…
GO:0031227	intrinsic to endoplasmic reticulum membrane	1	0.0683074	6	223	63	4843	0.196	18.42	SPCC16A11.06c, SPAC4G8.12c, SPBC1604.15, SPBC119.09c, SPAC1002.11, SPAC23A1.05
GO:0005623	cell	1	0.0691289	221	223	4719	4843	0.1977	18.78	SPCC4G3.07c, SPAC56F8.10, SPAC23C4.14, SPBC4.07c, SPBC27B12.12c, SPBC19F5.05c, SPBC1711.07, SPBC1703.05, SPAC23C4.15, SPAC6G9.11, SPAC637.05c, SPAC4D7.04c, SPBC146.05c, SPCC63.07, SPBC29A3.16, SPAC15A10.02, SPAC144.15c, SPBC25B2.09c, SPBP23A10.07, SPBC1734.01c, SPAC23H4.06, SPAP14E8.03, SPBC13G1.05, SPCC330.08, SPAC23C11.17, SPCC622.09, SPAC22A12.12c, SPAC1B3.14, SPAC23H4.07c, SPAC4A8.16c, SPBC11…
GO:0044464	cell part	1	0.0691289	221	223	4719	4843	0.1956	18.78	SPCC4G3.07c, SPAC56F8.10, SPAC23C4.14, SPBC4.07c, SPBC27B12.12c, SPBC19F5.05c, SPBC1711.07, SPBC1703.05, SPAC23C4.15, SPAC6G9.11, SPAC637.05c, SPAC4D7.04c, SPBC146.05c, SPCC63.07, SPBC29A3.16, SPAC15A10.02, SPAC144.15c, SPBC25B2.09c, SPBP23A10.07, SPBC1734.01c, SPAC23H4.06, SPAP14E8.03, SPBC13G1.05, SPCC330.08, SPAC23C11.17, SPCC622.09, SPAC22A12.12c, SPAC1B3.14, SPAC23H4.07c, SPAC4A8.16c, SPBC11…
GO:0031300	intrinsic to organelle membrane	1	0.0733744	8	223	96	4843	0.2023	19.62	SPCC16A11.06c, SPBC1604.15, SPAC1002.11, SPBC3B9.10, SPAC4G8.12c, SPAC22E12.10c, SPBC119.09c, SPAC23A1.05
GO:0000177	cytoplasmic exosome (RNase complex)	1	0.0744402	2	223	10	4843	0.2102	20.6	SPAC3G9.10c, SPAC22A12.12c
GO:0071540	eukaryotic translation initiation factor 3 complex, eIF3e	1	0.0744402	2	223	10	4843	0.2081	20.6	SPBC18H10.03, SPAC4A8.16c
GO:0071541	eukaryotic translation initiation factor 3 complex, eIF3m	1	0.0744402	2	223	10	4843	0.206	20.6	SPBC18H10.03, SPAC4A8.16c
GO:0031974	membrane-enclosed lumen	1	0.0799923	56	223	1022	4843	0.2115	21.36	SPBC365.09c, SPBP8B7.15c, SPAC24H6.06, SPBC582.07c, SPBC19F5.05c, SPBC1711.07, SPAC4H3.08, SPAC23C4.15, SPBC146.01, SPBC29A3.16, SPAC4F10.09c, SPAC3G9.10c, SPAC15A10.02, SPBC713.10, SPBP23A10.07, SPBC1734.01c, SPAC22G7.10, SPCC1020.04c, SPAC22A12.12c, SPAC23G3.01, SPAPB8E5.09, SPBC31E1.06, SPAC3F10.08c, SPAC19D5.05c, SPAC26F1.03, SPBC3B8.09, SPBC19C2.03, SPAC12G12.02, SPBC244.02c, SPBC1709.08, SP…
GO:0005773	vacuole	1	0.0932677	11	223	153	4843	0.2322	23.68	SPBC1289.05c, SPAC7D4.10, SPBC3B9.10, SPAC1B3.14, SPAC732.01, SPAC637.05c, SPAPB2B4.05, SPAC11E3.07, SPAC56E4.04c, SPBC3B9.18c, SPAC23C4.13
GO:0000176	nuclear exosome (RNase complex)	1	0.102846	2	223	12	4843	0.2569	26.46	SPAC3G9.10c, SPAC22A12.12c
GO:0005852	eukaryotic translation initiation factor 3 complex	1	0.102846	2	223	12	4843	0.2544	26.46	SPBC18H10.03, SPAC4A8.16c
GO:0030658	transport vesicle membrane	1	0.102846	2	223	12	4843	0.252	26.46	SPAC26A3.05, SPAC29B12.07
GO:0000178	exosome (RNase complex)	1	0.11799	2	223	13	4843	0.2821	29.9	SPAC3G9.10c, SPAC22A12.12c
GO:0033177	proton-transporting two-sector ATPase complex, proton-transporting domain	1	0.133646	2	223	14	4843	0.3058	32.72	SPAC1B3.14, SPAC732.01
GO:0005887	integral to plasma membrane	1	0.178065	4	223	48	4843	0.3746	40.46	SPAC1071.10c, SPCC1281.01, SPBC27B12.12c, SPAC1002.16c
GO:0005643	nuclear pore	1	0.187401	4	223	49	4843	0.3943	42.98	SPBC16A3.05c, SPCC962.03c, SPBC30B4.05, SPAC1786.03
GO:0046930	pore complex	1	0.187401	4	223	49	4843	0.3907	42.98	SPBC16A3.05c, SPCC962.03c, SPBC30B4.05, SPAC1786.03
GO:0005741	mitochondrial outer membrane	1	0.204626	3	223	34	4843	0.4175	46.34	SPAC959.10, SPBC28F2.06c, SPAC1D4.08
GO:0019867	outer membrane	1	0.204626	3	223	34	4843	0.4138	46.34	SPAC959.10, SPBC28F2.06c, SPAC1D4.08
GO:0031968	organelle outer membrane	1	0.204626	3	223	34	4843	0.4101	46.34	SPAC959.10, SPBC28F2.06c, SPAC1D4.08
GO:0030133	transport vesicle	1	0.216768	3	223	35	4843	0.4251	48.46	SPAC26A3.05, SPAC23H4.03c, SPAC29B12.07
GO:0044444	cytoplasmic part	1	0.238514	175	223	3693	4843	0.451	51.86	SPAC56F8.10, SPAC23C4.14, SPBC4.07c, SPBC1711.07, SPBC1703.05, SPAC23C4.15, SPAC6G9.11, SPAC637.05c, SPAC4D7.04c, SPCC63.07, SPAC144.15c, SPBC25B2.09c, SPAC23H4.06, SPAP14E8.03, SPBC13G1.05, SPCC330.08, SPAC23C11.17, SPAC22A12.12c, SPAC1B3.14, SPAC23H4.07c, SPAC4A8.16c, SPCC1753.04, SPBC19C2.03, SPAC29B12.07, SPAC23A1.05, SPBC543.04, SPAC959.10, SPBC1718.04, SPBC26H8.07c, SPBC577.09, SPAC1071.10c…
GO:0031967	organelle envelope	1	0.241819	18	223	326	4843	0.4529	52.54	SPBC16A3.05c, SPAC959.10, SPAC22E12.10c, SPBC713.10, SPCC191.07, SPCC1682.10, SPCC162.09c, SPAC1D4.08, SPAC7D4.11c, SPAC23C11.17, SPAC17G8.01c, SPAC31A2.04c, SPBC27.01c, SPAC23D3.07, SPCC962.03c, SPBC28F2.06c, SPAC1786.03, SPBC30B4.05
GO:0031975	envelope	1	0.241819	18	223	326	4843	0.4491	52.54	SPBC16A3.05c, SPAC959.10, SPAC22E12.10c, SPBC713.10, SPCC191.07, SPCC1682.10, SPCC162.09c, SPAC1D4.08, SPAC7D4.11c, SPAC23C11.17, SPAC17G8.01c, SPAC31A2.04c, SPBC27.01c, SPAC23D3.07, SPCC962.03c, SPBC28F2.06c, SPAC1786.03, SPBC30B4.05
GO:0005794	Golgi apparatus	1	0.245887	18	223	327	4843	0.4525	53.4	SPCC576.07, SPAC22E12.16c, SPAC6G9.11, SPAC1071.10c, SPAC144.15c, SPAC23C4.13, SPAP14E8.03, SPBC13G1.05, SPBC3B9.10, SPBC4F6.18c, SPAC26A3.05, SPAC1002.16c, SPAC57A7.10c, SPAC22E12.17c, SPBC16C6.13c, SPBPJ4664.04, SPBC1539.05, SPBC36.08c
GO:0031226	intrinsic to plasma membrane	1	0.256513	4	223	56	4843	0.4703	55.96	SPAC1071.10c, SPCC1281.01, SPBC27B12.12c, SPAC1002.16c
GO:0030134	ER to Golgi transport vesicle	1	0.303748	2	223	24	4843	0.5293	63.52	SPAC23H4.03c, SPAC29B12.07
GO:0031261	DNA replication preinitiation complex	1	0.303748	2	223	24	4843	0.525	63.52	SPAC6B12.11, SPAC24H6.06
GO:0005737	cytoplasm	1	0.313581	183	223	3901	4843	0.5289	64.52	SPAC56F8.10, SPAC23C4.14, SPBC4.07c, SPBC27B12.12c, SPBC1711.07, SPBC1703.05, SPAC23C4.15, SPAC6G9.11, SPAC637.05c, SPAC4D7.04c, SPBC146.05c, SPCC63.07, SPAC144.15c, SPBC25B2.09c, SPAC23H4.06, SPAP14E8.03, SPBC13G1.05, SPCC330.08, SPAC23C11.17, SPAC22A12.12c, SPAC1B3.14, SPAC23H4.07c, SPAC4A8.16c, SPCC1753.04, SPBC19C2.03, SPAC29B12.07, SPAC23A1.05, SPBC543.04, SPAC959.10, SPBC1718.04, SPBC409.13…
GO:0022625	cytosolic large ribosomal subunit	1	0.316704	5	223	81	4843	0.5291	65.08	SPAC890.08, SPCP31B10.08c, SPAC664.05, SPCC1183.08c, SPAC23A1.08c
GO:0022626	cytosolic ribosome	1	0.415248	8	223	154	4843	0.6626	82.16	SPAC664.05, SPCC576.09, SPCC1183.08c, SPAC890.08, SPAC22E12.13c, SPCP31B10.08c, SPAC23A1.08c, SPAC2F7.05c
GO:0005667	transcription factor complex	1	0.425114	4	223	72	4843	0.6683	83.54	SPAC15A10.02, SPAC823.06, SPAC2G11.14, SPAC18G6.11c
GO:0044445	cytosolic part	1	0.455862	9	223	181	4843	0.6968	87.8	SPAC664.05, SPCC576.09, SPCC1183.08c, SPBC16H5.02, SPAC890.08, SPAC22E12.13c, SPCP31B10.08c, SPAC23A1.08c, SPAC2F7.05c
GO:0016021	integral to membrane	1	0.511821	42	223	907	4843	0.7515	95.44	SPAC23C4.14, SPBC1604.15, SPBC13G1.11, SPBC27B12.12c, SPAC6G9.11, SPAC4G8.12c, SPCC162.09c, SPAC23C4.13, SPAC1D4.08, SPBC887.19, SPAP14E8.03, SPBC13G1.05, SPAC630.12, SPCC330.08, SPBC3B9.10, SPAC23C11.17, SPAC1B3.14, SPAC732.01, SPAC23H4.07c, SPAC56F8.11, SPCC1281.01, SPCC962.03c, SPBC30B4.05, SPAC23A1.05, SPCC970.03, SPBC16A3.05c, SPAC1002.11, SPAC6F6.05, SPBC1718.04, SPAC1071.10c, SPAC22E12.10c…
GO:0032993	protein-DNA complex	1	0.527058	3	223	60	4843	0.7734	99	SPCC622.09, SPAC6B12.11, SPAC24H6.06
GO:0031224	intrinsic to membrane	1	0.534348	42	223	914	4843	0.7695	99.26	SPAC23C4.14, SPBC1604.15, SPBC13G1.11, SPBC27B12.12c, SPAC6G9.11, SPAC4G8.12c, SPCC162.09c, SPAC23C4.13, SPAC1D4.08, SPBC887.19, SPAP14E8.03, SPBC13G1.05, SPAC630.12, SPCC330.08, SPBC3B9.10, SPAC23C11.17, SPAC1B3.14, SPAC732.01, SPAC23H4.07c, SPAC56F8.11, SPCC1281.01, SPCC962.03c, SPBC30B4.05, SPAC23A1.05, SPCC970.03, SPBC16A3.05c, SPAC1002.11, SPAC6F6.05, SPBC1718.04, SPAC1071.10c, SPAC22E12.10c…
GO:0044455	mitochondrial membrane part	1	0.536316	4	223	83	4843	0.7695	100.04	SPAC22E12.10c, SPBC713.10, SPCC191.07, SPBC28F2.06c
GO:0000329	fungal-type vacuole membrane	1	0.555406	4	223	85	4843	0.7751	101.54	SPAC56E4.04c, SPAC11E3.07, SPBC3B9.18c, SPAC23C4.13
GO:0044459	plasma membrane part	1	0.569026	5	223	109	4843	0.7858	103.72	SPAC1071.10c, SPCC1281.01, SPAC26A3.05, SPBC27B12.12c, SPAC1002.16c
GO:0043228	non-membrane-bounded organelle	1	0.644014	54	223	1214	4843	0.8504	113.1	SPCC4G3.07c, SPBC365.09c, SPCC1183.08c, SPAC24H6.06, SPBC19F5.05c, SPBC1711.07, SPAC23C4.15, SPBC29A3.16, SPAC4F10.09c, SPAC3G9.10c, SPAC15A10.02, SPBP23A10.07, SPBC1734.01c, SPCC1020.04c, SPCC622.09, SPAC22A12.12c, SPAC23G3.01, SPAPB8E5.09, SPBC31E1.06, SPAC3F10.08c, SPAC19D5.05c, SPCP31B10.08c, SPBC3B8.09, SPAC6F6.10c, SPAC23A1.08c, SPBC19C2.03, SPAC12G12.02, SPBC244.02c, SPBC3B9.02c, SPBC26H8.…
GO:0043232	intracellular non-membrane-bounded organelle	1	0.644014	54	223	1214	4843	0.844	113.1	SPCC4G3.07c, SPBC365.09c, SPCC1183.08c, SPAC24H6.06, SPBC19F5.05c, SPBC1711.07, SPAC23C4.15, SPBC29A3.16, SPAC4F10.09c, SPAC3G9.10c, SPAC15A10.02, SPBP23A10.07, SPBC1734.01c, SPCC1020.04c, SPCC622.09, SPAC22A12.12c, SPAC23G3.01, SPAPB8E5.09, SPBC31E1.06, SPAC3F10.08c, SPAC19D5.05c, SPCP31B10.08c, SPBC3B8.09, SPAC6F6.10c, SPAC23A1.08c, SPBC19C2.03, SPAC12G12.02, SPBC244.02c, SPBC3B9.02c, SPBC26H8.…
GO:0015934	large ribosomal subunit	1	0.683357	5	223	124	4843	0.891	120.28	SPAC890.08, SPCP31B10.08c, SPAC664.05, SPCC1183.08c, SPAC23A1.08c
GO:0000322	storage vacuole	1	0.69021	5	223	125	4843	0.8956	121.8	SPBC3B9.10, SPAC56E4.04c, SPAC11E3.07, SPBC3B9.18c, SPAC23C4.13
GO:0000323	lytic vacuole	1	0.69021	5	223	125	4843	0.8891	121.8	SPBC3B9.10, SPAC56E4.04c, SPAC11E3.07, SPBC3B9.18c, SPAC23C4.13
GO:0000324	fungal-type vacuole	1	0.69021	5	223	125	4843	0.8826	121.8	SPBC3B9.10, SPAC56E4.04c, SPAC11E3.07, SPBC3B9.18c, SPAC23C4.13
GO:0031966	mitochondrial membrane	1	0.692552	7	223	173	4843	0.878	122.04	SPAC959.10, SPAC22E12.10c, SPAC23C11.17, SPBC713.10, SPCC191.07, SPBC28F2.06c, SPAC1D4.08
GO:0015630	microtubule cytoskeleton	1	0.744182	11	223	278	4843	0.905	126.7	SPBC649.05, SPBC3B9.02c, SPCC1672.07, SPBC26H8.07c, SPBC336.02, SPBC31E1.06, SPCC188.11, SPAC3G9.10c, SPAC1687.11, SPBC244.02c, SPAC1786.03
GO:0043596	nuclear replication fork	1	0.746384	2	223	57	4843	0.903	127.32	SPAC6B12.11, SPAC24H6.06
GO:0005819	spindle	1	0.755878	10	223	257	4843	0.9061	128.66	SPBC649.05, SPBC3B9.02c, SPCC1672.07, SPBC336.02, SPBC31E1.06, SPCC188.11, SPAC3G9.10c, SPAC1687.11, SPBC244.02c, SPAC1786.03
GO:0000922	spindle pole	1	0.765212	8	223	211	4843	0.9124	130.48	SPCC188.11, SPBC649.05, SPAC3G9.10c, SPBC3B9.02c, SPAC1687.11, SPCC1672.07, SPBC244.02c, SPAC1786.03
GO:0005816	spindle pole body	1	0.765212	8	223	211	4843	0.9061	130.48	SPCC188.11, SPBC649.05, SPAC3G9.10c, SPBC3B9.02c, SPAC1687.11, SPCC1672.07, SPBC244.02c, SPAC1786.03
GO:0005815	microtubule organizing center	1	0.769759	8	223	212	4843	0.903	130.94	SPCC188.11, SPBC649.05, SPAC3G9.10c, SPBC3B9.02c, SPAC1687.11, SPCC1672.07, SPBC244.02c, SPAC1786.03
GO:0019866	organelle inner membrane	1	0.786138	5	223	141	4843	0.9142	133.48	SPAC22E12.10c, SPAC23C11.17, SPBC713.10, SPCC191.07, SPAC17G8.01c
GO:0022627	cytosolic small ribosomal subunit	1	0.794597	2	223	63	4843	0.917	134.8	SPCC576.09, SPAC2F7.05c
GO:0005657	replication fork	1	0.8018	2	223	64	4843	0.9219	136.44	SPAC6B12.11, SPAC24H6.06
GO:0005740	mitochondrial envelope	1	0.819721	7	223	199	4843	0.9259	137.96	SPAC959.10, SPAC22E12.10c, SPAC23C11.17, SPBC713.10, SPCC191.07, SPBC28F2.06c, SPAC1D4.08
GO:0005840	ribosome	1	0.854257	8	223	234	4843	0.9595	143.92	SPAC664.05, SPCC576.09, SPCC1183.08c, SPAC890.08, SPAC22E12.13c, SPCP31B10.08c, SPAC23A1.08c, SPAC2F7.05c
GO:0044430	cytoskeletal part	1	0.867586	12	223	339	4843	0.9646	145.66	SPBC649.05, SPBC3B9.02c, SPCC1672.07, SPBC26H8.07c, SPBC336.02, SPBC31E1.06, SPCC188.11, SPAC3G9.10c, SPAC1687.11, SPAC6F6.10c, SPBC244.02c, SPAC1786.03
GO:0005743	mitochondrial inner membrane	1	0.876606	4	223	135	4843	0.9616	146.16	SPAC22E12.10c, SPAC23C11.17, SPBC713.10, SPCC191.07
GO:0005856	cytoskeleton	1	0.909251	12	223	358	4843	0.9872	151.04	SPBC649.05, SPBC3B9.02c, SPCC1672.07, SPBC26H8.07c, SPBC336.02, SPBC31E1.06, SPCC188.11, SPAC3G9.10c, SPAC1687.11, SPAC6F6.10c, SPBC244.02c, SPAC1786.03
GO:0044448	cell cortex part	1	0.928455	3	223	123	4843	0.9905	152.54	SPAC6G9.11, SPAC6F12.08c, SPAC6F6.10c
GO:0015935	small ribosomal subunit	1	0.930674	2	223	92	4843	0.9881	153.16	SPCC576.09, SPAC2F7.05c
GO:0005886	plasma membrane	1	0.948508	5	223	193	4843	0.995	155.22	SPAC1071.10c, SPCC1281.01, SPAC26A3.05, SPBC27B12.12c, SPAC1002.16c
GO:0000775	chromosome, centromeric region	1	0.949387	2	223	100	4843	0.991	155.58	SPAPB1A10.02, SPAC23G3.01
GO:0032153	cell division site	1	0.95298	8	223	281	4843	0.9878	156.08	SPBC649.05, SPCC1672.07, SPAC1002.16c, SPAC6G9.11, SPAC22H10.12c, SPBC1539.05, SPAC6F6.10c, SPBC244.02c
GO:0005938	cell cortex	1	0.956153	3	223	137	4843	0.9842	156.48	SPAC6G9.11, SPAC6F12.08c, SPAC6F6.10c
GO:0051286	cell tip	1	0.957143	4	223	169	4843	0.9797	156.76	SPAC6G9.11, SPAC6F6.10c, SPAC1002.16c, SPCC18.04
GO:0060187	cell pole	1	0.957143	4	223	169	4843	0.9737	156.76	SPAC6G9.11, SPAC6F6.10c, SPAC1002.16c, SPCC18.04
GO:0005759	mitochondrial matrix	1	0.960611	3	223	140	4843	0.9715	157.38	SPBC18E5.12c, SPAC26F1.03, SPBC713.10
GO:0005575	cellular_component	1	0.972309	2	223	115	4843	0.9721	158.46	SPCC4G3.07c, SPAC56F8.10, SPAC23C4.14, SPBC4.07c, SPBC27B12.12c, SPBC19F5.05c, SPBC1711.07, SPBC1703.05, SPAC23C4.15, SPAC6G9.11, SPAC637.05c, SPAC4D7.04c, SPBC146.05c, SPCC63.07, SPBC29A3.16, SPAC15A10.02, SPAC144.15c, SPBC25B2.09c, SPBP23A10.07, SPBC1734.01c, SPAC23H4.06, SPAP14E8.03, SPBC13G1.05, SPCC330.08, SPAC23C11.17, SPCC622.09, SPAC22A12.12c, SPAC1B3.14, SPAC23H4.07c, SPAC4A8.16c, SPBC11…
GO:0044429	mitochondrial part	1	0.973163	9	223	330	4843	0.9667	158.54	SPBC18E5.12c, SPAC959.10, SPAC22E12.10c, SPAC26F1.03, SPAC23C11.17, SPBC713.10, SPCC191.07, SPBC28F2.06c, SPAC1D4.08
GO:0000790	nuclear chromatin	1	0.981751	5	223	226	4843	0.9674	159.62	SPAC15A10.02, SPAC823.06, SPAC23G3.01, SPAC1565.08, SPAPB8E5.09
GO:0000785	chromatin	1	0.982509	6	223	258	4843	0.9619	159.68	SPAC15A10.02, SPAC823.06, SPCC622.09, SPAC23G3.01, SPAC1565.08, SPAPB8E5.09
GO:0044454	nuclear chromosome part	1	0.989011	8	223	333	4843	0.9617	160.6	SPAPB1A10.02, SPAC15A10.02, SPAC823.06, SPAC6B12.11, SPAC23G3.01, SPAC24H6.06, SPAC1565.08, SPAPB8E5.09
GO:0000228	nuclear chromosome	1	0.993819	8	223	352	4843	0.958	160.94	SPAPB1A10.02, SPAC15A10.02, SPAC823.06, SPAC6B12.11, SPAC23G3.01, SPAC24H6.06, SPAC1565.08, SPAPB8E5.09
GO:0044427	chromosomal part	1	0.99414	10	223	413	4843	0.9523	160.94	SPCC4G3.07c, SPCC622.09, SPAC6B12.11, SPAC23G3.01, SPAC24H6.06, SPAPB8E5.09, SPAPB1A10.02, SPAC15A10.02, SPAC823.06, SPAC1565.08
GO:0005694	chromosome	1	0.996124	10	223	427	4843	0.9485	161.24	SPCC4G3.07c, SPCC622.09, SPAC6B12.11, SPAC23G3.01, SPAC24H6.06, SPAPB8E5.09, SPAPB1A10.02, SPAC15A10.02, SPAC823.06, SPAC1565.08
GO:0071944	cell periphery	1	0.996807	8	223	373	4843	0.9439	161.4	SPAC6G9.11, SPAC6F12.08c, SPAC1071.10c, SPCC1281.01, SPAC6F6.10c, SPAC26A3.05, SPBC27B12.12c, SPAC1002.16c
GO:0005739	mitochondrion	1	0.999591	16	223	677	4843	0.9395	161.6	SPAC56F8.10, SPBC13G1.05, SPAC959.10, SPAC6F12.17, SPAC23C11.17, SPBC660.16, SPBC31E1.06, SPBC18E5.12c, SPAC22E12.10c, SPAC26F1.03, SPBC713.10, SPBC2G2.12, SPBC25B2.09c, SPCC191.07, SPBC28F2.06c, SPAC1D4.08

## Sheet: D Miss E
GOID	TERM	CORRECTED_PVALUE	UNCORRECTED_PVALUE	NUM_LIST_ANNOTATIONS	LIST_SIZE	TOTAL_NUM_ANNOTATIONS	POPULATION_SIZE	FDR_RATE	EXPECTED_FALSE_POSITIVES	ANNOTATED_GENES
GO:0043234	protein complex	1.00507e-17	4.76335e-20	151	302	1268	4843	0	0	SPAC23D3.02, SPBP22H7.09c, SPAC3H5.06c, SPAC1071.01c, SPBC21H7.02, SPBP19A11.01, SPAC227.08c, SPCC553.11c, SPBC336.11, SPAC3G6.10c, SPAC11H11.06, SPBC337.14, SPBC211.08c, SPBC660.13c, SPCC1442.06, SPBC1685.16, SPAC17G6.09, SPBC1861.08c, SPCC16C4.18c, SPBC409.09c, SPBC11G11.04, SPAPB1E7.10, SPCC550.04c, SPAC3G9.16c, SPCC5E4.03c, SPAC637.04, SPBC776.08c, SPBC146.14c, SPBC28F2.09, SPAC19B12.01, SPAC…
GO:0032991	macromolecular complex	6.31188e-15	2.99141e-17	176	302	1707	4843	0	0	SPAC23D3.02, SPBP22H7.09c, SPAC3H5.06c, SPAC1071.01c, SPBC21H7.02, SPBP19A11.01, SPAC227.08c, SPCC553.11c, SPBC336.11, SPAC3G6.10c, SPAC11H11.06, SPBC337.14, SPBC211.08c, SPBC660.13c, SPCC1442.06, SPBC1685.16, SPAC17G6.09, SPBC1861.08c, SPAC823.04, SPCC16C4.18c, SPBC409.09c, SPAPJ698.03c, SPBC11G11.04, SPAPB1E7.10, SPCC550.04c, SPAC3G9.16c, SPCC5E4.03c, SPAC637.04, SPBC19C2.12, SPBC776.08c, SPBC1…
GO:0044446	intracellular organelle part	7.35874e-15	3.48756e-17	209	302	2227	4843	0	0	SPAC23D3.02, SPBP22H7.09c, SPAC3H5.06c, SPAC1071.01c, SPBC21H7.02, SPAC227.08c, SPCC553.11c, SPCC830.03, SPBC336.11, SPAC3G6.10c, SPBC13G1.07, SPAC11H11.06, SPBC337.14, SPBC211.08c, SPBC660.13c, SPBC1685.16, SPAC17G6.09, SPBC1861.08c, SPAC823.04, SPCC16C4.18c, SPBC409.09c, SPAPJ698.03c, SPBC28E12.05, SPBC16G5.18, SPBC11G11.04, SPAC2F3.09, SPAPB1E7.10, SPCC550.04c, SPAC3G9.16c, SPCC5E4.03c, SPAPB2…
GO:0044422	organelle part	7.83554e-15	3.71353e-17	209	302	2228	4843	0	0	SPAC23D3.02, SPBP22H7.09c, SPAC3H5.06c, SPAC1071.01c, SPBC21H7.02, SPAC227.08c, SPCC553.11c, SPCC830.03, SPBC336.11, SPAC3G6.10c, SPBC13G1.07, SPAC11H11.06, SPBC337.14, SPBC211.08c, SPBC660.13c, SPBC1685.16, SPAC17G6.09, SPBC1861.08c, SPAC823.04, SPCC16C4.18c, SPBC409.09c, SPAPJ698.03c, SPBC28E12.05, SPBC16G5.18, SPBC11G11.04, SPAC2F3.09, SPAPB1E7.10, SPCC550.04c, SPAC3G9.16c, SPCC5E4.03c, SPAPB2…
GO:0031981	nuclear lumen	1.35101e-10	6.40289e-13	102	302	840	4843	0	0	SPBC83.14c, SPBC18H10.12c, SPAC23D3.02, SPAC3H5.06c, SPAC1071.01c, SPBC21H7.02, SPAC227.08c, SPCC553.11c, SPCC830.03, SPBC800.13, SPBC1198.13c, SPCC830.05c, SPBC337.14, SPBC211.08c, SPAC1687.03c, SPAC17G6.16c, SPBC21H7.05, SPBC1289.07c, SPBC336.07, SPAC3A12.04c, SPBC660.13c, SPBC800.06, SPBC11C11.03, SPAC458.07, SPAC23C4.18c, SPAC823.04, SPAC6C3.09, SPCC16C4.18c, SPBC409.09c, SPBC31F10.04c, SPBC3…
GO:0044451	nucleoplasm part	5.22611e-09	2.47683e-11	46	302	258	4843	0	0	SPBC28F2.09, SPAC1071.01c, SPBC428.18, SPBC21H7.02, SPAC227.08c, SPCC553.11c, SPBC1198.13c, SPCC830.05c, SPBC337.14, SPAC637.12c, SPAC23G3.09, SPAC17G6.16c, SPAC6F12.11c, SPCC290.02, SPCC1259.06, SPBC21H7.05, SPBC1289.07c, SPCC18.07, SPAC12G12.05c, SPBC336.07, SPBC19F8.07, SPAPB1E7.03, SPBC2G5.07c, SPBC1709.15c, SPAC1002.04c, SPCC1494.02c, SPAC458.07, SPAC23C4.18c, SPCC16C4.18c, SPAC1B3.09c, SPBC…
GO:0044428	nuclear part	1.794e-08	8.50237e-11	118	302	1117	4843	0	0	SPBC83.14c, SPBC18H10.12c, SPAC23D3.02, SPAC3H5.06c, SPAC1071.01c, SPBC3E7.13c, SPBC21H7.02, SPAC227.08c, SPCC553.11c, SPCC830.03, SPBC800.13, SPBC1198.13c, SPCC830.05c, SPBC337.14, SPBC211.08c, SPAC1687.03c, SPAC17G6.16c, SPBC21H7.05, SPBC1289.07c, SPBC336.07, SPAC3A12.04c, SPBC660.13c, SPBC800.06, SPBC11C11.03, SPBC146.07, SPAC458.07, SPAC23C4.18c, SPBC1861.08c, SPAC823.04, SPAC6C3.09, SPCC16C4…
GO:0005654	nucleoplasm	2.03908e-08	9.6639e-11	46	302	268	4843	0	0	SPBC28F2.09, SPAC1071.01c, SPBC428.18, SPBC21H7.02, SPAC227.08c, SPCC553.11c, SPBC1198.13c, SPCC830.05c, SPBC337.14, SPAC637.12c, SPAC23G3.09, SPAC17G6.16c, SPAC6F12.11c, SPCC290.02, SPCC1259.06, SPBC21H7.05, SPBC1289.07c, SPCC18.07, SPAC12G12.05c, SPBC336.07, SPBC19F8.07, SPAPB1E7.03, SPBC2G5.07c, SPBC1709.15c, SPAC1002.04c, SPCC1494.02c, SPAC458.07, SPAC23C4.18c, SPCC16C4.18c, SPAC1B3.09c, SPBC…
GO:0043233	organelle lumen	3.84129e-08	1.82052e-10	108	302	996	4843	0	0	SPBC83.14c, SPBC18H10.12c, SPAC23D3.02, SPAC3H5.06c, SPAC1071.01c, SPBC21H7.02, SPAC227.08c, SPCC553.11c, SPCC830.03, SPBC800.13, SPBC1198.13c, SPCC830.05c, SPBC337.14, SPBC211.08c, SPAC1687.03c, SPAC17G6.16c, SPBC21H7.05, SPBC1289.07c, SPBC336.07, SPAC3A12.04c, SPBC660.13c, SPBC800.06, SPBC11C11.03, SPAC458.07, SPAC23C4.18c, SPAC823.04, SPAC6C3.09, SPCC16C4.18c, SPBC409.09c, SPBC31F10.04c, SPBC3…
GO:0070013	intracellular organelle lumen	3.84129e-08	1.82052e-10	108	302	996	4843	0	0	SPBC83.14c, SPBC18H10.12c, SPAC23D3.02, SPAC3H5.06c, SPAC1071.01c, SPBC21H7.02, SPAC227.08c, SPCC553.11c, SPCC830.03, SPBC800.13, SPBC1198.13c, SPCC830.05c, SPBC337.14, SPBC211.08c, SPAC1687.03c, SPAC17G6.16c, SPBC21H7.05, SPBC1289.07c, SPBC336.07, SPAC3A12.04c, SPBC660.13c, SPBC800.06, SPBC11C11.03, SPAC458.07, SPAC23C4.18c, SPAC823.04, SPAC6C3.09, SPCC16C4.18c, SPBC409.09c, SPBC31F10.04c, SPBC3…
GO:0031974	membrane-enclosed lumen	1.93996e-07	9.19414e-10	108	302	1022	4843	0	0	SPBC83.14c, SPBC18H10.12c, SPAC23D3.02, SPAC3H5.06c, SPAC1071.01c, SPBC21H7.02, SPAC227.08c, SPCC553.11c, SPCC830.03, SPBC800.13, SPBC1198.13c, SPCC830.05c, SPBC337.14, SPBC211.08c, SPAC1687.03c, SPAC17G6.16c, SPBC21H7.05, SPBC1289.07c, SPBC336.07, SPAC3A12.04c, SPBC660.13c, SPBC800.06, SPBC11C11.03, SPAC458.07, SPAC23C4.18c, SPAC823.04, SPAC6C3.09, SPCC16C4.18c, SPBC409.09c, SPBC31F10.04c, SPBC3…
GO:0005669	transcription factor TFIID complex	9.29561e-07	4.4055e-09	10	302	16	4843	0	0	SPCC1259.06, SPCC5E4.03c, SPAC3A12.05c, SPCC16C4.18c, SPBC21H7.02, SPAC12G12.05c, SPAC1002.04c, SPCC1494.02c, SPBC15D4.14, SPAC23G3.09
GO:0016591	DNA-directed RNA polymerase II, holoenzyme	2.52216e-06	1.19533e-08	17	302	54	4843	0	0	SPBC28F2.09, SPCC16C4.18c, SPBC21H7.02, SPCC553.11c, SPBC1198.13c, SPBC15D4.14, SPBC337.14, SPAC23G3.09, SPCC1259.06, SPCC5E4.03c, SPAC3A12.05c, SPAC12G12.05c, SPACUNK4.06c, SPBC19F8.07, SPAC1002.04c, SPAC458.07, SPCC1494.02c
GO:0044432	endoplasmic reticulum part	5.48129e-06	2.59777e-08	36	302	215	4843	0	0	SPCC1919.02, SPAC630.08c, SPCC338.15, SPBC13G1.07, SPAC6G10.09, SPBC1271.02, SPAC823.07, SPAC144.10c, SPBC16A3.09c, SPAC1952.01, SPBC1347.05c, SPBC685.05, SPBC13E7.05, SPAC22A12.13, SPAC17G6.09, SPBC19F5.03, SPAPB17E12.11, SPAC1F12.09, SPBC1709.07, SPBC16G5.18, SPAC27F1.07, SPBC646.05c, SPCC550.04c, SPBC25H2.06c, SPBC646.07c, SPAPB2B4.01c, SPAC24H6.01c, SPAC1687.02, SPBC21B10.11, SPBC30D10.11, SP…
GO:0005667	transcription factor complex	8.73721e-06	4.14086e-08	19	302	72	4843	0	0	SPBC28F2.09, SPCC16C4.18c, SPBC21H7.02, SPCC553.11c, SPBC1198.13c, SPAC144.09c, SPBC15D4.14, SPAC23G3.09, SPAC6F12.11c, SPBC21H7.05, SPCC1259.06, SPCC5E4.03c, SPAC3A12.05c, SPAC12G12.05c, SPBC336.07, SPBC19F8.07, SPAC1002.04c, SPAC458.07, SPCC1494.02c
GO:0042175	nuclear outer membrane-endoplasmic reticulum membrane network	3.56956e-05	1.69174e-07	33	302	201	4843	0	0	SPCC1919.02, SPBC19C2.15c, SPAC630.08c, SPCC338.15, SPBC13G1.07, SPAC6G10.09, SPBC1271.02, SPAC823.07, SPAC144.10c, SPBC16A3.09c, SPAC1952.01, SPBC685.05, SPBC13E7.05, SPAC22A12.13, SPAC17G6.09, SPBC19F5.03, SPAPB17E12.11, SPAC1F12.09, SPBC1709.07, SPBC16G5.18, SPAC27F1.07, SPBC646.05c, SPBC25H2.06c, SPBC646.07c, SPAPB2B4.01c, SPAC24H6.01c, SPAC1687.02, SPBC21B10.11, SPCC1442.12, SPCC14G10.01, SP…
GO:0005634	nucleus	3.89007e-05	1.84363e-07	205	302	2604	4843	0	0	SPAC23D3.02, SPBP22H7.09c, SPAC3H5.06c, SPAC1071.01c, SPBC21H7.02, SPAC227.08c, SPCC553.11c, SPCC830.03, SPBP8B7.05c, SPAC1556.07, SPAC3G6.10c, SPBC337.14, SPAC22F3.05c, SPBC211.08c, SPBC14F5.05c, SPBC660.13c, SPCC1442.06, SPBC9B6.10, SPBC887.13c, SPBC1861.08c, SPAC823.04, SPCC16C4.18c, SPBC409.09c, SPBC1A4.11c, SPAPJ698.03c, SPBC28E12.05, SPBC11G11.04, SPAPB1E7.10, SPAC3G9.16c, SPCC5E4.03c, SPCC…
GO:0005666	DNA-directed RNA polymerase III complex	4.17308e-05	1.97776e-07	9	302	17	4843	0	0	SPCC290.02, SPBC1289.07c, SPCC18.07, SPBC839.12, SPAPB1E7.03, SPBC2G5.07c, SPCC330.13, SPAC22A12.05, SPAPB1E7.10
GO:0005789	endoplasmic reticulum membrane	4.98743e-05	2.36371e-07	32	302	194	4843	0	0	SPCC1919.02, SPAC630.08c, SPCC338.15, SPBC13G1.07, SPAC6G10.09, SPBC1271.02, SPAC823.07, SPAC144.10c, SPBC16A3.09c, SPAC1952.01, SPBC685.05, SPBC13E7.05, SPAC22A12.13, SPAC17G6.09, SPBC19F5.03, SPAPB17E12.11, SPAC1F12.09, SPBC1709.07, SPBC16G5.18, SPAC27F1.07, SPBC646.05c, SPBC25H2.06c, SPBC646.07c, SPAPB2B4.01c, SPAC24H6.01c, SPAC1687.02, SPBC21B10.11, SPCC1442.12, SPCC14G10.01, SPAC12B10.02c, S…
GO:0043227	membrane-bounded organelle	0.000648908	3.07539e-06	271	302	3883	4843	0	0	SPAC23D3.02, SPAC3H5.06c, SPAC1071.01c, SPCC553.11c, SPCC830.03, SPBP8B7.05c, SPAC1556.07, SPBC14F5.05c, SPAC7D4.09c, SPCC1442.06, SPBC1685.16, SPBC9B6.10, SPBC887.13c, SPBC1861.08c, SPCC16C4.18c, SPBC409.09c, SPAC16E8.02, SPBC28E12.05, SPCC5E4.03c, SPCC4B3.18, SPAC6F6.08c, SPBC21B10.11, SPAC1B1.01, SPAC18B11.11, SPBC1734.10c, SPBC776.08c, SPBC543.06c, SPBC713.12, SPBC28F2.09, SPBC428.18, SPCC285…
GO:0043231	intracellular membrane-bounded organelle	0.000648908	3.07539e-06	271	302	3883	4843	0	0	SPAC23D3.02, SPAC3H5.06c, SPAC1071.01c, SPCC553.11c, SPCC830.03, SPBP8B7.05c, SPAC1556.07, SPBC14F5.05c, SPAC7D4.09c, SPCC1442.06, SPBC1685.16, SPBC9B6.10, SPBC887.13c, SPBC1861.08c, SPCC16C4.18c, SPBC409.09c, SPAC16E8.02, SPBC28E12.05, SPCC5E4.03c, SPCC4B3.18, SPAC6F6.08c, SPBC21B10.11, SPAC1B1.01, SPAC18B11.11, SPBC1734.10c, SPBC776.08c, SPBC543.06c, SPBC713.12, SPBC28F2.09, SPBC428.18, SPCC285…
GO:0043226	organelle	0.00232544	1.1021e-05	279	302	4080	4843	0	0	SPAC23D3.02, SPAC3H5.06c, SPAC1071.01c, SPCC553.11c, SPCC830.03, SPBP8B7.05c, SPAC1556.07, SPBC14F5.05c, SPAC7D4.09c, SPCC1442.06, SPBC1685.16, SPBC9B6.10, SPBC887.13c, SPBC1861.08c, SPCC16C4.18c, SPBC409.09c, SPAC16E8.02, SPBC28E12.05, SPCC5E4.03c, SPCC4B3.18, SPAC6F6.08c, SPBC21B10.11, SPAC1B1.01, SPAC18B11.11, SPBC1734.10c, SPBC776.08c, SPBC543.06c, SPBC713.12, SPBC28F2.09, SPBC428.18, SPCC285…
GO:0043229	intracellular organelle	0.00232544	1.1021e-05	279	302	4080	4843	0	0	SPAC23D3.02, SPAC3H5.06c, SPAC1071.01c, SPCC553.11c, SPCC830.03, SPBP8B7.05c, SPAC1556.07, SPBC14F5.05c, SPAC7D4.09c, SPCC1442.06, SPBC1685.16, SPBC9B6.10, SPBC887.13c, SPBC1861.08c, SPCC16C4.18c, SPBC409.09c, SPAC16E8.02, SPBC28E12.05, SPCC5E4.03c, SPCC4B3.18, SPAC6F6.08c, SPBC21B10.11, SPAC1B1.01, SPAC18B11.11, SPBC1734.10c, SPBC776.08c, SPBC543.06c, SPBC713.12, SPBC28F2.09, SPBC428.18, SPCC285…
GO:0000938	GARP complex	0.00313133	1.48404e-05	4	302	4	4843	0	0	SPBC336.11, SPAC3G6.10c, SPAC3A12.15, SPAC2F3.10
GO:0000145	exocyst	0.0036461	1.72801e-05	5	302	7	4843	0	0	SPCC1235.10c, SPAC13F5.06c, SPCC622.10c, SPCC970.09, SPCC1183.01
GO:0008250	oligosaccharyltransferase complex	0.0036461	1.72801e-05	5	302	7	4843	0	0	SPCC338.15, SPBC1271.02, SPAC27F1.07, SPCC553.06, SPAPB17E12.11
GO:0030008	TRAPP complex	0.00417987	1.98098e-05	6	302	11	4843	0	0	SPAC3G9.16c, SPBC3B9.12, SPAC6G10.05c, SPBC11G11.04, SPBC14F5.02, SPAC644.18c
GO:0005801	cis-Golgi network	0.00815568	3.86525e-05	7	302	17	4843	0.0014	0.04	SPAC3G9.16c, SPBC3B9.12, SPAC6G10.05c, SPBC8D2.14c, SPBC11G11.04, SPBC14F5.02, SPAC644.18c
GO:0000428	DNA-directed RNA polymerase complex	0.00880529	4.17312e-05	9	302	29	4843	0.0014	0.04	SPCC290.02, SPBC1289.07c, SPCC18.07, SPBC839.12, SPAPB1E7.03, SPBC2G5.07c, SPCC330.13, SPAC22A12.05, SPAPB1E7.10
GO:0055029	nuclear DNA-directed RNA polymerase complex	0.00880529	4.17312e-05	9	302	29	4843	0.0013	0.04	SPCC290.02, SPBC1289.07c, SPCC18.07, SPBC839.12, SPAPB1E7.03, SPBC2G5.07c, SPCC330.13, SPAC22A12.05, SPAPB1E7.10
GO:0005885	Arp2/3 protein complex	0.0092269	4.37294e-05	5	302	8	4843	0.0013	0.04	SPAC17G8.04c, SPAC6G9.07c, SPBC1778.08c, SPAC11H11.06, SPAC630.03
GO:0005622	intracellular	0.0152763	7.23994e-05	298	302	4565	4843	0.0019	0.06	SPAC23D3.02, SPAC3H5.06c, SPAC1071.01c, SPCC553.11c, SPCC830.03, SPBP8B7.05c, SPAC1556.07, SPBC14F5.05c, SPAC7D4.09c, SPCC1442.06, SPBC1685.16, SPBC9B6.10, SPBC887.13c, SPBC1861.08c, SPCC16C4.18c, SPBC409.09c, SPAC16E8.02, SPBC28E12.05, SPCC5E4.03c, SPCC4B3.18, SPAC6F6.08c, SPBC21B10.11, SPAC1B1.01, SPAC18B11.11, SPBC1734.10c, SPBC776.08c, SPBC543.06c, SPBC713.12, SPBC28F2.09, SPBC428.18, SPCC285…
GO:0044424	intracellular part	0.0152763	7.23994e-05	298	302	4565	4843	0.0018	0.06	SPAC23D3.02, SPAC3H5.06c, SPAC1071.01c, SPCC553.11c, SPCC830.03, SPBP8B7.05c, SPAC1556.07, SPBC14F5.05c, SPAC7D4.09c, SPCC1442.06, SPBC1685.16, SPBC9B6.10, SPBC887.13c, SPBC1861.08c, SPCC16C4.18c, SPBC409.09c, SPAC16E8.02, SPBC28E12.05, SPCC5E4.03c, SPCC4B3.18, SPAC6F6.08c, SPBC21B10.11, SPAC1B1.01, SPAC18B11.11, SPBC1734.10c, SPBC776.08c, SPBC543.06c, SPBC713.12, SPBC28F2.09, SPBC428.18, SPCC285…
GO:0030880	RNA polymerase complex	0.0208756	9.89364e-05	9	302	32	4843	0.0018	0.06	SPCC290.02, SPBC1289.07c, SPCC18.07, SPBC839.12, SPAPB1E7.03, SPBC2G5.07c, SPCC330.13, SPAC22A12.05, SPAPB1E7.10
GO:0044431	Golgi apparatus part	0.0210434	9.97315e-05	18	302	108	4843	0.0017	0.06	SPBC19G7.14c, SPCC285.08, SPBC19F5.03, SPBC14F5.02, SPBC336.11, SPAC3G6.10c, SPAC2F3.10, SPBC11G11.04, SPBC11B10.03, SPAC3G9.16c, SPBC25H2.06c, SPBC8D2.14c, SPBC776.10c, SPAC644.18c, SPAC3A12.15, SPBC146.14c, SPAC6G10.05c, SPBC3B9.12
GO:0043228	non-membrane-bounded organelle	0.0228023	0.000108068	104	302	1214	4843	0.0017	0.06	SPBC83.14c, SPBC18H10.12c, SPAC23D3.02, SPBP22H7.09c, SPAC3H5.06c, SPAC17G8.04c, SPBC21H7.02, SPAC17A5.03, SPCC830.03, SPBC800.13, SPBC1198.13c, SPCC830.05c, SPAC11H11.06, SPBC211.08c, SPAC1687.03c, SPBC1289.07c, SPBC32F12.04, SPAC3A12.04c, SPBC660.13c, SPAC6G9.06c, SPAC27F1.02c, SPBC800.06, SPBC16A3.15c, SPBC11C11.03, SPAC13F5.06c, SPAC6G10.05c, SPAC23C4.18c, SPAC823.04, SPAC6C3.09, SPCC16C4.18c…
GO:0043232	intracellular non-membrane-bounded organelle	0.0228023	0.000108068	104	302	1214	4843	0.0016	0.06	SPBC83.14c, SPBC18H10.12c, SPAC23D3.02, SPBP22H7.09c, SPAC3H5.06c, SPAC17G8.04c, SPBC21H7.02, SPAC17A5.03, SPCC830.03, SPBC800.13, SPBC1198.13c, SPCC830.05c, SPAC11H11.06, SPBC211.08c, SPAC1687.03c, SPBC1289.07c, SPBC32F12.04, SPAC3A12.04c, SPBC660.13c, SPAC6G9.06c, SPAC27F1.02c, SPBC800.06, SPBC16A3.15c, SPBC11C11.03, SPAC13F5.06c, SPAC6G10.05c, SPAC23C4.18c, SPAC823.04, SPAC6C3.09, SPCC16C4.18c…
GO:0005730	nucleolus	0.0388527	0.000184136	38	302	336	4843	0.0021	0.08	SPBC18H10.12c, SPAC6F12.16c, SPCC830.03, SPAC1782.10c, SPBC4F6.14, SPAC227.02c, SPAC1A6.02, SPBC211.08c, SPBC1289.07c, SPAC1093.05, SPAC2G11.02, SPBC29A3.06, SPAC3A12.04c, SPBP4H10.06c, SPBC800.06, SPBC16G5.10, SPCC285.03, SPBC1711.16, SPAC3G9.15c, SPAC1F3.01, SPAC6C3.09, SPAC823.04, SPAC1B3.09c, SPBC32H8.04c, SPBC4F6.13c, SPAC17H9.02, SPAC4F8.04, SPAC17H9.07, SPCC14G10.02, SPBC28E12.05, SPAPB1A1…
GO:0005663	DNA replication factor C complex	0.0424602	0.000201233	4	302	6	4843	0.0021	0.08	SPBC83.14c, SPAC1687.03c, SPAC23D3.02, SPAC27E2.10c
GO:0031389	Rad17 RFC-like complex	0.0424602	0.000201233	4	302	6	4843	0.002	0.08	SPBC83.14c, SPAC1687.03c, SPAC23D3.02, SPAC27E2.10c
GO:0031391	Elg1 RFC-like complex	0.0424602	0.000201233	4	302	6	4843	0.002	0.08	SPBC83.14c, SPAC1687.03c, SPAC23D3.02, SPAC27E2.10c
GO:0012505	endomembrane system	0.0430177	0.000203875	43	302	399	4843	0.0019	0.08	SPAC3G9.12, SPAC2F3.06c, SPCC285.08, SPCC1919.02, SPBC19C2.15c, SPBC1105.07c, SPAC630.08c, SPCC338.15, SPBC9B6.08, SPBC13G1.07, SPAC6G10.09, SPBC1271.02, SPAC1486.05, SPAC823.07, SPAC144.10c, SPBC336.07, SPBC16A3.09c, SPBC4.03c, SPAC1952.01, SPBC3B9.16c, SPBC685.05, SPBC13E7.05, SPAC22A12.13, SPAC17G6.09, SPBC19F5.03, SPAPB17E12.11, SPAC1F12.09, SPBC1709.07, SPBC16G5.18, SPBC646.05c, SPAC27F1.07,…
GO:0000506	glycosylphosphatidylinositol-N-acetylglucosaminyltransferase (GPI-GnT) complex	0.0506877	0.000240226	3	302	3	4843	0.0028	0.12	SPCC550.04c, SPBC3D6.07, SPBC30D10.11
GO:0005847	mRNA cleavage and polyadenylation specificity factor complex	0.343696	0.00162889	5	302	15	4843	0.0114	0.5	SPAC17G6.16c, SPAC1071.01c, SPAC227.08c, SPAC12G12.14c, SPBC1709.15c
GO:0044433	cytoplasmic vesicle part	0.345307	0.00163653	8	302	37	4843	0.0111	0.5	SPCC285.08, SPBC4.03c, SPBC336.11, SPAC3A12.15, SPAC3G6.10c, SPAC2F3.10, SPBC146.14c, SPBC9B6.08
GO:0044430	cytoskeletal part	0.377682	0.00178996	35	302	339	4843	0.0126	0.58	SPAC3G9.12, SPBP22H7.09c, SPAC17G8.04c, SPBC1105.07c, SPAC4A8.15c, SPCC1235.10c, SPBC800.13, SPBC1347.10, SPBC1198.13c, SPAC227.02c, SPAC11H11.06, SPCC1620.05, SPAC630.03, SPBC32F12.04, SPBC14C8.01c, SPAC27F1.02c, SPAC6G9.06c, SPAPB1E7.03, SPAC13G7.08c, SPBC16A3.15c, SPBC11C11.03, SPAC13F5.06c, SPCC962.02c, SPBC21D10.05c, SPAC6G10.05c, SPAC23C4.18c, SPAC6G9.07c, SPCC1393.06c, SPAP8A3.08, SPBC839.…
GO:0000127	transcription factor TFIIIC complex	0.461064	0.00218514	3	302	5	4843	0.0153	0.72	SPAC6F12.11c, SPBC21H7.05, SPBC336.07
GO:0005856	cytoskeleton	0.515622	0.00244371	36	302	358	4843	0.0162	0.78	SPAC3G9.12, SPBP22H7.09c, SPAC17G8.04c, SPBC1105.07c, SPAC4A8.15c, SPCC1235.10c, SPBC800.13, SPBC1347.10, SPBC1198.13c, SPAC227.02c, SPAC11H11.06, SPCC1620.05, SPAC630.03, SPBC32F12.04, SPBC14C8.01c, SPAC27F1.02c, SPAC6G9.06c, SPAPB1E7.03, SPAC13G7.08c, SPBC16A3.15c, SPBC11C11.03, SPAC13F5.06c, SPCC962.02c, SPBC21D10.05c, SPAC6G10.05c, SPAC23C4.18c, SPAC6G9.07c, SPBC1A4.08c, SPCC1393.06c, SPAP8A3…
GO:0005672	transcription factor TFIIA complex	0.817931	0.00387645	2	302	2	4843	0.0245	1.2	SPBC28F2.09, SPCC553.11c
GO:0000220	vacuolar proton-transporting V-type ATPase, V0 domain	0.879668	0.00416904	3	302	6	4843	0.0288	1.44	SPAC17A2.03c, SPBC1685.16, SPAC16E8.07c
GO:0033179	proton-transporting V-type ATPase, V0 domain	0.879668	0.00416904	3	302	6	4843	0.0282	1.44	SPAC17A2.03c, SPBC1685.16, SPAC16E8.07c
GO:0005849	mRNA cleavage factor complex	1	0.00513089	5	302	19	4843	0.0281	1.46	SPAC17G6.16c, SPAC1071.01c, SPAC227.08c, SPAC12G12.14c, SPBC1709.15c
GO:0000123	histone acetyltransferase complex	1	0.00594861	7	302	36	4843	0.0283	1.5	SPBP23A10.08, SPCC5E4.03c, SPCC16C4.18c, SPBC21H7.02, SPAC12G12.05c, SPCC830.05c, SPAC637.12c
GO:0031390	Ctf18 RFC-like complex	1	0.00675992	4	302	13	4843	0.0319	1.72	SPBC83.14c, SPAC1687.03c, SPAC23D3.02, SPAC27E2.10c
GO:0017119	Golgi transport complex	1	0.00696095	3	302	7	4843	0.0327	1.8	SPBC19G7.14c, SPBC11B10.03, SPBC776.10c
GO:0019773	proteasome core complex, alpha-subunit complex	1	0.00696095	3	302	7	4843	0.0321	1.8	SPCC1442.06, SPBC646.16, SPCC1795.04c
GO:0005783	endoplasmic reticulum	1	0.0075253	48	302	546	4843	0.0326	1.86	SPCC1919.02, SPBC19C2.15c, SPAC630.08c, SPBC27B12.06, SPBC13A2.03, SPAC4F8.14c, SPBC11B10.01, SPCC338.15, SPBC13G1.07, SPAC6G10.09, SPBC1271.02, SPAC16E8.07c, SPAC56E4.02c, SPAC823.07, SPAC144.10c, SPBC16E9.05, SPBC16A3.09c, SPBC4.03c, SPBC1347.05c, SPAC1952.01, SPAC7D4.09c, SPBC685.05, SPBC13E7.05, SPAC22A12.13, SPAC17G6.09, SPBC19F5.03, SPAC16E8.02, SPAPB17E12.11, SPAC1F12.09, SPBC1709.07, SPBC…
GO:0043596	nuclear replication fork	1	0.00800893	9	302	57	4843	0.0321	1.86	SPBC83.14c, SPAC1687.03c, SPAC23D3.02, SPAC23C4.18c, SPAC3H5.06c, SPAC27E2.10c, SPBC660.13c, SPBC1347.10, SPBC14C8.07c
GO:0032153	cell division site	1	0.00831675	28	302	281	4843	0.0336	1.98	SPAC11E3.02c, SPAC17G8.04c, SPCC584.05, SPAC4A8.15c, SPCC1235.10c, SPCC622.10c, SPCC645.06c, SPCC970.09, SPAC17G8.12, SPCC1620.05, SPAC110.03, SPBC32F12.04, SPAC3A12.05c, SPAP8A3.08, SPCC790.02, SPAC27F1.02c, SPBC800.06, SPBC776.10c, SPAC13G7.08c, SPAC18B11.11, SPAC23C4.10, SPAC637.04, SPBC11C11.04c, SPAC13F5.06c, SPAC821.08c, SPBC21D10.05c, SPAC6G10.05c, SPBC1778.08c
GO:0005839	proteasome core complex	1	0.00900641	4	302	14	4843	0.0357	2.14	SPCC1442.06, SPBC646.16, SPCC63.12c, SPCC1795.04c
GO:0016281	eukaryotic translation initiation factor 4F complex	1	0.0111489	2	302	3	4843	0.0574	3.5	SPAC16E8.15, SPAC1006.07
GO:0030176	integral to endoplasmic reticulum membrane	1	0.0111742	9	302	60	4843	0.0574	3.56	SPAC17G6.09, SPBC19F5.03, SPBC21B10.11, SPAC1687.02, SPAC1952.01, SPAC1F12.09, SPCC1442.12, SPBC13G1.07, SPAC22A12.13
GO:0005686	U2 snRNP	1	0.0116891	4	302	15	4843	0.0587	3.7	SPBC146.07, SPBC1861.08c, SPAPJ698.03c, SPAC22A12.09c
GO:0005874	microtubule	1	0.0116891	4	302	15	4843	0.0578	3.7	SPBC16A3.15c, SPAC3G9.12, SPBC32F12.04, SPBC11C11.04c
GO:0005623	cell	1	0.0137833	300	302	4719	4843	0.0609	3.96	SPAC23D3.02, SPAC3H5.06c, SPAC1071.01c, SPCC553.11c, SPCC830.03, SPBP8B7.05c, SPAC1556.07, SPBC14F5.05c, SPAC7D4.09c, SPCC1442.06, SPBC1685.16, SPBC9B6.10, SPBC887.13c, SPBC1861.08c, SPCC16C4.18c, SPBC409.09c, SPAC16E8.02, SPBC28E12.05, SPCC5E4.03c, SPCC4B3.18, SPAC6F6.08c, SPBC21B10.11, SPAC1B1.01, SPAC18B11.11, SPBC1734.10c, SPBC776.08c, SPBC543.06c, SPBC713.12, SPBC28F2.09, SPBC428.18, SPCC285…
GO:0044464	cell part	1	0.0137833	300	302	4719	4843	0.06	3.96	SPAC23D3.02, SPAC3H5.06c, SPAC1071.01c, SPCC553.11c, SPCC830.03, SPBP8B7.05c, SPAC1556.07, SPBC14F5.05c, SPAC7D4.09c, SPCC1442.06, SPBC1685.16, SPBC9B6.10, SPBC887.13c, SPBC1861.08c, SPCC16C4.18c, SPBC409.09c, SPAC16E8.02, SPBC28E12.05, SPCC5E4.03c, SPCC4B3.18, SPAC6F6.08c, SPBC21B10.11, SPAC1B1.01, SPAC18B11.11, SPBC1734.10c, SPBC776.08c, SPBC543.06c, SPBC713.12, SPBC28F2.09, SPBC428.18, SPCC285…
GO:0016023	cytoplasmic membrane-bounded vesicle	1	0.0142858	10	302	73	4843	0.0597	4	SPBC25H2.06c, SPCC285.08, SPBC4.03c, SPAC29E6.03c, SPBC336.11, SPAC3A12.15, SPAC3G6.10c, SPAC2F3.10, SPBC9B6.08, SPBC146.14c
GO:0031410	cytoplasmic vesicle	1	0.0142858	10	302	73	4843	0.0588	4	SPBC25H2.06c, SPCC285.08, SPBC4.03c, SPAC29E6.03c, SPBC336.11, SPAC3A12.15, SPAC3G6.10c, SPAC2F3.10, SPBC9B6.08, SPBC146.14c
GO:0031982	vesicle	1	0.0142858	10	302	73	4843	0.058	4	SPBC25H2.06c, SPCC285.08, SPBC4.03c, SPAC29E6.03c, SPBC336.11, SPAC3A12.15, SPAC3G6.10c, SPAC2F3.10, SPBC9B6.08, SPBC146.14c
GO:0031988	membrane-bounded vesicle	1	0.0142858	10	302	73	4843	0.0571	4	SPBC25H2.06c, SPCC285.08, SPBC4.03c, SPAC29E6.03c, SPBC336.11, SPAC3A12.15, SPAC3G6.10c, SPAC2F3.10, SPBC9B6.08, SPBC146.14c
GO:0031227	intrinsic to endoplasmic reticulum membrane	1	0.0151958	9	302	63	4843	0.0583	4.14	SPAC17G6.09, SPBC19F5.03, SPBC21B10.11, SPAC1687.02, SPAC1952.01, SPAC1F12.09, SPCC1442.12, SPBC13G1.07, SPAC22A12.13
GO:0005819	spindle	1	0.0164011	25	302	257	4843	0.0619	4.46	SPAC3G9.12, SPAC23C4.18c, SPBP22H7.09c, SPBC1105.07c, SPCC1235.10c, SPBC800.13, SPBC1347.10, SPBC1198.13c, SPAC227.02c, SPCC1393.06c, SPCC1620.05, SPBC32F12.04, SPBC839.12, SPAC6F6.08c, SPAC6G9.06c, SPBC14C8.01c, SPAC13G7.08c, SPAPB1E7.03, SPBC11C11.04c, SPAC13F5.06c, SPBC11C11.03, SPCC962.02c, SPAC821.08c, SPAC6G10.05c, SPCC4G3.18
GO:0000777	condensed chromosome kinetochore	1	0.0167475	9	302	64	4843	0.0622	4.54	SPCC970.12, SPBP22H7.09c, SPBC409.09c, SPBP4H10.06c, SPAC29E6.04, SPBC11C11.03, SPAC821.08c, SPBC800.13, SPCC962.02c
GO:0005657	replication fork	1	0.0167475	9	302	64	4843	0.0614	4.54	SPBC83.14c, SPAC1687.03c, SPAC23D3.02, SPAC23C4.18c, SPAC3H5.06c, SPAC27E2.10c, SPBC660.13c, SPBC1347.10, SPBC14C8.07c
GO:0044448	cell cortex part	1	0.0200006	14	302	123	4843	0.0677	5.08	SPAP8A3.08, SPAC17G8.04c, SPAC6G9.07c, SPAC27F1.02c, SPAC4A8.15c, SPCC1235.10c, SPAC13F5.06c, SPCC622.10c, SPBC21D10.05c, SPCC970.09, SPBC1778.08c, SPAC11H11.06, SPCC1183.01, SPAC630.03
GO:0030479	actin cortical patch	1	0.0200318	7	302	45	4843	0.0671	5.1	SPBC21D10.05c, SPAC17G8.04c, SPAC6G9.07c, SPBC1778.08c, SPAC11H11.06, SPAC630.03, SPAC4A8.15c
GO:0000776	kinetochore	1	0.0201942	9	302	66	4843	0.0662	5.1	SPCC970.12, SPBP22H7.09c, SPBC409.09c, SPBP4H10.06c, SPAC29E6.04, SPBC11C11.03, SPAC821.08c, SPBC800.13, SPCC962.02c
GO:0000243	commitment complex	1	0.0207477	3	302	10	4843	0.0713	5.56	SPBC146.07, SPCC962.06c, SPBC4B4.09
GO:0031617	NMS complex	1	0.0207477	3	302	10	4843	0.0704	5.56	SPBC11C11.03, SPBC409.09c, SPAC29E6.04
GO:0000922	spindle pole	1	0.0212612	21	302	211	4843	0.0703	5.62	SPAC3G9.12, SPAC23C4.18c, SPBP22H7.09c, SPBC1105.07c, SPCC1235.10c, SPBC800.13, SPBC1198.13c, SPAC227.02c, SPCC1393.06c, SPCC1620.05, SPBC32F12.04, SPBC839.12, SPAC6F6.08c, SPAC6G9.06c, SPAC13G7.08c, SPAPB1E7.03, SPAC13F5.06c, SPBC11C11.03, SPAC821.08c, SPAC6G10.05c, SPCC4G3.18
GO:0005816	spindle pole body	1	0.0212612	21	302	211	4843	0.0694	5.62	SPAC3G9.12, SPAC23C4.18c, SPBP22H7.09c, SPBC1105.07c, SPCC1235.10c, SPBC800.13, SPBC1198.13c, SPAC227.02c, SPCC1393.06c, SPCC1620.05, SPBC32F12.04, SPBC839.12, SPAC6F6.08c, SPAC6G9.06c, SPAC13G7.08c, SPAPB1E7.03, SPAC13F5.06c, SPBC11C11.03, SPAC821.08c, SPAC6G10.05c, SPCC4G3.18
GO:0000444	MIS12/MIND type complex	1	0.0213814	2	302	4	4843	0.0856	7.02	SPBC409.09c, SPAC29E6.04
GO:0000818	nuclear MIS12/MIND type complex	1	0.0213814	2	302	4	4843	0.0846	7.02	SPBC409.09c, SPAC29E6.04
GO:0005960	glycine cleavage complex	1	0.0213814	2	302	4	4843	0.0836	7.02	SPBP19A11.01, SPAC1002.09c
GO:0031499	TRAMP complex	1	0.0213814	2	302	4	4843	0.0826	7.02	SPAC17H9.02, SPAC6F12.16c
GO:0005815	microtubule organizing center	1	0.0222938	21	302	212	4843	0.0835	7.18	SPAC3G9.12, SPAC23C4.18c, SPBP22H7.09c, SPBC1105.07c, SPCC1235.10c, SPBC800.13, SPBC1198.13c, SPAC227.02c, SPCC1393.06c, SPCC1620.05, SPBC32F12.04, SPBC839.12, SPAC6F6.08c, SPAC6G9.06c, SPAC13G7.08c, SPAPB1E7.03, SPAC13F5.06c, SPBC11C11.03, SPAC821.08c, SPAC6G10.05c, SPCC4G3.18
GO:0030864	cortical actin cytoskeleton	1	0.0224097	7	302	46	4843	0.0828	7.2	SPBC21D10.05c, SPAC17G8.04c, SPAC6G9.07c, SPBC1778.08c, SPAC11H11.06, SPAC630.03, SPAC4A8.15c
GO:0000124	SAGA complex	1	0.0226087	4	302	18	4843	0.083	7.3	SPCC5E4.03c, SPCC16C4.18c, SPBC21H7.02, SPAC12G12.05c
GO:0070461	SAGA-type complex	1	0.0226087	4	302	18	4843	0.082	7.3	SPCC5E4.03c, SPCC16C4.18c, SPBC21H7.02, SPAC12G12.05c
GO:0015630	microtubule cytoskeleton	1	0.0229714	26	302	278	4843	0.0816	7.34	SPAC3G9.12, SPAC23C4.18c, SPBP22H7.09c, SPBC1105.07c, SPCC1235.10c, SPBC800.13, SPBC1347.10, SPBC1198.13c, SPAC227.02c, SPCC1393.06c, SPCC1620.05, SPBC32F12.04, SPBC839.12, SPAC6F6.08c, SPAC6G9.06c, SPBC14C8.01c, SPAC13G7.08c, SPAPB1E7.03, SPBC11C11.04c, SPBC16A3.15c, SPAC13F5.06c, SPBC11C11.03, SPCC962.02c, SPAC821.08c, SPAC6G10.05c, SPCC4G3.18
GO:0000778	condensed nuclear chromosome kinetochore	1	0.0249762	7	302	47	4843	0.0818	7.44	SPCC970.12, SPBC11C11.03, SPCC962.02c, SPBC800.13, SPAC821.08c, SPBC409.09c, SPAC29E6.04
GO:0000779	condensed chromosome, centromeric region	1	0.0262847	9	302	69	4843	0.083	7.64	SPCC970.12, SPBP22H7.09c, SPBC409.09c, SPBP4H10.06c, SPAC29E6.04, SPBC11C11.03, SPAC821.08c, SPBC800.13, SPCC962.02c
GO:0005684	U2-type spliceosomal complex	1	0.0272358	3	302	11	4843	0.0841	7.82	SPBC146.07, SPCC962.06c, SPBC4B4.09
GO:0000794	condensed nuclear chromosome	1	0.0285762	9	302	70	4843	0.0855	8.04	SPCC970.12, SPBC409.09c, SPAC29E6.04, SPBC11C11.03, SPBC1A4.03c, SPAC821.08c, SPBC800.13, SPCC962.02c, SPCC338.17c
GO:0015629	actin cytoskeleton	1	0.0285762	9	302	70	4843	0.0846	8.04	SPAP8A3.08, SPAC17G8.04c, SPAC6G9.07c, SPAC27F1.02c, SPAC4A8.15c, SPBC21D10.05c, SPAC11H11.06, SPBC1778.08c, SPAC630.03
GO:0030686	90S preribosome	1	0.0324621	4	302	20	4843	0.091	8.74	SPCC330.09, SPBC776.08c, SPAC823.04, SPAC1B3.09c
GO:0030863	cortical cytoskeleton	1	0.0338656	7	302	50	4843	0.0913	8.86	SPBC21D10.05c, SPAC17G8.04c, SPAC6G9.07c, SPBC1778.08c, SPAC11H11.06, SPAC630.03, SPAC4A8.15c
GO:0042765	GPI-anchor transamidase complex	1	0.0341789	2	302	5	4843	0.1014	9.94	SPAC1F12.09, SPAC1952.01
GO:0000176	nuclear exosome (RNase complex)	1	0.034675	3	302	12	4843	0.1044	10.34	SPBC211.08c, SPBC16G5.10, SPAC1F3.01
GO:0044427	chromosomal part	1	0.0353776	35	302	413	4843	0.1036	10.36	SPBC83.14c, SPAC23D3.02, SPBP22H7.09c, SPAC3H5.06c, SPBC21H7.02, SPBC1A4.03c, SPBC800.13, SPBC1347.10, SPCC830.05c, SPAC637.12c, SPAC23G3.09, SPCC970.12, SPAC1687.03c, SPAC12G12.05c, SPBP4H10.06c, SPBC660.13c, SPAC30D11.08c, SPAC1002.04c, SPBC11C11.03, SPCC962.02c, SPCC1494.02c, SPAC23C4.18c, SPCC663.05c, SPBC409.09c, SPCC16C4.18c, SPAC29E6.04, SPAC17G6.10, SPBP23A10.08, SPAC3A12.05c, SPAC27E2.10…
GO:0000780	condensed nuclear chromosome, centromeric region	1	0.040835	7	302	52	4843	0.1129	11.4	SPCC970.12, SPBC11C11.03, SPCC962.02c, SPBC800.13, SPAC821.08c, SPBC409.09c, SPAC29E6.04
GO:0000793	condensed chromosome	1	0.0428825	11	302	99	4843	0.1149	11.72	SPCC970.12, SPBP22H7.09c, SPBC409.09c, SPBP4H10.06c, SPAC29E6.04, SPBC11C11.03, SPBC1A4.03c, SPCC962.02c, SPAC821.08c, SPBC800.13, SPCC338.17c
GO:0000178	exosome (RNase complex)	1	0.0430495	3	302	13	4843	0.1167	12.02	SPBC211.08c, SPBC16G5.10, SPAC1F3.01
GO:0035267	NuA4 histone acetyltransferase complex	1	0.0430495	3	302	13	4843	0.1156	12.02	SPBP23A10.08, SPCC830.05c, SPAC637.12c
GO:0005938	cell cortex	1	0.0449877	14	302	137	4843	0.1175	12.34	SPAP8A3.08, SPAC17G8.04c, SPAC6G9.07c, SPAC27F1.02c, SPAC4A8.15c, SPCC1235.10c, SPAC13F5.06c, SPCC622.10c, SPBC21D10.05c, SPCC970.09, SPBC1778.08c, SPAC11H11.06, SPCC1183.01, SPAC630.03
GO:0030897	HOPS complex	1	0.0491839	2	302	6	4843	0.1366	14.48	SPCC790.02, SPAC823.12
GO:0031090	organelle membrane	1	0.0512497	47	302	598	4843	0.1372	14.68	SPAC17A2.03c, SPAC2F3.06c, SPCC285.08, SPCC1919.02, SPAC630.08c, SPCC338.15, SPBC9B6.08, SPBC13G1.07, SPAC6G10.09, SPBC1271.02, SPAC16E8.07c, SPAC1486.05, SPAC823.07, SPAC144.10c, SPBC16A3.09c, SPCC320.09, SPBC4.03c, SPAC1952.01, SPBC3B9.16c, SPAC823.12, SPBC685.05, SPBC1685.16, SPBC13E7.05, SPAC22A12.13, SPAC17G6.09, SPBC19F5.03, SPAPB17E12.11, SPAC1F12.09, SPCC16A11.09c, SPBC1709.07, SPBC16G5.1…
GO:0016471	vacuolar proton-transporting V-type ATPase complex	1	0.0523339	3	302	14	4843	0.1424	15.38	SPAC17A2.03c, SPBC1685.16, SPAC16E8.07c
GO:0033176	proton-transporting V-type ATPase complex	1	0.0523339	3	302	14	4843	0.1411	15.38	SPAC17A2.03c, SPBC1685.16, SPAC16E8.07c
GO:0033177	proton-transporting two-sector ATPase complex, proton-transporting domain	1	0.0523339	3	302	14	4843	0.1398	15.38	SPAC17A2.03c, SPBC1685.16, SPAC16E8.07c
GO:0043189	H4/H2A histone acetyltransferase complex	1	0.0523339	3	302	14	4843	0.1386	15.38	SPBP23A10.08, SPCC830.05c, SPAC637.12c
GO:0005694	chromosome	1	0.0533794	35	302	427	4843	0.1386	15.52	SPBC83.14c, SPAC23D3.02, SPBP22H7.09c, SPAC3H5.06c, SPBC21H7.02, SPBC1A4.03c, SPBC800.13, SPBC1347.10, SPCC830.05c, SPAC637.12c, SPAC23G3.09, SPCC970.12, SPAC1687.03c, SPAC12G12.05c, SPBP4H10.06c, SPBC660.13c, SPAC30D11.08c, SPAC1002.04c, SPBC11C11.03, SPCC962.02c, SPCC1494.02c, SPAC23C4.18c, SPCC663.05c, SPBC409.09c, SPCC16C4.18c, SPAC29E6.04, SPAC17G6.10, SPBP23A10.08, SPAC3A12.05c, SPAC27E2.10…
GO:0005826	actomyosin contractile ring	1	0.0586355	4	302	24	4843	0.148	16.72	SPAP8A3.08, SPAC17G8.04c, SPAC27F1.02c, SPAC4A8.15c
GO:0030134	ER to Golgi transport vesicle	1	0.0586355	4	302	24	4843	0.1467	16.72	SPBC25H2.06c, SPBC146.14c, SPBC4.03c, SPAC29E6.03c
GO:0031301	integral to organelle membrane	1	0.0589508	10	302	92	4843	0.1463	16.82	SPAC17G6.09, SPBC25H2.06c, SPBC19F5.03, SPBC21B10.11, SPAC1687.02, SPAC1952.01, SPAC1F12.09, SPCC1442.12, SPBC13G1.07, SPAC22A12.13
GO:0000930	gamma-tubulin complex	1	0.066073	2	302	7	4843	0.1667	19.34	SPBC32F12.04, SPAC6G9.06c
GO:0031080	Nup107-160 complex	1	0.066073	2	302	7	4843	0.1653	19.34	SPBC3B9.16c, SPAC1486.05
GO:0031931	TORC1 complex	1	0.066073	2	302	7	4843	0.1639	19.34	SPAC458.03, SPAC57A7.11
GO:0000939	condensed chromosome inner kinetochore	1	0.0665192	4	302	25	4843	0.1655	19.7	SPCC970.12, SPBP22H7.09c, SPBC409.09c, SPBP4H10.06c
GO:0070938	contractile ring	1	0.0665192	4	302	25	4843	0.1642	19.7	SPAP8A3.08, SPAC17G8.04c, SPAC27F1.02c, SPAC4A8.15c
GO:0031300	intrinsic to organelle membrane	1	0.0743342	10	302	96	4843	0.1744	21.1	SPAC17G6.09, SPBC25H2.06c, SPBC19F5.03, SPBC21B10.11, SPAC1687.02, SPAC1952.01, SPAC1F12.09, SPCC1442.12, SPBC13G1.07, SPAC22A12.13
GO:0030684	preribosome	1	0.0832815	7	302	61	4843	0.1885	23	SPCC330.09, SPBC776.08c, SPBC29A3.06, SPAPB1A10.06c, SPAC823.04, SPAC1B3.09c, SPBC32H8.04c
GO:0030120	vesicle coat	1	0.083837	4	302	27	4843	0.188	23.12	SPCC285.08, SPBC9B6.08, SPBC146.14c, SPBC4.03c
GO:0005876	spindle microtubule	1	0.0845547	2	302	8	4843	0.2015	24.98	SPAC3G9.12, SPBC11C11.04c
GO:0030126	COPI vesicle coat	1	0.0845547	2	302	8	4843	0.1998	24.98	SPCC285.08, SPBC146.14c
GO:0030663	COPI coated vesicle membrane	1	0.0845547	2	302	8	4843	0.1983	24.98	SPCC285.08, SPBC146.14c
GO:0044450	microtubule organizing center part	1	0.0845547	2	302	8	4843	0.1967	24.98	SPBC32F12.04, SPAC6G9.06c
GO:0000775	chromosome, centromeric region	1	0.0920249	10	302	100	4843	0.2072	26.52	SPCC970.12, SPBP22H7.09c, SPBC409.09c, SPBP4H10.06c, SPAC29E6.04, SPBC11C11.03, SPCC962.02c, SPAC821.08c, SPBC800.13, SPCC338.17c
GO:0044452	nucleolar part	1	0.0953944	6	302	51	4843	0.2104	27.14	SPAC1782.10c, SPBC1289.07c, SPBC776.08c, SPAC6C3.09, SPAC1B3.09c, SPAC3A12.04c
GO:0030662	coated vesicle membrane	1	0.103127	4	302	29	4843	0.2192	28.5	SPCC285.08, SPBC9B6.08, SPBC146.14c, SPBC4.03c
GO:0005655	nucleolar ribonuclease P complex	1	0.104366	2	302	9	4843	0.2318	30.36	SPAC6C3.09, SPAC3A12.04c
GO:0030677	ribonuclease P complex	1	0.104366	2	302	9	4843	0.23	30.36	SPAC6C3.09, SPAC3A12.04c
GO:0030681	multimeric ribonuclease P complex	1	0.104366	2	302	9	4843	0.2283	30.36	SPAC6C3.09, SPAC3A12.04c
GO:0051233	spindle midzone	1	0.104366	2	302	9	4843	0.2266	30.36	SPCC962.02c, SPAC3G9.12
GO:0005829	cytosol	1	0.115146	150	302	2236	4843	0.2385	32.2	SPAC23D3.02, SPBC21H7.02, SPAC227.08c, SPCC553.11c, SPAC1556.07, SPAC3G6.10c, SPAC1565.05, SPAC22F3.05c, SPBC211.08c, SPBC14F5.05c, SPBC660.13c, SPCC1442.06, SPBC9B6.10, SPBC1861.08c, SPCC16C4.18c, SPBC1A4.11c, SPBC11G11.04, SPAPB1E7.10, SPAC3G9.16c, SPCC5E4.03c, SPCC4B3.18, SPAC6F6.08c, SPAC637.04, SPAC18B11.11, SPBC1734.10c, SPBC146.14c, SPBC28F2.09, SPAC19B12.01, SPAC3G9.12, SPCC285.08, SPBC21…
GO:0000177	cytoplasmic exosome (RNase complex)	1	0.125271	2	302	10	4843	0.2597	35.32	SPBC211.08c, SPBC16G5.10
GO:0030135	coated vesicle	1	0.125463	6	302	55	4843	0.2581	35.36	SPBC25H2.06c, SPCC285.08, SPBC9B6.08, SPBC146.14c, SPBC4.03c, SPAC29E6.03c
GO:0044454	nuclear chromosome part	1	0.134154	26	302	333	4843	0.2591	35.76	SPBC83.14c, SPAC23D3.02, SPAC23C4.18c, SPCC663.05c, SPAC3H5.06c, SPCC16C4.18c, SPBC409.09c, SPBC21H7.02, SPAC29E6.04, SPBC1A4.03c, SPBC800.13, SPBC1347.10, SPAC17G6.10, SPAC637.12c, SPCC970.12, SPBP23A10.08, SPAC1687.03c, SPAC27E2.10c, SPAC12G12.05c, SPBC660.13c, SPAC1B1.01, SPBC11C11.03, SPCC962.02c, SPAC821.08c, SPAC458.03, SPBC14C8.07c
GO:0030117	membrane coat	1	0.135443	4	302	32	4843	0.26	36.14	SPCC285.08, SPBC9B6.08, SPBC146.14c, SPBC4.03c
GO:0048475	coated membrane	1	0.135443	4	302	32	4843	0.2581	36.14	SPCC285.08, SPBC9B6.08, SPBC146.14c, SPBC4.03c
GO:0030532	small nuclear ribonucleoprotein complex	1	0.142039	6	302	57	4843	0.2645	37.3	SPBC839.10, SPBC146.07, SPBC1861.08c, SPBC4B4.09, SPAPJ698.03c, SPAC22A12.09c
GO:0012506	vesicle membrane	1	0.147031	4	302	33	4843	0.2692	38.22	SPCC285.08, SPBC9B6.08, SPBC146.14c, SPBC4.03c
GO:0030659	cytoplasmic vesicle membrane	1	0.147031	4	302	33	4843	0.2673	38.22	SPCC285.08, SPBC9B6.08, SPBC146.14c, SPBC4.03c
GO:0000228	nuclear chromosome	1	0.149049	27	302	352	4843	0.2744	39.52	SPBC83.14c, SPAC23D3.02, SPAC23C4.18c, SPCC663.05c, SPAC3H5.06c, SPCC16C4.18c, SPBC409.09c, SPBC21H7.02, SPAC29E6.04, SPBC1A4.03c, SPBC800.13, SPBC1347.10, SPAC17G6.10, SPAC637.12c, SPCC970.12, SPBP23A10.08, SPAC1687.03c, SPAC27E2.10c, SPAC12G12.05c, SPBC660.13c, SPAC1B1.01, SPBC11C11.03, SPCC962.02c, SPAC821.08c, SPAC458.03, SPCC338.17c, SPBC14C8.07c
GO:0032993	protein-DNA complex	1	0.168672	6	302	60	4843	0.3004	43.56	SPBC800.13, SPAC23C4.18c, SPAC3H5.06c, SPBC428.18, SPBC660.13c, SPBC14C8.07c
GO:0005744	mitochondrial inner membrane presequence translocase complex	1	0.169532	2	302	12	4843	0.3099	45.24	SPCC16A11.09c, SPBC3B9.19
GO:0030173	integral to Golgi membrane	1	0.169532	2	302	12	4843	0.3078	45.24	SPBC25H2.06c, SPBC19F5.03
GO:0031228	intrinsic to Golgi membrane	1	0.169532	2	302	12	4843	0.3057	45.24	SPBC25H2.06c, SPBC19F5.03
GO:0030133	transport vesicle	1	0.17129	4	302	35	4843	0.3089	46.02	SPBC25H2.06c, SPBC146.14c, SPBC4.03c, SPAC29E6.03c
GO:0032040	small-subunit processome	1	0.17129	4	302	35	4843	0.3068	46.02	SPBC776.08c, SPBC29A3.06, SPAPB1A10.06c, SPBC32H8.04c
GO:0005681	spliceosomal complex	1	0.173311	8	302	87	4843	0.3066	46.3	SPBC1861.08c, SPCC962.06c, SPBC3E7.13c, SPBC4B4.09, SPAC22A12.09c, SPBC146.07, SPBC839.10, SPAPJ698.03c
GO:0000785	chromatin	1	0.181347	20	302	258	4843	0.3105	47.2	SPBC83.14c, SPAC23D3.02, SPCC663.05c, SPCC16C4.18c, SPBC21H7.02, SPBC800.13, SPBC1347.10, SPCC830.05c, SPAC17G6.10, SPAC637.12c, SPAC23G3.09, SPAC1687.03c, SPBP23A10.08, SPAC27E2.10c, SPAC3A12.05c, SPAC12G12.05c, SPAC1B1.01, SPAC1002.04c, SPCC1494.02c, SPAC458.03
GO:0030137	COPI-coated vesicle	1	0.192529	2	302	13	4843	0.3301	50.5	SPCC285.08, SPBC146.14c
GO:0030660	Golgi-associated vesicle membrane	1	0.192529	2	302	13	4843	0.3279	50.5	SPCC285.08, SPBC146.14c
GO:0005656	pre-replicative complex	1	0.215895	2	302	14	4843	0.3594	55.7	SPBC428.18, SPBC14C8.07c
GO:0031511	Mis6-Sim4 complex	1	0.215895	2	302	14	4843	0.3571	55.7	SPCC970.12, SPBP22H7.09c
GO:0000502	proteasome complex	1	0.237075	4	302	40	4843	0.3732	58.6	SPCC1442.06, SPBC646.16, SPCC63.12c, SPCC1795.04c
GO:0005685	U1 snRNP	1	0.239495	2	302	15	4843	0.3839	60.66	SPBC839.10, SPBC4B4.09
GO:0016469	proton-transporting two-sector ATPase complex	1	0.252406	3	302	28	4843	0.3951	62.82	SPAC17A2.03c, SPBC1685.16, SPAC16E8.07c
GO:0051285	cell cortex of cell tip	1	0.26963	3	302	29	4843	0.4184	66.94	SPCC1235.10c, SPAC13F5.06c, SPCC970.09
GO:0030894	replisome	1	0.286933	2	302	17	4843	0.4415	71.08	SPAC3H5.06c, SPBC660.13c
GO:0043601	nuclear replisome	1	0.286933	2	302	17	4843	0.4388	71.08	SPAC3H5.06c, SPBC660.13c
GO:0032155	cell division site part	1	0.293763	5	302	58	4843	0.4411	71.9	SPBC32F12.04, SPAP8A3.08, SPAC17G8.04c, SPAC27F1.02c, SPAC4A8.15c
GO:0005732	small nucleolar ribonucleoprotein complex	1	0.304417	3	302	31	4843	0.4477	73.42	SPAC1782.10c, SPAC4F8.04, SPAC3A12.04c
GO:0005875	microtubule associated complex	1	0.357283	2	302	20	4843	0.5172	85.34	SPCC962.02c, SPAC3G9.12
GO:0051286	cell tip	1	0.362841	12	302	169	4843	0.5184	86.06	SPAC11E3.02c, SPAC110.03, SPCC1906.01, SPCC584.05, SPAC637.04, SPAC23C4.10, SPAC13F5.06c, SPCC1235.10c, SPCC622.10c, SPBC21D10.05c, SPCC970.09, SPBC1778.08c
GO:0060187	cell pole	1	0.362841	12	302	169	4843	0.5153	86.06	SPAC11E3.02c, SPAC110.03, SPCC1906.01, SPCC584.05, SPAC637.04, SPAC23C4.10, SPAC13F5.06c, SPCC1235.10c, SPCC622.10c, SPBC21D10.05c, SPCC970.09, SPBC1778.08c
GO:0005643	nuclear pore	1	0.365531	4	302	49	4843	0.5169	86.84	SPBC3B9.16c, SPAC1486.05, SPAC2F3.06c, SPBC1105.07c
GO:0046930	pore complex	1	0.365531	4	302	49	4843	0.5138	86.84	SPBC3B9.16c, SPAC1486.05, SPAC2F3.06c, SPBC1105.07c
GO:0016592	mediator complex	1	0.380221	2	302	21	4843	0.5399	91.78	SPBC31F10.04c, SPAC644.10
GO:0005794	Golgi apparatus	1	0.385781	22	302	327	4843	0.5395	92.26	SPBC19G7.14c, SPCC285.08, SPBC19F5.03, SPBC14F5.02, SPBC336.11, SPAC3G6.10c, SPAC2F3.10, SPBC9B6.08, SPBC13G1.07, SPBC11G11.04, SPBC11B10.03, SPAC3G9.16c, SPAC823.07, SPBC25H2.06c, SPBC8D2.14c, SPBC776.10c, SPAC644.18c, SPAC3A12.15, SPBC3F6.02c, SPAC6G10.05c, SPBC146.14c, SPBC3B9.12
GO:0031965	nuclear membrane	1	0.408866	4	302	52	4843	0.5563	95.68	SPBC3B9.16c, SPAC1486.05, SPCC14G10.01, SPAC2F3.06c
GO:0005774	vacuolar membrane	1	0.432991	7	302	100	4843	0.5713	98.84	SPAC17A2.03c, SPAC823.07, SPCC790.02, SPAC823.12, SPBC1685.16, SPBC713.12, SPAC16E8.07c
GO:0044444	cytoplasmic part	1	0.436934	232	302	3693	4843	0.5714	99.42	SPAC23D3.02, SPBP22H7.09c, SPBC21H7.02, SPBP19A11.01, SPAC227.08c, SPCC553.11c, SPBC19C2.15c, SPBC336.11, SPAC1556.07, SPAC3G6.10c, SPBC11B10.01, SPBC13G1.07, SPAC11H11.06, SPAC1565.05, SPAC22F3.05c, SPBC211.08c, SPBC14F5.05c, SPBC660.13c, SPAC7D4.09c, SPCC1442.06, SPBC1685.16, SPBC9B6.10, SPAC17G6.09, SPBC887.13c, SPBC1861.08c, SPCC16C4.18c, SPBC1A4.11c, SPAC16E8.02, SPBC16G5.18, SPBC11G11.04, S…
GO:0005798	Golgi-associated vesicle	1	0.446752	2	302	24	4843	0.5825	101.94	SPCC285.08, SPBC146.14c
GO:0044437	vacuolar part	1	0.464067	7	302	103	4843	0.588	103.48	SPAC17A2.03c, SPAC823.07, SPCC790.02, SPAC823.12, SPBC1685.16, SPBC713.12, SPAC16E8.07c
GO:0000790	nuclear chromatin	1	0.551779	14	302	226	4843	0.6719	118.92	SPBP23A10.08, SPBC83.14c, SPAC1687.03c, SPAC23D3.02, SPCC663.05c, SPAC27E2.10c, SPCC16C4.18c, SPBC21H7.02, SPAC12G12.05c, SPAC1B1.01, SPBC1347.10, SPAC17G6.10, SPAC458.03, SPAC637.12c
GO:0000139	Golgi membrane	1	0.572266	4	302	64	4843	0.6871	122.3	SPBC25H2.06c, SPCC285.08, SPBC146.14c, SPBC19F5.03
GO:0005737	cytoplasm	1	0.664639	241	302	3901	4843	0.7685	137.56	SPAC23D3.02, SPBP22H7.09c, SPBC21H7.02, SPBP19A11.01, SPAC227.08c, SPCC553.11c, SPBC19C2.15c, SPBP8B7.05c, SPBC336.11, SPAC1556.07, SPAC3G6.10c, SPBC11B10.01, SPBC13G1.07, SPAC11H11.06, SPAC1565.05, SPAC22F3.05c, SPBC211.08c, SPBC14F5.05c, SPBC660.13c, SPAC7D4.09c, SPCC1442.06, SPBC1685.16, SPBC9B6.10, SPAC17G6.09, SPBC887.13c, SPBC1861.08c, SPCC16C4.18c, SPBC1A4.11c, SPAC16E8.02, SPBC16G5.18, SP…
GO:0005635	nuclear envelope	1	0.703272	7	302	129	4843	0.7971	143.48	SPBC3B9.16c, SPAC3G9.12, SPAC1486.05, SPCC14G10.01, SPAC2F3.06c, SPBC336.07, SPBC1105.07c
GO:0030529	ribonucleoprotein complex	1	0.75957	25	302	449	4843	0.8367	151.44	SPBC18H10.12c, SPBC1861.08c, SPAC823.04, SPAC6C3.09, SPBC3E7.13c, SPAC1B3.09c, SPBC4B4.09, SPAC17A5.03, SPBC32H8.04c, SPAC22A12.09c, SPAC1782.10c, SPBP8B7.03c, SPAC4F8.04, SPAPJ698.03c, SPAC17H9.07, SPAPB1A10.06c, SPBC29A3.06, SPCC962.06c, SPAC3A12.04c, SPBC19C2.12, SPBC839.10, SPBC146.07, SPCC330.09, SPBC776.08c, SPAC8F11.04
GO:0000329	fungal-type vacuole membrane	1	0.786252	4	302	85	4843	0.8541	155.44	SPAC823.07, SPAC823.12, SPBC1685.16, SPBC713.12
GO:0005773	vacuole	1	0.850833	7	302	153	4843	0.904	165.44	SPAC17A2.03c, SPAC823.07, SPCC790.02, SPAC823.12, SPBC1685.16, SPBC713.12, SPAC16E8.07c
GO:0022625	cytosolic large ribosomal subunit	1	0.889484	3	302	81	4843	0.9273	170.62	SPBC18H10.12c, SPBP8B7.03c, SPAC17A5.03
GO:0015934	large ribosomal subunit	1	0.89475	5	302	124	4843	0.9277	171.62	SPBC18H10.12c, SPBP8B7.03c, SPAC17A5.03, SPAC8F11.04, SPBC19C2.12
GO:0044425	membrane part	1	0.921932	58	302	1080	4843	0.9451	175.78	SPAC17A2.03c, SPAC2F3.06c, SPCC285.08, SPCC1919.02, SPBC19C2.15c, SPBC1105.07c, SPAC630.08c, SPBC27B12.06, SPBC13A2.03, SPBC11B10.01, SPCC338.15, SPBC9B6.08, SPBC13G1.07, SPAC6G10.09, SPBC1271.02, SPAC19B12.02c, SPAC16E8.07c, SPAC823.07, SPAC1486.05, SPAC144.10c, SPBC16A3.09c, SPBC8D2.14c, SPBC4.03c, SPAC7D4.09c, SPAC1952.01, SPBC3B9.16c, SPAC823.12, SPBC685.05, SPBC1685.16, SPBC13E7.05, SPAC22A1…
GO:0071944	cell periphery	1	0.939277	17	302	373	4843	0.9547	178.52	SPAC17G8.04c, SPAC6G9.07c, SPAC4A8.15c, SPCC1235.10c, SPCC622.10c, SPCC970.09, SPAC11H11.06, SPCC1183.01, SPAC630.03, SPAC19B12.02c, SPAC110.03, SPAP8A3.08, SPAC24H6.01c, SPAC27F1.02c, SPAC13F5.06c, SPBC21D10.05c, SPBC1778.08c
GO:0005759	mitochondrial matrix	1	0.943556	5	302	140	4843	0.952	178.98	SPAC2F3.09, SPAC21E11.07, SPCC1183.03c, SPBC19C2.12, SPAC1002.09c
GO:0016585	chromatin remodeling complex	1	0.947285	3	302	97	4843	0.9506	179.66	SPBP23A10.08, SPAC458.03, SPAC17G6.10
GO:0000322	storage vacuole	1	0.958089	4	302	125	4843	0.9533	181.12	SPAC823.07, SPAC823.12, SPBC1685.16, SPBC713.12
GO:0000323	lytic vacuole	1	0.958089	4	302	125	4843	0.9483	181.12	SPAC823.07, SPAC823.12, SPBC1685.16, SPBC713.12
GO:0000324	fungal-type vacuole	1	0.958089	4	302	125	4843	0.9433	181.12	SPAC823.07, SPAC823.12, SPBC1685.16, SPBC713.12
GO:0044455	mitochondrial membrane part	1	0.969836	2	302	83	4843	0.9476	182.88	SPCC16A11.09c, SPBC3B9.19
GO:0005575	cellular_component	1	0.978209	3	302	115	4843	0.9463	183.58	SPAC23D3.02, SPAC3H5.06c, SPAC1071.01c, SPCC553.11c, SPCC830.03, SPBP8B7.05c, SPAC1556.07, SPBC14F5.05c, SPAC7D4.09c, SPCC1442.06, SPBC1685.16, SPBC9B6.10, SPBC887.13c, SPBC1861.08c, SPCC16C4.18c, SPBC409.09c, SPAC16E8.02, SPBC28E12.05, SPCC5E4.03c, SPCC4B3.18, SPAC6F6.08c, SPBC21B10.11, SPAC1B1.01, SPAC18B11.11, SPBC1734.10c, SPBC776.08c, SPBC543.06c, SPBC713.12, SPBC28F2.09, SPBC428.18, SPCC285…
GO:0016021	integral to membrane	1	0.979128	44	302	907	4843	0.9424	183.76	SPAC2F3.06c, SPCC1919.02, SPBC19C2.15c, SPBC1105.07c, SPAC630.08c, SPBC27B12.06, SPBC13A2.03, SPBC11B10.01, SPCC338.15, SPBC13G1.07, SPAC6G10.09, SPBC1271.02, SPAC16E8.07c, SPAC823.07, SPAC1486.05, SPAC144.10c, SPBC8D2.14c, SPAC1952.01, SPAC7D4.09c, SPBC3B9.16c, SPBC685.05, SPBC1685.16, SPBC13E7.05, SPAC22A12.13, SPAC17G6.09, SPBC19F5.03, SPAC16E8.02, SPAPB17E12.11, SPAC1F12.09, SPCC16A11.09c, SP…
GO:0031224	intrinsic to membrane	1	0.982141	44	302	914	4843	0.9401	184.26	SPAC2F3.06c, SPCC1919.02, SPBC19C2.15c, SPBC1105.07c, SPAC630.08c, SPBC27B12.06, SPBC13A2.03, SPBC11B10.01, SPCC338.15, SPBC13G1.07, SPAC6G10.09, SPBC1271.02, SPAC16E8.07c, SPAC823.07, SPAC1486.05, SPAC144.10c, SPBC8D2.14c, SPAC1952.01, SPAC7D4.09c, SPBC3B9.16c, SPBC685.05, SPBC1685.16, SPBC13E7.05, SPAC22A12.13, SPAC17G6.09, SPBC19F5.03, SPAC16E8.02, SPAPB17E12.11, SPAC1F12.09, SPCC16A11.09c, SP…
GO:0009986	cell surface	1	0.990193	2	302	103	4843	0.9411	185.4	SPAC27F1.07, SPAC19B12.02c
GO:0005743	mitochondrial inner membrane	1	0.992223	3	302	135	4843	0.9368	185.48	SPCC16A11.09c, SPBC3B9.19, SPCC320.09
GO:0044459	plasma membrane part	1	0.99305	2	302	109	4843	0.9341	185.88	SPAC110.03, SPAC19B12.02c
GO:0031967	organelle envelope	1	0.99391	11	302	326	4843	0.9297	185.94	SPAC3G9.12, SPAC1486.05, SPAC2F3.06c, SPBC336.07, SPBC19F5.03, SPBC1105.07c, SPCC320.09, SPCC16A11.09c, SPBC3B9.16c, SPBC3B9.19, SPCC14G10.01
GO:0031975	envelope	1	0.99391	11	302	326	4843	0.9251	185.94	SPAC3G9.12, SPAC1486.05, SPAC2F3.06c, SPBC336.07, SPBC19F5.03, SPBC1105.07c, SPCC320.09, SPCC16A11.09c, SPBC3B9.16c, SPBC3B9.19, SPCC14G10.01
GO:0019866	organelle inner membrane	1	0.994339	3	302	141	4843	0.9211	186.06	SPCC16A11.09c, SPBC3B9.19, SPCC320.09
GO:0016020	membrane	1	0.995007	59	302	1234	4843	0.9168	186.12	SPAC17A2.03c, SPAC2F3.06c, SPCC285.08, SPCC1919.02, SPBC19C2.15c, SPBC1105.07c, SPAC630.08c, SPBC27B12.06, SPBC13A2.03, SPBC11B10.01, SPCC338.15, SPBC9B6.08, SPBC13G1.07, SPAC6G10.09, SPBC1271.02, SPAC19B12.02c, SPAC16E8.07c, SPAC823.07, SPAC1486.05, SPAC144.10c, SPBC16A3.09c, SPBC8D2.14c, SPCC320.09, SPBC4.03c, SPAC7D4.09c, SPAC1952.01, SPBC3B9.16c, SPAC823.12, SPBC685.05, SPBC1685.16, SPBC13E7.…
GO:0031966	mitochondrial membrane	1	0.995746	4	302	173	4843	0.9126	186.18	SPCC16A11.09c, SPBC3B9.19, SPBC19F5.03, SPCC320.09
GO:0044445	cytosolic part	1	0.997165	4	302	181	4843	0.9089	186.32	SPBC18H10.12c, SPBP8B7.03c, SPAC17A5.03, SPBC1A4.08c
GO:0022626	cytosolic ribosome	1	0.997186	3	302	154	4843	0.9046	186.34	SPBC18H10.12c, SPBP8B7.03c, SPAC17A5.03
GO:0005740	mitochondrial envelope	1	0.998886	4	302	199	4843	0.9013	186.56	SPCC16A11.09c, SPBC3B9.19, SPBC19F5.03, SPCC320.09
GO:0044429	mitochondrial part	1	0.999179	9	302	330	4843	0.897	186.58	SPBC19F5.03, SPAC21E11.07, SPCC320.09, SPCC1183.03c, SPBC19C2.12, SPBC3B9.19, SPCC16A11.09c, SPAC2F3.09, SPAC1002.09c
GO:0005840	ribosome	1	0.999272	5	302	234	4843	0.8927	186.58	SPBC18H10.12c, SPBP8B7.03c, SPAC17A5.03, SPAC8F11.04, SPBC19C2.12
GO:0005886	plasma membrane	1	0.999681	3	302	193	4843	0.8887	186.62	SPAC110.03, SPAC24H6.01c, SPAC19B12.02c
GO:0005739	mitochondrion	1	1	16	302	677	4843	0.8846	186.66	SPBC887.13c, SPBC428.18, SPBP19A11.01, SPBC19F5.03, SPAC343.01c, SPAC21E11.07, SPCC16A11.09c, SPAC2F3.09, SPAC1002.09c, SPBC646.07c, SPBC19C2.12, SPCC1183.03c, SPCC320.09, SPBC3B9.19, SPBC27B12.02, SPBC8D2.15

## Sheet: E Miss V
GOID	TERM	CORRECTED_PVALUE	UNCORRECTED_PVALUE	NUM_LIST_ANNOTATIONS	LIST_SIZE	TOTAL_NUM_ANNOTATIONS	POPULATION_SIZE	FDR_RATE	EXPECTED_FALSE_POSITIVES	ANNOTATED_GENES
GO:0030121	AP-1 adaptor complex	0.0207732	0.000236059	2	31	4	4843	0.06	0.06	SPBP16F5.07, SPAP27G11.06c
GO:0012510	trans-Golgi network transport vesicle membrane	0.0344837	0.000391861	2	31	5	4843	0.03	0.06	SPBP16F5.07, SPAP27G11.06c
GO:0030130	clathrin coat of trans-Golgi network vesicle	0.0344837	0.000391861	2	31	5	4843	0.02	0.06	SPBP16F5.07, SPAP27G11.06c
GO:0030140	trans-Golgi network transport vesicle	0.0718393	0.000816356	2	31	7	4843	0.045	0.18	SPBP16F5.07, SPAP27G11.06c
GO:0031501	mannosyltransferase complex	0.0954039	0.00108414	2	31	8	4843	0.036	0.18	SPBC1734.04, SPAC22A12.07c
GO:0030131	clathrin adaptor complex	0.122173	0.00138833	2	31	9	4843	0.0367	0.22	SPBP16F5.07, SPAP27G11.06c
GO:0030125	clathrin vesicle coat	0.18517	0.0021042	2	31	11	4843	0.0429	0.3	SPBP16F5.07, SPAP27G11.06c
GO:0030119	AP-type membrane coat adaptor complex	0.221319	0.00251499	2	31	12	4843	0.0375	0.3	SPBP16F5.07, SPAP27G11.06c
GO:0030658	transport vesicle membrane	0.221319	0.00251499	2	31	12	4843	0.0333	0.3	SPBP16F5.07, SPAP27G11.06c
GO:0030118	clathrin coat	0.260518	0.00296043	2	31	13	4843	0.04	0.4	SPBP16F5.07, SPAP27G11.06c
GO:0030660	Golgi-associated vesicle membrane	0.260518	0.00296043	2	31	13	4843	0.0364	0.4	SPBP16F5.07, SPAP27G11.06c
GO:0030665	clathrin coated vesicle membrane	0.260518	0.00296043	2	31	13	4843	0.0333	0.4	SPBP16F5.07, SPAP27G11.06c
GO:0030136	clathrin-coated vesicle	0.557649	0.00633692	2	31	19	4843	0.0723	0.94	SPBP16F5.07, SPAP27G11.06c
GO:0005768	endosome	0.640243	0.00727549	3	31	63	4843	0.0757	1.06	SPBP16F5.07, SPAP27G11.06c, SPAC4C5.02c
GO:0005798	Golgi-associated vesicle	0.882354	0.0100268	2	31	24	4843	0.1227	1.84	SPBP16F5.07, SPAP27G11.06c
GO:0012505	endomembrane system	0.995666	0.0113144	7	31	399	4843	0.125	2	SPCC4B3.15, SPBC2G2.03c, SPAC824.02, SPBP16F5.07, SPAP27G11.06c, SPAC27F1.08, SPAC22A12.07c
GO:0030120	vesicle coat	1	0.0126005	2	31	27	4843	0.1235	2.1	SPBP16F5.07, SPAP27G11.06c
GO:0030662	coated vesicle membrane	1	0.0144598	2	31	29	4843	0.1256	2.26	SPBP16F5.07, SPAP27G11.06c
GO:0005794	Golgi apparatus	1	0.0157949	6	31	327	4843	0.1253	2.38	SPAC824.02, SPBP16F5.07, SPAP27G11.06c, SPAC4C5.02c, SPBC1734.04, SPAC9G1.07
GO:0030117	membrane coat	1	0.0174565	2	31	32	4843	0.128	2.56	SPBP16F5.07, SPAP27G11.06c
GO:0048475	coated membrane	1	0.0174565	2	31	32	4843	0.1219	2.56	SPBP16F5.07, SPAP27G11.06c
GO:0012506	vesicle membrane	1	0.0185093	2	31	33	4843	0.1209	2.66	SPBP16F5.07, SPAP27G11.06c
GO:0030659	cytoplasmic vesicle membrane	1	0.0185093	2	31	33	4843	0.1157	2.66	SPBP16F5.07, SPAP27G11.06c
GO:0030133	transport vesicle	1	0.0206936	2	31	35	4843	0.115	2.76	SPBP16F5.07, SPAP27G11.06c
GO:0044433	cytoplasmic vesicle part	1	0.0229805	2	31	37	4843	0.1184	2.96	SPBP16F5.07, SPAP27G11.06c
GO:0044431	Golgi apparatus part	1	0.0308283	3	31	108	4843	0.1338	3.48	SPBP16F5.07, SPAP27G11.06c, SPBC1734.04
GO:0005789	endoplasmic reticulum membrane	1	0.0337007	4	31	194	4843	0.1393	3.76	SPBC2G2.03c, SPAC824.02, SPAC27F1.08, SPAC22A12.07c
GO:0042175	nuclear outer membrane-endoplasmic reticulum membrane network	1	0.0376884	4	31	201	4843	0.14	3.92	SPBC2G2.03c, SPAC824.02, SPAC27F1.08, SPAC22A12.07c
GO:0043234	protein complex	1	0.0406034	13	31	1268	4843	0.1469	4.26	SPBC16A3.01, SPBP16F5.07, SPAP27G11.06c, SPAC1071.02, SPAC22A12.07c, SPCC4B3.15, SPBC27.02c, SPBC19G7.16, SPBC2G2.03c, SPBC146.09c, SPAC222.04c, SPBC1703.15c, SPBC1734.04
GO:0044448	cell cortex part	1	0.0428592	3	31	123	4843	0.1447	4.34	SPCC4B3.15, SPBC16A3.01, SPCC895.05
GO:0044432	endoplasmic reticulum part	1	0.0464612	4	31	215	4843	0.1555	4.82	SPBC2G2.03c, SPAC824.02, SPAC27F1.08, SPAC22A12.07c
GO:0030135	coated vesicle	1	0.0477334	2	31	55	4843	0.1519	4.86	SPBP16F5.07, SPAP27G11.06c
GO:0005938	cell cortex	1	0.0559334	3	31	137	4843	0.1697	5.6	SPCC4B3.15, SPBC16A3.01, SPCC895.05
GO:0031227	intrinsic to endoplasmic reticulum membrane	1	0.0608392	2	31	63	4843	0.1818	6.18	SPAC824.02, SPAC27F1.08
GO:0000139	Golgi membrane	1	0.0625566	2	31	64	4843	0.1834	6.42	SPBP16F5.07, SPAP27G11.06c
GO:0005856	cytoskeleton	1	0.0744201	5	31	358	4843	0.2	7.2	SPBC27.02c, SPBC19G7.16, SPBC16A3.01, SPBP16F5.07, SPBC4F6.06
GO:0016023	cytoplasmic membrane-bounded vesicle	1	0.0787317	2	31	73	4843	0.2076	7.68	SPBP16F5.07, SPAP27G11.06c
GO:0031410	cytoplasmic vesicle	1	0.0787317	2	31	73	4843	0.2021	7.68	SPBP16F5.07, SPAP27G11.06c
GO:0031982	vesicle	1	0.0787317	2	31	73	4843	0.1969	7.68	SPBP16F5.07, SPAP27G11.06c
GO:0031988	membrane-bounded vesicle	1	0.0787317	2	31	73	4843	0.192	7.68	SPBP16F5.07, SPAP27G11.06c
GO:0031090	organelle membrane	1	0.0790896	7	31	598	4843	0.1888	7.74	SPBC2G2.03c, SPBC1703.15c, SPAC824.02, SPBP16F5.07, SPAP27G11.06c, SPAC27F1.08, SPAC22A12.07c
GO:0051286	cell tip	1	0.0920508	3	31	169	4843	0.2014	8.46	SPBP16F5.07, SPBC4F6.06, SPCC895.05
GO:0060187	cell pole	1	0.0920508	3	31	169	4843	0.1967	8.46	SPBP16F5.07, SPBC4F6.06, SPCC895.05
GO:0015630	microtubule cytoskeleton	1	0.0989676	4	31	278	4843	0.1964	8.64	SPBC27.02c, SPBC19G7.16, SPBP16F5.07, SPBC4F6.06
GO:0032153	cell division site	1	0.101978	4	31	281	4843	0.1947	8.76	SPCC4B3.15, SPBC16A3.01, SPBP16F5.07, SPBC4F6.06
GO:0031300	intrinsic to organelle membrane	1	0.124955	2	31	96	4843	0.2239	10.3	SPAC824.02, SPAC27F1.08
GO:0005783	endoplasmic reticulum	1	0.128776	6	31	546	4843	0.2226	10.46	SPCC1020.11c, SPBC2G2.03c, SPAC824.02, SPAC27F1.08, SPBC1734.04, SPAC22A12.07c
GO:0044425	membrane part	1	0.132692	10	31	1080	4843	0.2262	10.86	SPAC824.02, SPBP16F5.07, SPAP27G11.06c, SPAC27F1.08, SPAC22A12.07c, SPAC27E2.11c, SPCC1020.11c, SPBC2G2.03c, SPBC1703.15c, SPBC1734.04
GO:0032991	macromolecular complex	1	0.165529	14	31	1707	4843	0.2718	13.32	SPBC16A3.01, SPBP16F5.07, SPBC18E5.04, SPAP27G11.06c, SPAC1071.02, SPAC22A12.07c, SPCC4B3.15, SPBC27.02c, SPBC19G7.16, SPBC2G2.03c, SPBC146.09c, SPAC222.04c, SPBC1703.15c, SPBC1734.04
GO:0044430	cytoskeletal part	1	0.168139	4	31	339	4843	0.27	13.5	SPBC27.02c, SPBC19G7.16, SPBC16A3.01, SPBP16F5.07
GO:0044446	intracellular organelle part	1	0.208249	17	31	2227	4843	0.2976	15.18	SPAC16E8.06c, SPAC824.02, SPBP16F5.07, SPAP27G11.06c, SPAC1071.02, SPCC4B3.15, SPBC19G7.16, SPBC146.09c, SPBC1734.04, SPBC16A3.01, SPAC27F1.08, SPBC18E5.04, SPAC22A12.07c, SPBC27.02c, SPBC2G2.03c, SPAC222.04c, SPBC1703.15c
GO:0044422	organelle part	1	0.20892	17	31	2228	4843	0.2931	15.24	SPAC16E8.06c, SPAC824.02, SPBP16F5.07, SPAP27G11.06c, SPAC1071.02, SPCC4B3.15, SPBC19G7.16, SPBC146.09c, SPBC1734.04, SPBC16A3.01, SPAC27F1.08, SPBC18E5.04, SPAC22A12.07c, SPBC27.02c, SPBC2G2.03c, SPAC222.04c, SPBC1703.15c
GO:0005819	spindle	1	0.225357	3	31	257	4843	0.3053	16.18	SPBC27.02c, SPBC19G7.16, SPBP16F5.07
GO:0016020	membrane	1	0.248139	10	31	1234	4843	0.3181	17.18	SPAC824.02, SPBP16F5.07, SPAP27G11.06c, SPAC27F1.08, SPAC22A12.07c, SPAC27E2.11c, SPCC1020.11c, SPBC2G2.03c, SPBC1703.15c, SPBC1734.04
GO:0043226	organelle	1	0.257205	28	31	4080	4843	0.3276	18.02	SPCC4F11.03c, SPAC22F8.11, SPAC16E8.06c, SPAC824.02, SPBP16F5.07, SPAP27G11.06c, SPAC4C5.02c, SPAC1071.02, SPAC9G1.07, SPCC4B3.15, SPBC19G7.16, SPCC1020.11c, SPBC146.09c, SPCC14G10.04, SPBC1734.04, SPCC736.08, SPBC16A3.01, SPAC1006.03c, SPAC27F1.08, SPBC18E5.04, SPAC22A12.07c, SPAC27E2.11c, SPBC27.02c, SPBC2G2.03c, SPCC1672.06c, SPAC222.04c, SPBC1703.15c, SPBC4F6.06
GO:0043229	intracellular organelle	1	0.257205	28	31	4080	4843	0.3218	18.02	SPCC4F11.03c, SPAC22F8.11, SPAC16E8.06c, SPAC824.02, SPBP16F5.07, SPAP27G11.06c, SPAC4C5.02c, SPAC1071.02, SPAC9G1.07, SPCC4B3.15, SPBC19G7.16, SPCC1020.11c, SPBC146.09c, SPCC14G10.04, SPBC1734.04, SPCC736.08, SPBC16A3.01, SPAC1006.03c, SPAC27F1.08, SPBC18E5.04, SPAC22A12.07c, SPAC27E2.11c, SPBC27.02c, SPBC2G2.03c, SPCC1672.06c, SPAC222.04c, SPBC1703.15c, SPBC4F6.06
GO:0016021	integral to membrane	1	0.358309	7	31	907	4843	0.394	22.46	SPAC27E2.11c, SPCC1020.11c, SPBC2G2.03c, SPAC824.02, SPAC27F1.08, SPBC1734.04, SPAC22A12.07c
GO:0044454	nuclear chromosome part	1	0.360109	3	31	333	4843	0.391	22.68	SPBC27.02c, SPBC146.09c, SPAC222.04c
GO:0031224	intrinsic to membrane	1	0.366263	7	31	914	4843	0.3929	23.18	SPAC27E2.11c, SPCC1020.11c, SPBC2G2.03c, SPAC824.02, SPAC27F1.08, SPBC1734.04, SPAC22A12.07c
GO:0043228	non-membrane-bounded organelle	1	0.369299	9	31	1214	4843	0.3923	23.54	SPAC16E8.06c, SPBC16A3.01, SPBP16F5.07, SPBC18E5.04, SPBC19G7.16, SPBC27.02c, SPBC146.09c, SPAC222.04c, SPBC4F6.06
GO:0043232	intracellular non-membrane-bounded organelle	1	0.369299	9	31	1214	4843	0.3859	23.54	SPAC16E8.06c, SPBC16A3.01, SPBP16F5.07, SPBC18E5.04, SPBC19G7.16, SPBC27.02c, SPBC146.09c, SPAC222.04c, SPBC4F6.06
GO:0000922	spindle pole	1	0.394067	2	31	211	4843	0.4094	25.38	SPBC27.02c, SPBP16F5.07
GO:0005816	spindle pole body	1	0.394067	2	31	211	4843	0.4029	25.38	SPBC27.02c, SPBP16F5.07
GO:0000228	nuclear chromosome	1	0.394142	3	31	352	4843	0.3997	25.58	SPBC27.02c, SPBC146.09c, SPAC222.04c
GO:0005815	microtubule organizing center	1	0.396371	2	31	212	4843	0.3985	25.9	SPBC27.02c, SPBP16F5.07
GO:0005737	cytoplasm	1	0.422397	26	31	3901	4843	0.4142	27.34	SPCC4F11.03c, SPAC22F8.11, SPAC824.02, SPBP16F5.07, SPAP27G11.06c, SPAC4C5.02c, SPAC1071.02, SPAC9G1.07, SPCC4B3.15, SPCC1020.11c, SPCC14G10.04, SPBC1734.04, SPAC15E1.04, SPCC736.08, SPBC16A3.01, SPAC27F1.08, SPBC18E5.04, SPAC22A12.07c, SPAC27E2.11c, SPBC27.02c, SPBC2G2.03c, SPCC1672.06c, SPAC222.04c, SPBC1703.15c, SPBC4F6.06, SPCC895.05
GO:0000790	nuclear chromatin	1	0.428226	2	31	226	4843	0.4137	27.72	SPBC146.09c, SPAC222.04c
GO:0071944	cell periphery	1	0.431335	3	31	373	4843	0.4103	27.9	SPCC4B3.15, SPBC16A3.01, SPCC895.05
GO:0031981	nuclear lumen	1	0.456005	6	31	840	4843	0.4345	29.98	SPBC27.02c, SPBC19G7.16, SPBC146.09c, SPAC16E8.06c, SPAC222.04c, SPAC1071.02
GO:0005622	intracellular	1	0.461331	30	31	4565	4843	0.4414	30.9	SPCC4F11.03c, SPAC22F8.11, SPAC16E8.06c, SPAC824.02, SPBP16F5.07, SPAP27G11.06c, SPAC4C5.02c, SPAC1071.02, SPAC9G1.07, SPCC4B3.15, SPBC19G7.16, SPCC1020.11c, SPBC146.09c, SPCC14G10.04, SPBC1734.04, SPAC15E1.04, SPCC736.08, SPBC16A3.01, SPBC18E5.04, SPAC1006.03c, SPAC27F1.08, SPAC22A12.07c, SPAC27E2.11c, SPBC27.02c, SPBC2G2.03c, SPCC1672.06c, SPAC222.04c, SPBC1703.15c, SPBC4F6.06, SPCC895.05
GO:0044424	intracellular part	1	0.461331	30	31	4565	4843	0.4352	30.9	SPCC4F11.03c, SPAC22F8.11, SPAC16E8.06c, SPAC824.02, SPBP16F5.07, SPAP27G11.06c, SPAC4C5.02c, SPAC1071.02, SPAC9G1.07, SPCC4B3.15, SPBC19G7.16, SPCC1020.11c, SPBC146.09c, SPCC14G10.04, SPBC1734.04, SPAC15E1.04, SPCC736.08, SPBC16A3.01, SPBC18E5.04, SPAC1006.03c, SPAC27F1.08, SPAC22A12.07c, SPAC27E2.11c, SPBC27.02c, SPBC2G2.03c, SPCC1672.06c, SPAC222.04c, SPBC1703.15c, SPBC4F6.06, SPCC895.05
GO:0000785	chromatin	1	0.497804	2	31	258	4843	0.4533	32.64	SPBC146.09c, SPAC222.04c
GO:0044451	nucleoplasm part	1	0.497804	2	31	258	4843	0.4471	32.64	SPBC19G7.16, SPAC1071.02
GO:0044427	chromosomal part	1	0.500056	3	31	413	4843	0.4443	32.88	SPBC27.02c, SPBC146.09c, SPAC222.04c
GO:0005654	nucleoplasm	1	0.518504	2	31	268	4843	0.4427	33.2	SPBC19G7.16, SPAC1071.02
GO:0005694	chromosome	1	0.523236	3	31	427	4843	0.44	33.44	SPBC27.02c, SPBC146.09c, SPAC222.04c
GO:0005634	nucleus	1	0.525968	17	31	2604	4843	0.4361	33.58	SPCC4F11.03c, SPAC22F8.11, SPAC16E8.06c, SPBP16F5.07, SPAP27G11.06c, SPAC4C5.02c, SPAC1071.02, SPCC4B3.15, SPBC19G7.16, SPBC146.09c, SPCC14G10.04, SPCC736.08, SPAC1006.03c, SPBC27.02c, SPCC1672.06c, SPBC1703.15c, SPAC222.04c
GO:0044444	cytoplasmic part	1	0.53813	24	31	3693	4843	0.4397	34.3	SPCC4F11.03c, SPAC22F8.11, SPAC824.02, SPBP16F5.07, SPAP27G11.06c, SPAC4C5.02c, SPAC1071.02, SPAC9G1.07, SPCC4B3.15, SPCC1020.11c, SPCC14G10.04, SPBC1734.04, SPAC15E1.04, SPCC736.08, SPBC16A3.01, SPAC27F1.08, SPBC18E5.04, SPAC22A12.07c, SPAC27E2.11c, SPBC27.02c, SPBC2G2.03c, SPCC1672.06c, SPBC1703.15c, SPCC895.05
GO:0043227	membrane-bounded organelle	1	0.580987	25	31	3883	4843	0.4595	36.3	SPCC4F11.03c, SPAC22F8.11, SPAC16E8.06c, SPAC824.02, SPBP16F5.07, SPAP27G11.06c, SPAC4C5.02c, SPAC1071.02, SPAC9G1.07, SPCC4B3.15, SPBC19G7.16, SPCC1020.11c, SPBC146.09c, SPCC14G10.04, SPBC1734.04, SPCC736.08, SPAC1006.03c, SPAC27F1.08, SPAC22A12.07c, SPAC27E2.11c, SPBC27.02c, SPBC2G2.03c, SPCC1672.06c, SPAC222.04c, SPBC1703.15c
GO:0043231	intracellular membrane-bounded organelle	1	0.580987	25	31	3883	4843	0.4538	36.3	SPCC4F11.03c, SPAC22F8.11, SPAC16E8.06c, SPAC824.02, SPBP16F5.07, SPAP27G11.06c, SPAC4C5.02c, SPAC1071.02, SPAC9G1.07, SPCC4B3.15, SPBC19G7.16, SPCC1020.11c, SPBC146.09c, SPCC14G10.04, SPBC1734.04, SPCC736.08, SPAC1006.03c, SPAC27F1.08, SPAC22A12.07c, SPAC27E2.11c, SPBC27.02c, SPBC2G2.03c, SPCC1672.06c, SPAC222.04c, SPBC1703.15c
GO:0044428	nuclear part	1	0.595252	7	31	1117	4843	0.4526	36.66	SPCC4B3.15, SPBC27.02c, SPBC19G7.16, SPBC146.09c, SPAC16E8.06c, SPAC222.04c, SPAC1071.02
GO:0005829	cytosol	1	0.613601	14	31	2236	4843	0.4551	37.32	SPCC4F11.03c, SPAC22F8.11, SPAC15E1.04, SPCC736.08, SPBC16A3.01, SPBP16F5.07, SPBC18E5.04, SPAP27G11.06c, SPAC4C5.02c, SPAC1071.02, SPBC27.02c, SPCC1672.06c, SPBC1703.15c, SPCC14G10.04
GO:0043233	organelle lumen	1	0.637229	6	31	996	4843	0.4672	38.78	SPBC27.02c, SPBC19G7.16, SPBC146.09c, SPAC16E8.06c, SPAC222.04c, SPAC1071.02
GO:0070013	intracellular organelle lumen	1	0.637229	6	31	996	4843	0.4617	38.78	SPBC27.02c, SPBC19G7.16, SPBC146.09c, SPAC16E8.06c, SPAC222.04c, SPAC1071.02
GO:0005730	nucleolus	1	0.644501	2	31	336	4843	0.4678	39.76	SPBC19G7.16, SPAC16E8.06c
GO:0031974	membrane-enclosed lumen	1	0.664346	6	31	1022	4843	0.4714	40.54	SPBC27.02c, SPBC19G7.16, SPBC146.09c, SPAC16E8.06c, SPAC222.04c, SPAC1071.02
GO:0005623	cell	1	0.81231	30	31	4719	4843	0.5462	47.52	SPCC4F11.03c, SPAC22F8.11, SPAC16E8.06c, SPAC824.02, SPBP16F5.07, SPAP27G11.06c, SPAC4C5.02c, SPAC1071.02, SPAC9G1.07, SPCC4B3.15, SPBC19G7.16, SPCC1020.11c, SPBC146.09c, SPCC14G10.04, SPBC1734.04, SPAC15E1.04, SPCC736.08, SPBC16A3.01, SPBC18E5.04, SPAC1006.03c, SPAC27F1.08, SPAC22A12.07c, SPAC27E2.11c, SPBC27.02c, SPBC2G2.03c, SPCC1672.06c, SPAC222.04c, SPBC1703.15c, SPBC4F6.06, SPCC895.05
GO:0044464	cell part	1	0.81231	30	31	4719	4843	0.54	47.52	SPCC4F11.03c, SPAC22F8.11, SPAC16E8.06c, SPAC824.02, SPBP16F5.07, SPAP27G11.06c, SPAC4C5.02c, SPAC1071.02, SPAC9G1.07, SPCC4B3.15, SPBC19G7.16, SPCC1020.11c, SPBC146.09c, SPCC14G10.04, SPBC1734.04, SPAC15E1.04, SPCC736.08, SPBC16A3.01, SPBC18E5.04, SPAC1006.03c, SPAC27F1.08, SPAC22A12.07c, SPAC27E2.11c, SPBC27.02c, SPBC2G2.03c, SPCC1672.06c, SPAC222.04c, SPBC1703.15c, SPBC4F6.06, SPCC895.05

## Sheet: F Miss Weak V
GOID	TERM	CORRECTED_PVALUE	UNCORRECTED_PVALUE	NUM_LIST_ANNOTATIONS	LIST_SIZE	TOTAL_NUM_ANNOTATIONS	POPULATION_SIZE	FDR_RATE	EXPECTED_FALSE_POSITIVES	ANNOTATED_GENES
GO:0042729	DASH complex	0.00168559	1.00333e-05	5	191	9	4843	0	0	SPBC32F12.08c, SPAC14C4.16, SPAC1805.07c, SPCC417.02, SPAC16A10.05c
GO:0022625	cytosolic large ribosomal subunit	0.0109006	6.48848e-05	12	191	81	4843	0	0	SPCC613.06, SPBC3B9.13c, SPCC1223.05c, SPAC9G1.03c, SPCC663.04, SPAC3H5.10, SPBC685.07c, SPBC839.13c, SPAC644.15, SPCC16C4.13c, SPAC11G7.04, SPCC576.11
GO:0000778	condensed nuclear chromosome kinetochore	0.0119198	7.09513e-05	9	191	47	4843	0	0	SPCC736.14, SPBC32F12.08c, SPBC1861.01c, SPCC417.02, SPAC11E3.03, SPAC14C4.16, SPAC1805.07c, SPAC16A10.05c, SPAC3A11.14c
GO:0000780	condensed nuclear chromosome, centromeric region	0.0271279	0.000161476	9	191	52	4843	0.005	0.02	SPCC736.14, SPBC32F12.08c, SPBC1861.01c, SPCC417.02, SPAC11E3.03, SPAC14C4.16, SPAC1805.07c, SPAC16A10.05c, SPAC3A11.14c
GO:0000777	condensed chromosome kinetochore	0.0285391	0.000169876	10	191	64	4843	0.004	0.02	SPCC736.14, SPBC32F12.08c, SPBC1861.01c, SPCC417.02, SPBC6B1.04, SPAC11E3.03, SPAC14C4.16, SPAC1805.07c, SPAC16A10.05c, SPAC3A11.14c
GO:0000776	kinetochore	0.0371123	0.000220907	10	191	66	4843	0.01	0.06	SPCC736.14, SPBC32F12.08c, SPBC1861.01c, SPCC417.02, SPBC6B1.04, SPAC11E3.03, SPAC14C4.16, SPAC1805.07c, SPAC16A10.05c, SPAC3A11.14c
GO:0044445	cytosolic part	0.0395711	0.000235542	18	191	181	4843	0.0086	0.06	SPAC630.13c, SPAC9G1.03c, SPAC227.10, SPCC1259.01c, SPAC458.05, SPBC839.13c, SPBC685.07c, SPAC3H5.10, SPBC19G7.03c, SPAC644.15, SPCC16C4.13c, SPAC11G7.04, SPBC1D7.01, SPBC3B9.13c, SPCC613.06, SPCC1223.05c, SPCC663.04, SPCC576.11
GO:0000779	condensed chromosome, centromeric region	0.0539608	0.000321195	10	191	69	4843	0.0075	0.06	SPCC736.14, SPBC32F12.08c, SPBC1861.01c, SPCC417.02, SPBC6B1.04, SPAC11E3.03, SPAC14C4.16, SPAC1805.07c, SPAC16A10.05c, SPAC3A11.14c
GO:0000775	chromosome, centromeric region	0.0838766	0.000499265	12	191	100	4843	0.0067	0.06	SPCC736.14, SPBP8B7.28c, SPBC32F12.08c, SPBC1861.01c, SPCC417.02, SPBC6B1.04, SPAC11E3.03, SPAC14C4.16, SPAC1805.07c, SPAC16A10.05c, SPAC3A11.14c, SPBC83.03c
GO:0000794	condensed nuclear chromosome	0.259751	0.00154614	9	191	70	4843	0.028	0.28	SPCC736.14, SPBC32F12.08c, SPBC1861.01c, SPCC417.02, SPAC11E3.03, SPAC14C4.16, SPAC1805.07c, SPAC16A10.05c, SPAC3A11.14c
GO:0032045	guanyl-nucleotide exchange factor complex	0.25999	0.00154756	2	191	2	4843	0.0273	0.3	SPBC23E6.08, SPAC1851.04c
GO:0005794	Golgi apparatus	0.34757	0.00206887	24	191	327	4843	0.045	0.54	SPCP1E11.06, SPBC119.12, SPBC27B12.08, SPBC1921.06c, SPBC947.02, SPBC16E9.09c, SPBC19C7.12c, SPBC1711.09c, SPBC8D2.17, SPAC1783.02c, SPBC3D6.13c, SPAC23H3.04, SPBC23E6.08, SPBC2F12.15c, SPAC1851.04c, SPBP8B7.13, SPCC970.06, SPAC5D6.13, SPAC823.05c, SPCC736.04c, SPAPB1A10.15, SPAC15A10.06, SPCC11E10.05c, SPAC8F11.10c
GO:0005826	actomyosin contractile ring	0.350438	0.00208594	5	191	24	4843	0.0415	0.54	SPAC9G1.06c, SPAC926.03, SPBC4F6.12, SPBC83.18c, SPAC4A8.05c
GO:0070938	contractile ring	0.424236	0.00252522	5	191	25	4843	0.0457	0.64	SPAC9G1.06c, SPAC926.03, SPBC4F6.12, SPBC83.18c, SPAC4A8.05c
GO:0022626	cytosolic ribosome	0.466884	0.00277907	14	191	154	4843	0.0427	0.64	SPCC613.06, SPBC3B9.13c, SPCC1223.05c, SPAC9G1.03c, SPCC663.04, SPCC1259.01c, SPAC3H5.10, SPBC19G7.03c, SPBC685.07c, SPBC839.13c, SPAC644.15, SPCC16C4.13c, SPAC11G7.04, SPCC576.11
GO:0031090	organelle membrane	0.508675	0.00302783	37	191	598	4843	0.0488	0.78	SPCP1E11.06, SPBP4H10.08, SPCC162.05, SPBC947.02, SPAC23H4.14, SPAC19G12.12, SPAC17C9.07, SPCC1259.02c, SPCC1840.06, SPBC8D2.17, SPBC776.04, SPBC2F12.15c, SPAC26H5.05, SPBP8B7.13, SPBC27B12.09c, SPBC1734.12c, SPAC1687.12c, SPBC27.06c, SPAC11E3.05, SPBC1706.03, SPBC14F5.03c, SPBC1711.09c, SPBC19C7.12c, SPBC19G7.17, SPBC3D6.13c, SPAC3H1.09c, SPBC31E1.02c, SPAC4G8.11c, SPAC1851.04c, SPBC29A10.01, SP…
GO:0015934	large ribosomal subunit	0.555584	0.00330705	12	191	124	4843	0.0506	0.86	SPCC613.06, SPBC3B9.13c, SPCC1223.05c, SPAC9G1.03c, SPCC663.04, SPAC3H5.10, SPBC685.07c, SPBC839.13c, SPAC644.15, SPCC16C4.13c, SPAC11G7.04, SPCC576.11
GO:0012505	endomembrane system	0.590079	0.00351237	27	191	399	4843	0.05	0.9	SPCP1E11.06, SPAC18G6.13, SPBC947.02, SPAC17C9.07, SPCC1259.02c, SPBC19C7.12c, SPBC1711.09c, SPBC14F5.03c, SPBC8D2.17, SPBC19G7.17, SPBC776.04, SPAC19E9.02, SPBC3D6.13c, SPBC31E1.02c, SPBC31F10.09c, SPAC26H5.05, SPAC1851.04c, SPBC29A10.01, SPCC970.06, SPAC25H1.07, SPBC1734.12c, SPBC1604.08c, SPCC736.04c, SPAC25B8.03, SPAPB1A10.15, SPCC613.08, SPAC22G7.02
GO:0031300	intrinsic to organelle membrane	0.711071	0.00423257	10	191	96	4843	0.0505	0.96	SPBC31E1.02c, SPAC4G8.11c, SPAC26H5.05, SPBP8B7.13, SPBC27B12.09c, SPBC1734.12c, SPAC25H1.07, SPCC1259.02c, SPBC1711.09c, SPAPB1A10.15
GO:0009353	mitochondrial oxoglutarate dehydrogenase complex	0.75967	0.00452184	2	191	3	4843	0.069	1.38	SPBC3H7.03c, SPBC776.15c
GO:0031251	PAN complex	0.75967	0.00452184	2	191	3	4843	0.0657	1.38	SPAC1B1.04c, SPBC336.14c
GO:0045252	oxoglutarate dehydrogenase complex	0.75967	0.00452184	2	191	3	4843	0.0627	1.38	SPBC3H7.03c, SPBC776.15c
GO:0000793	condensed chromosome	0.886731	0.00527816	10	191	99	4843	0.0652	1.5	SPCC736.14, SPBC32F12.08c, SPBC1861.01c, SPCC417.02, SPBC6B1.04, SPAC11E3.03, SPAC14C4.16, SPAC1805.07c, SPAC16A10.05c, SPAC3A11.14c
GO:0032155	cell division site part	1	0.00726706	7	191	58	4843	0.0708	1.7	SPAC9G1.06c, SPAC926.03, SPBC4F6.12, SPAC24H6.09, SPBC83.18c, SPCP1E11.04c, SPAC4A8.05c
GO:0016460	myosin II complex	1	0.00880905	2	191	4	4843	0.1032	2.58	SPAC926.03, SPAC4A8.05c
GO:0030121	AP-1 adaptor complex	1	0.00880905	2	191	4	4843	0.0992	2.58	SPCP1E11.06, SPBC947.02
GO:0033551	monopolin complex	1	0.00880905	2	191	4	4843	0.0956	2.58	SPAC11E3.03, SPBC6B1.04
GO:0031301	integral to organelle membrane	1	0.00981272	9	191	92	4843	0.095	2.66	SPBC31E1.02c, SPAC4G8.11c, SPAC26H5.05, SPBP8B7.13, SPBC27B12.09c, SPAC25H1.07, SPCC1259.02c, SPBC1711.09c, SPAPB1A10.15
GO:0030658	transport vesicle membrane	1	0.0102074	3	191	12	4843	0.0945	2.74	SPCP1E11.06, SPBC947.02, SPBC776.04
GO:0030133	transport vesicle	1	0.0112189	5	191	35	4843	0.0947	2.84	SPCP1E11.06, SPBC947.02, SPBC776.04, SPCC970.06, SPBC16E9.09c
GO:0000139	Golgi membrane	1	0.0123182	7	191	64	4843	0.0981	3.04	SPCP1E11.06, SPCC736.04c, SPBC19C7.12c, SPBC1711.09c, SPBC8D2.17, SPBC947.02, SPAC1851.04c
GO:0043234	protein complex	1	0.01314	64	191	1268	4843	0.1025	3.28	SPCP1E11.06, SPCC736.14, SPBC32F12.08c, SPBC1861.01c, SPAC19G12.12, SPCC126.01c, SPCC74.02c, SPBC776.04, SPBC13G1.08c, SPBC776.15c, SPAC17G8.13c, SPAC6F6.09, SPBC30D10.13c, SPAC26H5.05, SPAC10F6.01c, SPCC417.02, SPAC1805.07c, SPAC6C3.08, SPAC3G9.08, SPAC23D3.09, SPAC16A10.05c, SPAC3A11.14c, SPAC1F3.07c, SPAC227.10, SPBC14F5.03c, SPBP8B7.28c, SPAC22E12.11c, SPBC609.05, SPAC1851.04c, SPAC4A8.05c, S…
GO:0012510	trans-Golgi network transport vesicle membrane	1	0.0143021	2	191	5	4843	0.1255	4.14	SPCP1E11.06, SPBC947.02
GO:0030130	clathrin coat of trans-Golgi network vesicle	1	0.0143021	2	191	5	4843	0.1218	4.14	SPCP1E11.06, SPBC947.02
GO:0032991	macromolecular complex	1	0.0150514	82	191	1707	4843	0.1194	4.18	SPCP1E11.06, SPCC736.14, SPBC32F12.08c, SPBC1861.01c, SPAC19G12.12, SPCC126.01c, SPAC644.15, SPCC74.02c, SPBC776.04, SPBC13G1.08c, SPBC776.15c, SPAC17G8.13c, SPAC6F6.09, SPBC30D10.13c, SPAC26H5.05, SPAC10F6.01c, SPCC663.04, SPCC417.02, SPAC1805.07c, SPAC6C3.08, SPAC3G9.08, SPAC23D3.09, SPAC16A10.05c, SPAC3A11.14c, SPAC1F3.07c, SPAC227.10, SPBC685.07c, SPBC19G7.03c, SPAC3H5.10, SPBC14F5.03c, SPCC1…
GO:0016272	prefoldin complex	1	0.0209001	2	191	6	4843	0.1661	5.98	SPAC227.10, SPBC1D7.01
GO:0044446	intracellular organelle part	1	0.0215887	102	191	2227	4843	0.1638	6.06	SPCP1E11.06, SPCC736.14, SPBC32F12.08c, SPCC162.05, SPBC4F6.12, SPBC1861.01c, SPAC19G12.12, SPCC1259.02c, SPAC9G1.06c, SPAC644.15, SPCC74.02c, SPBC8D2.17, SPBC776.04, SPBC13G1.08c, SPAC19E9.02, SPBC776.15c, SPAC17G8.13c, SPAC6F6.09, SPBC30D10.13c, SPBC2F12.15c, SPAC26H5.05, SPCC663.04, SPCC417.02, SPBC27B12.09c, SPBC1734.12c, SPBC119.08, SPCP1E11.11, SPBC27.06c, SPAC607.02c, SPAC1805.07c, SPAC3G9…
GO:0044422	organelle part	1	0.0218934	102	191	2228	4843	0.16	6.08	SPCP1E11.06, SPCC736.14, SPBC32F12.08c, SPCC162.05, SPBC4F6.12, SPBC1861.01c, SPAC19G12.12, SPCC1259.02c, SPAC9G1.06c, SPAC644.15, SPCC74.02c, SPBC8D2.17, SPBC776.04, SPBC13G1.08c, SPAC19E9.02, SPBC776.15c, SPAC17G8.13c, SPAC6F6.09, SPBC30D10.13c, SPBC2F12.15c, SPAC26H5.05, SPCC663.04, SPCC417.02, SPBC27B12.09c, SPBC1734.12c, SPBC119.08, SPCP1E11.11, SPBC27.06c, SPAC607.02c, SPAC1805.07c, SPAC3G9…
GO:0030140	trans-Golgi network transport vesicle	1	0.0285084	2	191	7	4843	0.2082	8.12	SPCP1E11.06, SPBC947.02
GO:0016020	membrane	1	0.0352374	60	191	1234	4843	0.2175	8.7	SPCP1E11.06, SPBP4H10.08, SPCC162.05, SPBC1921.06c, SPBC947.02, SPAC23H4.14, SPAC19G12.12, SPAC17C9.07, SPCC1259.02c, SPAC1B1.04c, SPBC1709.03, SPCC1840.06, SPBC8D2.17, SPAC3H5.09c, SPBC776.04, SPAC3H1.06c, SPCC1393.07c, SPBC2F12.15c, SPAC26H5.05, SPBP8B7.13, SPBC27B12.09c, SPBC1734.12c, SPBC3E7.09, SPAC1687.12c, SPBC27.06c, SPAC15A10.06, SPCC11E10.05c, SPAC8F11.10c, SPBC27B12.08, SPAC11E3.05, SP…
GO:0031227	intrinsic to endoplasmic reticulum membrane	1	0.0366582	6	191	63	4843	0.2171	8.9	SPCC1259.02c, SPBC31E1.02c, SPAPB1A10.15, SPAC26H5.05, SPBC1734.12c, SPAC25H1.07
GO:0016459	myosin complex	1	0.0370378	2	191	8	4843	0.231	9.7	SPAC926.03, SPAC4A8.05c
GO:0044454	nuclear chromosome part	1	0.037378	20	191	333	4843	0.2274	9.78	SPCC736.14, SPAC1F3.07c, SPBC32F12.08c, SPBC1861.01c, SPBC365.10, SPBC13G1.08c, SPAC17G8.13c, SPAC664.02c, SPBP8B7.28c, SPAC6F6.09, SPAC22E12.11c, SPBC609.05, SPCC417.02, SPAC11E3.03, SPAC14C4.16, SPAC1805.07c, SPAC16A10.05c, SPAC23D3.09, SPAC3A11.14c, SPBC83.03c
GO:0044444	cytoplasmic part	1	0.0408818	156	191	3693	4843	0.2368	10.42	SPCP1E11.06, SPAC4F10.04, SPBC4F6.12, SPAC644.15, SPBC8D2.17, SPCC825.01, SPBC776.04, SPBC776.15c, SPAC3G9.02, SPAC17G8.13c, SPAC6F6.09, SPAC3H1.06c, SPBC2F12.15c, SPBC1539.07c, SPAC10F6.01c, SPCC663.04, SPCC417.02, SPCC16A11.03c, SPBC1734.12c, SPBC27.06c, SPAC1805.07c, SPAC6C3.08, SPAC3A11.14c, SPAC1F3.07c, SPAC227.10, SPAC57A7.08, SPAC20H4.02, SPBC27.08c, SPAC3H1.09c, SPBC609.05, SPAC24H6.09, S…
GO:0005840	ribosome	1	0.041757	15	191	234	4843	0.2338	10.52	SPCC613.06, SPBC3B9.13c, SPCC1223.05c, SPAC9G1.03c, SPCC663.04, SPCC1259.01c, SPBC839.13c, SPAC3H5.10, SPBC19G7.03c, SPBC685.07c, SPBC1778.01c, SPAC644.15, SPCC16C4.13c, SPAC11G7.04, SPCC576.11
GO:0044425	membrane part	1	0.0418726	53	191	1080	4843	0.2296	10.56	SPCP1E11.06, SPBP4H10.08, SPBC1921.06c, SPBC947.02, SPAC23H4.14, SPAC17C9.07, SPCC1259.02c, SPAC1B1.04c, SPBC1709.03, SPCC1840.06, SPBC8D2.17, SPAC3H5.09c, SPBC776.04, SPAC3H1.06c, SPCC1393.07c, SPBC2F12.15c, SPAC26H5.05, SPBP8B7.13, SPBC27B12.09c, SPBC1734.12c, SPBC3E7.09, SPBC27.06c, SPAC15A10.06, SPCC11E10.05c, SPAC8F11.10c, SPBC27B12.08, SPAC17A2.14, SPBC1706.03, SPAC20H4.11c, SPBC16E9.09c, S…
GO:0005938	cell cortex	1	0.0429982	10	191	137	4843	0.2323	10.92	SPAC31F12.01, SPAC1834.07, SPBC4F6.12, SPAC16E8.01, SPAC24H6.09, SPCP1E11.04c, SPAC4A8.05c, SPAC9G1.06c, SPAC926.03, SPBC83.18c
GO:0009295	nucleoid	1	0.0464046	2	191	9	4843	0.2513	12.06	SPBC3H7.03c, SPBC776.15c
GO:0030131	clathrin adaptor complex	1	0.0464046	2	191	9	4843	0.2461	12.06	SPCP1E11.06, SPBC947.02
GO:0042645	mitochondrial nucleoid	1	0.0464046	2	191	9	4843	0.2412	12.06	SPBC3H7.03c, SPBC776.15c
GO:0043228	non-membrane-bounded organelle	1	0.0526633	58	191	1214	4843	0.2522	12.86	SPCC736.14, SPBC32F12.08c, SPBC4F6.12, SPBC1861.01c, SPAC16E8.01, SPAC9G1.03c, SPCC1259.01c, SPCP1E11.04c, SPBC6B1.04, SPBC839.13c, SPAC9G1.06c, SPAC644.15, SPAC17D4.04, SPBP4H10.20, SPAC11G7.04, SPBC13G1.08c, SPAC19E9.02, SPBC776.15c, SPAC17G8.13c, SPAC24B11.10c, SPBC660.11, SPAC6F6.09, SPCC613.06, SPCC1223.05c, SPCC663.04, SPCC417.02, SPBC3H7.03c, SPBC119.08, SPAC926.03, SPCP1E11.11, SPAC607.02…
GO:0043232	intracellular non-membrane-bounded organelle	1	0.0526633	58	191	1214	4843	0.2473	12.86	SPCC736.14, SPBC32F12.08c, SPBC4F6.12, SPBC1861.01c, SPAC16E8.01, SPAC9G1.03c, SPCC1259.01c, SPCP1E11.04c, SPBC6B1.04, SPBC839.13c, SPAC9G1.06c, SPAC644.15, SPAC17D4.04, SPBP4H10.20, SPAC11G7.04, SPBC13G1.08c, SPAC19E9.02, SPBC776.15c, SPAC17G8.13c, SPAC24B11.10c, SPBC660.11, SPAC6F6.09, SPCC613.06, SPCC1223.05c, SPCC663.04, SPCC417.02, SPBC3H7.03c, SPBC119.08, SPAC926.03, SPCP1E11.11, SPAC607.02…
GO:0009898	internal side of plasma membrane	1	0.0565303	2	191	10	4843	0.2698	14.3	SPBC24C6.06, SPAC8F11.10c
GO:0032592	integral to mitochondrial membrane	1	0.0565303	2	191	10	4843	0.2648	14.3	SPAC4G8.11c, SPBC27B12.09c
GO:0015629	actin cytoskeleton	1	0.0565753	6	191	70	4843	0.2658	14.62	SPAC9G1.06c, SPAC926.03, SPBC4F6.12, SPAC16E8.01, SPBC83.18c, SPAC4A8.05c
GO:0000228	nuclear chromosome	1	0.0604825	20	191	352	4843	0.2711	15.18	SPCC736.14, SPAC1F3.07c, SPBC32F12.08c, SPBC1861.01c, SPBC365.10, SPBC13G1.08c, SPAC17G8.13c, SPAC664.02c, SPBP8B7.28c, SPAC6F6.09, SPAC22E12.11c, SPBC609.05, SPCC417.02, SPAC11E3.03, SPAC14C4.16, SPAC1805.07c, SPAC16A10.05c, SPAC23D3.09, SPAC3A11.14c, SPBC83.03c
GO:0044431	Golgi apparatus part	1	0.0620042	8	191	108	4843	0.2681	15.28	SPCP1E11.06, SPBC119.12, SPBC947.02, SPAC1851.04c, SPBC1711.09c, SPBC19C7.12c, SPCC736.04c, SPBC8D2.17
GO:0030135	coated vesicle	1	0.0642069	5	191	55	4843	0.2666	15.46	SPCP1E11.06, SPBC947.02, SPBC776.04, SPCC970.06, SPBC16E9.09c
GO:0030134	ER to Golgi transport vesicle	1	0.0665315	3	191	24	4843	0.2675	15.78	SPBC776.04, SPCC970.06, SPBC16E9.09c
GO:0016023	cytoplasmic membrane-bounded vesicle	1	0.0667758	6	191	73	4843	0.2683	16.1	SPCP1E11.06, SPBC27B12.08, SPBC947.02, SPBC776.04, SPCC970.06, SPBC16E9.09c
GO:0031410	cytoplasmic vesicle	1	0.0667758	6	191	73	4843	0.2639	16.1	SPCP1E11.06, SPBC27B12.08, SPBC947.02, SPBC776.04, SPCC970.06, SPBC16E9.09c
GO:0031982	vesicle	1	0.0667758	6	191	73	4843	0.2597	16.1	SPCP1E11.06, SPBC27B12.08, SPBC947.02, SPBC776.04, SPCC970.06, SPBC16E9.09c
GO:0031988	membrane-bounded vesicle	1	0.0667758	6	191	73	4843	0.2556	16.1	SPCP1E11.06, SPBC27B12.08, SPBC947.02, SPBC776.04, SPCC970.06, SPBC16E9.09c
GO:0000932	cytoplasmic mRNA processing body	1	0.0673411	2	191	11	4843	0.2591	16.58	SPBP4H10.20, SPBC19G7.10c
GO:0030125	clathrin vesicle coat	1	0.0673411	2	191	11	4843	0.2551	16.58	SPCP1E11.06, SPBC947.02
GO:0035770	RNA granule	1	0.0673411	2	191	11	4843	0.2512	16.58	SPBP4H10.20, SPBC19G7.10c
GO:0030428	cell septum	1	0.0734933	3	191	25	4843	0.2642	17.7	SPAC31F12.01, SPAC24H6.09, SPAC821.09
GO:0016021	integral to membrane	1	0.0742923	44	191	907	4843	0.2626	17.86	SPBP4H10.08, SPBC1921.06c, SPAC17C9.07, SPCC1259.02c, SPAC1B1.04c, SPBC1709.03, SPBC8D2.17, SPAC3H5.09c, SPAC3H1.06c, SPCC1393.07c, SPBC2F12.15c, SPAC26H5.05, SPBP8B7.13, SPBC27B12.09c, SPBC1734.12c, SPBC3E7.09, SPBC27.06c, SPAC15A10.06, SPCC11E10.05c, SPAC17A2.14, SPBC1706.03, SPBC27B12.08, SPBC16E9.09c, SPBC14F5.03c, SPBC1711.09c, SPAC20H4.02, SPAC1783.02c, SPBC3D6.13c, SPAC23H3.04, SPBC31E1.02…
GO:0031966	mitochondrial membrane	1	0.0784797	11	191	173	4843	0.2649	18.28	SPBP4H10.08, SPBC1706.03, SPAC4G8.11c, SPCC162.05, SPAC19G12.12, SPBC27B12.09c, SPAC1687.12c, SPAC25B8.03, SPCC1840.06, SPBC27.06c, SPAC17H9.08
GO:0030119	AP-type membrane coat adaptor complex	1	0.0787679	2	191	12	4843	0.2723	19.06	SPCP1E11.06, SPBC947.02
GO:0031224	intrinsic to membrane	1	0.0821355	44	191	914	4843	0.2797	19.86	SPBP4H10.08, SPBC1921.06c, SPAC17C9.07, SPCC1259.02c, SPAC1B1.04c, SPBC1709.03, SPBC8D2.17, SPAC3H5.09c, SPAC3H1.06c, SPCC1393.07c, SPBC2F12.15c, SPAC26H5.05, SPBP8B7.13, SPBC27B12.09c, SPBC1734.12c, SPBC3E7.09, SPBC27.06c, SPAC15A10.06, SPCC11E10.05c, SPAC17A2.14, SPBC1706.03, SPBC27B12.08, SPBC16E9.09c, SPBC14F5.03c, SPBC1711.09c, SPAC20H4.02, SPAC1783.02c, SPBC3D6.13c, SPAC23H3.04, SPBC31E1.02…
GO:0030176	integral to endoplasmic reticulum membrane	1	0.0863721	5	191	60	4843	0.2844	20.48	SPCC1259.02c, SPBC31E1.02c, SPAPB1A10.15, SPAC26H5.05, SPAC25H1.07
GO:0044427	chromosomal part	1	0.0880031	22	191	413	4843	0.2838	20.72	SPCC736.14, SPAC1F3.07c, SPBC32F12.08c, SPBC1861.01c, SPBC6B1.04, SPBC365.10, SPBC13G1.08c, SPAC17G8.13c, SPAC664.02c, SPBC660.11, SPBP8B7.28c, SPAC6F6.09, SPAC22E12.11c, SPBC609.05, SPCC417.02, SPAC11E3.03, SPAC14C4.16, SPAC1805.07c, SPAC16A10.05c, SPAC23D3.09, SPAC3A11.14c, SPBC83.03c
GO:0030120	vesicle coat	1	0.0883355	3	191	27	4843	0.2811	20.8	SPCP1E11.06, SPBC947.02, SPBC776.04
GO:0031967	organelle envelope	1	0.0899342	18	191	326	4843	0.2779	20.84	SPBP4H10.08, SPAC18G6.13, SPBC1706.03, SPCC162.05, SPAC19G12.12, SPBC14F5.03c, SPCC1840.06, SPAC19E9.02, SPAC4G8.11c, SPBC31F10.09c, SPBC27B12.09c, SPAC1687.12c, SPBC1604.08c, SPAC25B8.03, SPBC27.06c, SPCC613.08, SPAC22G7.02, SPAC17H9.08
GO:0031975	envelope	1	0.0899342	18	191	326	4843	0.2742	20.84	SPBP4H10.08, SPAC18G6.13, SPBC1706.03, SPCC162.05, SPAC19G12.12, SPBC14F5.03c, SPCC1840.06, SPAC19E9.02, SPAC4G8.11c, SPBC31F10.09c, SPBC27B12.09c, SPAC1687.12c, SPBC1604.08c, SPAC25B8.03, SPBC27.06c, SPCC613.08, SPAC22G7.02, SPAC17H9.08
GO:0016586	RSC complex	1	0.0907457	2	191	13	4843	0.2839	21.86	SPAC1F3.07c, SPAC23D3.09
GO:0030118	clathrin coat	1	0.0907457	2	191	13	4843	0.2803	21.86	SPCP1E11.06, SPBC947.02
GO:0030660	Golgi-associated vesicle membrane	1	0.0907457	2	191	13	4843	0.2767	21.86	SPCP1E11.06, SPBC947.02
GO:0030665	clathrin coated vesicle membrane	1	0.0907457	2	191	13	4843	0.2732	21.86	SPCP1E11.06, SPBC947.02
GO:0071944	cell periphery	1	0.0960303	20	191	373	4843	0.2746	22.24	SPAC1834.07, SPAC17A2.14, SPBC4F6.12, SPAC20H4.11c, SPAC16E8.01, SPCP1E11.04c, SPAC9G1.06c, SPBC947.04, SPAC23H3.04, SPAC31F12.01, SPBC28E12.03, SPAC24H6.09, SPAC105.01c, SPBC19C7.03, SPBC24C6.06, SPAC4A8.05c, SPAC926.03, SPAC14C4.09, SPBC83.18c, SPAC8F11.10c
GO:0031097	medial cortex	1	0.0961923	3	191	28	4843	0.2722	22.32	SPBC4F6.12, SPAC24H6.09, SPCP1E11.04c
GO:0031011	Ino80 complex	1	0.103214	2	191	14	4843	0.2942	24.42	SPBC365.10, SPAC664.02c
GO:0043189	H4/H2A histone acetyltransferase complex	1	0.103214	2	191	14	4843	0.2907	24.42	SPAC6F6.09, SPAC3G9.08
GO:0030662	coated vesicle membrane	1	0.104323	3	191	29	4843	0.2962	25.18	SPCP1E11.06, SPBC947.02, SPBC776.04
GO:0044448	cell cortex part	1	0.111258	8	191	123	4843	0.3007	25.86	SPBC4F6.12, SPAC16E8.01, SPAC24H6.09, SPCP1E11.04c, SPAC4A8.05c, SPAC9G1.06c, SPAC926.03, SPBC83.18c
GO:0005694	chromosome	1	0.11483	22	191	427	4843	0.3	26.1	SPCC736.14, SPAC1F3.07c, SPBC32F12.08c, SPBC1861.01c, SPBC6B1.04, SPBC365.10, SPBC13G1.08c, SPAC17G8.13c, SPAC664.02c, SPBC660.11, SPBP8B7.28c, SPAC6F6.09, SPAC22E12.11c, SPBC609.05, SPCC417.02, SPAC11E3.03, SPAC14C4.16, SPAC1805.07c, SPAC16A10.05c, SPAC23D3.09, SPAC3A11.14c, SPBC83.03c
GO:0033202	DNA helicase complex	1	0.116116	2	191	15	4843	0.307	27.02	SPBC365.10, SPAC664.02c
GO:0005783	endoplasmic reticulum	1	0.12467	27	191	546	4843	0.3106	27.64	SPBC1921.06c, SPBC16E9.09c, SPAC57A7.08, SPAC17C9.07, SPCC1259.02c, SPBC19C7.12c, SPBC1709.03, SPBC8D2.17, SPBC19G7.17, SPAC20H4.02, SPAC1783.02c, SPBC947.04, SPBC3D6.13c, SPBC31E1.02c, SPAC3H1.06c, SPAC3H1.09c, SPBC2F12.15c, SPAC26H5.05, SPBC29A10.01, SPBP8B7.13, SPCC970.06, SPAC25H1.07, SPBC1734.12c, SPAC7D4.12c, SPBC1604.01, SPAPB1A10.15, SPCC613.08
GO:0030117	membrane coat	1	0.130231	3	191	32	4843	0.326	29.34	SPCP1E11.06, SPBC947.02, SPBC776.04
GO:0048475	coated membrane	1	0.130231	3	191	32	4843	0.3224	29.34	SPCP1E11.06, SPBC947.02, SPBC776.04
GO:0005635	nuclear envelope	1	0.135626	8	191	129	4843	0.327	30.08	SPAC18G6.13, SPBC31F10.09c, SPBC1604.08c, SPBC14F5.03c, SPAC25B8.03, SPAC19E9.02, SPCC613.08, SPAC22G7.02
GO:0012506	vesicle membrane	1	0.139328	3	191	33	4843	0.3301	30.7	SPCP1E11.06, SPBC947.02, SPBC776.04
GO:0030659	cytoplasmic vesicle membrane	1	0.139328	3	191	33	4843	0.3266	30.7	SPCP1E11.06, SPBC947.02, SPBC776.04
GO:0032153	cell division site	1	0.140995	15	191	281	4843	0.3272	31.08	SPBC28E12.03, SPAC31F12.01, SPAC24B11.10c, SPBP4H10.04, SPBC4F6.12, SPAC20H4.11c, SPAC16E8.01, SPAC24H6.09, SPCP1E11.04c, SPAC4A8.05c, SPBC119.08, SPAC9G1.06c, SPAC926.03, SPBC83.18c, SPBC1271.12
GO:0005789	endoplasmic reticulum membrane	1	0.142338	11	191	194	4843	0.3254	31.24	SPBC3D6.13c, SPBC31E1.02c, SPAC26H5.05, SPBC29A10.01, SPCC970.06, SPBC1734.12c, SPAC25H1.07, SPAC17C9.07, SPCC1259.02c, SPAPB1A10.15, SPBC19G7.17
GO:0005740	mitochondrial envelope	1	0.160743	11	191	199	4843	0.3641	35.32	SPBP4H10.08, SPBC1706.03, SPAC4G8.11c, SPCC162.05, SPAC19G12.12, SPBC27B12.09c, SPAC1687.12c, SPAC25B8.03, SPCC1840.06, SPBC27.06c, SPAC17H9.08
GO:0005743	mitochondrial inner membrane	1	0.162481	8	191	135	4843	0.3627	35.54	SPBP4H10.08, SPAC4G8.11c, SPCC162.05, SPAC19G12.12, SPAC1687.12c, SPAC25B8.03, SPCC1840.06, SPAC17H9.08
GO:0000123	histone acetyltransferase complex	1	0.167816	3	191	36	4843	0.3626	35.9	SPAC6F6.09, SPAC3G9.08, SPAC17G8.13c
GO:0042175	nuclear outer membrane-endoplasmic reticulum membrane network	1	0.168427	11	191	201	4843	0.3598	35.98	SPBC3D6.13c, SPBC31E1.02c, SPAC26H5.05, SPBC29A10.01, SPCC970.06, SPBC1734.12c, SPAC25H1.07, SPAC17C9.07, SPCC1259.02c, SPAPB1A10.15, SPBC19G7.17
GO:0005720	nuclear heterochromatin	1	0.171047	2	191	19	4843	0.3697	37.34	SPBP8B7.28c, SPBC83.03c
GO:0030136	clathrin-coated vesicle	1	0.171047	2	191	19	4843	0.3661	37.34	SPCP1E11.06, SPBC947.02
GO:0044433	cytoplasmic vesicle part	1	0.177667	3	191	37	4843	0.3715	38.26	SPCP1E11.06, SPBC947.02, SPBC776.04
GO:0016585	chromatin remodeling complex	1	0.182806	6	191	97	4843	0.3715	38.64	SPBC365.10, SPAC664.02c, SPAC1F3.07c, SPAC22E12.11c, SPBC13G1.08c, SPAC23D3.09
GO:0005875	microtubule associated complex	1	0.185386	2	191	20	4843	0.373	39.16	SPAC1834.07, SPAC3A11.14c
GO:0019866	organelle inner membrane	1	0.191619	8	191	141	4843	0.3728	39.52	SPBP4H10.08, SPAC4G8.11c, SPCC162.05, SPAC19G12.12, SPAC1687.12c, SPAC25B8.03, SPCC1840.06, SPAC17H9.08
GO:0005737	cytoplasm	1	0.194004	159	191	3901	4843	0.3695	39.54	SPCP1E11.06, SPAC4F10.04, SPBC4F6.12, SPAC644.15, SPBC8D2.17, SPCC825.01, SPBC776.04, SPBC776.15c, SPAC3G9.02, SPAC17G8.13c, SPAC6F6.09, SPAC3H1.06c, SPBC2F12.15c, SPBC1539.07c, SPAC10F6.01c, SPCC663.04, SPCC417.02, SPCC16A11.03c, SPBC1734.12c, SPBC27.06c, SPAC1805.07c, SPAC6C3.08, SPAC3A11.14c, SPAC1F3.07c, SPAC227.10, SPAC57A7.08, SPAC20H4.02, SPBC27.08c, SPAC3H1.09c, SPBC609.05, SPAC24H6.09, S…
GO:0005721	centromeric heterochromatin	1	0.214519	2	191	22	4843	0.397	42.88	SPBP8B7.28c, SPBC83.03c
GO:0044426	cell wall part	1	0.214519	2	191	22	4843	0.3934	42.88	SPAC14C4.09, SPBC947.04
GO:0044462	external encapsulating structure part	1	0.214519	2	191	22	4843	0.3898	42.88	SPAC14C4.09, SPBC947.04
GO:0009986	cell surface	1	0.219913	6	191	103	4843	0.3984	44.22	SPAC977.01, SPAPB18E9.04c, SPAC27E2.01, SPAC14C4.09, SPAC821.09, SPBC947.04
GO:0044432	endoplasmic reticulum part	1	0.22695	11	191	215	4843	0.4034	45.18	SPBC3D6.13c, SPBC31E1.02c, SPAC26H5.05, SPBC29A10.01, SPCC970.06, SPBC1734.12c, SPAC25H1.07, SPAC17C9.07, SPCC1259.02c, SPAPB1A10.15, SPBC19G7.17
GO:0005768	endosome	1	0.236084	4	191	63	4843	0.412	46.56	SPCP1E11.06, SPAC823.05c, SPAC16E8.01, SPBC947.02
GO:0000329	fungal-type vacuole membrane	1	0.243387	5	191	85	4843	0.4132	47.1	SPAC3H1.09c, SPAC11E3.05, SPBC2F12.15c, SPAC23H4.14, SPBP8B7.13
GO:0005798	Golgi-associated vesicle	1	0.244038	2	191	24	4843	0.4162	47.86	SPCP1E11.06, SPBC947.02
GO:0044430	cytoskeletal part	1	0.261035	16	191	339	4843	0.4367	50.66	SPCC736.14, SPAC1834.07, SPBC4F6.12, SPAC16E8.01, SPBC6B1.04, SPAC9G1.06c, SPAC19E9.02, SPAC24B11.10c, SPAC4A8.05c, SPBC119.08, SPAC926.03, SPAC1805.07c, SPAC16A10.05c, SPBC83.18c, SPAC3A11.14c, SPBC83.03c
GO:0000790	nuclear chromatin	1	0.277882	11	191	226	4843	0.4542	53.14	SPAC664.02c, SPAC6F6.09, SPAC1F3.07c, SPBP8B7.28c, SPAC22E12.11c, SPBC609.05, SPBC365.10, SPAC23D3.09, SPBC13G1.08c, SPBC83.03c, SPAC17G8.13c
GO:0005643	nuclear pore	1	0.304494	3	191	49	4843	0.4812	56.78	SPBC1604.08c, SPBC14F5.03c, SPAC22G7.02
GO:0046930	pore complex	1	0.304494	3	191	49	4843	0.4771	56.78	SPBC1604.08c, SPBC14F5.03c, SPAC22G7.02
GO:0005829	cytosol	1	0.311283	92	191	2236	4843	0.4758	57.1	SPCC736.14, SPCC1753.05, SPAC4F10.04, SPCC126.01c, SPAC644.15, SPCC74.02c, SPCC825.01, SPBC776.04, SPAC19E9.02, SPAC17G8.13c, SPAC6F6.09, SPBC1539.07c, SPAC10F6.01c, SPCC663.04, SPCC417.02, SPCC16A11.03c, SPBC1604.01, SPBC119.08, SPAC3F10.16c, SPAC10F6.04, SPAC1805.07c, SPAC6C3.08, SPAC23D3.09, SPAC16A10.05c, SPAC1F3.07c, SPAC31G5.18c, SPAC20H4.11c, SPAC227.10, SPBC685.07c, SPBC19G7.03c, SPAC3H5.…
GO:0044429	mitochondrial part	1	0.320441	15	191	330	4843	0.5028	60.84	SPBP4H10.08, SPBC30D10.13c, SPBC1706.03, SPAC4G8.11c, SPCC162.05, SPAC19G12.12, SPBC27B12.09c, SPBC3H7.03c, SPAC1687.12c, SPCC1840.06, SPAC25B8.03, SPBC27.06c, SPCC757.07c, SPBC776.15c, SPAC17H9.08
GO:0005856	cytoskeleton	1	0.336952	16	191	358	4843	0.52	63.44	SPCC736.14, SPAC1834.07, SPBC4F6.12, SPAC16E8.01, SPBC6B1.04, SPAC9G1.06c, SPAC19E9.02, SPAC24B11.10c, SPAC4A8.05c, SPBC119.08, SPAC926.03, SPAC1805.07c, SPAC16A10.05c, SPBC83.18c, SPAC3A11.14c, SPBC83.03c
GO:0005774	vacuolar membrane	1	0.359736	5	191	100	4843	0.5367	66.02	SPAC3H1.09c, SPAC11E3.05, SPBC2F12.15c, SPAC23H4.14, SPBP8B7.13
GO:0000322	storage vacuole	1	0.371181	6	191	125	4843	0.5479	67.94	SPAC3H1.09c, SPAC11E3.05, SPBC2F12.15c, SPAC26H5.05, SPAC23H4.14, SPBP8B7.13
GO:0000323	lytic vacuole	1	0.371181	6	191	125	4843	0.5435	67.94	SPAC3H1.09c, SPAC11E3.05, SPBC2F12.15c, SPAC26H5.05, SPAC23H4.14, SPBP8B7.13
GO:0000324	fungal-type vacuole	1	0.371181	6	191	125	4843	0.5392	67.94	SPAC3H1.09c, SPAC11E3.05, SPBC2F12.15c, SPAC26H5.05, SPAC23H4.14, SPBP8B7.13
GO:0044437	vacuolar part	1	0.383566	5	191	103	4843	0.5452	69.24	SPAC3H1.09c, SPAC11E3.05, SPBC2F12.15c, SPAC23H4.14, SPBP8B7.13
GO:0031981	nuclear lumen	1	0.387625	35	191	840	4843	0.5448	69.74	SPCC736.14, SPBC32F12.08c, SPBC1861.01c, SPCP1E11.04c, SPBC6B1.04, SPAC17D4.04, SPCC74.02c, SPBC13G1.08c, SPAC17G8.13c, SPAC6F6.09, SPCC613.06, SPBC31F10.09c, SPCC417.02, SPCP1E11.11, SPAC1805.07c, SPAC607.02c, SPAC16A10.05c, SPAC23D3.09, SPAC3G9.08, SPAC3A11.14c, SPAC1F3.07c, SPBC365.10, SPCC16C4.13c, SPBC2D10.16, SPAC664.02c, SPBP8B7.28c, SPAC22E12.11c, SPBC609.05, SPBC1604.08c, SPAC11E3.03, SP…
GO:0000792	heterochromatin	1	0.404445	2	191	35	4843	0.5623	72.54	SPBP8B7.28c, SPBC83.03c
GO:0030529	ribonucleoprotein complex	1	0.408218	19	191	449	4843	0.5634	73.24	SPAC9G1.03c, SPCC1259.01c, SPBC839.13c, SPBC685.07c, SPAC3H5.10, SPBC19G7.03c, SPAC644.15, SPCC16C4.13c, SPBP4H10.20, SPAC11G7.04, SPBC3B9.13c, SPCC613.06, SPCC663.12, SPCC1223.05c, SPCC663.04, SPBC1778.01c, SPCC576.11, SPBC19G7.10c, SPBC83.03c
GO:0044455	mitochondrial membrane part	1	0.415432	4	191	83	4843	0.5672	74.3	SPBP4H10.08, SPCC1840.06, SPAC4G8.11c, SPBC27B12.09c
GO:0000785	chromatin	1	0.439735	11	191	258	4843	0.5886	77.7	SPAC664.02c, SPAC6F6.09, SPAC1F3.07c, SPBP8B7.28c, SPAC22E12.11c, SPBC609.05, SPBC365.10, SPAC23D3.09, SPBC13G1.08c, SPBC83.03c, SPAC17G8.13c
GO:0000922	spindle pole	1	0.454001	9	191	211	4843	0.5934	78.92	SPCC736.14, SPAC24B11.10c, SPBC6B1.04, SPBC119.08, SPAC1805.07c, SPAC16A10.05c, SPAC19E9.02, SPAC3A11.14c, SPBC83.03c
GO:0005816	spindle pole body	1	0.454001	9	191	211	4843	0.589	78.92	SPCC736.14, SPAC24B11.10c, SPBC6B1.04, SPBC119.08, SPAC1805.07c, SPAC16A10.05c, SPAC19E9.02, SPAC3A11.14c, SPBC83.03c
GO:0005730	nucleolus	1	0.45593	14	191	336	4843	0.595	80.32	SPBP8B7.28c, SPCC613.06, SPBC1861.01c, SPCP1E11.04c, SPBC6B1.04, SPBC1604.08c, SPAC11E3.03, SPAC17D4.04, SPCC16C4.13c, SPAC8C9.07, SPBC26H8.08c, SPCP1E11.11, SPAC607.02c, SPCC576.11
GO:0005815	microtubule organizing center	1	0.459706	9	191	212	4843	0.5969	81.18	SPCC736.14, SPAC24B11.10c, SPBC6B1.04, SPBC119.08, SPAC1805.07c, SPAC16A10.05c, SPAC19E9.02, SPAC3A11.14c, SPBC83.03c
GO:0043233	organelle lumen	1	0.477437	40	191	996	4843	0.6042	82.78	SPCC736.14, SPBC119.12, SPBC32F12.08c, SPBC1861.01c, SPCP1E11.04c, SPBC6B1.04, SPAC17D4.04, SPCC74.02c, SPBC13G1.08c, SPBC776.15c, SPAC17G8.13c, SPAC6F6.09, SPCC613.06, SPBC31F10.09c, SPBC30D10.13c, SPCC417.02, SPBC3H7.03c, SPCP1E11.11, SPAC1805.07c, SPAC607.02c, SPCC757.07c, SPAC16A10.05c, SPAC23D3.09, SPAC3G9.08, SPAC3A11.14c, SPAC1F3.07c, SPBC365.10, SPCC16C4.13c, SPBC2D10.16, SPAC664.02c, SPB…
GO:0070013	intracellular organelle lumen	1	0.477437	40	191	996	4843	0.5999	82.78	SPCC736.14, SPBC119.12, SPBC32F12.08c, SPBC1861.01c, SPCP1E11.04c, SPBC6B1.04, SPAC17D4.04, SPCC74.02c, SPBC13G1.08c, SPBC776.15c, SPAC17G8.13c, SPAC6F6.09, SPCC613.06, SPBC31F10.09c, SPBC30D10.13c, SPCC417.02, SPBC3H7.03c, SPCP1E11.11, SPAC1805.07c, SPAC607.02c, SPCC757.07c, SPAC16A10.05c, SPAC23D3.09, SPAC3G9.08, SPAC3A11.14c, SPAC1F3.07c, SPBC365.10, SPCC16C4.13c, SPBC2D10.16, SPAC664.02c, SPB…
GO:0005739	mitochondrion	1	0.507524	27	191	677	4843	0.6158	85.6	SPBP4H10.08, SPBC1706.03, SPCC162.05, SPAC19G12.12, SPCC1259.01c, SPAC24B11.09, SPAC1B1.04c, SPCC191.06, SPCC1840.06, SPAC3H5.09c, SPBC776.15c, SPBC27.08c, SPAC3G9.02, SPBC30D10.13c, SPAC4G8.11c, SPAC4F10.05c, SPBC1105.15c, SPBC1539.07c, SPBC27B12.09c, SPBC3H7.03c, SPAC4A8.05c, SPAC31G5.04, SPAC1687.12c, SPAC25B8.03, SPBC27.06c, SPCC757.07c, SPAC17H9.08
GO:0000781	chromosome, telomeric region	1	0.523156	2	191	44	4843	0.6207	86.9	SPBC660.11, SPBC83.03c
GO:0031974	membrane-enclosed lumen	1	0.551702	40	191	1022	4843	0.6479	91.36	SPCC736.14, SPBC119.12, SPBC32F12.08c, SPBC1861.01c, SPCP1E11.04c, SPBC6B1.04, SPAC17D4.04, SPCC74.02c, SPBC13G1.08c, SPBC776.15c, SPAC17G8.13c, SPAC6F6.09, SPCC613.06, SPBC31F10.09c, SPBC30D10.13c, SPCC417.02, SPBC3H7.03c, SPCP1E11.11, SPAC1805.07c, SPAC607.02c, SPCC757.07c, SPAC16A10.05c, SPAC23D3.09, SPAC3G9.08, SPAC3A11.14c, SPAC1F3.07c, SPBC365.10, SPCC16C4.13c, SPBC2D10.16, SPAC664.02c, SPB…
GO:0005773	vacuole	1	0.565714	6	191	153	4843	0.6665	94.64	SPAC3H1.09c, SPAC11E3.05, SPBC2F12.15c, SPAC26H5.05, SPAC23H4.14, SPBP8B7.13
GO:0031965	nuclear membrane	1	0.614612	2	191	52	4843	0.698	99.82	SPBC14F5.03c, SPAC22G7.02
GO:0043226	organelle	1	0.619771	160	191	4080	4843	0.6972	100.4	SPCP1E11.06, SPAC4F10.04, SPBC4F6.12, SPAC644.15, SPBC8D2.17, SPBC776.04, SPBC776.15c, SPAC3G9.02, SPAC17G8.13c, SPAC6F6.09, SPAC3H1.06c, SPBC2F12.15c, SPBC1539.07c, SPCC663.04, SPCC417.02, SPCC16A11.03c, SPBC1734.12c, SPBC27.06c, SPAC607.02c, SPAC1805.07c, SPAC6C3.08, SPAC3G9.08, SPAC3A11.14c, SPAC1F3.07c, SPAC57A7.08, SPAC20H4.02, SPBC27.08c, SPAC3H1.09c, SPBP8B7.28c, SPBC609.05, SPBC1604.08c, …
GO:0043229	intracellular organelle	1	0.619771	160	191	4080	4843	0.6924	100.4	SPCP1E11.06, SPAC4F10.04, SPBC4F6.12, SPAC644.15, SPBC8D2.17, SPBC776.04, SPBC776.15c, SPAC3G9.02, SPAC17G8.13c, SPAC6F6.09, SPAC3H1.06c, SPBC2F12.15c, SPBC1539.07c, SPCC663.04, SPCC417.02, SPCC16A11.03c, SPBC1734.12c, SPBC27.06c, SPAC607.02c, SPAC1805.07c, SPAC6C3.08, SPAC3G9.08, SPAC3A11.14c, SPAC1F3.07c, SPAC57A7.08, SPAC20H4.02, SPBC27.08c, SPAC3H1.09c, SPBP8B7.28c, SPBC609.05, SPBC1604.08c, …
GO:0044459	plasma membrane part	1	0.629962	4	191	109	4843	0.7004	102.26	SPAC17A2.14, SPAC20H4.11c, SPBC24C6.06, SPAC8F11.10c
GO:0005623	cell	1	0.635964	186	191	4719	4843	0.7026	103.28	SPCP1E11.06, SPAC4F10.04, SPBC4F6.12, SPAC644.15, SPBC8D2.17, SPCC825.01, SPBC776.04, SPBC776.15c, SPAC3G9.02, SPAC17G8.13c, SPAC6F6.09, SPAC3H1.06c, SPCC1393.07c, SPBC2F12.15c, SPBC1539.07c, SPAC10F6.01c, SPCC663.04, SPCC417.02, SPCC16A11.03c, SPBC1734.12c, SPAC821.09, SPBC27.06c, SPAC607.02c, SPAC1805.07c, SPAC6C3.08, SPAC3G9.08, SPAC3A11.14c, SPAC1F3.07c, SPAC227.10, SPAC57A7.08, SPAC20H4.02, …
GO:0044464	cell part	1	0.635964	186	191	4719	4843	0.6978	103.28	SPCP1E11.06, SPAC4F10.04, SPBC4F6.12, SPAC644.15, SPBC8D2.17, SPCC825.01, SPBC776.04, SPBC776.15c, SPAC3G9.02, SPAC17G8.13c, SPAC6F6.09, SPAC3H1.06c, SPCC1393.07c, SPBC2F12.15c, SPBC1539.07c, SPAC10F6.01c, SPCC663.04, SPCC417.02, SPCC16A11.03c, SPBC1734.12c, SPAC821.09, SPBC27.06c, SPAC607.02c, SPAC1805.07c, SPAC6C3.08, SPAC3G9.08, SPAC3A11.14c, SPAC1F3.07c, SPAC227.10, SPAC57A7.08, SPAC20H4.02, …
GO:0005886	plasma membrane	1	0.645634	7	191	193	4843	0.7003	104.34	SPAC23H3.04, SPAC17A2.14, SPAC20H4.11c, SPBC24C6.06, SPBC19C7.03, SPAC105.01c, SPAC8F11.10c
GO:0051286	cell tip	1	0.663293	6	191	169	4843	0.7097	106.46	SPAC24B11.10c, SPAC9G1.06c, SPAC20H4.11c, SPAC16E8.01, SPBC83.18c, SPCP1E11.04c
GO:0060187	cell pole	1	0.663293	6	191	169	4843	0.705	106.46	SPAC24B11.10c, SPAC9G1.06c, SPAC20H4.11c, SPAC16E8.01, SPBC83.18c, SPCP1E11.04c
GO:0015630	microtubule cytoskeleton	1	0.666232	10	191	278	4843	0.7047	107.12	SPCC736.14, SPAC24B11.10c, SPAC1834.07, SPBC6B1.04, SPBC119.08, SPAC1805.07c, SPAC16A10.05c, SPAC19E9.02, SPAC3A11.14c, SPBC83.03c
GO:0044428	nuclear part	1	0.668411	42	191	1117	4843	0.701	107.26	SPCC736.14, SPAC18G6.13, SPBC32F12.08c, SPBC1861.01c, SPCP1E11.04c, SPBC6B1.04, SPAC17D4.04, SPCC74.02c, SPBC13G1.08c, SPAC19E9.02, SPAC17G8.13c, SPAC6F6.09, SPCC613.06, SPBC31F10.09c, SPCC663.12, SPCC417.02, SPCP1E11.11, SPAC607.02c, SPAC1805.07c, SPAC16A10.05c, SPAC23D3.09, SPAC3G9.08, SPAC3A11.14c, SPAC1F3.07c, SPBC365.10, SPBC14F5.03c, SPCC16C4.13c, SPBC2D10.16, SPAC664.02c, SPBP8B7.28c, SPAC…
GO:0005575	cellular_component	1	0.671846	4	191	115	4843	0.6981	107.5	SPCP1E11.06, SPAC4F10.04, SPBC4F6.12, SPAC644.15, SPBC8D2.17, SPCC825.01, SPBC776.04, SPBC776.15c, SPAC3G9.02, SPAC17G8.13c, SPAC6F6.09, SPAC3H1.06c, SPCC1393.07c, SPBC2F12.15c, SPBC1539.07c, SPAC10F6.01c, SPCC663.04, SPCC417.02, SPCC16A11.03c, SPBC1734.12c, SPAC821.09, SPBC27.06c, SPAC607.02c, SPAC1805.07c, SPAC6C3.08, SPAC3G9.08, SPAC3A11.14c, SPAC1F3.07c, SPAC227.10, SPAC57A7.08, SPAC20H4.02, …
GO:0005618	cell wall	1	0.683166	2	191	59	4843	0.705	109.28	SPAC14C4.09, SPBC947.04
GO:0030312	external encapsulating structure	1	0.683166	2	191	59	4843	0.7005	109.28	SPAC14C4.09, SPBC947.04
GO:0000151	ubiquitin ligase complex	1	0.692105	2	191	60	4843	0.7075	111.08	SPBP8B7.28c, SPCC330.11
GO:0005819	spindle	1	0.693337	9	191	257	4843	0.7053	111.44	SPCC736.14, SPAC24B11.10c, SPBC6B1.04, SPBC119.08, SPAC1805.07c, SPAC16A10.05c, SPAC19E9.02, SPAC3A11.14c, SPBC83.03c
GO:0044451	nucleoplasm part	1	0.697774	9	191	258	4843	0.7028	111.74	SPAC6F6.09, SPBC31F10.09c, SPAC22E12.11c, SPBC609.05, SPCC74.02c, SPAC3G9.08, SPBC13G1.08c, SPAC17G8.13c, SPBC2D10.16
GO:0022627	cytosolic small ribosomal subunit	1	0.717686	2	191	63	4843	0.7116	113.86	SPBC19G7.03c, SPCC1259.01c
GO:0005654	nucleoplasm	1	0.739918	9	191	268	4843	0.7307	117.64	SPAC6F6.09, SPBC31F10.09c, SPAC22E12.11c, SPBC609.05, SPCC74.02c, SPAC3G9.08, SPBC13G1.08c, SPAC17G8.13c, SPBC2D10.16
GO:0005759	mitochondrial matrix	1	0.810473	4	191	140	4843	0.7877	127.6	SPBC30D10.13c, SPCC757.07c, SPBC3H7.03c, SPBC776.15c
GO:0005622	intracellular	1	0.867653	177	191	4565	4843	0.815	132.84	SPCP1E11.06, SPAC4F10.04, SPBC4F6.12, SPAC644.15, SPBC8D2.17, SPCC825.01, SPBC776.04, SPBC776.15c, SPAC3G9.02, SPAC17G8.13c, SPAC6F6.09, SPAC3H1.06c, SPBC2F12.15c, SPBC1539.07c, SPAC10F6.01c, SPCC663.04, SPCC417.02, SPCC16A11.03c, SPBC1734.12c, SPBC27.06c, SPAC607.02c, SPAC1805.07c, SPAC6C3.08, SPAC3G9.08, SPAC3A11.14c, SPAC1F3.07c, SPAC227.10, SPAC57A7.08, SPAC20H4.02, SPBC27.08c, SPAC3H1.09c, S…
GO:0044424	intracellular part	1	0.867653	177	191	4565	4843	0.81	132.84	SPCP1E11.06, SPAC4F10.04, SPBC4F6.12, SPAC644.15, SPBC8D2.17, SPCC825.01, SPBC776.04, SPBC776.15c, SPAC3G9.02, SPAC17G8.13c, SPAC6F6.09, SPAC3H1.06c, SPBC2F12.15c, SPBC1539.07c, SPAC10F6.01c, SPCC663.04, SPCC417.02, SPCC16A11.03c, SPBC1734.12c, SPBC27.06c, SPAC607.02c, SPAC1805.07c, SPAC6C3.08, SPAC3G9.08, SPAC3A11.14c, SPAC1F3.07c, SPAC227.10, SPAC57A7.08, SPAC20H4.02, SPBC27.08c, SPAC3H1.09c, S…
GO:0015935	small ribosomal subunit	1	0.884472	2	191	92	4843	0.8164	134.7	SPBC19G7.03c, SPCC1259.01c
GO:0043227	membrane-bounded organelle	1	0.919184	146	191	3883	4843	0.8347	138.56	SPCP1E11.06, SPAC4F10.04, SPBC8D2.17, SPBC776.04, SPBC776.15c, SPAC3G9.02, SPAC17G8.13c, SPAC6F6.09, SPAC3H1.06c, SPBC2F12.15c, SPBC1539.07c, SPCC417.02, SPCC16A11.03c, SPBC1734.12c, SPBC27.06c, SPAC607.02c, SPAC1805.07c, SPAC6C3.08, SPAC3G9.08, SPAC3A11.14c, SPAC1F3.07c, SPAC57A7.08, SPAC20H4.02, SPBC27.08c, SPAC3H1.09c, SPBP8B7.28c, SPBC609.05, SPBC1604.08c, SPAC823.05c, SPAC11E3.03, SPAC6B12.0…
GO:0043231	intracellular membrane-bounded organelle	1	0.919184	146	191	3883	4843	0.8297	138.56	SPCP1E11.06, SPAC4F10.04, SPBC8D2.17, SPBC776.04, SPBC776.15c, SPAC3G9.02, SPAC17G8.13c, SPAC6F6.09, SPAC3H1.06c, SPBC2F12.15c, SPBC1539.07c, SPCC417.02, SPCC16A11.03c, SPBC1734.12c, SPBC27.06c, SPAC607.02c, SPAC1805.07c, SPAC6C3.08, SPAC3G9.08, SPAC3A11.14c, SPAC1F3.07c, SPAC57A7.08, SPAC20H4.02, SPBC27.08c, SPAC3H1.09c, SPBP8B7.28c, SPBC609.05, SPBC1604.08c, SPAC823.05c, SPAC11E3.03, SPAC6B12.0…
GO:0005634	nucleus	1	0.994501	86	191	2604	4843	0.8838	148.48	SPCC736.14, SPCC1753.05, SPAC4F10.04, SPBC32F12.08c, SPBC1861.01c, SPCC126.01c, SPCC74.02c, SPBC776.04, SPBC13G1.08c, SPAC19E9.02, SPAC17G8.13c, SPAC6F6.09, SPBC1539.07c, SPCC417.02, SPCC16A11.03c, SPBC1604.01, SPBC119.08, SPAC10F6.04, SPCP1E11.11, SPAC607.02c, SPAC1805.07c, SPAC6C3.08, SPAC3G9.08, SPAC23D3.09, SPAC16A10.05c, SPAC3A11.14c, SPAC1F3.07c, SPAC31G5.18c, SPAC20H4.11c, SPAC57A7.08, SPB…

## Sheet: G Long HP
GOID	TERM	CORRECTED_PVALUE	UNCORRECTED_PVALUE	NUM_LIST_ANNOTATIONS	LIST_SIZE	TOTAL_NUM_ANNOTATIONS	POPULATION_SIZE	FDR_RATE	EXPECTED_FALSE_POSITIVES	ANNOTATED_GENES
GO:0000109	nucleotide-excision repair complex	1	1	7	346	7	346	1	1	SPBP8B7.14c, SPAC17H9.10c, SPBC25H2.13c, SPAC1D4.12, SPAC12B10.12c, SPAC17G8.03c, SPBC4F6.15c
GO:0000118	histone deacetylase complex	1	1	10	346	10	346	1	2	SPBC12C2.10c, SPAC23H4.12, SPBC428.06c, SPCC1259.07, SPBC36.05c, SPAC29A4.18, SPBC1734.16c, SPBC21C3.02c, SPAC25B8.02, SPAC16C9.05
GO:0000120	RNA polymerase I transcription factor complex	1	1	2	346	2	346	1	3	SPBC3B8.11, SPAC22E12.08
GO:0000151	ubiquitin ligase complex	1	1	16	346	16	346	1	4	SPCC1919.15, SPAC22F8.12c, SPAC29A4.08c, SPAC17H9.19c, SPBC12D12.08c, SPAC3H8.05c, SPAC343.03, SPAC23H4.18c, SPAC18B11.07c, SPAC17C9.01c, SPAC17H9.10c, SPAC3A11.08, SPAC17G6.12, SPBC336.01, SPBC3D6.11c, SPCC338.16
GO:0000152	nuclear ubiquitin ligase complex	1	1	3	346	3	346	1	5	SPAC17C9.01c, SPBC3D6.11c, SPAC343.03
GO:0000172	ribonuclease MRP complex	1	1	3	346	3	346	1	6	SPCC16C4.19, SPAC25B8.16, SPAC323.08
GO:0000176	nuclear exosome (RNase complex)	1	1	3	346	3	346	1	7	SPAC2F7.14c, SPCC757.08, SPBC26H8.10
GO:0000177	cytoplasmic exosome (RNase complex)	1	1	3	346	3	346	1	8	SPAC2F7.14c, SPCC757.08, SPBC26H8.10
GO:0000178	exosome (RNase complex)	1	1	3	346	3	346	1	9	SPAC2F7.14c, SPCC757.08, SPBC26H8.10
GO:0000228	nuclear chromosome	1	1	63	346	63	346	1	10	SPCC1281.05, SPBC409.12c, SPAC23H4.12, SPBC29A3.14c, SPBC36.05c, SPCC1682.02c, SPBC17D11.06, SPAC29A4.18, SPBC1734.16c, SPAC8F11.07c, SPAC17D4.02, SPBC16D10.04c, SPCC306.04c, SPAC17G8.03c, SPAC16C9.05, SPAC1783.04c, SPBC25H2.13c, SPBC1734.02c, SPAC3A11.08, SPBC4.04c, SPAC630.14c, SPCC338.08, SPAC1556.01c, SPBC20F10.04c, SPCC188.07, SPCC16C4.20c, SPAC6F6.16c, SPCC594.05c, SPBC21C3.02c, SPBC25D12.0…
GO:0000243	commitment complex	1	1	3	346	3	346	1	11	SPBP35G2.09, SPAC6G10.07, SPBC13A2.01c
GO:0000347	THO complex	1	1	3	346	3	346	1	12	SPAC1D4.14, SPCC24B10.11c, SPCP25A2.03
GO:0000417	HIR complex	1	1	3	346	3	346	1	13	SPBC15D4.03, SPBC31F10.14c, SPBC947.08c
GO:0000428	DNA-directed RNA polymerase complex	1	1	6	346	6	346	1	14	SPBC1718.03, SPAC1687.01, SPCC1442.10c, SPBC3B9.07c, SPAC3A12.07, SPAC1B3.12c
GO:0000502	proteasome complex	1	1	2	346	2	346	1	15	SPBC577.10, SPAC3G6.02
GO:0000775	chromosome, centromeric region	1	1	6	346	6	346	1	16	SPCC1919.15, SPBC12C2.10c, SPCC188.07, SPBC3H7.15, SPAC3A11.08, SPBC336.15
GO:0000776	kinetochore	1	1	2	346	2	346	1	17	SPBC3H7.15, SPBC336.15
GO:0000777	condensed chromosome kinetochore	1	1	2	346	2	346	1	18	SPBC3H7.15, SPBC336.15
GO:0000779	condensed chromosome, centromeric region	1	1	2	346	2	346	1	19	SPBC3H7.15, SPBC336.15
GO:0000781	chromosome, telomeric region	1	1	6	346	6	346	1	20	SPBC409.12c, SPCC188.07, SPBC29A3.14c, SPAC6F6.16c, SPBC16D10.04c, SPAC26H5.06
GO:0000782	telomere cap complex	1	1	4	346	4	346	1	21	SPBC409.12c, SPCC188.07, SPAC6F6.16c, SPAC26H5.06
GO:0000783	nuclear telomere cap complex	1	1	4	346	4	346	1	22	SPBC409.12c, SPCC188.07, SPAC6F6.16c, SPAC26H5.06
GO:0000784	nuclear chromosome, telomeric region	1	1	5	346	5	346	1	23	SPBC409.12c, SPCC188.07, SPAC6F6.16c, SPBC16D10.04c, SPAC26H5.06
GO:0000785	chromatin	1	1	47	346	47	346	1	24	SPAC22F8.12c, SPCC1281.05, SPAC23H4.12, SPAC29A4.20, SPBC36.05c, SPBC17D11.06, SPAC29A4.18, SPBC1734.16c, SPAC17D4.02, SPCC306.04c, SPAC17G8.03c, SPAC16C9.05, SPAC1783.04c, SPAC3A11.08, SPBC30D10.02, SPAC630.14c, SPAC1556.01c, SPBC20F10.04c, SPCC188.07, SPCC16C4.20c, SPCC594.05c, SPBC21C3.02c, SPAC25B8.02, SPBC23E6.07c, SPCC1919.15, SPBC12C2.10c, SPCC1259.07, SPAC1250.01, SPAC3G9.14, SPBC15D4.03,…
GO:0000790	nuclear chromatin	1	1	38	346	38	346	1	25	SPCC1281.05, SPAC23H4.12, SPBC36.05c, SPBC17D11.06, SPAC29A4.18, SPBC1734.16c, SPAC17D4.02, SPCC306.04c, SPAC16C9.05, SPAC1783.04c, SPAC3A11.08, SPAC630.14c, SPAC1556.01c, SPBC20F10.04c, SPCC16C4.20c, SPCC594.05c, SPBC21C3.02c, SPAC25B8.02, SPBC23E6.07c, SPBC12C2.10c, SPAC1250.01, SPCC1259.07, SPAC3G9.14, SPBC15D4.03, SPAC31G5.19, SPBC211.04c, SPAC18B11.07c, SPAC6B12.10c, SPCC553.09c, SPAC644.14c…
GO:0000792	heterochromatin	1	1	7	346	7	346	1	26	SPCC1919.15, SPBC12C2.10c, SPAC22F8.12c, SPCC188.07, SPAC18B11.07c, SPAC3A11.08, SPAC30D11.13
GO:0000793	condensed chromosome	1	1	8	346	8	346	1	27	SPAC644.14c, SPBC20F10.04c, SPBC3H7.15, SPBC365.06, SPBC29A10.04, SPAC11E3.08c, SPBC651.10, SPBC336.15
GO:0000794	condensed nuclear chromosome	1	1	2	346	2	346	1	28	SPAC644.14c, SPBC365.06
GO:0000922	spindle pole	1	1	32	346	32	346	1	29	SPAC22F8.12c, SPBC21.06c, SPAC57A10.02, SPAC1486.03c, SPAC29E6.02, SPAC27D7.14c, SPAC9G1.09, SPCC16C4.02c, SPBC685.09, SPBC211.02c, SPAC1565.06c, SPBC244.01c, SPAC4F8.13c, SPAC24B11.11c, SPCC1450.03, SPBC582.03, SPCC576.12c, SPBC428.20c, SPAC4H3.11c, SPBC428.13c, SPAC25G10.07c, SPBC947.12, SPBC365.06, SPBC24C6.07, SPCC550.13, SPCC188.07, SPAC2F7.14c, SPBC651.10, SPAC23C11.16, SPCC1739.11c, SPCC10…
GO:0000932	cytoplasmic mRNA processing body	1	1	4	346	4	346	1	30	SPAC17A5.14, SPBC3B9.21, SPAC19A8.12, SPBC3D6.08c
GO:0005575	cellular_component	1	1	5	346	5	346	1	31	SPBC17G9.02c, SPBC21B10.13c, SPCC1322.04, SPBP35G2.09, SPAC24B11.11c, SPAC13C5.02, SPBC16D10.04c, SPBC428.20c, SPBC4B4.07c, SPAC4G8.10, SPAC3A11.08, SPAC343.09, SPCC794.07, SPBC119.13c, SPBC36.12c, SPCC1322.11, SPBC25D12.03c, SPCC1919.15, SPAC8F11.06, SPCC757.08, SPAC4F8.13c, SPBC365.03c, SPBC211.04c, SPBC11B10.09, SPCC622.12c, SPCC4B3.14, SPBC336.12c, SPAC1751.03, SPBP22H7.07, SPAC23D3.06c, SPCC…
GO:0005618	cell wall	1	1	3	346	3	346	1	32	SPBC32F12.11, SPBC428.03c, SPCC330.04c
GO:0005622	intracellular	1	1	339	346	339	346	1	33	SPBC17G9.02c, SPBC21B10.13c, SPCC1322.04, SPBP35G2.09, SPAC24B11.11c, SPAC13C5.02, SPBC16D10.04c, SPBC428.20c, SPBC4B4.07c, SPAC4G8.10, SPAC3A11.08, SPCC794.07, SPBC119.13c, SPBC36.12c, SPCC1322.11, SPBC25D12.03c, SPCC1919.15, SPAC8F11.06, SPCC757.08, SPAC4F8.13c, SPBC365.03c, SPBC211.04c, SPBC11B10.09, SPCC622.12c, SPCC4B3.14, SPBC336.12c, SPAC1751.03, SPBP22H7.07, SPAC23D3.06c, SPCC576.12c, SPB…
GO:0005623	cell	1	1	341	346	341	346	1	34	SPBC17G9.02c, SPBC21B10.13c, SPCC1322.04, SPBP35G2.09, SPAC24B11.11c, SPAC13C5.02, SPBC16D10.04c, SPBC428.20c, SPBC4B4.07c, SPAC4G8.10, SPAC3A11.08, SPCC794.07, SPBC119.13c, SPBC36.12c, SPCC1322.11, SPBC25D12.03c, SPCC1919.15, SPAC8F11.06, SPCC757.08, SPAC4F8.13c, SPBC365.03c, SPBC211.04c, SPBC11B10.09, SPCC622.12c, SPCC4B3.14, SPBC336.12c, SPAC1751.03, SPBP22H7.07, SPAC23D3.06c, SPCC576.12c, SPB…
GO:0005634	nucleus	1	1	290	346	290	346	1	35	SPBC17G9.02c, SPBC21B10.13c, SPCC1322.04, SPBP35G2.09, SPAC13C5.02, SPBC16D10.04c, SPBC428.20c, SPBC4B4.07c, SPAC3A11.08, SPBC119.13c, SPCC1322.11, SPBC25D12.03c, SPCC1919.15, SPAC8F11.06, SPCC757.08, SPBC211.04c, SPCC622.12c, SPCC4B3.14, SPBC336.12c, SPAC1751.03, SPBP22H7.07, SPAC23D3.06c, SPCC576.12c, SPBC19C2.01, SPBC13E7.10c, SPAC2F3.17c, SPCC10H11.02, SPCC1753.01c, SPCC5E4.04, SPCC16C4.02c, …
GO:0005635	nuclear envelope	1	1	16	346	16	346	1	36	SPBC11G11.07, SPAC29A4.08c, SPBC19G7.09, SPAC8F11.06, SPAC22G7.09c, SPAC1805.17, SPAC23D3.06c, SPAC644.14c, SPCC1840.03, SPBC947.12, SPCC1739.14, SPAC17C9.13c, SPBC19G7.15, SPAC15F9.03c, SPAC3G6.02, SPBC12D12.01
GO:0005643	nuclear pore	1	1	8	346	8	346	1	37	SPBC19G7.15, SPBC11G11.07, SPCC1840.03, SPAC1805.17, SPAC22G7.09c, SPAC3G6.02, SPCC1739.14, SPAC23D3.06c
GO:0005654	nucleoplasm	1	1	48	346	48	346	1	38	SPBC17G9.02c, SPAC23H4.12, SPBC21B10.13c, SPAC27D7.14c, SPBC36.05c, SPCC1682.02c, SPAC29A4.18, SPBC1734.16c, SPAC17D4.02, SPCC306.04c, SPAC17G8.03c, SPAC16C9.05, SPAC1B3.12c, SPBC8D2.07c, SPBC25H2.13c, SPBC4.04c, SPAC3A12.07, SPCC188.07, SPCC1442.10c, SPCC1620.09c, SPCC594.05c, SPBC3B8.11, SPBC21C3.02c, SPBC25D12.03c, SPAC1B2.05, SPAC25B8.02, SPBC12C2.10c, SPAC1687.01, SPCC1259.07, SPCC16A11.17, …
GO:0005656	pre-replicative complex	1	1	7	346	7	346	1	39	SPBC211.04c, SPCC16A11.17, SPBC4.04c, SPCC1682.02c, SPBC685.09, SPBC25D12.03c, SPAC1B2.05
GO:0005657	replication fork	1	1	24	346	24	346	1	40	SPCC16A11.17, SPCC1682.02c, SPBC685.09, SPBC17D11.06, SPBC211.04c, SPBP8B7.14c, SPBC16D10.09, SPAC8F11.07c, SPAC17D4.02, SPBC16D10.04c, SPAC27E2.05, SPAC17G8.03c, SPAC6B12.10c, SPCC553.09c, SPBC1734.02c, SPBC25H2.13c, SPBC4.04c, SPAC20G8.01, SPBC20F10.04c, SPCC1753.01c, SPBC336.04, SPAC1B2.05, SPBC25D12.03c, SPBC23E6.07c
GO:0005658	alpha DNA polymerase:primase complex	1	1	3	346	3	346	1	41	SPCC553.09c, SPAC6B12.10c, SPBC17D11.06
GO:0005665	DNA-directed RNA polymerase II, core complex	1	1	3	346	3	346	1	42	SPCC1442.10c, SPAC3A12.07, SPAC1B3.12c
GO:0005666	DNA-directed RNA polymerase III complex	1	1	2	346	2	346	1	43	SPAC1687.01, SPAC1B3.12c
GO:0005667	transcription factor complex	1	1	12	346	12	346	1	44	SPBC13E7.10c, SPBC21B10.13c, SPBC8D2.07c, SPBC3B8.02, SPBC16A3.07c, SPBC725.16, SPAC22E12.08, SPBC2F12.11c, SPCC1620.09c, SPBC336.12c, SPBC3B8.11, SPAC1D4.12
GO:0005678	chromatin assembly complex	1	1	3	346	3	346	1	45	SPBC15D4.03, SPBC31F10.14c, SPBC947.08c
GO:0005680	anaphase-promoting complex	1	1	2	346	2	346	1	46	SPAC17C9.01c, SPAC343.03
GO:0005681	spliceosomal complex	1	1	39	346	39	346	1	47	SPCC126.14, SPAC29A4.08c, SPBP35G2.09, SPBC21C3.05, SPBC211.02c, SPBC30D10.06, SPBC215.12, SPAC19G12.07c, SPCC1620.10, SPBC32F12.05c, SPCC1620.01c, SPBC1711.17, SPCC16A11.05c, SPAC644.12, SPAC6G10.07, SPBC36.09, SPBC31F10.11c, SPBC887.05c, SPBC9B6.05c, SPBC28F2.04c, SPBC13A2.01c, SPBC16H5.10c, SPAC1486.03c, SPBC1289.02c, SPCC4B3.14, SPBC24C6.11, SPBC337.06c, SPBP22H7.07, SPAC23H3.02c, SPCC550.02c…
GO:0005684	U2-type spliceosomal complex	1	1	3	346	3	346	1	48	SPBP35G2.09, SPAC6G10.07, SPBC13A2.01c
GO:0005685	U1 snRNP	1	1	4	346	4	346	1	49	SPAC23D3.08, SPBP35G2.09, SPBC4B4.07c, SPCC16A11.13
GO:0005686	U2 snRNP	1	1	6	346	6	346	1	50	SPBC36.09, SPBC1289.02c, SPAC31G5.01, SPBC21C3.05, SPBC887.05c, SPBC8D2.09c
GO:0005688	U6 snRNP	1	1	6	346	6	346	1	51	SPBC1861.04c, SPAC2F3.17c, SPBC30D10.06, SPCC285.12, SPCC1620.01c, SPBC9B6.05c
GO:0005694	chromosome	1	1	76	346	76	346	1	52	SPAC22F8.12c, SPBC29A3.14c, SPAC29A4.18, SPBC1734.16c, SPAC8F11.07c, SPAC17D4.02, SPBC16D10.04c, SPCC306.04c, SPAC17G8.03c, SPAC1783.04c, SPBC25H2.13c, SPBC1734.02c, SPAC3A11.08, SPAC630.14c, SPCC338.08, SPCC188.07, SPCC16C4.20c, SPBC3H7.15, SPCC594.05c, SPBC21C3.02c, SPBC25D12.03c, SPAC25B8.02, SPCC1919.15, SPBC31F10.14c, SPBC211.04c, SPBC16D10.09, SPAC18B11.07c, SPCC553.09c, SPAC13F5.01c, SPBC4…
GO:0005721	centromeric heterochromatin	1	1	3	346	3	346	1	53	SPCC1919.15, SPBC12C2.10c, SPAC3A11.08
GO:0005730	nucleolus	1	1	44	346	44	346	1	54	SPBC1718.03, SPBC887.14c, SPBC30D10.06, SPAC24C9.11, SPAC29A4.04c, SPBC119.11c, SPAC1B3.12c, SPAC1783.04c, SPCC1620.01c, SPBC4B4.07c, SPCC1827.01c, SPCC663.11, SPBC3F6.04c, SPAC6B12.09, SPAC20H4.01, SPBC83.15, SPAC1486.09, SPBC21C3.13, SPAC2G11.11c, SPBC3B8.11, SPBC9B6.05c, SPAC23C11.04c, SPBC23E6.07c, SPBP8B7.16c, SPAC1687.01, SPAC12G12.06c, SPAC12G12.13c, SPAC323.08, SPAC6G9.02c, SPCC757.08, SP…
GO:0005732	small nucleolar ribonucleoprotein complex	1	1	8	346	8	346	1	55	SPAC25B8.16, SPCC1620.01c, SPAC323.08, SPBC20F10.01, SPCC16C4.19, SPBC30D10.06, SPAC29A4.04c, SPBC9B6.05c
GO:0005736	DNA-directed RNA polymerase I complex	1	1	4	346	4	346	1	56	SPBC1718.03, SPAC1687.01, SPBC3B9.07c, SPAC1B3.12c
GO:0005737	cytoplasm	1	1	235	346	235	346	1	57	SPBC17G9.02c, SPAC29A4.08c, SPAC1610.01, SPCC1322.04, SPBP35G2.09, SPBC1711.10c, SPAC29A4.18, SPBC1734.16c, SPAC24B11.11c, SPAC13C5.02, SPAC56F8.03, SPBP8B7.17c, SPAC1805.17, SPBC16D10.04c, SPAC29A4.04c, SPAC17G8.03c, SPCC4G3.05c, SPBC428.20c, SPCC1620.10, SPAC4G8.10, SPAC3A11.08, SPBC947.12, SPBC3H7.10, SPCC794.07, SPBC36.12c, SPCC338.16, SPCC1322.11, SPCC188.07, SPCC594.05c, SPCC1739.11c, SPBC1…
GO:0005739	mitochondrion	1	1	13	346	13	346	1	58	SPCC4G3.05c, SPAC4G9.03, SPAC13F5.01c, SPBC887.14c, SPAC20G8.01, SPCC794.07, SPCC622.12c, SPCC338.16, SPCC1322.11, SPBC2F12.12c, SPBC106.07c, SPBC26H8.10, SPAC24C9.06c
GO:0005759	mitochondrial matrix	1	1	2	346	2	346	1	59	SPCC794.07, SPAC24C9.06c
GO:0005783	endoplasmic reticulum	1	1	9	346	9	346	1	60	SPAC23C11.13c, SPBC17A3.05c, SPCC1259.07, SPBC428.03c, SPAC8F11.06, SPAC12G12.06c, SPBC1711.10c, SPBC887.12, SPAC823.11
GO:0005789	endoplasmic reticulum membrane	1	1	3	346	3	346	1	61	SPAC8F11.06, SPBC1711.10c, SPAC823.11
GO:0005794	Golgi apparatus	1	1	5	346	5	346	1	62	SPAC13G6.05c, SPBC428.03c, SPAC4G8.10, SPBC887.12, SPAC15A10.12c
GO:0005801	cis-Golgi network	1	1	2	346	2	346	1	63	SPAC13G6.05c, SPAC4G8.10
GO:0005815	microtubule organizing center	1	1	32	346	32	346	1	64	SPAC22F8.12c, SPBC21.06c, SPAC57A10.02, SPAC1486.03c, SPAC29E6.02, SPAC27D7.14c, SPAC9G1.09, SPCC16C4.02c, SPBC685.09, SPBC211.02c, SPAC1565.06c, SPBC244.01c, SPAC4F8.13c, SPAC24B11.11c, SPCC1450.03, SPBC582.03, SPCC576.12c, SPBC428.20c, SPAC4H3.11c, SPBC428.13c, SPAC25G10.07c, SPBC947.12, SPBC365.06, SPBC24C6.07, SPCC550.13, SPCC188.07, SPAC2F7.14c, SPBC651.10, SPAC23C11.16, SPCC1739.11c, SPCC10…
GO:0005816	spindle pole body	1	1	32	346	32	346	1	65	SPAC22F8.12c, SPBC21.06c, SPAC57A10.02, SPAC1486.03c, SPAC29E6.02, SPAC27D7.14c, SPAC9G1.09, SPCC16C4.02c, SPBC685.09, SPBC211.02c, SPAC1565.06c, SPBC244.01c, SPAC4F8.13c, SPAC24B11.11c, SPCC1450.03, SPBC582.03, SPCC576.12c, SPBC428.20c, SPAC4H3.11c, SPBC428.13c, SPAC25G10.07c, SPBC947.12, SPBC365.06, SPBC24C6.07, SPCC550.13, SPCC188.07, SPAC2F7.14c, SPBC651.10, SPAC23C11.16, SPCC1739.11c, SPCC10…
GO:0005819	spindle	1	1	38	346	38	346	1	66	SPAC22F8.12c, SPAC29E6.02, SPAC27D7.14c, SPAC9G1.09, SPCC16C4.02c, SPBC211.02c, SPAC1565.06c, SPAC24B11.11c, SPCC1450.03, SPBC582.03, SPBC428.20c, SPAC4H3.11c, SPBC428.13c, SPBC947.12, SPCC550.13, SPAC6G10.07, SPAC15A10.03c, SPCC188.07, SPCC1739.11c, SPBC12D12.01, SPBC13A2.01c, SPAC1486.03c, SPAC57A10.02, SPBC21.06c, SPBC685.09, SPBC244.01c, SPAC4F8.13c, SPAC12B10.12c, SPCC576.12c, SPAC25G10.07c,…
GO:0005826	actomyosin contractile ring	1	1	3	346	3	346	1	67	SPAC1F5.04c, SPCC613.04c, SPAC4F8.13c
GO:0005829	cytosol	1	1	181	346	181	346	1	68	SPBC17G9.02c, SPAC29A4.08c, SPAC1610.01, SPCC1322.04, SPBP35G2.09, SPBC1711.10c, SPAC29A4.18, SPBC1734.16c, SPAC24B11.11c, SPAC13C5.02, SPAC56F8.03, SPBP8B7.17c, SPAC1805.17, SPBC16D10.04c, SPAC29A4.04c, SPAC17G8.03c, SPBC428.20c, SPCC1620.10, SPAC3A11.08, SPBC3H7.10, SPBC36.12c, SPCC1322.11, SPCC594.05c, SPBC11G11.07, SPAC19A8.12, SPCC757.08, SPBC365.03c, SPBC25D12.04, SPBC211.04c, SPBC11B10.09,…
GO:0005840	ribosome	1	1	8	346	8	346	1	69	SPBC18E5.06, SPAC521.05, SPBC365.03c, SPAC56F8.03, SPBC18H10.14, SPBC21C3.13, SPCC1322.11, SPAC144.11
GO:0005845	mRNA cap binding complex	1	1	3	346	3	346	1	70	SPBC3B9.21, SPAC19A8.12, SPBC3D6.08c
GO:0005846	nuclear cap binding complex	1	1	2	346	2	346	1	71	SPAC6G10.07, SPBC13A2.01c
GO:0005852	eukaryotic translation initiation factor 3 complex	1	1	2	346	2	346	1	72	SPAC1751.03, SPBC4C3.07
GO:0005856	cytoskeleton	1	1	47	346	47	346	1	73	SPAC22F8.12c, SPAPYUG7.03c, SPAC29E6.02, SPAC27D7.14c, SPAC9G1.09, SPCC16C4.02c, SPBC211.02c, SPAC1565.06c, SPAC24B11.11c, SPCC1450.03, SPBC582.03, SPAC20G4.06c, SPBC725.09c, SPBC428.20c, SPAC4H3.11c, SPBC428.13c, SPBC947.12, SPCC550.13, SPAC6G10.07, SPAC15A10.03c, SPCC188.07, SPCC1739.11c, SPBC12D12.01, SPBC13A2.01c, SPAC1486.03c, SPAC57A10.02, SPBC21.06c, SPAC1F5.04c, SPBC685.09, SPBC244.01c, S…
GO:0005874	microtubule	1	1	2	346	2	346	1	74	SPAC18G6.07c, SPAC25G10.07c
GO:0005875	microtubule associated complex	1	1	2	346	2	346	1	75	SPAC25G10.07c, SPBC336.15
GO:0005886	plasma membrane	1	1	2	346	2	346	1	76	SPBC428.03c, SPAC20G8.05c
GO:0005938	cell cortex	1	1	16	346	16	346	1	77	SPAC644.06c, SPAC57A10.02, SPBC428.13c, SPAPYUG7.03c, SPBC17F3.01c, SPBC106.20, SPAC1006.08, SPAC1F5.04c, SPCC613.04c, SPAC4F8.13c, SPAC24B11.11c, SPAC4F10.11, SPCC297.03, SPAC20G4.06c, SPBC725.09c, SPAC9G1.11c
GO:0005940	septin ring	1	1	3	346	3	346	1	78	SPAC4F10.11, SPAPYUG7.03c, SPAC9G1.11c
GO:0005971	ribonucleoside-diphosphate reductase complex	1	1	2	346	2	346	1	79	SPBC25D12.04, SPAC1F7.05
GO:0008023	transcription elongation factor complex	1	1	3	346	3	346	1	80	SPBC17G9.02c, SPBC651.09c, SPAC27D7.14c
GO:0008180	signalosome	1	1	4	346	4	346	1	81	SPBC215.03c, SPAC17H9.19c, SPAC17H9.10c, SPAC3A11.08
GO:0008622	epsilon DNA polymerase complex	1	1	3	346	3	346	1	82	SPBP8B7.14c, SPBC25H2.13c, SPAC17G8.03c
GO:0009277	fungal-type cell wall	1	1	3	346	3	346	1	83	SPBC32F12.11, SPBC428.03c, SPCC330.04c
GO:0009986	cell surface	1	1	2	346	2	346	1	84	SPBC428.03c, SPCC330.04c
GO:0012505	endomembrane system	1	1	19	346	19	346	1	85	SPBC11G11.07, SPAC29A4.08c, SPBC19G7.09, SPAC8F11.06, SPAC22G7.09c, SPBC1711.10c, SPAC1805.17, SPAC23D3.06c, SPAC644.14c, SPCC1840.03, SPAC4G8.10, SPBC947.12, SPCC1739.14, SPAC17C9.13c, SPBC19G7.15, SPAC15F9.03c, SPAC3G6.02, SPBC12D12.01, SPAC823.11
GO:0015629	actin cytoskeleton	1	1	5	346	5	346	1	86	SPAC20G4.06c, SPAC1F5.04c, SPCC613.04c, SPBC725.09c, SPAC4F8.13c
GO:0015630	microtubule cytoskeleton	1	1	40	346	40	346	1	87	SPAC22F8.12c, SPAC29E6.02, SPAC27D7.14c, SPAC9G1.09, SPCC16C4.02c, SPBC211.02c, SPAC1565.06c, SPAC24B11.11c, SPCC1450.03, SPBC582.03, SPBC428.20c, SPAC4H3.11c, SPBC428.13c, SPBC947.12, SPCC550.13, SPAC6G10.07, SPAC15A10.03c, SPCC188.07, SPCC1739.11c, SPBC12D12.01, SPBC13A2.01c, SPAC1486.03c, SPAC57A10.02, SPBC21.06c, SPBC685.09, SPBC244.01c, SPAC4F8.13c, SPAC12B10.12c, SPCC576.12c, SPAC18G6.07c, …
GO:0015934	large ribosomal subunit	1	1	2	346	2	346	1	88	SPBC365.03c, SPCC1322.11
GO:0015935	small ribosomal subunit	1	1	6	346	6	346	1	89	SPBC21C3.13, SPBC18H10.14, SPAC56F8.03, SPBC18E5.06, SPAC144.11, SPAC521.05
GO:0016020	membrane	1	1	23	346	23	346	1	90	SPBC11G11.07, SPBC428.03c, SPAC8F11.06, SPAC22G7.09c, SPAC323.08, SPAC20G8.05c, SPBC1711.10c, SPAPB1A11.04c, SPAC1805.17, SPBC887.12, SPAC23D3.06c, SPBC12C2.02c, SPCC1840.03, SPBC17A3.05c, SPAC4G8.10, SPBC947.12, SPCC1739.14, SPAC17C9.13c, SPBC19G7.15, SPAC15F9.03c, SPAC3G6.02, SPBC12D12.01, SPAC823.11
GO:0016021	integral to membrane	1	1	18	346	18	346	1	91	SPBC11G11.07, SPAC8F11.06, SPAC22G7.09c, SPAC323.08, SPAPB1A11.04c, SPAC1805.17, SPBC887.12, SPAC23D3.06c, SPBC12C2.02c, SPCC1840.03, SPBC17A3.05c, SPAC4G8.10, SPBC947.12, SPCC1739.14, SPBC19G7.15, SPAC3G6.02, SPBC12D12.01, SPAC823.11
GO:0016282	eukaryotic 43S preinitiation complex	1	1	2	346	2	346	1	92	SPAC1751.03, SPBC4C3.07
GO:0016585	chromatin remodeling complex	1	1	21	346	21	346	1	93	SPBC12C2.10c, SPCC1281.05, SPAC23H4.12, SPCC1259.07, SPBC36.05c, SPAC1250.01, SPAC29A4.18, SPBC1734.16c, SPCC306.04c, SPAC16C9.05, SPCC16A11.14, SPAC1783.04c, SPBC428.06c, SPAC17G8.09, SPAC23H3.10, SPBC354.03, SPCC16C4.20c, SPBC4B4.03, SPCC594.05c, SPBC21C3.02c, SPAC25B8.02
GO:0016586	RSC complex	1	1	5	346	5	346	1	94	SPCC16A11.14, SPCC1281.05, SPAC23H3.10, SPBC4B4.03, SPAC1250.01
GO:0016591	DNA-directed RNA polymerase II, holoenzyme	1	1	9	346	9	346	1	95	SPBC17G9.02c, SPBC651.09c, SPAC27D7.14c, SPAC3A12.07, SPCC330.10, SPCC1442.10c, SPCC1620.09c, SPAC1D4.12, SPAC1B3.12c
GO:0016593	Cdc73/Paf1 complex	1	1	3	346	3	346	1	96	SPBC17G9.02c, SPBC651.09c, SPAC27D7.14c
GO:0019005	SCF ubiquitin ligase complex	1	1	2	346	2	346	1	97	SPBC12D12.08c, SPAC17G6.12
GO:0022625	cytosolic large ribosomal subunit	1	1	2	346	2	346	1	98	SPBC365.03c, SPCC1322.11
GO:0022626	cytosolic ribosome	1	1	8	346	8	346	1	99	SPBC18E5.06, SPAC521.05, SPBC365.03c, SPAC56F8.03, SPBC18H10.14, SPBC21C3.13, SPCC1322.11, SPAC144.11
GO:0022627	cytosolic small ribosomal subunit	1	1	6	346	6	346	1	100	SPBC21C3.13, SPBC18H10.14, SPAC56F8.03, SPBC18E5.06, SPAC144.11, SPAC521.05
GO:0030312	external encapsulating structure	1	1	3	346	3	346	1	101	SPBC32F12.11, SPBC428.03c, SPCC330.04c
GO:0030428	cell septum	1	1	2	346	2	346	1	102	SPCC297.03, SPAC4F8.13c
GO:0030479	actin cortical patch	1	1	2	346	2	346	1	103	SPAC20G4.06c, SPBC725.09c
GO:0030529	ribonucleoprotein complex	1	1	76	346	76	346	1	104	SPCC126.14, SPAC29A4.08c, SPBC29A3.14c, SPBP35G2.09, SPBC21C3.05, SPBC211.02c, SPBC30D10.06, SPAC56F8.03, SPBC215.12, SPAC29A4.04c, SPBC1861.04c, SPCC1620.10, SPCC1620.01c, SPBC4B4.07c, SPCC1827.01c, SPBC1711.17, SPCC16A11.05c, SPBC3F6.04c, SPAC6G10.07, SPAC644.12, SPBC119.13c, SPAC20H4.01, SPCC1322.11, SPBC9B6.05c, SPBC28F2.04c, SPBC13A2.01c, SPAC23D3.08, SPAC19A8.12, SPBC365.03c, SPBC1289.02c, …
GO:0030532	small nuclear ribonucleoprotein complex	1	1	24	346	24	346	1	105	SPAC23D3.08, SPAC29E6.02, SPBP35G2.09, SPBC21C3.05, SPBC19C2.08, SPBC30D10.06, SPBC1289.02c, SPBC215.12, SPBC8D2.09c, SPAC2F3.17c, SPBC1861.04c, SPBC19C2.01, SPCC285.12, SPAC31G5.01, SPCC1620.01c, SPAC227.12, SPBC4B4.07c, SPBC6B1.07, SPCC16A11.05c, SPBC119.13c, SPBC36.09, SPBC887.05c, SPCC16A11.13, SPBC9B6.05c
GO:0030684	preribosome	1	1	8	346	8	346	1	106	SPBC16H5.10c, SPAC1486.09, SPAC18G6.07c, SPCC18.12c, SPCC1827.01c, SPBC3F6.04c, SPBC3D6.12, SPAC20H4.01
GO:0030686	90S preribosome	1	1	2	346	2	346	1	107	SPBC16H5.10c, SPAC20H4.01
GO:0030863	cortical cytoskeleton	1	1	2	346	2	346	1	108	SPAC20G4.06c, SPBC725.09c
GO:0030864	cortical actin cytoskeleton	1	1	2	346	2	346	1	109	SPAC20G4.06c, SPBC725.09c
GO:0030870	Mre11 complex	1	1	2	346	2	346	1	110	SPAC1556.01c, SPAC13C5.07
GO:0030880	RNA polymerase complex	1	1	6	346	6	346	1	111	SPBC1718.03, SPAC1687.01, SPCC1442.10c, SPBC3B9.07c, SPAC3A12.07, SPAC1B3.12c
GO:0030894	replisome	1	1	10	346	10	346	1	112	SPCC553.09c, SPBC25H2.13c, SPBC1734.02c, SPBC17D11.06, SPBP8B7.14c, SPCC1753.01c, SPBC336.04, SPAC27E2.05, SPAC17G8.03c, SPAC6B12.10c
GO:0030907	MBF transcription complex	1	1	5	346	5	346	1	113	SPBC2F12.11c, SPBC21B10.13c, SPBC336.12c, SPBC16A3.07c, SPBC725.16
GO:0030915	Smc5-Smc6 complex	1	1	3	346	3	346	1	114	SPBC20F10.04c, SPAC11E3.08c, SPBC651.10
GO:0030998	linear element	1	1	2	346	2	346	1	115	SPAC644.14c, SPBC365.06
GO:0031090	organelle membrane	1	1	12	346	12	346	1	116	SPCC1840.03, SPAC8F11.06, SPAC4G8.10, SPAC22G7.09c, SPCC1739.14, SPAC17C9.13c, SPBC1711.10c, SPBC19G7.15, SPAC15F9.03c, SPAC23D3.06c, SPBC12D12.01, SPAC823.11
GO:0031097	medial cortex	1	1	8	346	8	346	1	117	SPAC644.06c, SPAC24B11.11c, SPAC57A10.02, SPBC428.13c, SPAPYUG7.03c, SPBC17F3.01c, SPAC1006.08, SPBC725.09c
GO:0031105	septin complex	1	1	2	346	2	346	1	118	SPAC4F10.11, SPAC9G1.11c
GO:0031224	intrinsic to membrane	1	1	18	346	18	346	1	119	SPBC11G11.07, SPAC8F11.06, SPAC22G7.09c, SPAC323.08, SPAPB1A11.04c, SPAC1805.17, SPBC887.12, SPAC23D3.06c, SPBC12C2.02c, SPCC1840.03, SPBC17A3.05c, SPAC4G8.10, SPBC947.12, SPCC1739.14, SPBC19G7.15, SPAC3G6.02, SPBC12D12.01, SPAC823.11
GO:0031261	DNA replication preinitiation complex	1	1	11	346	11	346	1	120	SPBC25H2.13c, SPCC16A11.17, SPBC4.04c, SPCC1682.02c, SPBC685.09, SPBC211.04c, SPBP8B7.14c, SPAC17D4.02, SPAC1B2.05, SPBC25D12.03c, SPAC17G8.03c
GO:0031371	ubiquitin conjugating enzyme complex	1	1	3	346	3	346	1	121	SPCC1919.15, SPAC22F8.12c, SPAC18B11.07c
GO:0031390	Ctf18 RFC-like complex	1	1	6	346	6	346	1	122	SPBC211.04c, SPCC16A11.17, SPBC4.04c, SPBC25D12.03c, SPAC1B2.05, SPBC23E6.07c
GO:0031429	box H/ACA snoRNP complex	1	1	2	346	2	346	1	123	SPBC20F10.01, SPAC29A4.04c
GO:0031431	Dbf4-dependent protein kinase complex	1	1	2	346	2	346	1	124	SPBC776.12c, SPCC550.13
GO:0031461	cullin-RING ubiquitin ligase complex	1	1	8	346	8	346	1	125	SPAC17C9.01c, SPAC17H9.19c, SPAC17H9.10c, SPAC3A11.08, SPBC12D12.08c, SPAC343.03, SPAC17G6.12, SPAC23H4.18c
GO:0031465	Cul4B-RING ubiquitin ligase complex	1	1	3	346	3	346	1	126	SPAC23H4.18c, SPAC17H9.10c, SPAC3A11.08
GO:0031932	TORC2 complex	1	1	2	346	2	346	1	127	SPBC12C2.02c, SPAPYUG7.02c
GO:0031965	nuclear membrane	1	1	9	346	9	346	1	128	SPCC1840.03, SPAC8F11.06, SPAC22G7.09c, SPCC1739.14, SPAC17C9.13c, SPBC19G7.15, SPAC15F9.03c, SPAC23D3.06c, SPBC12D12.01
GO:0031967	organelle envelope	1	1	17	346	17	346	1	129	SPBC11G11.07, SPAC29A4.08c, SPBC19G7.09, SPAC8F11.06, SPAC22G7.09c, SPAC1805.17, SPAC23D3.06c, SPAC4G9.03, SPAC644.14c, SPCC1840.03, SPBC947.12, SPCC1739.14, SPAC17C9.13c, SPBC19G7.15, SPAC15F9.03c, SPAC3G6.02, SPBC12D12.01
GO:0031974	membrane-enclosed lumen	1	1	130	346	130	346	1	130	SPBC17G9.02c, SPBC29A3.14c, SPBC21B10.13c, SPAC29A4.18, SPBC1734.16c, SPBC16D10.04c, SPAC29A4.04c, SPAC17G8.03c, SPAC1783.04c, SPBC4B4.07c, SPBC25H2.13c, SPAC3A11.08, SPBC3F6.04c, SPCC794.07, SPCC188.07, SPCC594.05c, SPBC21C3.02c, SPBC25D12.03c, SPAC25B8.02, SPAC23C11.04c, SPCC757.08, SPBC211.04c, SPBC336.12c, SPCC576.12c, SPCP31B10.03c, SPAC24C9.06c, SPBC13E7.10c, SPCC10H11.02, SPBC3B8.02, SPBC3…
GO:0031975	envelope	1	1	17	346	17	346	1	131	SPBC11G11.07, SPAC29A4.08c, SPBC19G7.09, SPAC8F11.06, SPAC22G7.09c, SPAC1805.17, SPAC23D3.06c, SPAC4G9.03, SPAC644.14c, SPCC1840.03, SPBC947.12, SPCC1739.14, SPAC17C9.13c, SPBC19G7.15, SPAC15F9.03c, SPAC3G6.02, SPBC12D12.01
GO:0031981	nuclear lumen	1	1	127	346	127	346	1	132	SPBC17G9.02c, SPBC1718.03, SPBC29A3.14c, SPBC21B10.13c, SPBC887.14c, SPAC29A4.18, SPBC1734.16c, SPBC30D10.06, SPAC8F11.07c, SPAC17D4.02, SPBC16D10.04c, SPAC29A4.04c, SPBC119.11c, SPCC306.04c, SPAC17G8.03c, SPAC1783.04c, SPCC1620.01c, SPBC4B4.07c, SPBC25H2.13c, SPBC1734.02c, SPAC3A11.08, SPCC1827.01c, SPCC663.11, SPBC3F6.04c, SPAC630.14c, SPCC338.08, SPAC20H4.01, SPBC83.15, SPCC188.07, SPCC1442.10…
GO:0032040	small-subunit processome	1	1	6	346	6	346	1	133	SPAC18G6.07c, SPCC18.12c, SPCC1827.01c, SPBC3F6.04c, SPBC3D6.12, SPAC20H4.01
GO:0032153	cell division site	1	1	27	346	27	346	1	134	SPBC2F12.03c, SPAC57A10.02, SPAPYUG7.03c, SPBC17F3.01c, SPBC106.20, SPAC1F5.04c, SPCC16C4.02c, SPBC685.09, SPAC20G8.05c, SPBC887.10, SPAC4F8.13c, SPAC24B11.11c, SPAC8F11.07c, SPAC20G4.06c, SPBC725.09c, SPAC9G1.11c, SPAC17C9.01c, SPAC644.06c, SPBC12C2.02c, SPBC428.20c, SPBC428.13c, SPAC1006.08, SPCC613.04c, SPCC330.10, SPAC26A3.09c, SPBC3H7.15, SPCC1739.11c
GO:0032155	cell division site part	1	1	13	346	13	346	1	135	SPAC644.06c, SPBC428.20c, SPAC57A10.02, SPBC428.13c, SPAPYUG7.03c, SPBC17F3.01c, SPAC1006.08, SPAC1F5.04c, SPCC613.04c, SPAC20G8.05c, SPAC4F8.13c, SPAC24B11.11c, SPBC725.09c
GO:0032156	septin cytoskeleton	1	1	3	346	3	346	1	136	SPAC4F10.11, SPAPYUG7.03c, SPAC9G1.11c
GO:0032221	Rpd3S complex	1	1	10	346	10	346	1	137	SPBC12C2.10c, SPAC23H4.12, SPBC428.06c, SPCC1259.07, SPBC36.05c, SPAC29A4.18, SPBC1734.16c, SPBC21C3.02c, SPAC25B8.02, SPAC16C9.05
GO:0032991	macromolecular complex	1	1	235	346	235	346	1	138	SPBC17G9.02c, SPCC126.14, SPAC29A4.08c, SPBC29A3.14c, SPBC21B10.13c, SPBP35G2.09, SPBC1711.10c, SPAC29A4.18, SPBC1734.16c, SPAC24B11.11c, SPAC56F8.03, SPAC1805.17, SPAC29A4.04c, SPAC17G8.03c, SPCC4G3.05c, SPBC1861.04c, SPBC428.20c, SPAC1783.04c, SPCC1620.10, SPBC4B4.07c, SPBC25H2.13c, SPAC3A11.08, SPBC947.12, SPBC3H7.10, SPBC1711.17, SPBC3F6.04c, SPCC794.07, SPBC119.13c, SPBC36.12c, SPCC338.16, S…
GO:0032993	protein-DNA complex	1	1	22	346	22	346	1	139	SPBC409.12c, SPCC16A11.17, SPCC1682.02c, SPBC685.09, SPBC17D11.06, SPBC211.04c, SPBP8B7.14c, SPAC17D4.02, SPAC27E2.05, SPAC17G8.03c, SPAC6B12.10c, SPCC553.09c, SPBC1734.02c, SPBC25H2.13c, SPBC4.04c, SPCC188.07, SPCC1753.01c, SPAC6F6.16c, SPBC336.04, SPAC1B2.05, SPBC25D12.03c, SPAC26H5.06
GO:0033061	DNA recombinase mediator complex	1	1	2	346	2	346	1	140	SPAC20H4.07, SPAC3C7.03c
GO:0033062	Rhp55-Rhp57 complex	1	1	2	346	2	346	1	141	SPAC20H4.07, SPAC3C7.03c
GO:0033503	HULC complex	1	1	3	346	3	346	1	142	SPCC1919.15, SPAC22F8.12c, SPAC18B11.07c
GO:0033588	Elongator holoenzyme complex	1	1	5	346	5	346	1	143	SPCC895.06, SPCC11E10.06c, SPAC29A4.20, SPBC3H7.10, SPBC36.07
GO:0033698	Rpd3L complex	1	1	4	346	4	346	1	144	SPBC12C2.10c, SPBC36.05c, SPAC25B8.02, SPAC29A4.18
GO:0034399	nuclear periphery	1	1	2	346	2	346	1	145	SPBC19G7.09, SPAC20G4.06c
GO:0034518	RNA cap binding complex	1	1	5	346	5	346	1	146	SPBC3B9.21, SPAC19A8.12, SPBC3D6.08c, SPAC6G10.07, SPBC13A2.01c
GO:0034708	methyltransferase complex	1	1	4	346	4	346	1	147	SPBC354.03, SPCC594.05c, SPCC306.04c, SPAC17G8.09
GO:0034973	Sid2-Mob1 complex	1	1	2	346	2	346	1	148	SPAC24B11.11c, SPBC428.13c
GO:0034992	microtubule organizing center attachment site	1	1	2	346	2	346	1	149	SPBC947.12, SPBC12D12.01
GO:0034993	SUN-KASH complex	1	1	2	346	2	346	1	150	SPBC947.12, SPBC12D12.01
GO:0035097	histone methyltransferase complex	1	1	4	346	4	346	1	151	SPBC354.03, SPCC594.05c, SPCC306.04c, SPAC17G8.09
GO:0035770	RNA granule	1	1	4	346	4	346	1	152	SPAC17A5.14, SPBC3B9.21, SPAC19A8.12, SPBC3D6.08c
GO:0042175	nuclear outer membrane-endoplasmic reticulum membrane network	1	1	3	346	3	346	1	153	SPAC8F11.06, SPBC1711.10c, SPAC823.11
GO:0042555	MCM complex	1	1	6	346	6	346	1	154	SPBC211.04c, SPCC16A11.17, SPBC4.04c, SPCC1682.02c, SPBC25D12.03c, SPAC1B2.05
GO:0042575	DNA polymerase complex	1	1	6	346	6	346	1	155	SPBP8B7.14c, SPBC25H2.13c, SPBC1734.02c, SPBC336.04, SPAC27E2.05, SPAC17G8.03c
GO:0043226	organelle	1	1	319	346	319	346	1	156	SPBC17G9.02c, SPBC21B10.13c, SPCC1322.04, SPBP35G2.09, SPAC24B11.11c, SPAC13C5.02, SPBC16D10.04c, SPBC428.20c, SPBC4B4.07c, SPAC4G8.10, SPAC3A11.08, SPCC794.07, SPBC119.13c, SPCC1322.11, SPBC25D12.03c, SPCC1919.15, SPAC8F11.06, SPCC757.08, SPAC4F8.13c, SPBC365.03c, SPBC211.04c, SPCC622.12c, SPCC4B3.14, SPBC336.12c, SPAC1751.03, SPBP22H7.07, SPAC23D3.06c, SPCC576.12c, SPBC19C2.01, SPBC13E7.10c, SP…
GO:0043227	membrane-bounded organelle	1	1	300	346	300	346	1	157	SPBC17G9.02c, SPBC21B10.13c, SPCC1322.04, SPBP35G2.09, SPAC13C5.02, SPBC16D10.04c, SPBC428.20c, SPBC4B4.07c, SPAC4G8.10, SPAC3A11.08, SPCC794.07, SPBC119.13c, SPCC1322.11, SPBC25D12.03c, SPCC1919.15, SPAC8F11.06, SPCC757.08, SPBC211.04c, SPCC622.12c, SPCC4B3.14, SPBC336.12c, SPAC1751.03, SPBP22H7.07, SPAC23D3.06c, SPCC576.12c, SPBC19C2.01, SPBC13E7.10c, SPAC2F3.17c, SPCC10H11.02, SPCC1753.01c, SP…
GO:0043228	non-membrane-bounded organelle	1	1	169	346	169	346	1	158	SPBC29A3.14c, SPAC29A4.18, SPBC1734.16c, SPAC24B11.11c, SPAC56F8.03, SPBC16D10.04c, SPAC29A4.04c, SPAC17G8.03c, SPBC428.20c, SPAC1783.04c, SPBC4B4.07c, SPBC25H2.13c, SPAC3A11.08, SPBC947.12, SPBC3F6.04c, SPCC1322.11, SPCC188.07, SPCC594.05c, SPBC21C3.02c, SPBC25D12.03c, SPCC1739.11c, SPBC12D12.01, SPAC25B8.02, SPAC23C11.04c, SPCC1919.15, SPAC19A8.12, SPCC757.08, SPAC4F8.13c, SPBC365.03c, SPBC211.…
GO:0043229	intracellular organelle	1	1	319	346	319	346	1	159	SPBC17G9.02c, SPBC21B10.13c, SPCC1322.04, SPBP35G2.09, SPAC24B11.11c, SPAC13C5.02, SPBC16D10.04c, SPBC428.20c, SPBC4B4.07c, SPAC4G8.10, SPAC3A11.08, SPCC794.07, SPBC119.13c, SPCC1322.11, SPBC25D12.03c, SPCC1919.15, SPAC8F11.06, SPCC757.08, SPAC4F8.13c, SPBC365.03c, SPBC211.04c, SPCC622.12c, SPCC4B3.14, SPBC336.12c, SPAC1751.03, SPBP22H7.07, SPAC23D3.06c, SPCC576.12c, SPBC19C2.01, SPBC13E7.10c, SP…
GO:0043231	intracellular membrane-bounded organelle	1	1	300	346	300	346	1	160	SPBC17G9.02c, SPBC21B10.13c, SPCC1322.04, SPBP35G2.09, SPAC13C5.02, SPBC16D10.04c, SPBC428.20c, SPBC4B4.07c, SPAC4G8.10, SPAC3A11.08, SPCC794.07, SPBC119.13c, SPCC1322.11, SPBC25D12.03c, SPCC1919.15, SPAC8F11.06, SPCC757.08, SPBC211.04c, SPCC622.12c, SPCC4B3.14, SPBC336.12c, SPAC1751.03, SPBP22H7.07, SPAC23D3.06c, SPCC576.12c, SPBC19C2.01, SPBC13E7.10c, SPAC2F3.17c, SPCC10H11.02, SPCC1753.01c, SP…
GO:0043232	intracellular non-membrane-bounded organelle	1	1	169	346	169	346	1	161	SPBC29A3.14c, SPAC29A4.18, SPBC1734.16c, SPAC24B11.11c, SPAC56F8.03, SPBC16D10.04c, SPAC29A4.04c, SPAC17G8.03c, SPBC428.20c, SPAC1783.04c, SPBC4B4.07c, SPBC25H2.13c, SPAC3A11.08, SPBC947.12, SPBC3F6.04c, SPCC1322.11, SPCC188.07, SPCC594.05c, SPBC21C3.02c, SPBC25D12.03c, SPCC1739.11c, SPBC12D12.01, SPAC25B8.02, SPAC23C11.04c, SPCC1919.15, SPAC19A8.12, SPCC757.08, SPAC4F8.13c, SPBC365.03c, SPBC211.…
GO:0043233	organelle lumen	1	1	129	346	129	346	1	162	SPBC17G9.02c, SPBC29A3.14c, SPBC21B10.13c, SPAC29A4.18, SPBC1734.16c, SPBC16D10.04c, SPAC29A4.04c, SPAC17G8.03c, SPAC1783.04c, SPBC4B4.07c, SPBC25H2.13c, SPAC3A11.08, SPBC3F6.04c, SPCC794.07, SPCC188.07, SPCC594.05c, SPBC21C3.02c, SPBC25D12.03c, SPAC25B8.02, SPAC23C11.04c, SPCC757.08, SPBC211.04c, SPBC336.12c, SPCC576.12c, SPCP31B10.03c, SPAC24C9.06c, SPBC13E7.10c, SPCC10H11.02, SPBC3B8.02, SPBC3…
GO:0043234	protein complex	1	1	165	346	165	346	1	163	SPBC17G9.02c, SPAC29A4.08c, SPBC21B10.13c, SPBC1711.10c, SPAC29A4.18, SPBC1734.16c, SPAC24B11.11c, SPAC1805.17, SPAC17G8.03c, SPCC4G3.05c, SPBC428.20c, SPAC1783.04c, SPBC25H2.13c, SPAC3A11.08, SPBC947.12, SPBC3H7.10, SPCC794.07, SPBC36.12c, SPCC338.16, SPBC3D6.11c, SPCC188.07, SPCC594.05c, SPBC21C3.02c, SPBC25D12.03c, SPBC12D12.01, SPAC25B8.02, SPCC1919.15, SPBC11G11.07, SPAC19A8.12, SPCC757.08, …
GO:0043596	nuclear replication fork	1	1	19	346	19	346	1	164	SPCC1682.02c, SPBC685.09, SPBC17D11.06, SPBP8B7.14c, SPBC16D10.09, SPAC8F11.07c, SPAC17D4.02, SPBC16D10.04c, SPAC27E2.05, SPAC17G8.03c, SPAC6B12.10c, SPCC553.09c, SPBC1734.02c, SPBC25H2.13c, SPAC20G8.01, SPBC20F10.04c, SPCC1753.01c, SPBC336.04, SPBC23E6.07c
GO:0043601	nuclear replisome	1	1	10	346	10	346	1	165	SPCC553.09c, SPBC25H2.13c, SPBC1734.02c, SPBC17D11.06, SPBP8B7.14c, SPCC1753.01c, SPBC336.04, SPAC27E2.05, SPAC17G8.03c, SPAC6B12.10c
GO:0043625	delta DNA polymerase complex	1	1	3	346	3	346	1	166	SPBC1734.02c, SPBC336.04, SPAC27E2.05
GO:0044422	organelle part	1	1	252	346	252	346	1	167	SPBC17G9.02c, SPCC126.14, SPAC29A4.08c, SPBC29A3.14c, SPBC21B10.13c, SPBP35G2.09, SPBC1711.10c, SPAC29A4.18, SPBC1734.16c, SPAC24B11.11c, SPAC56F8.03, SPAC1805.17, SPBC16D10.04c, SPAC29A4.04c, SPAC17G8.03c, SPBC1861.04c, SPBC428.20c, SPAC1783.04c, SPCC1620.10, SPBC4B4.07c, SPBC25H2.13c, SPAC4G8.10, SPAC3A11.08, SPBC947.12, SPBC1711.17, SPBC3F6.04c, SPAC17C9.13c, SPCC794.07, SPBC119.13c, SPCC1322.…
GO:0044424	intracellular part	1	1	339	346	339	346	1	168	SPBC17G9.02c, SPBC21B10.13c, SPCC1322.04, SPBP35G2.09, SPAC24B11.11c, SPAC13C5.02, SPBC16D10.04c, SPBC428.20c, SPBC4B4.07c, SPAC4G8.10, SPAC3A11.08, SPCC794.07, SPBC119.13c, SPBC36.12c, SPCC1322.11, SPBC25D12.03c, SPCC1919.15, SPAC8F11.06, SPCC757.08, SPAC4F8.13c, SPBC365.03c, SPBC211.04c, SPBC11B10.09, SPCC622.12c, SPCC4B3.14, SPBC336.12c, SPAC1751.03, SPBP22H7.07, SPAC23D3.06c, SPCC576.12c, SPB…
GO:0044425	membrane part	1	1	21	346	21	346	1	169	SPBC11G11.07, SPBC428.03c, SPAC8F11.06, SPAC22G7.09c, SPAC323.08, SPAC20G8.05c, SPBC1711.10c, SPAPB1A11.04c, SPAC1805.17, SPBC887.12, SPAC23D3.06c, SPBC12C2.02c, SPCC1840.03, SPBC17A3.05c, SPAC4G8.10, SPBC947.12, SPCC1739.14, SPBC19G7.15, SPAC3G6.02, SPBC12D12.01, SPAC823.11
GO:0044427	chromosomal part	1	1	74	346	74	346	1	170	SPAC22F8.12c, SPBC29A3.14c, SPAC29A4.18, SPBC1734.16c, SPAC8F11.07c, SPAC17D4.02, SPBC16D10.04c, SPCC306.04c, SPAC17G8.03c, SPAC1783.04c, SPBC25H2.13c, SPBC1734.02c, SPAC3A11.08, SPAC630.14c, SPCC188.07, SPCC16C4.20c, SPBC3H7.15, SPCC594.05c, SPBC21C3.02c, SPBC25D12.03c, SPAC25B8.02, SPCC1919.15, SPBC31F10.14c, SPBC211.04c, SPBC16D10.09, SPAC18B11.07c, SPCC553.09c, SPBC428.06c, SPBC3B8.02, SPAC20…
GO:0044428	nuclear part	1	1	200	346	200	346	1	171	SPBC17G9.02c, SPCC126.14, SPAC29A4.08c, SPBC29A3.14c, SPBC21B10.13c, SPBP35G2.09, SPAC29A4.18, SPBC1734.16c, SPAC1805.17, SPBC16D10.04c, SPAC29A4.04c, SPAC17G8.03c, SPBC1861.04c, SPAC1783.04c, SPCC1620.10, SPBC4B4.07c, SPBC25H2.13c, SPAC3A11.08, SPBC947.12, SPBC1711.17, SPBC3F6.04c, SPAC17C9.13c, SPBC119.13c, SPBC3D6.11c, SPCC188.07, SPCC594.05c, SPBC21C3.02c, SPBC25D12.03c, SPBC12D12.01, SPAC25B…
GO:0044429	mitochondrial part	1	1	3	346	3	346	1	172	SPAC4G9.03, SPCC794.07, SPAC24C9.06c
GO:0044430	cytoskeletal part	1	1	46	346	46	346	1	173	SPAC22F8.12c, SPAPYUG7.03c, SPAC29E6.02, SPAC27D7.14c, SPAC9G1.09, SPCC16C4.02c, SPBC211.02c, SPAC1565.06c, SPAC24B11.11c, SPCC1450.03, SPBC582.03, SPAC20G4.06c, SPBC725.09c, SPBC428.20c, SPAC4H3.11c, SPBC428.13c, SPBC947.12, SPCC550.13, SPAC6G10.07, SPAC15A10.03c, SPCC188.07, SPCC1739.11c, SPBC12D12.01, SPBC13A2.01c, SPAC1486.03c, SPAC57A10.02, SPBC21.06c, SPAC1F5.04c, SPBC685.09, SPBC244.01c, S…
GO:0044431	Golgi apparatus part	1	1	3	346	3	346	1	174	SPAC13G6.05c, SPAC4G8.10, SPBC887.12
GO:0044432	endoplasmic reticulum part	1	1	3	346	3	346	1	175	SPAC8F11.06, SPBC1711.10c, SPAC823.11
GO:0044444	cytoplasmic part	1	1	223	346	223	346	1	176	SPBC17G9.02c, SPAC29A4.08c, SPAC1610.01, SPCC1322.04, SPBP35G2.09, SPBC1711.10c, SPAC29A4.18, SPBC1734.16c, SPAC24B11.11c, SPAC13C5.02, SPAC56F8.03, SPBP8B7.17c, SPAC1805.17, SPBC16D10.04c, SPAC29A4.04c, SPAC17G8.03c, SPCC4G3.05c, SPBC428.20c, SPCC1620.10, SPAC4G8.10, SPAC3A11.08, SPBC947.12, SPBC3H7.10, SPCC794.07, SPBC36.12c, SPCC338.16, SPCC1322.11, SPCC188.07, SPCC594.05c, SPCC1739.11c, SPBC1…
GO:0044445	cytosolic part	1	1	9	346	9	346	1	177	SPBC18E5.06, SPAC4A8.11c, SPAC521.05, SPBC365.03c, SPAC56F8.03, SPBC18H10.14, SPBC21C3.13, SPCC1322.11, SPAC144.11
GO:0044446	intracellular organelle part	1	1	252	346	252	346	1	178	SPBC17G9.02c, SPCC126.14, SPAC29A4.08c, SPBC29A3.14c, SPBC21B10.13c, SPBP35G2.09, SPBC1711.10c, SPAC29A4.18, SPBC1734.16c, SPAC24B11.11c, SPAC56F8.03, SPAC1805.17, SPBC16D10.04c, SPAC29A4.04c, SPAC17G8.03c, SPBC1861.04c, SPBC428.20c, SPAC1783.04c, SPCC1620.10, SPBC4B4.07c, SPBC25H2.13c, SPAC4G8.10, SPAC3A11.08, SPBC947.12, SPBC1711.17, SPBC3F6.04c, SPAC17C9.13c, SPCC794.07, SPBC119.13c, SPCC1322.…
GO:0044448	cell cortex part	1	1	16	346	16	346	1	179	SPAC644.06c, SPAC57A10.02, SPBC428.13c, SPAPYUG7.03c, SPBC17F3.01c, SPBC106.20, SPAC1006.08, SPAC1F5.04c, SPCC613.04c, SPAC4F8.13c, SPAC24B11.11c, SPAC4F10.11, SPCC297.03, SPAC20G4.06c, SPBC725.09c, SPAC9G1.11c
GO:0044451	nucleoplasm part	1	1	47	346	47	346	1	180	SPBC17G9.02c, SPAC23H4.12, SPBC21B10.13c, SPAC27D7.14c, SPBC36.05c, SPCC1682.02c, SPAC29A4.18, SPBC1734.16c, SPAC17D4.02, SPCC306.04c, SPAC17G8.03c, SPAC16C9.05, SPAC1B3.12c, SPBC8D2.07c, SPBC25H2.13c, SPBC4.04c, SPAC3A12.07, SPCC1442.10c, SPCC1620.09c, SPCC594.05c, SPBC3B8.11, SPBC21C3.02c, SPBC25D12.03c, SPAC1B2.05, SPAC25B8.02, SPBC12C2.10c, SPAC1687.01, SPCC1259.07, SPCC16A11.17, SPBC685.09, …
GO:0044452	nucleolar part	1	1	10	346	10	346	1	181	SPBC1718.03, SPAC25B8.16, SPAC1687.01, SPAC22E12.08, SPAC20H4.01, SPBC20F10.01, SPBC3B9.07c, SPAC29A4.04c, SPBC3B8.11, SPAC1B3.12c
GO:0044454	nuclear chromosome part	1	1	60	346	60	346	1	182	SPCC1281.05, SPBC409.12c, SPAC23H4.12, SPBC36.05c, SPCC1682.02c, SPBC17D11.06, SPAC29A4.18, SPBC1734.16c, SPAC8F11.07c, SPAC17D4.02, SPBC16D10.04c, SPCC306.04c, SPAC17G8.03c, SPAC16C9.05, SPAC1783.04c, SPBC25H2.13c, SPBC1734.02c, SPAC3A11.08, SPBC4.04c, SPAC630.14c, SPAC1556.01c, SPBC20F10.04c, SPCC188.07, SPCC16C4.20c, SPAC6F6.16c, SPCC594.05c, SPBC21C3.02c, SPBC25D12.03c, SPAC1B2.05, SPAC25B8.0…
GO:0044459	plasma membrane part	1	1	2	346	2	346	1	183	SPBC428.03c, SPAC20G8.05c
GO:0044464	cell part	1	1	341	346	341	346	1	184	SPBC17G9.02c, SPBC21B10.13c, SPCC1322.04, SPBP35G2.09, SPAC24B11.11c, SPAC13C5.02, SPBC16D10.04c, SPBC428.20c, SPBC4B4.07c, SPAC4G8.10, SPAC3A11.08, SPCC794.07, SPBC119.13c, SPBC36.12c, SPCC1322.11, SPBC25D12.03c, SPCC1919.15, SPAC8F11.06, SPCC757.08, SPAC4F8.13c, SPBC365.03c, SPBC211.04c, SPBC11B10.09, SPCC622.12c, SPCC4B3.14, SPBC336.12c, SPAC1751.03, SPBP22H7.07, SPAC23D3.06c, SPCC576.12c, SPB…
GO:0046540	U4/U6 x U5 tri-snRNP complex	1	1	13	346	13	346	1	185	SPBC19C2.01, SPAC2F3.17c, SPCC285.12, SPAC29E6.02, SPCC1620.01c, SPAC227.12, SPBC6B1.07, SPCC16A11.05c, SPBC119.13c, SPBC19C2.08, SPBC30D10.06, SPBC215.12, SPBC9B6.05c
GO:0046930	pore complex	1	1	8	346	8	346	1	186	SPBC19G7.15, SPBC11G11.07, SPCC1840.03, SPAC1805.17, SPAC22G7.09c, SPAC3G6.02, SPCC1739.14, SPAC23D3.06c
GO:0048188	Set1C/COMPASS complex	1	1	4	346	4	346	1	187	SPBC354.03, SPCC594.05c, SPCC306.04c, SPAC17G8.09
GO:0048476	Holliday junction resolvase complex	1	1	2	346	2	346	1	188	SPCC4G3.05c, SPAPB1E7.06c
GO:0051285	cell cortex of cell tip	1	1	4	346	4	346	1	189	SPCC297.03, SPBC106.20, SPAC1006.08, SPBC725.09c
GO:0051286	cell tip	1	1	8	346	8	346	1	190	SPBC17F3.01c, SPBC106.20, SPAC1006.08, SPAC20G8.05c, SPAC26A3.09c, SPAC20G4.06c, SPCC297.03, SPBC725.09c
GO:0055029	nuclear DNA-directed RNA polymerase complex	1	1	6	346	6	346	1	191	SPBC1718.03, SPAC1687.01, SPCC1442.10c, SPBC3B9.07c, SPAC3A12.07, SPAC1B3.12c
GO:0060187	cell pole	1	1	8	346	8	346	1	192	SPBC17F3.01c, SPBC106.20, SPAC1006.08, SPAC20G8.05c, SPAC26A3.09c, SPAC20G4.06c, SPCC297.03, SPBC725.09c
GO:0070013	intracellular organelle lumen	1	1	129	346	129	346	1	193	SPBC17G9.02c, SPBC29A3.14c, SPBC21B10.13c, SPAC29A4.18, SPBC1734.16c, SPBC16D10.04c, SPAC29A4.04c, SPAC17G8.03c, SPAC1783.04c, SPBC4B4.07c, SPBC25H2.13c, SPAC3A11.08, SPBC3F6.04c, SPCC794.07, SPCC188.07, SPCC594.05c, SPBC21C3.02c, SPBC25D12.03c, SPAC25B8.02, SPAC23C11.04c, SPCC757.08, SPBC211.04c, SPBC336.12c, SPCC576.12c, SPCP31B10.03c, SPAC24C9.06c, SPBC13E7.10c, SPCC10H11.02, SPBC3B8.02, SPBC3…
GO:0070187	telosome	1	1	2	346	2	346	1	194	SPAC6F6.16c, SPAC26H5.06
GO:0070188	Stn1-Ten1 complex	1	1	2	346	2	346	1	195	SPBC409.12c, SPCC188.07
GO:0070210	Rpd3L-Expanded complex	1	1	7	346	7	346	1	196	SPBC1734.16c, SPBC428.06c, SPCC1259.07, SPBC36.05c, SPBC21C3.02c, SPAC25B8.02, SPAC29A4.18
GO:0070822	Sin3-type complex	1	1	10	346	10	346	1	197	SPBC12C2.10c, SPAC23H4.12, SPBC428.06c, SPCC1259.07, SPBC36.05c, SPAC29A4.18, SPBC1734.16c, SPBC21C3.02c, SPAC25B8.02, SPAC16C9.05
GO:0070938	contractile ring	1	1	3	346	3	346	1	198	SPAC1F5.04c, SPCC613.04c, SPAC4F8.13c
GO:0070993	translation preinitiation complex	1	1	2	346	2	346	1	199	SPAC1751.03, SPBC4C3.07
GO:0071341	medial cortical node	1	1	2	346	2	346	1	200	SPAC644.06c, SPAC57A10.02
GO:0071541	eukaryotic translation initiation factor 3 complex, eIF3m	1	1	2	346	2	346	1	201	SPAC1751.03, SPBC4C3.07
GO:0071944	cell periphery	1	1	20	346	20	346	1	202	SPAC57A10.02, SPAPYUG7.03c, SPBC428.03c, SPBC17F3.01c, SPBC106.20, SPAC1F5.04c, SPAC20G8.05c, SPCC330.04c, SPAC4F8.13c, SPAC24B11.11c, SPAC4F10.11, SPBC32F12.11, SPCC297.03, SPAC20G4.06c, SPBC725.09c, SPAC9G1.11c, SPAC644.06c, SPBC428.13c, SPAC1006.08, SPCC613.04c
GO:0072588	box H/ACA RNP complex	1	1	2	346	2	346	1	203	SPBC20F10.01, SPAC29A4.04c
GO:0080008	CUL4 RING ubiquitin ligase complex	1	1	4	346	4	346	1	204	SPAC23H4.18c, SPAC17H9.19c, SPAC17H9.10c, SPAC3A11.08

## Sheet: H Long LP
GOID	TERM	CORRECTED_PVALUE	UNCORRECTED_PVALUE	NUM_LIST_ANNOTATIONS	LIST_SIZE	TOTAL_NUM_ANNOTATIONS	POPULATION_SIZE	FDR_RATE	EXPECTED_FALSE_POSITIVES	ANNOTATED_GENES
GO:0000793	condensed chromosome	1.31329e-24	1.09441e-26	32	136	99	4843	0	0	SPBC409.04c, SPBC21.01, SPAC16A10.06c, SPAC10F6.09c, SPBP8B7.12c, SPBC18E5.03c, SPCC1235.07, SPAC1687.18c, SPAC25B8.14, SPCC5E4.06, SPCC1393.04, SPCC1753.03c, SPAC31A2.05c, SPAC688.02c, SPAC1687.20c, SPAC4F10.12, SPCC306.03c, SPBC776.13, SPCC188.03, SPCC550.05, SPCC1020.02, SPBC336.08, SPBC1105.04c, SPAC27F1.04c, SPBC3D6.04c, SPBC1105.17, SPCC320.13c, SPCC645.04, SPCC188.04c, SPAC14C4.02c, SPBC14…
GO:0044428	nuclear part	9.859e-24	8.21583e-26	88	136	1117	4843	0	0	SPBP22H7.02c, SPBC2A9.12, SPAC4D7.13, SPAC19G12.01c, SPBP4H10.21c, SPBC428.19c, SPBC31A8.01c, SPAC31G5.13, SPBC30D10.15, SPBP8B7.12c, SPBC18H10.07, SPBC16C6.12c, SPBC660.15, SPBP23A10.09, SPAC23H4.15, SPAC29B12.01, SPBC4B4.05, SPAC688.02c, SPAC4F10.12, SPAC2F3.03c, SPAP8A3.06, SPBC16A3.11, SPAC6F12.15c, SPBC16G5.15c, SPAC6F12.14, SPAC19A8.07c, SPAC19A8.13, SPCC1020.02, SPBC28E12.01c, SPBC19G7.13,…
GO:0005694	chromosome	2.53199e-21	2.10999e-23	54	136	427	4843	0	0	SPBC409.04c, SPBC2A9.12, SPBC29A10.15, SPBC21.01, SPBP4H10.21c, SPBC577.15c, SPAC23H4.11c, SPAC16A10.06c, SPAC10F6.09c, SPBP8B7.12c, SPBC18E5.03c, SPBC1703.02, SPCC1235.07, SPBC725.13c, SPBC1734.06, SPBP23A10.13, SPAC1687.18c, SPBP23A10.09, SPAC25B8.14, SPBC16G5.12c, SPCC5E4.06, SPCC1393.04, SPCC1753.03c, SPAC29B12.01, SPAC31A2.05c, SPAC688.02c, SPBP19A11.06, SPCC306.03c, SPAC1687.20c, SPAC4F10.1…
GO:0044427	chromosomal part	3.7692e-21	3.141e-23	53	136	413	4843	0	0	SPBC409.04c, SPBC2A9.12, SPBC29A10.15, SPBC21.01, SPBP4H10.21c, SPBC577.15c, SPAC16A10.06c, SPAC23H4.11c, SPAC10F6.09c, SPBP8B7.12c, SPBC18E5.03c, SPBC1703.02, SPCC1235.07, SPBC725.13c, SPBC1734.06, SPBP23A10.13, SPBP23A10.09, SPAC25B8.14, SPBC16G5.12c, SPCC5E4.06, SPCC1393.04, SPCC1753.03c, SPAC29B12.01, SPAC31A2.05c, SPAC688.02c, SPBP19A11.06, SPCC306.03c, SPAC1687.20c, SPAC4F10.12, SPAC227.16c…
GO:0005634	nucleus	8.85739e-21	7.38116e-23	125	136	2604	4843	0	0	SPBP22H7.02c, SPAC4H3.05, SPBC2A9.12, SPAC4D7.13, SPAC29A4.06c, SPAC19G12.01c, SPBP4H10.21c, SPBC428.19c, SPBC31A8.01c, SPAC31G5.13, SPAC23H4.11c, SPBC30D10.15, SPBC21B10.05c, SPBC31E1.03, SPBP8B7.12c, SPBC18E5.03c, SPBC18H10.07, SPCC1235.07, SPAC23G3.11, SPBC16C6.12c, SPBC660.15, SPBP23A10.09, SPAC23H4.15, SPAC22F3.03c, SPCC5E4.06, SPAC29B12.01, SPBC4B4.05, SPAC688.02c, SPAC17A2.08c, SPAC4F10.12…
GO:0032991	macromolecular complex	6.74278e-19	5.61898e-21	101	136	1707	4843	0	0	SPBP22H7.02c, SPBC2A9.12, SPAC4D7.13, SPAC19G12.01c, SPBP4H10.21c, SPBC428.19c, SPAC31G5.13, SPAC23H4.11c, SPBC21B10.05c, SPBP8B7.12c, SPBC18E5.03c, SPBC18H10.07, SPCC1235.07, SPAC23G3.11, SPBC660.15, SPBP23A10.09, SPBC3B8.10c, SPCC5E4.06, SPAC29B12.01, SPBC4B4.05, SPAC688.02c, SPAC1687.20c, SPAC4F10.12, SPAC2F3.03c, SPAP8A3.06, SPAC6F12.15c, SPAC4A8.12c, SPCC188.03, SPBC16G5.15c, SPAC6F12.14, SP…
GO:0043234	protein complex	2.13219e-17	1.77683e-19	85	136	1268	4843	0	0	SPBC2A9.12, SPAC19G12.01c, SPBP4H10.21c, SPBC428.19c, SPAC31G5.13, SPAC23H4.11c, SPBC21B10.05c, SPBP8B7.12c, SPBC18E5.03c, SPCC1235.07, SPAC23G3.11, SPBC660.15, SPBP23A10.09, SPBC3B8.10c, SPCC5E4.06, SPAC29B12.01, SPAC688.02c, SPAC1687.20c, SPAC4F10.12, SPAC2F3.03c, SPAC4A8.12c, SPAC6F12.15c, SPCC188.03, SPBC16G5.15c, SPAC6F12.14, SPCC550.05, SPCC1020.02, SPBC28E12.01c, SPAC9G1.13c, SPCC290.03c, …
GO:0043228	non-membrane-bounded organelle	2.59402e-17	2.16168e-19	83	136	1214	4843	0	0	SPBP22H7.02c, SPAC4H3.05, SPBC2A9.12, SPAC19G12.01c, SPBP4H10.21c, SPBC428.19c, SPAC23H4.11c, SPBC30D10.15, SPBP8B7.12c, SPBC18E5.03c, SPBC18H10.07, SPCC1235.07, SPBC16C6.12c, SPBP23A10.09, SPAC23H4.15, SPCC5E4.06, SPAC29B12.01, SPAC688.02c, SPAC1687.20c, SPAC4F10.12, SPAC2F3.03c, SPBC16A3.11, SPCC188.03, SPAC6F12.14, SPAC19A8.07c, SPCC550.05, SPCC1020.02, SPBC19G7.13, SPAC9G1.13c, SPCC290.03c, S…
GO:0043232	intracellular non-membrane-bounded organelle	2.59402e-17	2.16168e-19	83	136	1214	4843	0	0	SPBP22H7.02c, SPAC4H3.05, SPBC2A9.12, SPAC19G12.01c, SPBP4H10.21c, SPBC428.19c, SPAC23H4.11c, SPBC30D10.15, SPBP8B7.12c, SPBC18E5.03c, SPBC18H10.07, SPCC1235.07, SPBC16C6.12c, SPBP23A10.09, SPAC23H4.15, SPCC5E4.06, SPAC29B12.01, SPAC688.02c, SPAC1687.20c, SPAC4F10.12, SPAC2F3.03c, SPBC16A3.11, SPCC188.03, SPAC6F12.14, SPAC19A8.07c, SPCC550.05, SPCC1020.02, SPBC19G7.13, SPAC9G1.13c, SPCC290.03c, S…
GO:0044446	intracellular organelle part	2.80219e-15	2.33516e-17	110	136	2227	4843	0	0	SPBP22H7.02c, SPAC4H3.05, SPBC2A9.12, SPAC4D7.13, SPAC19G12.01c, SPBP4H10.21c, SPBC428.19c, SPBC31A8.01c, SPAC31G5.13, SPAC23H4.11c, SPBC30D10.15, SPBP8B7.12c, SPBC18E5.03c, SPBC18H10.07, SPCC1235.07, SPBC16C6.12c, SPBC660.15, SPBP23A10.09, SPAC23H4.15, SPCC5E4.06, SPAC29B12.01, SPBC4B4.05, SPAC688.02c, SPAC1687.20c, SPAC4F10.12, SPAC30D11.07, SPAC2F3.03c, SPAP8A3.06, SPBC16A3.11, SPAC6F12.15c, S…
GO:0044422	organelle part	2.919e-15	2.4325e-17	110	136	2228	4843	0	0	SPBP22H7.02c, SPAC4H3.05, SPBC2A9.12, SPAC4D7.13, SPAC19G12.01c, SPBP4H10.21c, SPBC428.19c, SPBC31A8.01c, SPAC31G5.13, SPAC23H4.11c, SPBC30D10.15, SPBP8B7.12c, SPBC18E5.03c, SPBC18H10.07, SPCC1235.07, SPBC16C6.12c, SPBC660.15, SPBP23A10.09, SPAC23H4.15, SPCC5E4.06, SPAC29B12.01, SPBC4B4.05, SPAC688.02c, SPAC1687.20c, SPAC4F10.12, SPAC30D11.07, SPAC2F3.03c, SPAP8A3.06, SPBC16A3.11, SPAC6F12.15c, S…
GO:0000776	kinetochore	3.7279e-14	3.10658e-16	20	136	66	4843	0	0	SPBC409.04c, SPAC688.02c, SPBC21.01, SPAC4F10.12, SPAC1687.20c, SPBC776.13, SPAC23H4.11c, SPBC18E5.03c, SPBP8B7.12c, SPCC1020.02, SPCC1235.07, SPBC336.08, SPAC27F1.04c, SPBC3D6.04c, SPCC320.13c, SPBC1105.17, SPCC188.04c, SPAC25B8.14, SPBC146.03c, SPCC1393.04
GO:0000939	condensed chromosome inner kinetochore	3.97752e-14	3.3146e-16	14	136	25	4843	0	0	SPCC1020.02, SPBP8B7.12c, SPBC409.04c, SPBC18E5.03c, SPCC1235.07, SPAC688.02c, SPBC21.01, SPAC4F10.12, SPAC1687.20c, SPBC1105.17, SPBC776.13, SPAC25B8.14, SPBC146.03c, SPCC1393.04
GO:0000779	condensed chromosome, centromeric region	9.88477e-14	8.23731e-16	20	136	69	4843	0	0	SPBC409.04c, SPAC688.02c, SPBC21.01, SPAC4F10.12, SPAC1687.20c, SPBC776.13, SPBC18E5.03c, SPBP8B7.12c, SPCC1020.02, SPCC1235.07, SPBC1105.04c, SPBC336.08, SPAC27F1.04c, SPBC3D6.04c, SPCC320.13c, SPBC1105.17, SPCC188.04c, SPAC25B8.14, SPBC146.03c, SPCC1393.04
GO:0000775	chromosome, centromeric region	1.54951e-13	1.29126e-15	23	136	100	4843	0	0	SPBC409.04c, SPAC688.02c, SPBP19A11.06, SPBC21.01, SPAC4F10.12, SPAC1687.20c, SPBC776.13, SPAC23H4.11c, SPCC1020.02, SPBP8B7.12c, SPBC18E5.03c, SPCC1235.07, SPBC1105.04c, SPBC336.08, SPAC27F1.04c, SPBC3D6.04c, SPCC320.13c, SPBC1105.17, SPCC188.04c, SPAC25B8.14, SPBC146.03c, SPCC1393.04, SPAC17H9.20
GO:0031981	nuclear lumen	2.19499e-13	1.82916e-15	63	136	840	4843	0	0	SPBP22H7.02c, SPBC409.04c, SPAC1B3.13, SPBC2A9.12, SPBC29A10.15, SPBC21.01, SPBP4H10.21c, SPBC428.19c, SPAC31G5.13, SPBC577.15c, SPBC25B2.05, SPBC30D10.15, SPAC10F6.09c, SPBP8B7.12c, SPBC18H10.07, SPBC1703.02, SPBC20F10.09, SPBC14C8.12, SPBC725.13c, SPBC1734.06, SPBC660.15, SPBP23A10.13, SPAC1687.18c, SPBP23A10.09, SPAC23H4.15, SPCC1753.03c, SPAC29B12.01, SPAC31A2.05c, SPAC688.02c, SPBP19A11.06, …
GO:0000777	condensed chromosome kinetochore	3.35355e-13	2.79463e-15	19	136	64	4843	0	0	SPBC409.04c, SPAC688.02c, SPBC21.01, SPAC4F10.12, SPAC1687.20c, SPBC776.13, SPBC18E5.03c, SPBP8B7.12c, SPCC1020.02, SPBC336.08, SPCC1235.07, SPAC27F1.04c, SPBC3D6.04c, SPCC320.13c, SPBC1105.17, SPCC188.04c, SPAC25B8.14, SPBC146.03c, SPCC1393.04
GO:0000794	condensed nuclear chromosome	3.07494e-11	2.56245e-13	18	136	70	4843	0	0	SPCC1753.03c, SPBC409.04c, SPAC31A2.05c, SPAC688.02c, SPBC21.01, SPAC4F10.12, SPAC10F6.09c, SPBP8B7.12c, SPCC1020.02, SPBC1105.04c, SPBC336.08, SPAC27F1.04c, SPBC3D6.04c, SPCC320.13c, SPBC1105.17, SPCC188.04c, SPAC1687.18c, SPAC17H9.20
GO:0000228	nuclear chromosome	5.72766e-11	4.77305e-13	37	136	352	4843	0	0	SPBC409.04c, SPBC2A9.12, SPBC29A10.15, SPBC21.01, SPBP4H10.21c, SPBC577.15c, SPAC10F6.09c, SPBP8B7.12c, SPBC1703.02, SPBC725.13c, SPBC1734.06, SPBP23A10.13, SPAC1687.18c, SPBP23A10.09, SPCC1753.03c, SPAC29B12.01, SPAC31A2.05c, SPAC688.02c, SPBP19A11.06, SPAC4F10.12, SPAC227.16c, SPBC16A3.11, SPBC646.14c, SPCC1020.02, SPAC3H1.01c, SPBC19G7.13, SPBC1105.04c, SPAC9G1.13c, SPBC336.08, SPAC27F1.04c, S…
GO:0043233	organelle lumen	2.36148e-10	1.9679e-12	64	136	996	4843	0	0	SPBP22H7.02c, SPBC2A9.12, SPBP4H10.21c, SPBC428.19c, SPAC31G5.13, SPBC30D10.15, SPBP8B7.12c, SPBC18H10.07, SPBC660.15, SPBP23A10.09, SPAC23H4.15, SPAC29B12.01, SPAC688.02c, SPAC4F10.12, SPAC30D11.07, SPAC2F3.03c, SPBC16A3.11, SPBC16G5.15c, SPAC19A8.07c, SPCC1020.02, SPBC19G7.13, SPAC9G1.13c, SPAC27F1.04c, SPAP27G11.13c, SPCC320.13c, SPBC1105.17, SPCC188.04c, SPAC664.08c, SPAC17H9.20, SPAC1B3.13, …
GO:0070013	intracellular organelle lumen	2.36148e-10	1.9679e-12	64	136	996	4843	0	0	SPBP22H7.02c, SPBC2A9.12, SPBP4H10.21c, SPBC428.19c, SPAC31G5.13, SPBC30D10.15, SPBP8B7.12c, SPBC18H10.07, SPBC660.15, SPBP23A10.09, SPAC23H4.15, SPAC29B12.01, SPAC688.02c, SPAC4F10.12, SPAC30D11.07, SPAC2F3.03c, SPBC16A3.11, SPBC16G5.15c, SPAC19A8.07c, SPCC1020.02, SPBC19G7.13, SPAC9G1.13c, SPAC27F1.04c, SPAP27G11.13c, SPCC320.13c, SPBC1105.17, SPCC188.04c, SPAC664.08c, SPAC17H9.20, SPAC1B3.13, …
GO:0031974	membrane-enclosed lumen	8.02312e-10	6.68593e-12	64	136	1022	4843	0	0	SPBP22H7.02c, SPBC2A9.12, SPBP4H10.21c, SPBC428.19c, SPAC31G5.13, SPBC30D10.15, SPBP8B7.12c, SPBC18H10.07, SPBC660.15, SPBP23A10.09, SPAC23H4.15, SPAC29B12.01, SPAC688.02c, SPAC4F10.12, SPAC30D11.07, SPAC2F3.03c, SPBC16A3.11, SPBC16G5.15c, SPAC19A8.07c, SPCC1020.02, SPBC19G7.13, SPAC9G1.13c, SPAC27F1.04c, SPAP27G11.13c, SPCC320.13c, SPBC1105.17, SPCC188.04c, SPAC664.08c, SPAC17H9.20, SPAC1B3.13, …
GO:0044454	nuclear chromosome part	1.48359e-09	1.23633e-11	34	136	333	4843	0	0	SPBC409.04c, SPBC2A9.12, SPBC29A10.15, SPBC21.01, SPBP4H10.21c, SPBC577.15c, SPAC10F6.09c, SPBP8B7.12c, SPBC1703.02, SPBC725.13c, SPBC1734.06, SPBP23A10.13, SPBP23A10.09, SPAC29B12.01, SPCC1753.03c, SPAC688.02c, SPBP19A11.06, SPAC4F10.12, SPAC227.16c, SPBC16A3.11, SPBC646.14c, SPCC1020.02, SPBC19G7.13, SPAC3H1.01c, SPBC1105.04c, SPAC9G1.13c, SPBC336.08, SPAC27F1.04c, SPAC13G7.10, SPBC3D6.04c, SPC…
GO:0005680	anaphase-promoting complex	4.3238e-08	3.60317e-10	8	136	13	4843	0	0	SPBC28E12.01c, SPBP23A10.04, SPAC6F12.15c, SPAC6F12.14, SPAC19G12.01c, SPBC1A4.01, SPBC106.09, SPAC959.09c
GO:0031511	Mis6-Sim4 complex	9.8516e-08	8.20966e-10	8	136	14	4843	0	0	SPBP8B7.12c, SPBC18E5.03c, SPCC1235.07, SPBC21.01, SPAC25B8.14, SPAC4F10.12, SPAC1687.20c, SPCC1393.04
GO:0000780	condensed nuclear chromosome, centromeric region	1.13652e-07	9.47098e-10	13	136	52	4843	0	0	SPCC1020.02, SPBP8B7.12c, SPBC409.04c, SPBC336.08, SPBC1105.04c, SPAC688.02c, SPAC27F1.04c, SPBC3D6.04c, SPBC21.01, SPAC4F10.12, SPCC320.13c, SPBC1105.17, SPCC188.04c
GO:0031461	cullin-RING ubiquitin ligase complex	7.05495e-07	5.87912e-09	10	136	31	4843	0	0	SPBC28E12.01c, SPAC19G12.01c, SPBC1A4.01, SPBC106.09, SPBP23A10.04, SPAC6F12.15c, SPAC6F12.14, SPBC1718.01, SPAC24H6.03, SPAC959.09c
GO:0000152	nuclear ubiquitin ligase complex	7.42568e-07	6.18807e-09	8	136	17	4843	0	0	SPBC28E12.01c, SPBP23A10.04, SPAC6F12.15c, SPAC6F12.14, SPAC19G12.01c, SPBC1A4.01, SPBC106.09, SPAC959.09c
GO:0031261	DNA replication preinitiation complex	9.1501e-07	7.62509e-09	9	136	24	4843	0	0	SPBP23A10.13, SPBC2A9.12, SPAC3H1.01c, SPBP23A10.09, SPBC29A10.15, SPBC725.13c, SPBP4H10.21c, SPBC646.14c, SPAC227.16c
GO:0000778	condensed nuclear chromosome kinetochore	5.03642e-06	4.19702e-08	11	136	47	4843	0	0	SPCC1020.02, SPBP8B7.12c, SPBC409.04c, SPBC336.08, SPAC688.02c, SPAC27F1.04c, SPBC3D6.04c, SPBC21.01, SPAC4F10.12, SPCC320.13c, SPCC188.04c
GO:0031617	NMS complex	1.00987e-05	8.41559e-08	6	136	10	4843	0	0	SPCC188.04c, SPCC1020.02, SPBC409.04c, SPBC336.08, SPAC688.02c, SPAC27F1.04c
GO:0000808	origin recognition complex	1.14327e-05	9.52724e-08	5	136	6	4843	0	0	SPBP23A10.13, SPBC2A9.12, SPAC3H1.01c, SPBC29A10.15, SPBC646.14c
GO:0005664	nuclear origin of replication recognition complex	1.14327e-05	9.52724e-08	5	136	6	4843	0	0	SPBP23A10.13, SPBC2A9.12, SPAC3H1.01c, SPBC29A10.15, SPBC646.14c
GO:0005819	spindle	6.06926e-05	5.05772e-07	23	136	257	4843	0	0	SPBC409.04c, SPAC4H3.05, SPAC688.02c, SPBC17G9.04c, SPAC19G12.01c, SPAC1687.20c, SPBC428.19c, SPBC1A4.07c, SPBC725.17c, SPAC6F12.14, SPCC1020.02, SPCC1682.04, SPCC1235.07, SPBC336.08, SPCC290.03c, SPAC27F1.04c, SPBC23E6.04c, SPBC16C6.12c, SPBC8D2.05c, SPCC320.13c, SPCC188.04c, SPAC14C4.02c, SPAC25B8.14
GO:0000811	GINS complex	7.14646e-05	5.95538e-07	4	136	4	4843	0	0	SPBP23A10.09, SPBC725.13c, SPBP4H10.21c, SPAC227.16c
GO:0000151	ubiquitin ligase complex	7.25316e-05	6.0443e-07	11	136	60	4843	0	0	SPBC28E12.01c, SPAC19G12.01c, SPBC1A4.01, SPBC106.09, SPBP23A10.04, SPAC1565.07c, SPAC6F12.15c, SPAC6F12.14, SPBC1718.01, SPAC24H6.03, SPAC959.09c
GO:0032993	protein-DNA complex	7.25316e-05	6.0443e-07	11	136	60	4843	0	0	SPBC2A9.12, SPAC3H1.01c, SPBC29A10.15, SPAC13G7.10, SPBC725.13c, SPBP4H10.21c, SPBC1105.17, SPAC227.16c, SPBP23A10.13, SPBP23A10.09, SPBC646.14c
GO:0043227	membrane-bounded organelle	8.57346e-05	7.14455e-07	129	136	3883	4843	0	0	SPBP22H7.02c, SPAC4H3.05, SPBC2A9.12, SPAC4D7.13, SPAC29A4.06c, SPAC19G12.01c, SPBP4H10.21c, SPBC428.19c, SPBC31A8.01c, SPAC31G5.13, SPAC23H4.11c, SPBC30D10.15, SPBC21B10.05c, SPBC31E1.03, SPBP8B7.12c, SPBC18E5.03c, SPBC18H10.07, SPCC1235.07, SPAC23G3.11, SPBC16C6.12c, SPBC660.15, SPBP23A10.09, SPBC3B8.10c, SPAC23H4.15, SPAC22F3.03c, SPCC5E4.06, SPAC29B12.01, SPBC4B4.05, SPAC688.02c, SPAC17A2.08c…
GO:0043231	intracellular membrane-bounded organelle	8.57346e-05	7.14455e-07	129	136	3883	4843	0	0	SPBP22H7.02c, SPAC4H3.05, SPBC2A9.12, SPAC4D7.13, SPAC29A4.06c, SPAC19G12.01c, SPBP4H10.21c, SPBC428.19c, SPBC31A8.01c, SPAC31G5.13, SPAC23H4.11c, SPBC30D10.15, SPBC21B10.05c, SPBC31E1.03, SPBP8B7.12c, SPBC18E5.03c, SPBC18H10.07, SPCC1235.07, SPAC23G3.11, SPBC16C6.12c, SPBC660.15, SPBP23A10.09, SPBC3B8.10c, SPAC23H4.15, SPAC22F3.03c, SPCC5E4.06, SPAC29B12.01, SPBC4B4.05, SPAC688.02c, SPAC17A2.08c…
GO:0030915	Smc5-Smc6 complex	0.000101947	8.49561e-07	5	136	8	4843	0	0	SPAC14C4.02c, SPAC16A10.06c, SPCC5E4.06, SPCC645.04, SPCC550.05
GO:0043226	organelle	0.000139002	1.15835e-06	132	136	4080	4843	0	0	SPBP22H7.02c, SPAC4H3.05, SPAC4D7.13, SPAC29A4.06c, SPBC31A8.01c, SPAC31G5.13, SPBC30D10.15, SPBC21B10.05c, SPBP8B7.12c, SPBC18E5.03c, SPCC1235.07, SPAC23G3.11, SPBC660.15, SPAC23H4.15, SPCC5E4.06, SPAC29B12.01, SPAC688.02c, SPAC4F10.12, SPBC582.05c, SPAC30D11.07, SPAC2F3.03c, SPAP8A3.06, SPBC16G5.15c, SPCC1020.02, SPBC28E12.01c, SPAC9G1.13c, SPCC290.03c, SPAC27F1.04c, SPCC320.13c, SPBC1105.17, S…
GO:0043229	intracellular organelle	0.000139002	1.15835e-06	132	136	4080	4843	0	0	SPBP22H7.02c, SPAC4H3.05, SPAC4D7.13, SPAC29A4.06c, SPBC31A8.01c, SPAC31G5.13, SPBC30D10.15, SPBC21B10.05c, SPBP8B7.12c, SPBC18E5.03c, SPCC1235.07, SPAC23G3.11, SPBC660.15, SPAC23H4.15, SPCC5E4.06, SPAC29B12.01, SPAC688.02c, SPAC4F10.12, SPBC582.05c, SPAC30D11.07, SPAC2F3.03c, SPAP8A3.06, SPBC16G5.15c, SPCC1020.02, SPBC28E12.01c, SPAC9G1.13c, SPCC290.03c, SPAC27F1.04c, SPCC320.13c, SPBC1105.17, S…
GO:0000922	spindle pole	0.000149632	1.24694e-06	20	136	211	4843	0	0	SPBC409.04c, SPAC4H3.05, SPAC688.02c, SPBC17G9.04c, SPAC19G12.01c, SPAC1687.20c, SPBC725.17c, SPAC6F12.14, SPCC1020.02, SPCC1682.04, SPCC1235.07, SPBC336.08, SPCC290.03c, SPAC27F1.04c, SPBC23E6.04c, SPBC16C6.12c, SPBC8D2.05c, SPCC188.04c, SPAC14C4.02c, SPAC25B8.14
GO:0005816	spindle pole body	0.000149632	1.24694e-06	20	136	211	4843	0	0	SPBC409.04c, SPAC4H3.05, SPAC688.02c, SPBC17G9.04c, SPAC19G12.01c, SPAC1687.20c, SPBC725.17c, SPAC6F12.14, SPCC1020.02, SPCC1682.04, SPCC1235.07, SPBC336.08, SPCC290.03c, SPAC27F1.04c, SPBC23E6.04c, SPBC16C6.12c, SPBC8D2.05c, SPCC188.04c, SPAC14C4.02c, SPAC25B8.14
GO:0005815	microtubule organizing center	0.000161339	1.34449e-06	20	136	212	4843	0	0	SPBC409.04c, SPAC4H3.05, SPAC688.02c, SPBC17G9.04c, SPAC19G12.01c, SPAC1687.20c, SPBC725.17c, SPAC6F12.14, SPCC1020.02, SPCC1682.04, SPCC1235.07, SPBC336.08, SPCC290.03c, SPAC27F1.04c, SPBC23E6.04c, SPBC16C6.12c, SPBC8D2.05c, SPCC188.04c, SPAC14C4.02c, SPAC25B8.14
GO:0015630	microtubule cytoskeleton	0.000243772	2.03143e-06	23	136	278	4843	0	0	SPBC409.04c, SPAC4H3.05, SPAC688.02c, SPBC17G9.04c, SPAC19G12.01c, SPAC1687.20c, SPBC428.19c, SPBC1A4.07c, SPBC725.17c, SPAC6F12.14, SPCC1020.02, SPCC1682.04, SPCC1235.07, SPBC336.08, SPCC290.03c, SPAC27F1.04c, SPBC23E6.04c, SPBC16C6.12c, SPBC8D2.05c, SPCC320.13c, SPCC188.04c, SPAC14C4.02c, SPAC25B8.14
GO:0000796	condensin complex	0.000349525	2.91271e-06	4	136	5	4843	0	0	SPCC188.03, SPBC776.13, SPCC306.03c, SPBC146.03c
GO:0043596	nuclear replication fork	0.000368389	3.06991e-06	10	136	57	4843	0	0	SPBC2A9.12, SPAC3H1.01c, SPBC29A10.15, SPBC725.13c, SPAC227.16c, SPBP23A10.13, SPAC2G11.12, SPBC16A3.11, SPBP23A10.09, SPBC646.14c
GO:0005657	replication fork	0.0010928	9.10663e-06	10	136	64	4843	0	0	SPBC2A9.12, SPAC3H1.01c, SPBC29A10.15, SPBC725.13c, SPAC227.16c, SPBP23A10.13, SPAC2G11.12, SPBC16A3.11, SPBP23A10.09, SPBC646.14c
GO:0005656	pre-replicative complex	0.00317939	2.64949e-05	5	136	14	4843	0	0	SPBP23A10.13, SPBC2A9.12, SPAC3H1.01c, SPBC29A10.15, SPBC646.14c
GO:0005856	cytoskeleton	0.00534068	4.45057e-05	24	136	358	4843	0	0	SPBC409.04c, SPAC4H3.05, SPAC688.02c, SPBC17G9.04c, SPAC19G12.01c, SPAC1687.20c, SPBC428.19c, SPBC1A4.07c, SPBC725.17c, SPAC6F12.14, SPCC1020.02, SPCC1682.04, SPCC1235.07, SPBC336.08, SPCC290.03c, SPAC27F1.04c, SPBC23E6.04c, SPBC16C6.12c, SPBC8D2.05c, SPCC320.13c, SPCC188.04c, SPAC14C4.02c, SPAC25B8.14, SPBC1289.14
GO:0044430	cytoskeletal part	0.00654121	5.45101e-05	23	136	339	4843	0	0	SPBC409.04c, SPAC4H3.05, SPAC688.02c, SPBC17G9.04c, SPAC19G12.01c, SPAC1687.20c, SPBC428.19c, SPBC1A4.07c, SPBC725.17c, SPAC6F12.14, SPCC1020.02, SPCC1682.04, SPCC1235.07, SPBC336.08, SPCC290.03c, SPAC27F1.04c, SPBC23E6.04c, SPBC16C6.12c, SPBC8D2.05c, SPCC320.13c, SPCC188.04c, SPAC14C4.02c, SPAC25B8.14
GO:0044452	nucleolar part	0.00868036	7.23363e-05	8	136	51	4843	0	0	SPAC1B3.13, SPBC14C8.12, SPBC23E6.04c, SPAP27G11.13c, SPBC428.19c, SPAC2F3.03c, SPBC336.09c, SPBC725.17c
GO:0031262	Ndc80 complex	0.0101883	8.49022e-05	3	136	4	4843	0.0004	0.02	SPCC188.04c, SPBC336.08, SPAC27F1.04c
GO:0032040	small-subunit processome	0.0437257	0.000364381	6	136	35	4843	0.0011	0.06	SPBC25B2.05, SPAC1B3.13, SPBC1A4.07c, SPBC23E6.04c, SPAC19A8.07c, SPBC428.19c
GO:0005730	nucleolus	0.0452913	0.000377427	21	136	336	4843	0.0011	0.06	SPBP22H7.02c, SPAC1B3.13, SPBC428.19c, SPBC25B2.05, SPAC2F3.03c, SPBC1A4.07c, SPBC725.17c, SPBC776.13, SPBC30D10.15, SPAC19A8.07c, SPBC18H10.07, SPAC18B11.06, SPBC14C8.12, SPBC20F10.09, SPBC23E6.04c, SPAP27G11.13c, SPBC115.01c, SPBC336.09c, SPAC664.08c, SPAC23H4.15, SPBC146.03c
GO:0030892	mitotic cohesin complex	0.048867	0.000407225	3	136	6	4843	0.0011	0.06	SPAC31A2.05c, SPAC10F6.09c, SPAC17H9.20
GO:0034455	t-UTP complex	0.048867	0.000407225	3	136	6	4843	0.001	0.06	SPAC1B3.13, SPBC23E6.04c, SPBC428.19c
GO:0005685	U1 snRNP	0.0766001	0.000638334	4	136	15	4843	0.002	0.12	SPBC4B4.05, SPAC4D7.13, SPBC1289.12, SPAC19A8.13
GO:0032116	SMC loading complex	0.0939539	0.000782949	2	136	2	4843	0.0033	0.2	SPAC1687.18c, SPAC31A2.05c
GO:0005635	nuclear envelope	0.107672	0.000897264	11	136	129	4843	0.0036	0.22	SPAP27G11.10c, SPCC290.03c, SPBC17G9.04c, SPCC576.05, SPBC16C6.12c, SPBC31A8.01c, SPCC320.04c, SPBC428.01c, SPCC162.08c, SPBC30D10.15, SPBC1718.05
GO:0005654	nucleoplasm	0.145204	0.00121003	17	136	268	4843	0.0052	0.32	SPBC2A9.12, SPBC29A10.15, SPBP4H10.21c, SPAC227.16c, SPBC725.17c, SPBC16G5.15c, SPBC30D10.15, SPBC646.14c, SPAC3H1.01c, SPAC9G1.13c, SPBC14C8.12, SPBC725.13c, SPBC660.15, SPBC336.09c, SPBP23A10.13, SPBP23A10.09, SPAC3G9.04
GO:0030684	preribosome	0.174258	0.00145215	7	136	61	4843	0.0051	0.32	SPBP22H7.02c, SPBC25B2.05, SPAC1B3.13, SPBC1A4.07c, SPBC23E6.04c, SPAC19A8.07c, SPBC428.19c
GO:0008278	cohesin complex	0.192872	0.00160727	3	136	9	4843	0.0062	0.4	SPAC31A2.05c, SPAC10F6.09c, SPAC17H9.20
GO:0030686	90S preribosome	0.243767	0.0020314	4	136	20	4843	0.0074	0.48	SPBP22H7.02c, SPAC1B3.13, SPBC23E6.04c, SPBC428.19c
GO:0044451	nucleoplasm part	0.257068	0.00214223	16	136	258	4843	0.0076	0.5	SPBC2A9.12, SPAC3H1.01c, SPBC29A10.15, SPAC9G1.13c, SPBC14C8.12, SPBC725.13c, SPBP4H10.21c, SPBC660.15, SPAC227.16c, SPBP23A10.13, SPBC336.09c, SPBP23A10.09, SPBC725.17c, SPAC3G9.04, SPBC16G5.15c, SPBC646.14c
GO:0000243	commitment complex	0.269896	0.00224914	3	136	10	4843	0.0087	0.58	SPAP8A3.06, SPAC4D7.13, SPAC19A8.13
GO:0005643	nuclear pore	0.272973	0.00227477	6	136	49	4843	0.0085	0.58	SPAP27G11.10c, SPCC290.03c, SPCC162.08c, SPBC428.01c, SPBC17G9.04c, SPCC576.05
GO:0046930	pore complex	0.272973	0.00227477	6	136	49	4843	0.0084	0.58	SPAP27G11.10c, SPCC290.03c, SPCC162.08c, SPBC428.01c, SPBC17G9.04c, SPCC576.05
GO:0031422	RecQ helicase-Topo III complex	0.27666	0.0023055	2	136	3	4843	0.0097	0.68	SPAC2G11.12, SPBC16G5.12c
GO:0005622	intracellular	0.327901	0.00273251	135	136	4565	4843	0.0104	0.74	SPBP22H7.02c, SPAC4H3.05, SPAC4D7.13, SPAC29A4.06c, SPBC31A8.01c, SPAC31G5.13, SPBC30D10.15, SPBC21B10.05c, SPCC1223.08c, SPBP8B7.12c, SPBC18E5.03c, SPCC1235.07, SPAC23G3.11, SPBC660.15, SPAC23H4.15, SPCC5E4.06, SPAC29B12.01, SPAC688.02c, SPAC4F10.12, SPBC582.05c, SPAC30D11.07, SPAC2F3.03c, SPAP8A3.06, SPBC16G5.15c, SPCC1020.02, SPBC28E12.01c, SPAC9G1.13c, SPCC290.03c, SPAC27F1.04c, SPCC320.13c, …
GO:0044424	intracellular part	0.327901	0.00273251	135	136	4565	4843	0.0103	0.74	SPBP22H7.02c, SPAC4H3.05, SPAC4D7.13, SPAC29A4.06c, SPBC31A8.01c, SPAC31G5.13, SPBC30D10.15, SPBC21B10.05c, SPCC1223.08c, SPBP8B7.12c, SPBC18E5.03c, SPCC1235.07, SPAC23G3.11, SPBC660.15, SPAC23H4.15, SPCC5E4.06, SPAC29B12.01, SPAC688.02c, SPAC4F10.12, SPBC582.05c, SPAC30D11.07, SPAC2F3.03c, SPAP8A3.06, SPBC16G5.15c, SPCC1020.02, SPBC28E12.01c, SPAC9G1.13c, SPCC290.03c, SPAC27F1.04c, SPCC320.13c, …
GO:0005684	U2-type spliceosomal complex	0.363527	0.00302939	3	136	11	4843	0.0104	0.76	SPAP8A3.06, SPAC4D7.13, SPAC19A8.13
GO:0000444	MIS12/MIND type complex	0.543132	0.0045261	2	136	4	4843	0.0189	1.4	SPBC409.04c, SPAC688.02c
GO:0000818	nuclear MIS12/MIND type complex	0.543132	0.0045261	2	136	4	4843	0.0187	1.4	SPBC409.04c, SPAC688.02c
GO:0030532	small nuclear ribonucleoprotein complex	0.589806	0.00491505	6	136	57	4843	0.0197	1.5	SPBC4B4.05, SPAP8A3.06, SPAC4D7.13, SPBC20F10.09, SPBC1289.12, SPAC19A8.13
GO:0005681	spliceosomal complex	1	0.0106415	7	136	87	4843	0.0325	2.5	SPBC4B4.05, SPAP8A3.06, SPAC4D7.13, SPBC20F10.09, SPAC17G6.14c, SPBC646.02, SPAC19A8.13
GO:0031080	Nup107-160 complex	1	0.0149861	2	136	7	4843	0.0518	4.04	SPBC428.01c, SPBC17G9.04c
GO:0019005	SCF ubiquitin ligase complex	1	0.0196168	2	136	8	4843	0.0623	4.92	SPBC1718.01, SPAC24H6.03
GO:0005623	cell	1	0.0279242	136	136	4719	4843	0.0862	6.9	SPBP22H7.02c, SPAC4H3.05, SPAC4D7.13, SPAC29A4.06c, SPBC31A8.01c, SPAC31G5.13, SPBC30D10.15, SPBC21B10.05c, SPCC1223.08c, SPBP8B7.12c, SPBC18E5.03c, SPCC1235.07, SPAC23G3.11, SPBC660.15, SPAC23H4.15, SPCC5E4.06, SPAC29B12.01, SPAC688.02c, SPAC4F10.12, SPBC582.05c, SPAC30D11.07, SPAC2F3.03c, SPAP8A3.06, SPBC16G5.15c, SPCC1020.02, SPBC28E12.01c, SPAC9G1.13c, SPCC290.03c, SPAC27F1.04c, SPCC320.13c, …
GO:0044464	cell part	1	0.0279242	136	136	4719	4843	0.0852	6.9	SPBP22H7.02c, SPAC4H3.05, SPAC4D7.13, SPAC29A4.06c, SPBC31A8.01c, SPAC31G5.13, SPBC30D10.15, SPBC21B10.05c, SPCC1223.08c, SPBP8B7.12c, SPBC18E5.03c, SPCC1235.07, SPAC23G3.11, SPBC660.15, SPAC23H4.15, SPCC5E4.06, SPAC29B12.01, SPAC688.02c, SPAC4F10.12, SPBC582.05c, SPAC30D11.07, SPAC2F3.03c, SPAP8A3.06, SPBC16G5.15c, SPCC1020.02, SPBC28E12.01c, SPAC9G1.13c, SPCC290.03c, SPAC27F1.04c, SPCC320.13c, …
GO:0000120	RNA polymerase I transcription factor complex	1	0.0303906	2	136	10	4843	0.0954	7.82	SPBC336.09c, SPBC725.17c
GO:0034399	nuclear periphery	1	0.0303906	2	136	10	4843	0.0942	7.82	SPCC162.08c, SPAC31G5.13
GO:0030529	ribonucleoprotein complex	1	0.0444095	19	136	449	4843	0.1221	10.26	SPBP22H7.02c, SPAC1B3.13, SPBC4B4.05, SPAC4D7.13, SPBC428.19c, SPBC25B2.05, SPBC1A4.07c, SPAP8A3.06, SPAC19A8.07c, SPAC19A8.13, SPBC18H10.07, SPAC18B11.06, SPBC20F10.09, SPBC23E6.04c, SPAP27G11.13c, SPBC1289.12, SPAC17G6.14c, SPBC646.02, SPBC29A3.04
GO:0000790	nuclear chromatin	1	0.0516225	11	136	226	4843	0.1374	11.68	SPAC29B12.01, SPBC19G7.13, SPBC1703.02, SPBC29A10.15, SPBC1105.04c, SPAC9G1.13c, SPBP19A11.06, SPBC1734.06, SPBC577.15c, SPBC16A3.11, SPAC10F6.09c
GO:0005732	small nucleolar ribonucleoprotein complex	1	0.054942	3	136	31	4843	0.1405	12.08	SPAC18B11.06, SPBC20F10.09, SPAP27G11.13c
GO:0031965	nuclear membrane	1	0.0571043	4	136	52	4843	0.1414	12.3	SPCC290.03c, SPCC162.08c, SPBC428.01c, SPBC17G9.04c
GO:0005736	DNA-directed RNA polymerase I complex	1	0.0571357	2	136	14	4843	0.1455	12.8	SPAC2F3.03c, SPBC14C8.12
GO:0008287	protein serine/threonine phosphatase complex	1	0.0571357	2	136	14	4843	0.1438	12.8	SPBC3B8.10c, SPAC4A8.12c
GO:0000785	chromatin	1	0.0572727	12	136	258	4843	0.1424	12.82	SPAC29B12.01, SPBC19G7.13, SPBC1703.02, SPBC29A10.15, SPBC1105.04c, SPAC9G1.13c, SPBP19A11.06, SPBC1734.06, SPBC1105.17, SPBC577.15c, SPBC16A3.11, SPAC10F6.09c
GO:0005849	mRNA cleavage factor complex	1	0.0981091	2	136	19	4843	0.2125	19.34	SPAC3G9.04, SPBC660.15
GO:0000781	chromosome, telomeric region	1	0.125066	3	136	44	4843	0.2509	23.08	SPAP27G11.07c, SPBC19G7.13, SPAC13G7.10
GO:0046540	U4/U6 x U5 tri-snRNP complex	1	0.164661	2	136	26	4843	0.3226	30	SPBC4B4.05, SPBC20F10.09
GO:0000428	DNA-directed RNA polymerase complex	1	0.195157	2	136	29	4843	0.3604	33.88	SPAC2F3.03c, SPBC14C8.12
GO:0055029	nuclear DNA-directed RNA polymerase complex	1	0.195157	2	136	29	4843	0.3566	33.88	SPAC2F3.03c, SPBC14C8.12
GO:0030880	RNA polymerase complex	1	0.226291	2	136	32	4843	0.3969	38.1	SPAC2F3.03c, SPBC14C8.12
GO:0012505	endomembrane system	1	0.227764	14	136	399	4843	0.3942	38.24	SPAC21E11.08, SPAP27G11.10c, SPCC757.10, SPCC290.03c, SPBC17G9.04c, SPCC576.05, SPBC16C6.12c, SPBC31A8.01c, SPCC320.04c, SPBC3B8.10c, SPCC162.08c, SPBC428.01c, SPBC30D10.15, SPBC1718.05
GO:0016585	chromatin remodeling complex	1	0.289599	4	136	97	4843	0.4729	46.34	SPAC29B12.01, SPBC1703.02, SPAC9G1.13c, SPBP19A11.06
GO:0031967	organelle envelope	1	0.30721	11	136	326	4843	0.4865	48.16	SPAP27G11.10c, SPCC290.03c, SPBC17G9.04c, SPCC576.05, SPBC16C6.12c, SPBC31A8.01c, SPCC320.04c, SPBC428.01c, SPCC162.08c, SPBC30D10.15, SPBC1718.05
GO:0031975	envelope	1	0.30721	11	136	326	4843	0.4816	48.16	SPAP27G11.10c, SPCC290.03c, SPBC17G9.04c, SPCC576.05, SPBC16C6.12c, SPBC31A8.01c, SPCC320.04c, SPBC428.01c, SPCC162.08c, SPBC30D10.15, SPBC1718.05
GO:0000502	proteasome complex	1	0.310251	2	136	40	4843	0.482	48.68	SPAC23G3.11, SPAC31G5.13
GO:0005667	transcription factor complex	1	0.329297	3	136	72	4843	0.5084	51.86	SPBC336.09c, SPBC725.17c, SPBC16G5.15c
GO:0005829	cytosol	1	0.449971	64	136	2236	4843	0.621	63.96	SPBC2A9.12, SPAC29A4.06c, SPAC19G12.01c, SPBP4H10.21c, SPBC428.19c, SPCC830.11c, SPBC428.01c, SPAC23H4.11c, SPAC16A10.06c, SPBC21B10.05c, SPAC10F6.09c, SPBC31E1.03, SPBC1718.05, SPCC1223.08c, SPBP8B7.12c, SPBC18E5.03c, SPBC1703.02, SPAC23G3.11, SPBC14C8.12, SPBC725.13c, SPAC2G11.10c, SPBC1A4.01, SPBC1289.12, SPAC1687.18c, SPCC70.05c, SPBP23A10.09, SPAC22F3.03c, SPAC25B8.14, SPBC29A3.04, SPBC4B4.0…
GO:0032153	cell division site	1	0.904083	5	136	281	4843	1	104	SPCC1020.02, SPAC14C4.02c, SPBC725.17c, SPAC19G12.01c, SPBC31A8.01c
GO:0042175	nuclear outer membrane-endoplasmic reticulum membrane network	1	0.927241	3	136	201	4843	1	105	SPAC21E11.08, SPBC3B8.10c, SPCC757.10
GO:0044432	endoplasmic reticulum part	1	0.945967	3	136	215	4843	1	106	SPAC21E11.08, SPCC757.10, SPBC31A8.01c
GO:0005886	plasma membrane	1	0.975079	2	136	193	4843	1	107	SPBPB2B2.16c, SPAC1B3.16c
GO:0005789	endoplasmic reticulum membrane	1	0.975696	2	136	194	4843	1	108	SPAC21E11.08, SPCC757.10
GO:0016021	integral to membrane	1	0.997791	14	136	907	4843	1	109	SPAC21E11.08, SPBC19G7.13, SPAP27G11.10c, SPCC757.10, SPCC290.03c, SPBC17G9.04c, SPCC576.05, SPBC31A8.01c, SPBPB2B2.16c, SPCC320.04c, SPBC3B8.10c, SPCC162.08c, SPBC428.01c, SPAC1B3.16c
GO:0031224	intrinsic to membrane	1	0.998056	14	136	914	4843	1	110	SPAC21E11.08, SPBC19G7.13, SPAP27G11.10c, SPCC757.10, SPCC290.03c, SPBC17G9.04c, SPCC576.05, SPBC31A8.01c, SPBPB2B2.16c, SPCC320.04c, SPBC3B8.10c, SPCC162.08c, SPBC428.01c, SPAC1B3.16c
GO:0031090	organelle membrane	1	0.998711	7	136	598	4843	1	111	SPAC21E11.08, SPCC320.04c, SPCC757.10, SPCC290.03c, SPCC162.08c, SPBC428.01c, SPBC17G9.04c
GO:0071944	cell periphery	1	0.998736	3	136	373	4843	1	112	SPBPB2B2.16c, SPAC1B3.16c, SPBC31A8.01c
GO:0005794	Golgi apparatus	1	0.99928	2	136	327	4843	1	113	SPAC1B3.16c, SPBC1718.05
GO:0044429	mitochondrial part	1	0.999337	2	136	330	4843	1	114	SPCC320.04c, SPAC30D11.07
GO:0005783	endoplasmic reticulum	1	0.999926	4	136	546	4843	1	115	SPAC21E11.08, SPBC3B8.10c, SPCC757.10, SPBC31A8.01c
GO:0044425	membrane part	1	0.999931	14	136	1080	4843	1	116	SPAC21E11.08, SPBC19G7.13, SPAP27G11.10c, SPCC757.10, SPCC290.03c, SPBC17G9.04c, SPCC576.05, SPBC31A8.01c, SPBPB2B2.16c, SPCC320.04c, SPBC3B8.10c, SPCC162.08c, SPBC428.01c, SPAC1B3.16c
GO:0005739	mitochondrion	1	0.999998	4	136	677	4843	1	117	SPCC320.04c, SPCC1235.07, SPBC16G5.12c, SPAC30D11.07
GO:0016020	membrane	1	0.999998	14	136	1234	4843	1	118	SPAC21E11.08, SPBC19G7.13, SPAP27G11.10c, SPCC757.10, SPCC290.03c, SPBC17G9.04c, SPCC576.05, SPBC31A8.01c, SPBPB2B2.16c, SPCC320.04c, SPBC3B8.10c, SPCC162.08c, SPBC428.01c, SPAC1B3.16c
GO:0044444	cytoplasmic part	1	1	78	136	3693	4843	1	119	SPAC4H3.05, SPBC2A9.12, SPAC29A4.06c, SPAC19G12.01c, SPBP4H10.21c, SPBC428.19c, SPBC31A8.01c, SPAC23H4.11c, SPBC21B10.05c, SPBC31E1.03, SPCC1223.08c, SPBP8B7.12c, SPBC18E5.03c, SPCC1235.07, SPAC23G3.11, SPBC16C6.12c, SPCC70.05c, SPBP23A10.09, SPBC3B8.10c, SPAC22F3.03c, SPBC4B4.05, SPAC17A2.08c, SPAC688.02c, SPAC1687.20c, SPAC30D11.07, SPAP8A3.06, SPAC4A8.12c, SPAC6F12.15c, SPCC188.03, SPAC6F12.14…
GO:0005737	cytoplasm	1	1	84	136	3901	4843	1	120	SPAC4H3.05, SPBC2A9.12, SPAC29A4.06c, SPAC19G12.01c, SPBP4H10.21c, SPBC428.19c, SPBC31A8.01c, SPAC23H4.11c, SPBC21B10.05c, SPBC31E1.03, SPCC1223.08c, SPBP8B7.12c, SPBC18E5.03c, SPCC1235.07, SPAC23G3.11, SPBC16C6.12c, SPBC660.15, SPCC70.05c, SPBP23A10.09, SPBC3B8.10c, SPAC22F3.03c, SPAC23H4.15, SPBC4B4.05, SPAC17A2.08c, SPAC688.02c, SPAC1687.20c, SPAC30D11.07, SPAP8A3.06, SPAC4A8.12c, SPAC6F12.15c…

## Sheet: I Long Br
GOID	TERM	CORRECTED_PVALUE	UNCORRECTED_PVALUE	NUM_LIST_ANNOTATIONS	LIST_SIZE	TOTAL_NUM_ANNOTATIONS	POPULATION_SIZE	FDR_RATE	EXPECTED_FALSE_POSITIVES	ANNOTATED_GENES
GO:0044451	nucleoplasm part	4.21614e-14	7.39674e-16	18	31	258	4843	0	0	SPBC25H2.11c, SPBC17D1.04, SPAC4D7.10c, SPCC1682.07, SPBP16F5.02, SPBC4C3.12, SPBC776.18c, SPAC1F5.11c, SPAC17G8.05, SPAC16E8.11c, SPBC30B4.07c, SPAC29A4.07, SPBC14C8.17c, SPBC14F5.08, SPAC5D6.05, SPAC29A4.10, SPBC1604.10, SPBC887.18c
GO:0005654	nucleoplasm	8.32927e-14	1.46128e-15	18	31	268	4843	0	0	SPBC25H2.11c, SPBC17D1.04, SPAC4D7.10c, SPCC1682.07, SPBP16F5.02, SPBC4C3.12, SPBC776.18c, SPAC1F5.11c, SPAC17G8.05, SPAC16E8.11c, SPBC30B4.07c, SPAC29A4.07, SPBC14C8.17c, SPBC14F5.08, SPAC5D6.05, SPAC29A4.10, SPBC1604.10, SPBC887.18c
GO:0043234	protein complex	1.79596e-08	3.15081e-10	25	31	1268	4843	0	0	SPBC25H2.11c, SPBC17D1.04, SPAC4D7.10c, SPCC1682.07, SPBP16F5.02, SPBC4C3.12, SPCC645.05c, SPBC776.18c, SPAC1F5.11c, SPAC17G8.05, SPAC16E8.11c, SPBC19G7.05c, SPBC30B4.07c, SPCC16C4.08c, SPAC29A4.07, SPBC83.07, SPAPB1E7.02c, SPBC14C8.17c, SPBC14F5.08, SPAC5D6.05, SPAC29A4.10, SPBC1215.02c, SPBC1604.10, SPCC970.10c, SPBC887.18c
GO:0031981	nuclear lumen	3.69205e-08	6.47727e-10	21	31	840	4843	0	0	SPBC25H2.11c, SPBC17D1.04, SPAC4D7.10c, SPCC1682.07, SPBP16F5.02, SPBC4C3.12, SPBC776.18c, SPAC1F5.11c, SPAC17G8.05, SPAC16E8.11c, SPBC30B4.07c, SPCC16C4.08c, SPAC29A4.07, SPBC83.07, SPAPB1E7.02c, SPBC14C8.17c, SPBC14F5.08, SPAC5D6.05, SPAC29A4.10, SPBC1604.10, SPBC887.18c
GO:0005675	holo TFIIH complex	1.0771e-07	1.88965e-09	5	31	10	4843	0	0	SPCC1682.07, SPBC30B4.07c, SPBP16F5.02, SPBC776.18c, SPAC16E8.11c
GO:0005667	transcription factor complex	5.49271e-07	9.63633e-09	8	31	72	4843	0	0	SPBC30B4.07c, SPBC17D1.04, SPAC29A4.10, SPCC1682.07, SPBC4C3.12, SPBP16F5.02, SPBC776.18c, SPAC16E8.11c
GO:0043233	organelle lumen	9.45603e-07	1.65895e-08	21	31	996	4843	0	0	SPBC25H2.11c, SPBC17D1.04, SPAC4D7.10c, SPCC1682.07, SPBP16F5.02, SPBC4C3.12, SPBC776.18c, SPAC1F5.11c, SPAC17G8.05, SPAC16E8.11c, SPBC30B4.07c, SPCC16C4.08c, SPAC29A4.07, SPBC83.07, SPAPB1E7.02c, SPBC14C8.17c, SPBC14F5.08, SPAC5D6.05, SPAC29A4.10, SPBC1604.10, SPBC887.18c
GO:0070013	intracellular organelle lumen	9.45603e-07	1.65895e-08	21	31	996	4843	0	0	SPBC25H2.11c, SPBC17D1.04, SPAC4D7.10c, SPCC1682.07, SPBP16F5.02, SPBC4C3.12, SPBC776.18c, SPAC1F5.11c, SPAC17G8.05, SPAC16E8.11c, SPBC30B4.07c, SPCC16C4.08c, SPAC29A4.07, SPBC83.07, SPAPB1E7.02c, SPBC14C8.17c, SPBC14F5.08, SPAC5D6.05, SPAC29A4.10, SPBC1604.10, SPBC887.18c
GO:0031974	membrane-enclosed lumen	1.53266e-06	2.68887e-08	21	31	1022	4843	0	0	SPBC25H2.11c, SPBC17D1.04, SPAC4D7.10c, SPCC1682.07, SPBP16F5.02, SPBC4C3.12, SPBC776.18c, SPAC1F5.11c, SPAC17G8.05, SPAC16E8.11c, SPBC30B4.07c, SPCC16C4.08c, SPAC29A4.07, SPBC83.07, SPAPB1E7.02c, SPBC14C8.17c, SPBC14F5.08, SPAC5D6.05, SPAC29A4.10, SPBC1604.10, SPBC887.18c
GO:0044428	nuclear part	7.96694e-06	1.39771e-07	21	31	1117	4843	0	0	SPBC25H2.11c, SPBC17D1.04, SPAC4D7.10c, SPCC1682.07, SPBP16F5.02, SPBC4C3.12, SPBC776.18c, SPAC1F5.11c, SPAC17G8.05, SPAC16E8.11c, SPBC30B4.07c, SPCC16C4.08c, SPAC29A4.07, SPBC83.07, SPAPB1E7.02c, SPBC14C8.17c, SPBC14F5.08, SPAC5D6.05, SPAC29A4.10, SPBC1604.10, SPBC887.18c
GO:0016592	mediator complex	8.27837e-06	1.45235e-07	5	31	21	4843	0	0	SPAC5D6.05, SPAC29A4.07, SPAC17G8.05, SPBC1604.10, SPBC14F5.08
GO:0032991	macromolecular complex	1.5394e-05	2.70069e-07	25	31	1707	4843	0	0	SPBC25H2.11c, SPBC17D1.04, SPAC4D7.10c, SPCC1682.07, SPBP16F5.02, SPBC4C3.12, SPCC645.05c, SPBC776.18c, SPAC1F5.11c, SPAC17G8.05, SPAC16E8.11c, SPBC19G7.05c, SPBC30B4.07c, SPCC16C4.08c, SPAC29A4.07, SPBC83.07, SPAPB1E7.02c, SPBC14C8.17c, SPBC14F5.08, SPAC5D6.05, SPAC29A4.10, SPBC1215.02c, SPBC1604.10, SPCC970.10c, SPBC887.18c
GO:0000123	histone acetyltransferase complex	0.000143371	2.51529e-06	5	31	36	4843	0	0	SPAC1F5.11c, SPBC25H2.11c, SPBC14C8.17c, SPBC887.18c, SPAC4D7.10c
GO:0000124	SAGA complex	0.000225174	3.95042e-06	4	31	18	4843	0	0	SPBC25H2.11c, SPBC14C8.17c, SPBC887.18c, SPAC4D7.10c
GO:0070461	SAGA-type complex	0.000225174	3.95042e-06	4	31	18	4843	0	0	SPBC25H2.11c, SPBC14C8.17c, SPBC887.18c, SPAC4D7.10c
GO:0016591	DNA-directed RNA polymerase II, holoenzyme	0.00110921	1.94597e-05	5	31	54	4843	0	0	SPCC1682.07, SPBC30B4.07c, SPBP16F5.02, SPBC776.18c, SPAC16E8.11c
GO:0000500	RNA polymerase I upstream activating factor complex	0.0134553	0.000236059	2	31	4	4843	0.0012	0.02	SPAC29A4.10, SPBC17D1.04
GO:0044446	intracellular organelle part	0.019998	0.000350842	24	31	2227	4843	0.0011	0.02	SPBC25H2.11c, SPBC17D1.04, SPAC4D7.10c, SPCC1682.07, SPAC222.10c, SPBP16F5.02, SPBC4C3.12, SPCC645.05c, SPBC776.18c, SPAC1F5.11c, SPAC17G8.05, SPAC16E8.11c, SPBC30B4.07c, SPCC16C4.08c, SPAC29A4.07, SPBC83.07, SPAPB1E7.02c, SPBC14C8.17c, SPBC14F5.08, SPAC5D6.05, SPAC29A4.10, SPBC1604.10, SPCC970.10c, SPBC887.18c
GO:0044422	organelle part	0.0201663	0.000353795	24	31	2228	4843	0.0011	0.02	SPBC25H2.11c, SPBC17D1.04, SPAC4D7.10c, SPCC1682.07, SPAC222.10c, SPBP16F5.02, SPBC4C3.12, SPCC645.05c, SPBC776.18c, SPAC1F5.11c, SPAC17G8.05, SPAC16E8.11c, SPBC30B4.07c, SPCC16C4.08c, SPAC29A4.07, SPBC83.07, SPAPB1E7.02c, SPBC14C8.17c, SPBC14F5.08, SPAC5D6.05, SPAC29A4.10, SPBC1604.10, SPCC970.10c, SPBC887.18c
GO:0000112	nucleotide-excision repair factor 3 complex	0.0223361	0.000391861	2	31	5	4843	0.001	0.02	SPBC776.18c, SPAC16E8.11c
GO:0005634	nucleus	0.0244344	0.000428674	26	31	2604	4843	0.001	0.02	SPBC25H2.11c, SPBC17D1.04, SPAC6G10.12c, SPBC15D4.02, SPAC4D7.10c, SPCC1682.07, SPBP16F5.02, SPBC4C3.12, SPCC645.05c, SPBC776.18c, SPAC1F5.11c, SPAC17G8.05, SPAC16E8.11c, SPBC30B4.07c, SPCC16C4.08c, SPAC29A4.07, SPBC83.07, SPAC24C9.04, SPAPB1E7.02c, SPBC14C8.17c, SPBC14F5.08, SPAC5D6.05, SPAC29A4.10, SPBC1604.10, SPCC970.10c, SPBC887.18c
GO:0000120	RNA polymerase I transcription factor complex	0.0985246	0.0017285	2	31	10	4843	0.0055	0.12	SPAC29A4.10, SPBC17D1.04
GO:0044452	nucleolar part	0.229037	0.00401818	3	31	51	4843	0.0157	0.36	SPAC29A4.10, SPCC16C4.08c, SPBC17D1.04
GO:0000109	nucleotide-excision repair complex	0.399745	0.00701307	2	31	20	4843	0.0275	0.66	SPBC776.18c, SPAC16E8.11c
GO:0000785	chromatin	1	0.0800432	4	31	258	4843	0.2632	6.58	SPBC83.07, SPBC25H2.11c, SPBC14C8.17c, SPCC970.10c
GO:0044427	chromosomal part	1	0.119172	5	31	413	4843	0.3469	9.02	SPBC83.07, SPAPB1E7.02c, SPBC25H2.11c, SPBC14C8.17c, SPCC970.10c
GO:0005694	chromosome	1	0.132313	5	31	427	4843	0.3763	10.16	SPBC83.07, SPAPB1E7.02c, SPBC25H2.11c, SPBC14C8.17c, SPCC970.10c
GO:0044454	nuclear chromosome part	1	0.160653	4	31	333	4843	0.4621	12.94	SPBC83.07, SPAPB1E7.02c, SPBC25H2.11c, SPBC14C8.17c
GO:0000790	nuclear chromatin	1	0.174041	3	31	226	4843	0.4697	13.62	SPBC83.07, SPBC25H2.11c, SPBC14C8.17c
GO:0000228	nuclear chromosome	1	0.184797	4	31	352	4843	0.4607	13.82	SPBC83.07, SPAPB1E7.02c, SPBC25H2.11c, SPBC14C8.17c
GO:0043228	non-membrane-bounded organelle	1	0.231132	10	31	1214	4843	0.5542	17.18	SPAC29A4.10, SPAC222.10c, SPCC16C4.08c, SPCC645.05c, SPBC83.07, SPAPB1E7.02c, SPBC25H2.11c, SPBC17D1.04, SPBC14C8.17c, SPCC970.10c
GO:0043232	intracellular non-membrane-bounded organelle	1	0.231132	10	31	1214	4843	0.5369	17.18	SPAC29A4.10, SPAC222.10c, SPCC16C4.08c, SPCC645.05c, SPBC83.07, SPAPB1E7.02c, SPBC25H2.11c, SPBC17D1.04, SPBC14C8.17c, SPCC970.10c
GO:0005730	nucleolus	1	0.365498	3	31	336	4843	0.7248	23.92	SPAC29A4.10, SPCC16C4.08c, SPBC17D1.04
GO:0044430	cytoskeletal part	1	0.370882	3	31	339	4843	0.7453	25.34	SPAC222.10c, SPCC645.05c, SPBC17D1.04
GO:0000922	spindle pole	1	0.394067	2	31	211	4843	0.7457	26.1	SPAC222.10c, SPBC17D1.04
GO:0005816	spindle pole body	1	0.394067	2	31	211	4843	0.725	26.1	SPAC222.10c, SPBC17D1.04
GO:0005815	microtubule organizing center	1	0.396371	2	31	212	4843	0.7173	26.54	SPAC222.10c, SPBC17D1.04
GO:0043227	membrane-bounded organelle	1	0.402063	26	31	3883	4843	0.7089	26.94	SPBC25H2.11c, SPBC17D1.04, SPAC6G10.12c, SPBC15D4.02, SPAC4D7.10c, SPCC1682.07, SPBP16F5.02, SPBC4C3.12, SPCC645.05c, SPBC776.18c, SPAC1F5.11c, SPAC17G8.05, SPAC16E8.11c, SPBC30B4.07c, SPCC16C4.08c, SPAC29A4.07, SPBC83.07, SPAC24C9.04, SPAPB1E7.02c, SPBC14C8.17c, SPBC14F5.08, SPAC5D6.05, SPAC29A4.10, SPBC1604.10, SPCC970.10c, SPBC887.18c
GO:0043231	intracellular membrane-bounded organelle	1	0.402063	26	31	3883	4843	0.6908	26.94	SPBC25H2.11c, SPBC17D1.04, SPAC6G10.12c, SPBC15D4.02, SPAC4D7.10c, SPCC1682.07, SPBP16F5.02, SPBC4C3.12, SPCC645.05c, SPBC776.18c, SPAC1F5.11c, SPAC17G8.05, SPAC16E8.11c, SPBC30B4.07c, SPCC16C4.08c, SPAC29A4.07, SPBC83.07, SPAC24C9.04, SPAPB1E7.02c, SPBC14C8.17c, SPBC14F5.08, SPAC5D6.05, SPAC29A4.10, SPBC1604.10, SPCC970.10c, SPBC887.18c
GO:0005856	cytoskeleton	1	0.404825	3	31	358	4843	0.684	27.36	SPAC222.10c, SPCC645.05c, SPBC17D1.04
GO:0005623	cell	1	0.446376	31	31	4719	4843	0.7259	29.76	SPBC25H2.11c, SPBC17D1.04, SPAC6G10.12c, SPBC15D4.02, SPAC328.08c, SPAC4D7.10c, SPCC1682.07, SPAC222.10c, SPBP16F5.02, SPBC4C3.12, SPCC645.05c, SPBC776.18c, SPAC1F5.11c, SPAC17G8.05, SPAC16E8.11c, SPBC30B4.07c, SPBC19G7.05c, SPCC16C4.08c, SPAC29A4.07, SPBC83.07, SPAC24C9.04, SPAPB1E7.02c, SPBC14C8.17c, SPBC14F5.08, SPBP22H7.03, SPAC29A4.10, SPAC5D6.05, SPBC1604.10, SPBC1215.02c, SPCC970.10c, SPBC…
GO:0044464	cell part	1	0.446376	31	31	4719	4843	0.7086	29.76	SPBC25H2.11c, SPBC17D1.04, SPAC6G10.12c, SPBC15D4.02, SPAC328.08c, SPAC4D7.10c, SPCC1682.07, SPAC222.10c, SPBP16F5.02, SPBC4C3.12, SPCC645.05c, SPBC776.18c, SPAC1F5.11c, SPAC17G8.05, SPAC16E8.11c, SPBC30B4.07c, SPBC19G7.05c, SPCC16C4.08c, SPAC29A4.07, SPBC83.07, SPAC24C9.04, SPAPB1E7.02c, SPBC14C8.17c, SPBC14F5.08, SPBP22H7.03, SPAC29A4.10, SPAC5D6.05, SPBC1604.10, SPBC1215.02c, SPCC970.10c, SPBC…
GO:0043226	organelle	1	0.44693	27	31	4080	4843	0.7033	30.24	SPBC25H2.11c, SPBC17D1.04, SPAC6G10.12c, SPBC15D4.02, SPAC4D7.10c, SPCC1682.07, SPAC222.10c, SPBP16F5.02, SPBC4C3.12, SPCC645.05c, SPBC776.18c, SPAC1F5.11c, SPAC17G8.05, SPAC16E8.11c, SPBC30B4.07c, SPCC16C4.08c, SPAC29A4.07, SPBC83.07, SPAC24C9.04, SPAPB1E7.02c, SPBC14C8.17c, SPBC14F5.08, SPAC5D6.05, SPAC29A4.10, SPBC1604.10, SPCC970.10c, SPBC887.18c
GO:0043229	intracellular organelle	1	0.44693	27	31	4080	4843	0.6873	30.24	SPBC25H2.11c, SPBC17D1.04, SPAC6G10.12c, SPBC15D4.02, SPAC4D7.10c, SPCC1682.07, SPAC222.10c, SPBP16F5.02, SPBC4C3.12, SPCC645.05c, SPBC776.18c, SPAC1F5.11c, SPAC17G8.05, SPAC16E8.11c, SPBC30B4.07c, SPCC16C4.08c, SPAC29A4.07, SPBC83.07, SPAC24C9.04, SPAPB1E7.02c, SPBC14C8.17c, SPBC14F5.08, SPAC5D6.05, SPAC29A4.10, SPBC1604.10, SPCC970.10c, SPBC887.18c
GO:0005622	intracellular	1	0.461331	30	31	4565	4843	0.6996	31.48	SPBC25H2.11c, SPBC17D1.04, SPAC6G10.12c, SPBC15D4.02, SPAC328.08c, SPAC4D7.10c, SPCC1682.07, SPAC222.10c, SPBP16F5.02, SPBC4C3.12, SPCC645.05c, SPBC776.18c, SPAC1F5.11c, SPAC17G8.05, SPAC16E8.11c, SPBC30B4.07c, SPCC16C4.08c, SPAC29A4.07, SPBC83.07, SPAC24C9.04, SPAPB1E7.02c, SPBC14C8.17c, SPBC14F5.08, SPBP22H7.03, SPAC29A4.10, SPAC5D6.05, SPBC1604.10, SPBC1215.02c, SPCC970.10c, SPBC887.18c
GO:0044424	intracellular part	1	0.461331	30	31	4565	4843	0.6843	31.48	SPBC25H2.11c, SPBC17D1.04, SPAC6G10.12c, SPBC15D4.02, SPAC328.08c, SPAC4D7.10c, SPCC1682.07, SPAC222.10c, SPBP16F5.02, SPBC4C3.12, SPCC645.05c, SPBC776.18c, SPAC1F5.11c, SPAC17G8.05, SPAC16E8.11c, SPBC30B4.07c, SPCC16C4.08c, SPAC29A4.07, SPBC83.07, SPAC24C9.04, SPAPB1E7.02c, SPBC14C8.17c, SPBC14F5.08, SPBP22H7.03, SPAC29A4.10, SPAC5D6.05, SPBC1604.10, SPBC1215.02c, SPCC970.10c, SPBC887.18c
GO:0005819	spindle	1	0.495705	2	31	257	4843	0.6987	32.84	SPAC222.10c, SPBC17D1.04
GO:0015630	microtubule cytoskeleton	1	0.538669	2	31	278	4843	0.7346	35.26	SPAC222.10c, SPBC17D1.04
GO:0032153	cell division site	1	0.544612	2	31	281	4843	0.7306	35.8	SPBC19G7.05c, SPCC645.05c
GO:0005829	cytosol	1	0.613601	14	31	2236	4843	0.7564	37.82	SPBC30B4.07c, SPAC29A4.07, SPBC83.07, SPAC24C9.04, SPBC17D1.04, SPBC14C8.17c, SPAC4D7.10c, SPCC1682.07, SPAC222.10c, SPAC5D6.05, SPBC776.18c, SPAC16E8.11c, SPBC1215.02c, SPBC1604.10
GO:0071944	cell periphery	1	0.701937	2	31	373	4843	0.8463	43.16	SPBC19G7.05c, SPCC645.05c
GO:0016021	integral to membrane	1	0.987051	2	31	907	4843	1	52	SPBC19G7.05c, SPBP22H7.03
GO:0031224	intrinsic to membrane	1	0.987646	2	31	914	4843	1	53	SPBC19G7.05c, SPBP22H7.03
GO:0044425	membrane part	1	0.996113	2	31	1080	4843	1	54	SPBC19G7.05c, SPBP22H7.03
GO:0016020	membrane	1	0.998759	2	31	1234	4843	1	55	SPBC19G7.05c, SPBP22H7.03
GO:0005737	cytoplasm	1	0.999747	17	31	3901	4843	0.9918	55.54	SPBC17D1.04, SPAC328.08c, SPAC4D7.10c, SPCC1682.07, SPAC222.10c, SPCC645.05c, SPBC776.18c, SPAC16E8.11c, SPBC30B4.07c, SPAC29A4.07, SPAC24C9.04, SPBC83.07, SPBC14C8.17c, SPBP22H7.03, SPAC5D6.05, SPBC1215.02c, SPBC1604.10
GO:0044444	cytoplasmic part	1	0.999821	15	31	3693	4843	0.9744	55.54	SPBC30B4.07c, SPAC29A4.07, SPBC83.07, SPAC24C9.04, SPBC17D1.04, SPBC14C8.17c, SPAC4D7.10c, SPCC1682.07, SPAC222.10c, SPAC5D6.05, SPCC645.05c, SPBC776.18c, SPAC16E8.11c, SPBC1215.02c, SPBC1604.10

## Sheet: J Rounded
GOID	TERM	CORRECTED_PVALUE	UNCORRECTED_PVALUE	NUM_LIST_ANNOTATIONS	LIST_SIZE	TOTAL_NUM_ANNOTATIONS	POPULATION_SIZE	FDR_RATE	EXPECTED_FALSE_POSITIVES	ANNOTATED_GENES
GO:0031501	mannosyltransferase complex	0.00081133	7.05504e-06	4	89	8	4843	0	0	SPAC4F10.10c, SPAC1006.05c, SPBC16C6.09, SPCC4F11.04c
GO:0051286	cell tip	0.00580516	5.04797e-05	12	89	169	4843	0	0	SPCC970.04c, SPAC1834.06c, SPAC22H10.07, SPBC1604.14c, SPAC589.12, SPBP19A11.04c, SPBC887.09c, SPAC821.12, SPBC12D12.04c, SPCC1919.10c, SPBC1289.04c, SPBC17F3.02
GO:0060187	cell pole	0.00580516	5.04797e-05	12	89	169	4843	0	0	SPCC970.04c, SPAC1834.06c, SPAC22H10.07, SPBC1604.14c, SPAC589.12, SPBP19A11.04c, SPBC887.09c, SPAC821.12, SPBC12D12.04c, SPCC1919.10c, SPBC1289.04c, SPBC17F3.02
GO:0035657	eRF1 methyltransferase complex	0.0384088	0.00033399	2	89	2	4843	0.025	0.1	SPAC323.05c, SPAC31A2.02
GO:0005737	cytoplasm	0.0733008	0.000637399	83	89	3901	4843	0.02	0.1	SPAC607.04, SPAC17A5.12, SPBC1734.03, SPAPB17E12.07c, SPBC1289.04c, SPAC806.06c, SPAC664.09, SPCC1739.12, SPAC2E1P5.04c, SPCC584.11c, SPAC22H10.07, SPCC306.09c, SPBP23A10.06, SPAC1851.03, SPAC22E12.09c, SPBC1709.20, SPAC17G6.11c, SPAC4F10.10c, SPCC794.12c, SPAC7D4.15c, SPCC4F11.04c, SPAC19B12.03, SPAC1142.07c, SPCC14G10.03c, SPAC17G8.02, SPAC227.07c, SPCC1919.10c, SPAC4H3.09, SPAC1006.05c, SPCC97…
GO:0000136	alpha-1,6-mannosyltransferase complex	0.113846	0.000989965	2	89	3	4843	0.04	0.24	SPAC4F10.10c, SPAC1006.05c
GO:0005956	protein kinase CK2 complex	0.113846	0.000989965	2	89	3	4843	0.0343	0.24	SPAC23C11.11, SPAC1851.03
GO:0031097	medial cortex	0.179116	0.00155753	4	89	28	4843	0.0375	0.3	SPCC1919.10c, SPAC1834.06c, SPBC1289.04c, SPBC17F3.02
GO:0032153	cell division site	0.192181	0.00167114	13	89	281	4843	0.0378	0.34	SPCC970.04c, SPBC30D10.17c, SPAC1834.06c, SPAC22H10.07, SPBC1604.14c, SPAC589.12, SPBC31F10.10c, SPBP19A11.04c, SPBC887.09c, SPCC1919.10c, SPBC12D12.04c, SPBC1289.04c, SPBC17F3.02
GO:0044432	endoplasmic reticulum part	0.202374	0.00175977	11	89	215	4843	0.036	0.36	SPAC1F5.02, SPAC17A5.12, SPBC19C2.11c, SPAC17H9.17c, SPAC31G5.02, SPAC18B11.05, SPCC1450.14c, SPBC839.08c, SPCC63.10c, SPAC7D4.15c, SPBC16C6.09
GO:0051285	cell cortex of cell tip	0.204886	0.00178162	4	89	29	4843	0.0364	0.4	SPCC1919.10c, SPAC821.12, SPBC1289.04c, SPBC17F3.02
GO:0000137	Golgi cis cisterna	0.224968	0.00195624	2	89	4	4843	0.0483	0.58	SPAC4F10.10c, SPAC1006.05c
GO:0001401	mitochondrial sorting and assembly machinery complex	0.224968	0.00195624	2	89	4	4843	0.0446	0.58	SPBC409.19c, SPAC17H9.17c
GO:0032865	ERMES complex	0.224968	0.00195624	2	89	4	4843	0.0414	0.58	SPBC19C2.11c, SPAC17H9.17c
GO:0044232	organelle membrane contact site	0.224968	0.00195624	2	89	4	4843	0.0387	0.58	SPBC19C2.11c, SPAC17H9.17c
GO:0044233	ER-mitochondrion membrane contact site	0.224968	0.00195624	2	89	4	4843	0.0362	0.58	SPBC19C2.11c, SPAC17H9.17c
GO:0005789	endoplasmic reticulum membrane	0.312374	0.0027163	10	89	194	4843	0.0435	0.74	SPAC17A5.12, SPBC19C2.11c, SPAC17H9.17c, SPAC31G5.02, SPAC18B11.05, SPBC839.08c, SPCC1450.14c, SPCC63.10c, SPAC7D4.15c, SPBC16C6.09
GO:0031984	organelle subcompartment	0.370466	0.00322145	2	89	5	4843	0.05	0.9	SPAC4F10.10c, SPAC1006.05c
GO:0031985	Golgi cisterna	0.370466	0.00322145	2	89	5	4843	0.0474	0.9	SPAC4F10.10c, SPAC1006.05c
GO:0071521	Cdc42 GTPase complex	0.370466	0.00322145	2	89	5	4843	0.045	0.9	SPAC22H10.07, SPBC1604.14c
GO:0005741	mitochondrial outer membrane	0.373053	0.00324394	4	89	34	4843	0.0429	0.9	SPBC409.19c, SPBC19C2.11c, SPAPB17E12.07c, SPAC17H9.17c
GO:0019867	outer membrane	0.373053	0.00324394	4	89	34	4843	0.0409	0.9	SPBC409.19c, SPBC19C2.11c, SPAPB17E12.07c, SPAC17H9.17c
GO:0031968	organelle outer membrane	0.373053	0.00324394	4	89	34	4843	0.0391	0.9	SPBC409.19c, SPBC19C2.11c, SPAPB17E12.07c, SPAC17H9.17c
GO:0042175	nuclear outer membrane-endoplasmic reticulum membrane network	0.404124	0.00351412	10	89	201	4843	0.0408	0.98	SPAC17A5.12, SPBC19C2.11c, SPAC17H9.17c, SPAC31G5.02, SPAC18B11.05, SPBC839.08c, SPCC1450.14c, SPCC63.10c, SPAC7D4.15c, SPBC16C6.09
GO:0005795	Golgi stack	0.549069	0.00477451	2	89	6	4843	0.0456	1.14	SPAC4F10.10c, SPAC1006.05c
GO:0030897	HOPS complex	0.549069	0.00477451	2	89	6	4843	0.0438	1.14	SPAP27G11.05c, SPAC824.05
GO:0044444	cytoplasmic part	1	0.0115225	77	89	3693	4843	0.0941	2.54	SPAC607.04, SPAC17A5.12, SPBC1734.03, SPAPB17E12.07c, SPBC1289.04c, SPAC806.06c, SPAC664.09, SPCC1739.12, SPAC2E1P5.04c, SPCC584.11c, SPAC22H10.07, SPCC306.09c, SPBP23A10.06, SPAC1851.03, SPAC22E12.09c, SPBC1709.20, SPAC17G6.11c, SPAC4F10.10c, SPCC794.12c, SPAC7D4.15c, SPCC4F11.04c, SPAC1142.07c, SPCC14G10.03c, SPAC227.07c, SPCC1919.10c, SPAC4H3.09, SPAC1006.05c, SPCC970.04c, SPAC1F5.02, SPAC15A1…
GO:0005938	cell cortex	1	0.0124427	7	89	137	4843	0.0921	2.58	SPCC970.04c, SPCC1919.10c, SPAC821.12, SPAC1834.06c, SPCC306.09c, SPBC1289.04c, SPBC17F3.02
GO:0005783	endoplasmic reticulum	1	0.01942	17	89	546	4843	0.1145	3.32	SPAC17A5.12, SPBC19C2.11c, SPBC21.05c, SPAC589.12, SPBC11C11.05, SPCC63.10c, SPAC664.09, SPAC1F5.02, SPAC17H9.17c, SPAC31G5.02, SPAC18B11.05, SPAC17G6.11c, SPAC4F10.10c, SPBC839.08c, SPCC1450.14c, SPAC7D4.15c, SPBC16C6.09
GO:0032155	cell division site part	1	0.0212725	4	89	58	4843	0.1247	3.74	SPCC1919.10c, SPAC1834.06c, SPBC1289.04c, SPBC17F3.02
GO:0031090	organelle membrane	1	0.0221496	18	89	598	4843	0.1239	3.84	SPAC17A5.12, SPBC19C2.11c, SPAC1142.07c, SPBC409.19c, SPAPB17E12.07c, SPCC63.10c, SPAC17H9.17c, SPAC824.05, SPBP23A10.06, SPAC15A10.01, SPAC31G5.02, SPAP27G11.05c, SPAC18B11.05, SPBC839.08c, SPCC1450.14c, SPAC7D4.15c, SPBC16C6.09, SPCC4F11.04c
GO:0044448	cell cortex part	1	0.0248576	6	89	123	4843	0.14	4.48	SPCC1919.10c, SPAC821.12, SPAC1834.06c, SPCC306.09c, SPBC1289.04c, SPBC17F3.02
GO:0034708	methyltransferase complex	1	0.0300219	2	89	15	4843	0.1667	5.5	SPAC323.05c, SPAC31A2.02
GO:0044429	mitochondrial part	1	0.0380129	11	89	330	4843	0.1953	6.64	SPBC19C2.11c, SPAC17H9.17c, SPBP23A10.06, SPBC2G2.04c, SPAC15A10.01, SPAC12G12.04, SPAC4H3.09, SPAC9E9.09c, SPBC409.19c, SPAPB17E12.07c, SPCC550.06c
GO:0015629	actin cytoskeleton	1	0.0389868	4	89	70	4843	0.2	7	SPCC1919.10c, SPAC1834.06c, SPCC306.09c, SPBC17F3.02
GO:0043234	protein complex	1	0.042755	31	89	1268	4843	0.2122	7.64	SPAC19B12.03, SPAC17A5.12, SPBC19C2.11c, SPAC31A2.02, SPAC1142.07c, SPAC20G8.06, SPAC323.05c, SPAC227.07c, SPCC1919.10c, SPBC409.19c, SPAPB17E12.07c, SPAC1006.05c, SPBC646.04, SPAC2E1P5.04c, SPAC17H9.17c, SPAC22H10.07, SPAC824.05, SPAC6F12.09, SPBC1604.17c, SPBC1604.14c, SPAC1851.03, SPBP19A11.04c, SPAP27G11.05c, SPBC887.09c, SPAC23C11.11, SPAC4F10.10c, SPAC13C5.01c, SPAC607.05, SPBC16C6.09, SPAC…
GO:0044425	membrane part	1	0.04713	27	89	1080	4843	0.2227	8.24	SPAC19B12.03, SPAC17A5.12, SPBC19C2.11c, SPAC1142.07c, SPAC144.18, SPAC589.12, SPBC409.19c, SPBC11C11.05, SPAC1006.05c, SPAC25H1.05, SPCC63.10c, SPAC664.09, SPAC17H9.17c, SPAC824.05, SPBP23A10.06, SPAC15A10.01, SPAC22E12.09c, SPAC31G5.02, SPAP27G11.05c, SPAC18B11.05, SPAC17G6.11c, SPAC4F10.10c, SPCC1450.14c, SPBC839.08c, SPBC16C6.09, SPAC7D4.15c, SPCC4F11.04c
GO:0030427	site of polarized growth	1	0.0512129	2	89	20	4843	0.2295	8.72	SPBP19A11.04c, SPAC19B12.03
GO:0005721	centromeric heterochromatin	1	0.0608193	2	89	22	4843	0.2451	9.56	SPAC6F12.09, SPCC663.01c
GO:0005794	Golgi apparatus	1	0.0754541	10	89	327	4843	0.282	11.28	SPAC17A5.12, SPAC144.18, SPAC22E12.09c, SPAC9E9.09c, SPAC4F10.10c, SPAC1006.05c, SPBC11C11.05, SPBC839.08c, SPAC25H1.05, SPCC4F11.04c
GO:0071944	cell periphery	1	0.0782343	11	89	373	4843	0.2907	11.92	SPCC970.04c, SPAC19B12.03, SPAC1002.13c, SPAC1834.06c, SPCC306.09c, SPAC589.12, SPAC821.12, SPCC1919.10c, SPBC11C11.05, SPBC1289.04c, SPBC17F3.02
GO:0005623	cell	1	0.097301	89	89	4719	4843	0.3581	15.04	SPBC19C7.02, SPAC607.04, SPAC1002.13c, SPAC17A5.12, SPBC1734.03, SPAPB17E12.07c, SPBC1289.04c, SPAC806.06c, SPAC664.09, SPCC1739.12, SPAC2E1P5.04c, SPCC584.11c, SPAC22H10.07, SPCC306.09c, SPBP23A10.06, SPAC1851.03, SPAC22E12.09c, SPBC1709.20, SPAC17G6.11c, SPAC4F10.10c, SPCC794.12c, SPAC7D4.15c, SPCC4F11.04c, SPAC19B12.03, SPAC1142.07c, SPCC14G10.03c, SPAC17G8.02, SPAC227.07c, SPCC1919.10c, SPAC4…
GO:0044464	cell part	1	0.097301	89	89	4719	4843	0.3498	15.04	SPBC19C7.02, SPAC607.04, SPAC1002.13c, SPAC17A5.12, SPBC1734.03, SPAPB17E12.07c, SPBC1289.04c, SPAC806.06c, SPAC664.09, SPCC1739.12, SPAC2E1P5.04c, SPCC584.11c, SPAC22H10.07, SPCC306.09c, SPBP23A10.06, SPAC1851.03, SPAC22E12.09c, SPBC1709.20, SPAC17G6.11c, SPAC4F10.10c, SPCC794.12c, SPAC7D4.15c, SPCC4F11.04c, SPAC19B12.03, SPAC1142.07c, SPCC14G10.03c, SPAC17G8.02, SPAC227.07c, SPCC1919.10c, SPAC4…
GO:0031966	mitochondrial membrane	1	0.0973789	6	89	173	4843	0.3432	15.1	SPBC409.19c, SPBC19C2.11c, SPAPB17E12.07c, SPAC17H9.17c, SPBP23A10.06, SPAC15A10.01
GO:0005768	endosome	1	0.108633	3	89	63	4843	0.3738	16.82	SPAC1142.07c, SPAC2G11.06, SPAC6F6.15
GO:0012505	endomembrane system	1	0.11238	11	89	399	4843	0.3796	17.46	SPAC17A5.12, SPBC19C2.11c, SPAC17H9.17c, SPAC31G5.02, SPAC18B11.05, SPBC839.08c, SPCC1450.14c, SPCC63.10c, SPAC7D4.15c, SPBC16C6.09, SPCC4F11.04c
GO:0005759	mitochondrial matrix	1	0.113936	5	89	140	4843	0.3791	17.82	SPAC9E9.09c, SPAC4H3.09, SPAC12G12.04, SPCC550.06c, SPBC2G2.04c
GO:0016020	membrane	1	0.119444	28	89	1234	4843	0.3858	18.52	SPAC19B12.03, SPAC17A5.12, SPBC19C2.11c, SPAC1142.07c, SPAC144.18, SPAC589.12, SPBC409.19c, SPAPB17E12.07c, SPBC11C11.05, SPAC1006.05c, SPAC25H1.05, SPCC63.10c, SPAC664.09, SPAC17H9.17c, SPAC824.05, SPBP23A10.06, SPAC15A10.01, SPAC22E12.09c, SPAC31G5.02, SPAP27G11.05c, SPAC18B11.05, SPAC17G6.11c, SPAC4F10.10c, SPCC1450.14c, SPBC839.08c, SPBC16C6.09, SPAC7D4.15c, SPCC4F11.04c
GO:0000792	heterochromatin	1	0.134717	2	89	35	4843	0.4098	20.08	SPAC6F12.09, SPCC663.01c
GO:0016021	integral to membrane	1	0.146987	21	89	907	4843	0.4312	21.56	SPAC19B12.03, SPBC19C2.11c, SPAC144.18, SPAC589.12, SPBC11C11.05, SPAC1006.05c, SPAC25H1.05, SPCC63.10c, SPAC664.09, SPAC17H9.17c, SPBP23A10.06, SPAC15A10.01, SPAC22E12.09c, SPAC31G5.02, SPAC18B11.05, SPAC17G6.11c, SPAC4F10.10c, SPBC839.08c, SPAC7D4.15c, SPBC16C6.09, SPCC4F11.04c
GO:0031224	intrinsic to membrane	1	0.155509	21	89	914	4843	0.4463	22.76	SPAC19B12.03, SPBC19C2.11c, SPAC144.18, SPAC589.12, SPBC11C11.05, SPAC1006.05c, SPAC25H1.05, SPCC63.10c, SPAC664.09, SPAC17H9.17c, SPBP23A10.06, SPAC15A10.01, SPAC22E12.09c, SPAC31G5.02, SPAC18B11.05, SPAC17G6.11c, SPAC4F10.10c, SPBC839.08c, SPAC7D4.15c, SPBC16C6.09, SPCC4F11.04c
GO:0005740	mitochondrial envelope	1	0.157982	6	89	199	4843	0.4442	23.1	SPBC409.19c, SPBC19C2.11c, SPAPB17E12.07c, SPAC17H9.17c, SPBP23A10.06, SPAC15A10.01
GO:0000502	proteasome complex	1	0.166783	2	89	40	4843	0.4472	23.7	SPAC607.05, SPAC13C5.01c
GO:0044430	cytoskeletal part	1	0.168209	9	89	339	4843	0.4407	23.8	SPAC1834.06c, SPCC306.09c, SPBC1604.14c, SPAC1851.03, SPBC31F10.10c, SPAC227.07c, SPBC887.09c, SPCC1919.10c, SPBC17F3.02
GO:0009277	fungal-type cell wall	1	0.173351	2	89	41	4843	0.4436	24.4	SPAC1002.13c, SPBC11C11.05
GO:0005819	spindle	1	0.191944	7	89	257	4843	0.4493	25.16	SPAC227.07c, SPBC887.09c, SPAC1834.06c, SPBC17F3.02, SPBC1604.14c, SPAC1851.03, SPBC31F10.10c
GO:0044455	mitochondrial membrane part	1	0.195304	3	89	83	4843	0.4558	25.98	SPBC409.19c, SPBC19C2.11c, SPAC17H9.17c
GO:0030479	actin cortical patch	1	0.200007	2	89	45	4843	0.47	27.26	SPCC306.09c, SPBC17F3.02
GO:0030864	cortical actin cytoskeleton	1	0.20675	2	89	46	4843	0.4719	27.84	SPCC306.09c, SPBC17F3.02
GO:0005856	cytoskeleton	1	0.209413	9	89	358	4843	0.4663	27.98	SPAC1834.06c, SPCC306.09c, SPBC1604.14c, SPAC1851.03, SPBC31F10.10c, SPAC227.07c, SPBC887.09c, SPCC1919.10c, SPBC17F3.02
GO:0030863	cortical cytoskeleton	1	0.233939	2	89	50	4843	0.4967	30.3	SPCC306.09c, SPBC17F3.02
GO:0043226	organelle	1	0.234059	78	89	4080	4843	0.4919	30.5	SPBC19C7.02, SPAC607.04, SPAC17A5.12, SPBC1734.03, SPAPB17E12.07c, SPAC806.06c, SPAC664.09, SPCC1739.12, SPAC2E1P5.04c, SPCC584.11c, SPAC22H10.07, SPCC306.09c, SPBP23A10.06, SPAC1851.03, SPAC22E12.09c, SPBC1709.20, SPAC17G6.11c, SPAC4F10.10c, SPCC794.12c, SPAC7D4.15c, SPCC4F11.04c, SPAC1142.07c, SPCC14G10.03c, SPAC17G8.02, SPAC227.07c, SPCC1919.10c, SPAC4H3.09, SPAC1006.05c, SPAC1F5.02, SPAC15A10…
GO:0043229	intracellular organelle	1	0.234059	78	89	4080	4843	0.4841	30.5	SPBC19C7.02, SPAC607.04, SPAC17A5.12, SPBC1734.03, SPAPB17E12.07c, SPAC806.06c, SPAC664.09, SPCC1739.12, SPAC2E1P5.04c, SPCC584.11c, SPAC22H10.07, SPCC306.09c, SPBP23A10.06, SPAC1851.03, SPAC22E12.09c, SPBC1709.20, SPAC17G6.11c, SPAC4F10.10c, SPCC794.12c, SPAC7D4.15c, SPCC4F11.04c, SPAC1142.07c, SPCC14G10.03c, SPAC17G8.02, SPAC227.07c, SPCC1919.10c, SPAC4H3.09, SPAC1006.05c, SPAC1F5.02, SPAC15A10…
GO:0005622	intracellular	1	0.239143	86	89	4565	4843	0.4922	31.5	SPBC19C7.02, SPAC607.04, SPAC17A5.12, SPBC1734.03, SPAPB17E12.07c, SPBC1289.04c, SPAC806.06c, SPAC664.09, SPCC1739.12, SPAC2E1P5.04c, SPCC584.11c, SPAC22H10.07, SPCC306.09c, SPBP23A10.06, SPAC1851.03, SPAC22E12.09c, SPBC1709.20, SPAC17G6.11c, SPAC4F10.10c, SPCC794.12c, SPAC7D4.15c, SPCC4F11.04c, SPAC19B12.03, SPAC1142.07c, SPCC14G10.03c, SPAC17G8.02, SPAC227.07c, SPCC1919.10c, SPAC4H3.09, SPAC100…
GO:0044424	intracellular part	1	0.239143	86	89	4565	4843	0.4846	31.5	SPBC19C7.02, SPAC607.04, SPAC17A5.12, SPBC1734.03, SPAPB17E12.07c, SPBC1289.04c, SPAC806.06c, SPAC664.09, SPCC1739.12, SPAC2E1P5.04c, SPCC584.11c, SPAC22H10.07, SPCC306.09c, SPBP23A10.06, SPAC1851.03, SPAC22E12.09c, SPBC1709.20, SPAC17G6.11c, SPAC4F10.10c, SPCC794.12c, SPAC7D4.15c, SPCC4F11.04c, SPAC19B12.03, SPAC1142.07c, SPCC14G10.03c, SPAC17G8.02, SPAC227.07c, SPCC1919.10c, SPAC4H3.09, SPAC100…
GO:0015630	microtubule cytoskeleton	1	0.248512	7	89	278	4843	0.4988	32.92	SPAC227.07c, SPBC887.09c, SPAC1834.06c, SPBC17F3.02, SPBC1604.14c, SPAC1851.03, SPBC31F10.10c
GO:0005774	vacuolar membrane	1	0.278556	3	89	100	4843	0.5316	35.62	SPAP27G11.05c, SPAC824.05, SPBC839.08c
GO:0044446	intracellular organelle part	1	0.289717	44	89	2227	4843	0.545	37.06	SPAC17A5.12, SPBC19C2.11c, SPAC12G12.04, SPBC409.19c, SPAPB17E12.07c, SPCC1739.12, SPCC306.09c, SPAC824.05, SPBP23A10.06, SPAC6F12.09, SPBC2G2.04c, SPBC1604.17c, SPBC1604.14c, SPAC1851.03, SPCC663.01c, SPBC1709.20, SPAP27G11.05c, SPAC4F10.10c, SPAC7D4.15c, SPCC4F11.04c, SPAC1142.07c, SPAC20G8.06, SPAC227.07c, SPCC1919.10c, SPAC4H3.09, SPAC1006.05c, SPBC106.18, SPBC17F3.02, SPCC63.10c, SPBC646.04,…
GO:0044422	organelle part	1	0.291074	44	89	2228	4843	0.538	37.12	SPAC17A5.12, SPBC19C2.11c, SPAC12G12.04, SPBC409.19c, SPAPB17E12.07c, SPCC1739.12, SPCC306.09c, SPAC824.05, SPBP23A10.06, SPAC6F12.09, SPBC2G2.04c, SPBC1604.17c, SPBC1604.14c, SPAC1851.03, SPCC663.01c, SPBC1709.20, SPAP27G11.05c, SPAC4F10.10c, SPAC7D4.15c, SPCC4F11.04c, SPAC1142.07c, SPAC20G8.06, SPAC227.07c, SPCC1919.10c, SPAC4H3.09, SPAC1006.05c, SPBC106.18, SPBC17F3.02, SPCC63.10c, SPBC646.04,…
GO:0044437	vacuolar part	1	0.293688	3	89	103	4843	0.5357	37.5	SPAP27G11.05c, SPAC824.05, SPBC839.08c
GO:0005618	cell wall	1	0.295622	2	89	59	4843	0.5344	37.94	SPAC1002.13c, SPBC11C11.05
GO:0030312	external encapsulating structure	1	0.295622	2	89	59	4843	0.5269	37.94	SPAC1002.13c, SPBC11C11.05
GO:0030176	integral to endoplasmic reticulum membrane	1	0.302462	2	89	60	4843	0.5362	39.14	SPAC18B11.05, SPCC63.10c
GO:0005773	vacuole	1	0.309495	4	89	153	4843	0.5362	39.68	SPAP27G11.05c, SPAC824.05, SPBC839.08c, SPAC25H1.05
GO:0044431	Golgi apparatus part	1	0.319026	3	89	108	4843	0.5389	40.42	SPAC4F10.10c, SPAC1006.05c, SPCC4F11.04c
GO:0031227	intrinsic to endoplasmic reticulum membrane	1	0.32291	2	89	63	4843	0.5484	41.68	SPAC18B11.05, SPCC63.10c
GO:0000922	spindle pole	1	0.346372	5	89	211	4843	0.5743	44.22	SPBC887.09c, SPAC1834.06c, SPBC17F3.02, SPAC1851.03, SPBC31F10.10c
GO:0005816	spindle pole body	1	0.346372	5	89	211	4843	0.5669	44.22	SPBC887.09c, SPAC1834.06c, SPBC17F3.02, SPAC1851.03, SPBC31F10.10c
GO:0005815	microtubule organizing center	1	0.350068	5	89	212	4843	0.5635	44.52	SPBC887.09c, SPAC1834.06c, SPBC17F3.02, SPAC1851.03, SPBC31F10.10c
GO:0005739	mitochondrion	1	0.36006	14	89	677	4843	0.561	44.88	SPBC19C2.11c, SPAC17H9.17c, SPBP23A10.06, SPBC2G2.04c, SPAC15A10.01, SPBC1734.03, SPAC12G12.04, SPAC4H3.09, SPAC9E9.09c, SPBC1709.17, SPBC409.19c, SPAPB17E12.07c, SPCC794.12c, SPCC550.06c
GO:0005829	cytosol	1	0.380364	43	89	2236	4843	0.5886	47.68	SPAC607.04, SPAC31A2.02, SPBC1734.03, SPBC1271.04c, SPAC323.05c, SPAC110.04c, SPBC336.03, SPBC409.19c, SPAC806.06c, SPCC23B6.01c, SPCC1739.12, SPAC2E1P5.04c, SPCC584.11c, SPAC22H10.07, SPAC824.05, SPAC6F12.09, SPBC2G2.04c, SPBC1604.17c, SPBC1604.14c, SPAC6F12.05c, SPCC663.01c, SPBC1709.20, SPAC821.12, SPCC794.12c, SPAC13C5.01c, SPCC14G10.03c, SPAC20G8.06, SPAC17A5.13, SPAC6F6.15, SPAC227.07c, SPA…
GO:0032991	macromolecular complex	1	0.396317	33	89	1707	4843	0.6054	49.64	SPAC19B12.03, SPAC17A5.12, SPBC19C2.11c, SPAC31A2.02, SPAC1142.07c, SPAC20G8.06, SPAC323.05c, SPAC227.07c, SPCC1919.10c, SPBC409.19c, SPAPB17E12.07c, SPBC106.18, SPAC1006.05c, SPBC646.04, SPAC2E1P5.04c, SPAC17H9.17c, SPAC22H10.07, SPAC824.05, SPAC6F12.09, SPBC1604.17c, SPBC1604.14c, SPAC1851.03, SPBP19A11.04c, SPBC1709.20, SPAP27G11.05c, SPBC887.09c, SPAC23C11.11, SPAC4F10.10c, SPAC13C5.01c, SPAC…
GO:0043227	membrane-bounded organelle	1	0.49527	72	89	3883	4843	0.7053	58.54	SPBC19C7.02, SPAC607.04, SPAC17A5.12, SPBC1734.03, SPAPB17E12.07c, SPAC806.06c, SPAC664.09, SPCC1739.12, SPAC2E1P5.04c, SPCC584.11c, SPAC22H10.07, SPBP23A10.06, SPAC1851.03, SPAC22E12.09c, SPBC1709.20, SPAC17G6.11c, SPAC4F10.10c, SPCC794.12c, SPAC7D4.15c, SPCC4F11.04c, SPAC1142.07c, SPCC14G10.03c, SPAC17G8.02, SPAC4H3.09, SPAC1006.05c, SPAC1F5.02, SPAC15A10.01, SPBC1198.05, SPAC31G5.02, SPAC18B11…
GO:0043231	intracellular membrane-bounded organelle	1	0.49527	72	89	3883	4843	0.6969	58.54	SPBC19C7.02, SPAC607.04, SPAC17A5.12, SPBC1734.03, SPAPB17E12.07c, SPAC806.06c, SPAC664.09, SPCC1739.12, SPAC2E1P5.04c, SPCC584.11c, SPAC22H10.07, SPBP23A10.06, SPAC1851.03, SPAC22E12.09c, SPBC1709.20, SPAC17G6.11c, SPAC4F10.10c, SPCC794.12c, SPAC7D4.15c, SPCC4F11.04c, SPAC1142.07c, SPCC14G10.03c, SPAC17G8.02, SPAC4H3.09, SPAC1006.05c, SPAC1F5.02, SPAC15A10.01, SPBC1198.05, SPAC31G5.02, SPAC18B11…
GO:0031301	integral to organelle membrane	1	0.507885	2	89	92	4843	0.6998	59.48	SPAC18B11.05, SPCC63.10c
GO:0031300	intrinsic to organelle membrane	1	0.530848	2	89	96	4843	0.7072	60.82	SPAC18B11.05, SPCC63.10c
GO:0000775	chromosome, centromeric region	1	0.553086	2	89	100	4843	0.7393	64.32	SPAC6F12.09, SPCC663.01c
GO:0031967	organelle envelope	1	0.559865	6	89	326	4843	0.7357	64.74	SPBC409.19c, SPBC19C2.11c, SPAPB17E12.07c, SPAC17H9.17c, SPBP23A10.06, SPAC15A10.01
GO:0031975	envelope	1	0.559865	6	89	326	4843	0.7274	64.74	SPBC409.19c, SPBC19C2.11c, SPAPB17E12.07c, SPAC17H9.17c, SPBP23A10.06, SPAC15A10.01
GO:0009986	cell surface	1	0.56928	2	89	103	4843	0.7311	65.8	SPAC1002.13c, SPAC22E12.09c
GO:0044459	plasma membrane part	1	0.600403	2	89	109	4843	0.7609	69.24	SPAC19B12.03, SPAC589.12
GO:0000322	storage vacuole	1	0.675148	2	89	125	4843	0.8089	74.42	SPBC839.08c, SPAC25H1.05
GO:0000323	lytic vacuole	1	0.675148	2	89	125	4843	0.8002	74.42	SPBC839.08c, SPAC25H1.05
GO:0000324	fungal-type vacuole	1	0.675148	2	89	125	4843	0.7917	74.42	SPBC839.08c, SPAC25H1.05
GO:0000785	chromatin	1	0.706628	4	89	258	4843	0.8084	76.8	SPCC1739.12, SPAC6F12.09, SPBC1604.17c, SPCC663.01c
GO:0005743	mitochondrial inner membrane	1	0.715919	2	89	135	4843	0.8081	77.58	SPBP23A10.06, SPAC15A10.01
GO:0019866	organelle inner membrane	1	0.738291	2	89	141	4843	0.8291	80.42	SPBP23A10.06, SPAC15A10.01
GO:0000790	nuclear chromatin	1	0.7931	3	89	226	4843	0.8588	84.16	SPCC1739.12, SPAC6F12.09, SPBC1604.17c
GO:0005886	plasma membrane	1	0.876562	2	89	193	4843	0.9125	90.34	SPAC19B12.03, SPAC589.12
GO:0005634	nucleus	1	0.913442	42	89	2604	4843	0.938	93.8	SPBC19C7.02, SPAC607.04, SPAC31A2.02, SPBC1271.04c, SPAC323.05c, SPAC110.04c, SPBC409.19c, SPAPB17E12.07c, SPAC806.06c, SPCC23B6.01c, SPCC1739.12, SPAC2E1P5.04c, SPCC584.11c, SPAC22H10.07, SPAC824.05, SPAC6F12.09, SPBC2G2.04c, SPBC1604.17c, SPAC1851.03, SPCC663.01c, SPBC1709.20, SPAC821.12, SPAC13C5.01c, SPCC14G10.03c, SPAC20G8.06, SPAC17A5.13, SPAC6F6.15, SPAC17G8.02, SPAC1006.05c, SPAC31G5.05c,…
GO:0043228	non-membrane-bounded organelle	1	0.927756	17	89	1214	4843	0.9406	95	SPAC227.07c, SPCC1919.10c, SPAC12G12.04, SPBC106.18, SPBC17F3.02, SPCC1739.12, SPAC1834.06c, SPCC306.09c, SPAC6F12.09, SPAC1851.03, SPBC1604.14c, SPBC1604.17c, SPBC31F10.10c, SPCC663.01c, SPBC1709.20, SPBC887.09c, SPAC23C11.11
GO:0043232	intracellular non-membrane-bounded organelle	1	0.927756	17	89	1214	4843	0.9314	95	SPAC227.07c, SPCC1919.10c, SPAC12G12.04, SPBC106.18, SPBC17F3.02, SPCC1739.12, SPAC1834.06c, SPCC306.09c, SPAC6F12.09, SPAC1851.03, SPBC1604.14c, SPBC1604.17c, SPBC31F10.10c, SPCC663.01c, SPBC1709.20, SPBC887.09c, SPAC23C11.11
GO:0043233	organelle lumen	1	0.942736	13	89	996	4843	0.9291	95.7	SPCC1739.12, SPBC646.04, SPAC1F5.02, SPAC6F12.09, SPAC20G8.06, SPBC2G2.04c, SPBC1604.17c, SPBC1709.20, SPAC12G12.04, SPAC4H3.09, SPAC9E9.09c, SPAC23C11.11, SPCC550.06c
GO:0070013	intracellular organelle lumen	1	0.942736	13	89	996	4843	0.9202	95.7	SPCC1739.12, SPBC646.04, SPAC1F5.02, SPAC6F12.09, SPAC20G8.06, SPBC2G2.04c, SPBC1604.17c, SPBC1709.20, SPAC12G12.04, SPAC4H3.09, SPAC9E9.09c, SPAC23C11.11, SPCC550.06c
GO:0044454	nuclear chromosome part	1	0.950452	3	89	333	4843	0.9175	96.34	SPCC1739.12, SPAC6F12.09, SPBC1604.17c
GO:0044427	chromosomal part	1	0.95289	4	89	413	4843	0.9104	96.5	SPCC1739.12, SPAC6F12.09, SPBC1604.17c, SPCC663.01c
GO:0031974	membrane-enclosed lumen	1	0.95531	13	89	1022	4843	0.9052	96.86	SPCC1739.12, SPBC646.04, SPAC1F5.02, SPAC6F12.09, SPAC20G8.06, SPBC2G2.04c, SPBC1604.17c, SPBC1709.20, SPAC12G12.04, SPAC4H3.09, SPAC9E9.09c, SPAC23C11.11, SPCC550.06c
GO:0044451	nucleoplasm part	1	0.955356	2	89	258	4843	0.8985	97.04	SPBC646.04, SPAC20G8.06
GO:0005694	chromosome	1	0.960989	4	89	427	4843	0.8928	97.32	SPCC1739.12, SPAC6F12.09, SPBC1604.17c, SPCC663.01c
GO:0005654	nucleoplasm	1	0.96205	2	89	268	4843	0.8856	97.42	SPBC646.04, SPAC20G8.06
GO:0000228	nuclear chromosome	1	0.962429	3	89	352	4843	0.8786	97.52	SPCC1739.12, SPAC6F12.09, SPBC1604.17c
GO:0005730	nucleolus	1	0.987851	2	89	336	4843	0.8859	99.22	SPBC1709.20, SPAC23C11.11
GO:0031981	nuclear lumen	1	0.99706	7	89	840	4843	0.8848	99.98	SPCC1739.12, SPBC646.04, SPBC1709.20, SPAC23C11.11, SPAC6F12.09, SPAC20G8.06, SPBC1604.17c
GO:0030529	ribonucleoprotein complex	1	0.998359	2	89	449	4843	0.8784	100.14	SPBC1709.20, SPBC106.18
GO:0044428	nuclear part	1	0.999865	8	89	1117	4843	0.8708	100.14	SPCC1739.12, SPBC646.04, SPAC6F12.09, SPAC20G8.06, SPBC1604.17c, SPBC1709.20, SPAC23C11.11, SPAPB17E12.07c

[truncated: 4 more sheets: K Stubby, L Curved, M Small, N Skittle]
