# Supplementary material for: A genome-wide resource of cell cycle and cell shape genes of fission yeast
Source: Open Biol. 2013 May;3(5):130053. doi: 10.1098/rsob.130053 (PMC3866870; doi:10.1098/rsob.130053)
Supplement: Table S8 [file rsob130053-s6.xlsx]

## Sheet: A. 158 pub cell cycle genes
Systematic ID	SP Primary gene name	gene product
SPBC336.01	fbh1	DNA helicase I
SPBC336.04	cdc6	DNA polymerase delta catalytic subunit Cdc6
SPCC297.03	ssp1	serine/threonine protein kinase Ssp1
SPAC24B11.11c	sid2	NDR kinase Sid2
SPAC17A5.02c	dbr1	RNA lariat debranching enzyme Dbr1
SPCC970.10c	brl2	ubiquitin-protein ligase E3 Brl2
SPBC3H7.15	hhp1	serine/threonine protein kinase Hhp1
SPCC1840.03	sal3	karyopherin Sal3
SPAC16A10.04	rho4	Rho family GTPase Rho4
SPBC409.12c	stn1	telomere cap complex subunit Stn1
SPBC1718.01	pop1	cullin 1 adaptor protein Pop1
SPCC777.14	prp4	serine/threonine protein kinase Prp4
SPBC1A4.05	blt1	Blt1
SPBC1A4.01	apc10	anaphase-promoting complex subunit Apc10
SPBC4F6.15c	swi10	DNA repair endonuclease Swi10
SPAC6B12.15	cpc2	RACK1 ortholog Cpc2
SPBC4B4.03	rsc1	RSC complex subunit Rsc1
SPBC409.07c	wis1	MAP kinase kinase Wis1
SPAC57A10.02	cdr2	serine/threonine protein kinase Cdr2
SPBC12D12.08c	ned8	ubiquitin-like protein modifier Ned8
SPBC428.13c	mob1	Sid2-Mob1 kinase complex regulatory subunit Mob1
SPBC29A3.14c	trt1	telomerase reverse transcriptase 1 protein Trt1
SPBC16D10.04c	dna2	DNA replication endonuclease-helicase Dna2
SPAC343.09	ubx3	UBX domain protein Ubx3, Cdc48 cofactor
SPBC36.12c	git7	SGT1-like protein Git7
SPAC1783.04c	hst4	Sir2 family histone deacetylase Hst4
SPAC9G1.09	sid1	PAK-related GC kinase Sid1
SPAC3C7.03c	rad55	RecA family ATPase Rhp55
SPBC24C6.07	cdc14	SIN component Cdc14
SPCC4G3.05c	mus81	Holliday junction resolvase subunit Mus81
SPBC11B10.09	cdc2	cyclin-dependent protein kinase Cdk1/Cdc2
SPAC1006.03c	red1	RNA elimination defective protein Red1
SPCC188.07	ccq1	telomere maintenance protein Ccq1
SPAC6B12.10c	spp1	DNA primase catalytic subunit Spp1
SPBC3D6.11c	slx8	SUMO-targeted ubiquitin-protein ligase E3 Slx8 (predicted)
SPAC20H4.07	rad57	RecA family ATPase Rhp57
SPAC13C5.07	rad32	Rad32 nuclease
SPBC16D10.09	pcn1	PCNA
SPAC6B12.02c	mus7	DNA repair protein Mus7/Mms22
SPAC1F3.07c	rsc58	RSC complex subunit Rsc58
SPBP16F5.02	mcs2	TFIIH complex cyclin Mcs2
SPBC25D12.03c	mcm7	MCM complex subunit Mcm7
SPBC725.13c	psf2	GINS complex subunit Psf2
SPAC4C5.04	rad31	SUMO E1-like activator enzyme Rad31
SPCC338.16	pof3	F-box protein Pof3
SPBC725.16	res1	MBF transcription factor complex subunit Res1
SPAC6F12.14	cut23	anaphase-promoting complex subunit Apc8
SPBC17D11.06	spp2	DNA primase large subunit Spp2
SPAC23C11.16	plo1	Polo kinase Plo1
SPAC9G1.11c	spn4	septin Spn4
SPBC20F10.04c	nse4	Smc5-6 complex non-SMC subunit Nse4
SPAC6F12.15c	cut9	anaphase-promoting complex subunit Cut9
SPBC211.04c	mcm6	MCM complex subunit Mcm6
SPBC646.13	sds23	inducer of sexual development Sds23/Moc1
SPCC5E4.06	smc6	Smc5-6 complex SMC subunit Smc6
SPAC644.06c	cdr1	NIM1 family serine/threonine protein kinase Cdr1/Nim1
SPBC887.14c	pfh1	5' to 3' DNA helicase, involved in DNA recombination and repair Pif1
SPBC215.03c	csn1	COP9/signalosome complex subunit Csn1
SPAC26H5.06	pot1	telomere end-binding protein Pot1
SPCC16A11.17	mcm4	MCM complex subunit Mcm4/Cdc21
SPCC338.08	ctp1	CtIP-related endonuclease
SPAC23H3.02c	ini1	RING finger-like protein Ini1
SPBC23E6.07c	rfc1	DNA replication factor C complex subunit Rfc1
SPAC29A4.18	prw1	Clr6 histone deacetylase complex subunit Prw1
SPBC25H2.13c	cdc20	DNA polymerase epsilon catalytic subunit Pol2
SPBC776.12c	hsk1	Dbf4(Dfp1)-dependent protein kinase Hsk1
SPBC1921.02	rad60	DNA repair protein Rad60
SPAC1F5.04c	cdc12	formin Cdc12
SPBC16A3.11	eso1	sister chromatid cohesion protein/DNA polymerase eta Eso1
SPCC16A11.05c	dim1	U4/U6 x U5 tri-snRNP complex subunit Dim1
SPBC119.13c	prp31	U4/U6 x U5 tri-snRNP complex subunit Prp31
SPAC1006.08	etd1	ethanol-hypersensitive mutant protein Etd1
SPCC1739.11c	cdc11	SIN component scaffold protein, centriolin ortholog Cdc11
SPAC4F10.11	spn1	septin Spn1
SPCC777.10c	ubc12	NEDD8-conjugating enzyme Ubc12
SPCC645.04	nse3	Smc5-6 complex non-SMC subunit Nse3
SPBC16G5.15c	fkh2	fork head transcription factor Fkh2
SPBC16G5.12c	top3	DNA topoisomerase III
SPAC15A10.03c	rad54	Rad54 homolog Rhp54
SPBC31E1.03	hub1	ubiquitin-like protein modifier Hub1
SPAC24H6.12c	uba3	NEDD8 activating enzyme
SPBC17F3.01c	rga5	Rho-type GTPase activating protein Rga5
SPAC24H6.03	cul3	cullin 3
SPAC24H6.05	cdc25	M phase inducer phosphatase Cdc25
SPBP19A11.06	lid2	Lid2 complex subunit, predicted histone demethylase Lid2
SPBC582.03	cdc13	G2/M B-type cyclin Cdc13
SPBC582.05c	brc1	BRCT domain protein Brc1
SPAC3G9.14	sak1	transcriptional repressor Sak1
SPBC21.06c	cdc7	serine/threonine protein kinase Cdc7
SPAC3A11.08	pcu4	cullin 4
SPBP23A10.09	psf1	GINS complex subunit Psf1
SPBC947.08c	hip4	histone promoter control protein Hip4
SPBP8B7.14c	dpb2	DNA polymerase epsilon catalytic subunit B, Dpb2
SPBC21B10.13c	yox1	MBF complex negative regulatory component Yox1
SPAC17C9.01c	nuc2	anaphase-promoting complex subunit Apc3
SPAC31G5.13	rpn11	19S proteasome regulatory subunit Rpn11
SPAPYUG7.02c	sin1	stress activated MAP kinase interacting protein Sin1
SPAC17D4.02	cdc45	DNA replication pre-initiation complex subunit Cdc45
SPCC645.05c	myo2	myosin II heavy chain
SPAC17G8.03c	dpb3	DNA polymerase epsilon subunit Dpb3
SPBC6B1.09c	nbs1	Mre11 complex subunit Nbs1
SPCC613.04c	rng3	UCS-domain protein Rng3
SPBC660.13c	ssb1	DNA replication factor A subunit Ssb1
SPBC19G7.13	tbf1	DNA binding factor Trf1
SPBC19G7.15	nup44	nucleoporin Nup44
SPBC4.04c	mcm2	MCM complex subunit Mcm2
SPAPYUG7.03c	mid2	medial ring protein Mid2
SPCC1682.04	cdc31	centrin
SPBC365.06	pmt3	SUMO
SPAC1F7.05	cdc22	ribonucleoside reductase large subunit Cdc22
SPCC550.05	nse1	Smc5-6 complex non-SMC subunit 1
SPBC1709.05	sks2	heat shock protein, ribosome associated molecular chaperone Sks2
SPCC550.13	dfp1	Hsk1-Dfp1 kinase complex regulatory subunit Dfp1
SPBC336.12c	cdc10	MBF transcription factor complex subunit Cdc10
SPAC1486.04c	alm1	medial ring protein Alm1
SPCC24B10.07	gad8	AGC family protein kinase Gad8
SPBC25B2.07c	mug164	microtubule-associated protein Mug164
SPBC2F12.11c	rep2	transcriptional activator, MBF subunit Rep2
SPAC14C4.02c	smc5	Smc5-6 complex SMC subunit Smc5
SPAC1805.17	crm1	importin family nuclear export receptor Crm1
SPBC19G7.09	ulp1	SUMO deconjugating enzyme Ulp1
SPBC1105.04c	cbp1	CENP-B homolog
SPBC1734.14c	suc1	cyclin-dependent protein kinase regulatory subunit Suc1
SPBP22H7.07	prp5	WD repeat protein Prp5
SPBC19C2.01	cdc28	ATP-dependent RNA helicase Cdc28
SPAC25B8.14	mal2	kinetochore protein, CENP-O ortholog Mal2
SPAC1556.01c	rad50	DNA repair protein Rad50
SPCC320.13c	ark1	aurora-B kinase Ark1
SPAC8F11.06	brr6	nuclear envelope protein Brr6/Brl1
SPAC30D11.13	hus5	SUMO conjugating enzyme Hus5
SPCC290.03c	nup186	nucleoporin Nup186
SPAC20G8.01	cdc17	ATP-dependent DNA ligase Cdc17
SPAC17G6.12	cul1	cullin 1
SPBC685.09	orc2	origin recognition complex subunit Orc2
SPAC17A5.14	exo2	exonuclease II Exo2
SPBC31F10.14c	hip3	HIRA interacting protein Hip3
SPBC31F10.13c	hip1	hira protein, histone chaperone Hip1
SPBC244.01c	sid4	SIN component scaffold protein Sid4
SPBC29A10.15	orc1	origin recognition complex subunit Orc1
SPAC17H9.19c	cdt2	WD repeat protein Cdt2
SPAC20G8.05c	cdc15	extended Fer/CIP4 (EFC) domain protein Cdc15
SPBC887.10	mcs4	response regulator Mcs4
SPAC18B11.07c	rhp6	Rad6 homolog, ubiquitin conjugating enzyme E2 Rhp6
SPAC27E2.05	cdc1	DNA polymerase delta small subunit Cdc1
SPCC1682.02c	mcm3	MCM complex subunit Mcm3
SPAC17H9.10c	ddb1	damaged DNA binding protein Ddb1
SPAC644.12	cdc5	cell division control protein, splicing factor Cdc5
SPAC3G6.02	dss1	mRNA export protein Dss1
SPBC1734.02c	cdc27	DNA polymerase delta subunit Cdc27
SPBC651.10	nse5	Smc5-6 complex non-SMC subunit Nse5
SPCC10H11.01	prp11	ATP-dependent RNA helicase Prp11
SPBC15D4.03	slm9	hira protein Slm9
SPAC1565.06c	spg1	GTPase Spg1
SPAC1B2.05	mcm5	MCM complex subunit Mcm5
SPCC1919.15	brl1	ubiquitin-protein ligase E3 Brl1
SPAC11E3.08c	nse6	Smc5-6 complex non-SMC subunit Nse6
SPBC1734.06	rhp18	Rad18 homolog Rhp18
SPAC8F11.07c	cdc24	DNA replication protein Cdc24

## Sheet: B. 90 genes GO CC annotation
Systematic ID	SP Primary gene name	Cellular function
SPAC10F6.09c	psm3	mitotic cohesin complex subunit Psm3
SPAC12G12.13c	cid14	poly(A) polymerase Cid14
SPAC1687.18c	ssl3	cohesin loading factor Ssl3
SPAC1687.20c	mis6	inner centromere protein, CENP-I ortholog Mis6
SPAC16A10.06c	nse2	Smc5-6 complex non-SMC subunit 2
SPAC17C9.13c	cut8	tethering factor for nuclear proteasome Cut8
SPAC17H9.20	psc3	mitotic cohesin complex, non-SMC subunit Psc3
SPAC1952.13	ned1	lipin Ned1
SPAC19G12.01c	cut20	anaphase-promoting complex subunit Apc4
SPAC20G4.06c	adf1	actin depolymerizing factor, cofilin
SPAC222.10c	byr4	two-component GAP Byr4
SPAC227.16c	psf3	GINS complex subunit Psf3
SPAC23G3.11	rpn6	19S proteasome regulatory subunit Rpn6 (predicted)
SPAC23H4.11c	cnl2	centromere localized protein Cnl2
SPAC23H4.18c	rbx1	RING-box protein 1
SPAC24B11.06c	sty1	MAP kinase Sty1
SPAC25G10.07c	cut7	kinesin-like protein Cut7
SPAC26A3.03c	rmi1	RecQ mediated genome instability protein Rmi1 (predicted)
SPAC27F1.04c	nuf2	spindle pole body protein Nuf2
SPAC2G11.12	rqh1	RecQ type DNA helicase Rqh1
SPAC31A2.05c	mis4	adherin, cohesin loading factor Mis4
SPAC328.08c	tbc1	tubulin specific chaperone cofactor C Tbc1 (predicted)
SPAC343.03	apc11	anaphase-promoting complex subunit Apc11
SPAC3H1.01c	orc3	origin recognition complex subunit Orp3 (predicted)
SPAC3H8.05c	mms1	E3 ubiquitin ligase complex subunit Mms1 (predicted)
SPAC4A8.11c	fas2	fatty acid synthase alpha subunit Lsd1
SPAC4A8.12c	sds22	protein phosphatase regulatory subunit Sds22
SPAC4F10.12	fta1	CENP-L homolog Fta1
SPAC4F8.13c	rng2	IQGAP
SPAC4H3.05	srs2	ATP-dependent DNA helicase, UvrD subfamily
SPAC4H3.11c	ppc89	spindle pole body protein Ppc89
SPAC688.02c	mis14	kinetochore protein Mis14
SPAC6G10.12c	ace2	transcription factor Ace2
SPAC959.09c	apc5	anaphase-promoting complex subunit Apc5
SPAC9E9.13	wos2	p23 homolog, predicted co-chaperone Wos2
SPAPB1E7.02c	mcl1	DNA polymerase alpha accessory factor Mcl1
SPAPB1E7.06c	eme1	Holliday junction resolvase subunit Eme1
SPBC106.09	cut4	anaphase-promoting complex subunit Apc1
SPBC106.20	exo70	exocyst complex subunit Exo70 (predicted)
SPBC1105.17	cnp1	centromere-specific histone H3 CENP-A
SPBC119.02	ubc4	ubiquitin conjugating enzyme Ubc4
SPBC1215.02c	naa25	NatB N-acetyltransferase complex regulatory subunit Naa25
SPBC12D12.01	sad1	spindle pole body protein Sad1
SPBC146.03c	cut3	condensin complex subunit Cut3
SPBC14C8.17c	spt8	SAGA complex subunit Spt8
SPBC16A3.07c	nrm1	negative regulator of MBF
SPBC18E5.03c	sim4	kinetochore protein, CENP-K ortholog, Sim4
SPBC19G7.05c	bgs1	1,3-beta-glucan synthase catalytic subunit Bgs1
SPBC21.01	mis17	kinetochore protein Mis17
SPBC21B10.05c	pop3	WD repeat protein Pop3
SPBC25B2.05	mis3	rRNA processing protein Mis3
SPBC25D12.04	suc22	ribonucleotide reductase small subunit Suc22
SPBC26H8.10	dis3	3'-5' exoribonuclease subunit Dis3 (predicted)
SPBC28E12.01c	apc13	anaphase-promoting complex subunit Apc13
SPBC29A10.04	psm1	mitotic cohesin complex subunit Psm1
SPBC2A9.12	orc6	origin recognition complex subunit Orc6
SPBC31A8.01c	rtn1	reticulon-like protein Rtn1
SPBC336.08	spc24	spindle pole body protein Spc24
SPBC336.15	pic1	INCENP, Pic1
SPBC36.05c	clr6	histone deacetylase (class I) Clr6
SPBC3D6.04c	mad1	mitotic spindle checkpoint protein Mad1
SPBC409.04c	mis12	kinetochore protein Mis12
SPBC428.20c	alp6	gamma tubulin complex Spc98/GCP3 subunit Alp6
SPBC4C3.12	2001-09-01	fork head transcription factor Sep1
SPBC577.10		20S proteasome component beta 7 (predicted)
SPBC577.15c	sim3	NASP family CENP-A chaperone
SPBC646.14c	orc5	origin recognition complex subunit Orc5
SPBC725.09c	hob3	BAR adaptor protein Hob3
SPBC776.13	cnd1	condensin complex non-SMC subunit Cnd1
SPBC8D2.05c	sfi1	spindle pole body protein Sfi1
SPBC947.12	kms2	spindle pole body protein Kms2
SPBP22H7.03		beta-glucan synthesis-associated protein (predicted)
SPBP23A10.04	apc2	anaphase-promoting complex cullin family subunit Apc2
SPBP23A10.13	orc4	origin recognition complex subunit Orc4
SPBP4H10.21c	sld5	GINS complex subunit Sld5
SPBP8B7.12c	fta3	CENP-H homolog Fta3
SPCC1020.02	spc7	kinetochore protein Spc7
SPCC1235.07	fta7	CENP-Q homolog Fta7
SPCC1393.04	fta4	Sim4 and Mal2 associated (4 and 2 associated) protein 4
SPCC16C4.08c	skb15	p21 activated protein kinase inhibitor Skb15
SPCC16C4.19		RNase MRP subunit (predicted)
SPCC1753.01c	ssb2	single-stranded DNA binding protein Ssb2
SPCC1840.01c	mog1	Ran GTPase binding protein Mog1
SPCC188.03	cnd3	condensin complex non-SMC subunit Cnd3
SPCC188.04c	spc25	kinetochore protein Spc25
SPCC306.03c	cnd2	condensin complex non-SMC subunit Cnd2
SPCC306.04c	set1	histone lysine methyltransferase Set1
SPCC553.09c	spb70	DNA polymerase alpha B-subunit
SPCC576.12c	mhf2	FANCM-MHF complex subunit Mhf2
SPCC5E4.04	cut1	separase/separin

## Sheet: C. 276 new cell cycle genes
Systematic ID	SP Primary gene name	Cellular function
Genes GO cell cycle related
transcription (78)
SPAC1002.10c	sgt1	SGT1 family transcriptional regulator Sgt1
SPAC1250.01	snf21	ATP-dependent DNA helicase Snf21
SPAC1565.07c		TATA-binding protein (predicted)
SPAC1687.01	rpc19	DNA-directed RNA polymerase I and III subunit Rpc19
SPAC16C9.05	cph1	Clr6 histone deacetylase associated PHD protein-1 Cph1
SPAC16E8.11c	tfb1	transcription factor TFIIH complex subunit Tfb1 (predicted)
SPAC17G8.05	med20	mediator complex subunit Med20
SPAC17G8.09	shg1	Set1C complex subunit Shg1
SPAC1B3.12c	rpb10	DNA-directed RNA polymerase I, II, and III subunit Rpb10
SPAC1D4.12	rad15	transcription factor TFIIH complex subunit Rad15
SPAC1D4.14	tho2	THO complex subunit Tho2 (predicted)
SPAC1F5.11c	tra2	phosphatidylinositol kinase-related protein Tra2
SPAC22E12.08	rrn10	RNA polymerase I upstream activation factor complex subunit Rrn10
SPAC22F8.12c	shf1	small histone ubiquitination factor Shf1
SPAC23A1.16c	rtr1	RNA polymerase II CTD phosphatase Rtr1 (predicted)
SPAC23H3.10	ssr2	SWI/SNF and RSC complex subunit Ssr2
SPAC23H4.12	alp13	MRG family Clr6 histone deacetylase complex subunit Alp13
SPAC25B8.02	sds3	Clr6 histone deacetylase complex subunit Sds3
SPAC27D7.14c	tpr1	RNA polymerase II associated Paf1 complex subunit Tpr1
SPAC29A4.07	srb6	mediator complex subunit Srb6
SPAC29A4.10	rrn5	RNA polymerase I upstream activation factor complex subunit Rrn5
SPAC29B12.01	ino80	SNF2 family helicase Ino80
SPAC2F3.03c	rpa49	DNA-directed RNA polymerase I complex subunit Rpa49 (predicted)
SPAC31G5.19		ATPase with bromodomain protein (predicted)
SPAC3A12.07	rpb11	RNA polymerase II complex subunit Rpb11
SPAC3G9.04	ssu72	phosphoric ester hydrolase Ssu72 (predicted)
SPAC4D7.10c	spt20	SAGA complex subunit Spt20
SPAC4H3.13		transcriptional regulator Pcc1 (predicted)
SPAC5D6.05	2011-09-01	mediator complex subunit Pmc6
SPAC630.14c	tup12	transcriptional corepressor Tup12
SPAC9G1.13c	swc4	Swr1 complex subunit Swc4
SPAPB1A11.04c		transcription factor (predicted)
SPBC12C2.10c	pst1	Clr6 histone deacetylase complex subunit Pst1
SPBC13E7.10c	brf1	transcription factor TFIIIB complex subunit Brf1
SPBC14C8.12	rpb8	DNA-directed RNA polymerase I, II and III subunit Rpb8
SPBC14F5.08	med7	mediator complex subunit Med7
SPBC15D4.02		transcription factor, zf-fungal binuclear cluster type (predicted)
SPBC1604.10	srb7	mediator complex subunit Srb7
SPBC1703.02	rsc9	RSC complex subunit Rsc9
SPBC1718.03	ker1	DNA-directed RNA polymerase I complex subunit Ker1
SPBC1734.16c	pst3	SIN3 family co-repressor Pst3
SPBC17D1.04	acr1	upstream activation factor complex subunit Acr1
SPBC17G9.02c		RNA polymerase II accessory factor, Cdc73 family (predicted)
SPBC21C3.02c	dep1	Sds3-like family protein Dep1
SPBC25H2.11c	spt7	SAGA complex bromodomain subunit Spt7
SPBC30B4.07c	tfb4	transcription factor TFIIH complex subunit Tfb4
SPBC30D10.02		transcription corepressor (predicted)
SPBC336.09c	rrn7	RNA polymerase I core factor complex subunit Rrn7
SPBC354.03	swd3	WD repeat protein Swd3
SPBC3B8.02	php5	CCAAT-binding factor complex subunit Php5
SPBC3B8.11	rrn6	RNA polymerase I transcription factor subunit Rrn6 (predicted)
SPBC3B9.07c	rpa43	DNA-directed RNA polymerase I complex subunit Rpa43
SPBC428.06c	rxt2	histone deacetylase complex subunit Rxt2
SPBC651.09c		RNA polymerase II associated Paf1 complex (predicted)
SPBC725.08		zf-C2H2 type zinc finger protein, implicated in RNAi (predicted)
SPBC725.17c	rrn11	RNA polymerase I transcription factor subunit Rrn11 (predicted)
SPBC776.18c	pmh1	transcription factor TFIIH complex subunit Pmh1
SPBC83.07	jmj3	Lid2 complex subunit, histone demethylase H3-K36 specific Jmj3
SPBC887.18c	hfi1	SAGA complex subunit Hfi1
SPBC8D2.07c	sfc9	transcription factor TFIIIC complex subunit Sfc9 (predicted)
SPCC1259.07	rxt3	transcriptional regulatory protein Rxt3
SPCC1281.05	rsc7	RSC complex subunit Rsc7
SPCC1442.10c	rpb3	RNA polymerase II subunit 3
SPCC1620.09c	tfg1	transcription factor TFIIF complex alpha subunit Tfg1 (predicted)
SPCC1682.07	ssl1	transcription factor TFIIH complex subunit Ssl1
SPCC16A11.14	sfh1	RSC complex subunit Sfh1
SPCC16C4.20c		Ino80 complex subunit (predicted)
SPCC24B10.11c	mft1	THO complex subunit 7 Mft1 (predicted)
SPCC4B3.08	lsg1	Lsk1 complex gamma subunit (predicted)
SPCC594.05c	spf1	Set1C PHD Finger protein Spf1
SPCP25A2.03		THO complex subunit (predicted)
SPCP31B10.03c	med31	mediator complex subunit Med31
SPAC29A4.20	elp3	elongator complex, histone acetyltransferase subunit Elp3 (predicted)
SPAC30.02c		elongator complex associated protein Kti2 (predicted)
SPBC36.07	iki3	elongator subunit Iki3 (predicted)
SPBC3H7.10	elp6	elongator complex subunit Elp6 (predicted)
SPCC895.06	elp2	elongator complex subunit Elp2 (predicted)
SPCC11E10.06c	elp4	elongator complex subunit Elp4 (predicted)
DNA repair, recombination, telomere maintenance (14)
SPAC12B10.12c	rhp41	DNA repair protein Rhp41
SPAC13F5.01c	msh1	mitochondrial MutS protein Msh1 (predicted)
SPAC13G7.10	mug152	Myb family telomere binding protein (predicted)
SPAC1687.04	mcb1	MCM binding protein homolog Mcb1 (predicted)
SPAC22A12.01c	pso2	DNA 5' exonuclease (predicted)
SPAC22F3.03c	rdh54	ATP-dependent DNA helicase Rdh54
SPAC23C11.04c	pnk1	DNA kinase/phosphatase Pnk1
SPAC25B8.16		RNase P and RNase MRP subunit (predicted)
SPAC30D11.07	nth1	DNA endonuclease III
SPAC30D11.10	rad52	DNA recombination protein Rad22
SPAC644.14c	rad51	RecA family recombinase Rhp51
SPAC6F6.16c	tpz1	Tppl homolog Tpz1
SPAP27G11.07c		serine/threonine protein kinase (predicted)
SPCC1753.03c	rec7	meiotic recombination protein Rec7
ribosome biogenesis and cytoplasmic translation (37)
SPAC12G12.06c		rRNA processing protein (predicted)
SPAC144.11	rps1102	40S ribosomal protein S11 (predicted)
SPAC1486.09		ribosome biogenesis protein Nob1 (predicted)
SPAC1751.03		translation initiation factor eIF3m
SPAC18G6.07c	mra1	ribosome biogenesis protein Mra1
SPAC1F5.10		ATP-dependent RNA helicase (predicted)
SPAC23H4.15		ribosome biogenesis protein Tsr1 (predicted)
SPAC24C9.11		ribosome small subunit biogenesis protein (predicted)
SPAC29A4.04c	cbf5	pseudouridylate synthase Cbf5 (predicted)
SPAC2F7.14c		exosome subunit Rrp4 (predicted)
SPAC2G11.11c	prh1	ATP-dependent RNA helicase Prh1 (predicted)
SPAC30D11.03	ddx27	ATP-dependent RNA helicase Ddx27/Drs1 (predicted)
SPAC323.08		ribonuclease MRP complex subunit (predicted)
SPAC521.05	rps802	40S ribosomal protein S8 (predicted)
SPAC56F8.03		translation initiation factor IF2 (predicted)
SPAC637.09		ribonuclease H70 (predicted)
SPAC664.08c		traub family protein involved in ribosome biogenesis (predicted)
SPAC6G9.02c	nop9	RNA-binding protein Nop9 (predicted)
SPBC115.01c	rrp46	exosome subunit Rrp46 (predicted)
SPBC119.11c	pac1	double-strand-specific ribonuclease Pac1
SPBC18E5.06	rps21	40S ribosomal protein S21
SPBC18H10.14	rps1601	40S ribosomal protein S16 (predicted)
SPBC21C3.13	rps1901	40S ribosomal protein S19 (predicted)
SPBC24C6.02		ATP-dependent RNA helicase Spb4 (predicted)
SPBC29A3.04	rpl8	60S ribosomal protein L7a/L8 (predicted)
SPBC365.03c	rpl2101	60S ribosomal protein L21 (predicted)
SPBC4C3.07		translation initiation factor eIF3f
SPBC83.15		ribosome biogenesis protein Nsa1 (predicted)
SPBP22H7.02c		RNA-binding protein Mrd1 (predicted)
SPBP8B7.16c	dbp2	ATP-dependent RNA helicase Dbp2
SPCC1322.11	rpl2302	60S ribosomal protein L23
SPCC1450.03		ribonucleoprotein (RNP) complex (predicted)
SPCC18.12c	utp23	rRNA processing protein Utp23 (predicted)
SPCC285.09c	cgs2	cAMP-specific phosphodiesterase Cgs2
SPCC736.07c		unconventional prefoldin involved in translation initiation (predicted)
SPCC757.08		exosome subunit Rrp45 (predicted)
SPCC830.11c		nucleoside-triphosphatase involved in SSU-rRNA maturation (predicted)
mRNA processing and splicing (73)
SPAC13C5.02	dre4	splicing associated factor Dre4
SPAC1486.03c		RNA-binding splicing factor (predicted)
SPAC17G6.14c	uap56	ATP-dependent RNA helicase Uap56
SPAC18B11.06		U3 snoRNP-associated protein Lcp5 (predicted)
SPAC19A8.07c		U3 snoRNP-associated protein Imp4 (predicted)
SPAC19A8.12	dcp2	mRNA decapping complex catalytic subunit Dcp2
SPAC19A8.13	usp101	U1 snRNP-associated protein Usp101 (predicted)
SPAC19G12.07c	rsd1	RNA-binding protein Rsd1 (predicted)
SPAC1B3.13		U3 snoRNP-associated protein Nan1 (predicted)
SPAC20H4.01	utp5	U3 snoRNP-associated protein Utp5 (predicted)
SPAC227.12		U4/U6 x U5 tri-snRNP complex subunit Prp4 family (predicted)
SPAC23D3.08	usp108	U1 snRNP-associated protein Usp108
SPAC29A4.08c	prp19	ubiquitin-protein ligase E4
SPAC29E6.02	prp3	U4/U6 x U5 tri-snRNP complex subunit Prp3 (predicted)
SPAC2F3.14c	saf2	splicing associated factor Saf2
SPAC2F3.17c	lsm6	U6 snRNP-associated protein Lsm6 (predicted)
SPAC31G5.01	sap49	U2 snRNP-associated RNA-binding protein Sap49
SPAC3A12.11c	cwf2	RNA-binding protein Cwf2
SPAC4D7.13	usp104	U1 snRNP-associated protein Usp104
SPAC6G10.07		nuclear cap-binding complex large subunit (predicted)
SPAP27G11.13c	nop10	snoRNP pseudouridylase box H/ACA snoRNP complex protein (predicted)
SPAP8A3.06		U2AF small subunit, U2AF-23
SPBC1289.02c	uap2	U2 snRNP-associated protein Uap2
SPBC1289.12	usp109	U1 snRNP-associated protein Usp109
SPBC13A2.01c		nuclear cap-binding complex small subunit (predicted)
SPBC16H5.10c	prp43	ATP-dependent RNA helicase Prp43 (predicted)
SPBC1711.17	prp16	ATP-dependent RNA helicase Prp16 (predicted)
SPBC1861.04c		RNA-binding protein Prp24 (predicted)
SPBC19C2.08	prp38	U4/U6 x U5 tri-snRNP complex subunit Prp38 (predicted)
SPBC1A4.07c		U3 snoRNP-associated protein Sof1 (predicted)
SPBC20F10.01	gar1	snoRNP pseudouridylase box H/ACA snoRNP complex protein Gar1
SPBC20F10.09	lsm5	U6 snRNP-associated protein Lsm5 (predicted)
SPBC211.02c	cwf3	complexed with Cdc5 protein Cwf3
SPBC215.12	cwf10	GTPase Cwf10 (predicted)
SPBC21C3.05	sap62	zinc finger protein Sap62
SPBC23E6.04c	utp10	U3 snoRNP-associated protein Utp10 (predicted)
SPBC24C6.11	cwf14	G10 protein
SPBC28F2.04c	cwf7	splicing factor Cwf7
SPBC30D10.06	lsm4	U6 snRNP-associated protein Lsm4 (predicted)
SPBC30D10.15		snoRNP assembly factor Naf1 (predicted)
SPBC31F10.11c	cwf4	complexed with Cdc5 protein Cwf4
SPBC32F12.05c	cwf12	complexed with Cdc5 protein Cwf12
SPBC337.06c	cwf15	complexed with Cdc5 protein Cwf15
SPBC36.09	sap61	U2 snRNP-associated protein sap61
SPBC3B9.21	dcp1	mRNA decapping complex regulatory subunit Dcp1
SPBC3D6.08c	lsm1	mRNA decapping complex subunit (predicted)
SPBC3D6.12		U3 snoRNA associated protein Dip2 (predicted)
SPBC3F6.04c	nop14	U3 snoRNP protein Nop14 (predicted)
SPBC428.19c	utp15	U3 snoRNP protein Utp15 (predicted)
SPBC4B4.05	smg1	U4/U6 x U5 tri-snRNP complex Sm snRNP core protein Smg1
SPBC4B4.07c	usp102	U1 snRNP-associated protein Usp102
SPBC577.07	ubp10	ubiquitin C-terminal hydrolase Ubp10 (predicted)
SPBC646.02	cwf11	complexed with Cdc5 protein Cwf11
SPBC660.15		mRNA cleavage factor complex subunit (predicted)
SPBC6B1.07	prp1	U4/U6 x U5 tri-snRNP complex subunit Prp1
SPBC887.05c	cwf29	RNA-binding protein Cwf29
SPBC8D2.09c	msl1	U2 snRNP-associated protein Msl1 (predicted)
SPBC8D2.13	shq1	box H/ACA snoRNP assembly protein Shq1 (predicted)
SPBC9B6.05c	lsm3	U6 snRNP-associated protein Lsm3 (predicted)
SPBP35G2.09	usp103	U1 snRNP-associated protein Usp103 (predicted)
SPCC10H11.02	cwf23	DNAJ domain protein Cwf23
SPCC126.14	prp18	U5 snRNP-associated protein Prp18 (predicted)
SPCC1281.02c	spf30	splicing factor Spf30 (predicted)
SPCC1620.01c	lsm2	U6 snRNP-associated protein core protein (predicted)
SPCC1620.10	cwf26	complexed with Cdc5 protein Cwf26
SPCC16A11.13	usp106	U1 snRNP-associated protein Usp106
SPCC1827.01c		U3 associated protein Utp25 (predicted)
SPCC285.12	lsm7	U6 snRNP-associated protein Lsm7 (predicted)
SPCC330.10	pcm1	P-TEFb-cap methyltransferase Pcm1
SPCC4B3.14	cwf20	complexed with Cdc5 protein Cwf20
SPCC550.02c	cwf5	RNA-binding protein Cwf5
SPCC63.11	prp28	U5 snRNP-associated protein Prp28 (predicted)
SPCC663.11	saf1	splicing associated factor Saf1
vesicle mediated transport (5)
SPAC13G6.05c	trs33	TRAPP complex subunit Trs33 (predicted)
SPAC15A10.12c		TRAPP complex subunit 2-like (predicted)
SPAC4G8.10	gos1	SNARE Gos1 (predicted)
SPBC1718.05	trs31	TRAPP complex subunit Trs31 (predicted)
SPBC887.12		P-type ATPase (predicted)
nucleocytoplasmic transport (13)
SPAC15F9.03c	nxt2	nuclear transport factor Nxt2
SPAC16.02c	srp2	mRNA export factor Srp2
SPAC19D5.04	ptr1	HECT-type ubiquitin ligase E3 Ptr1
SPAC22G7.09c	nup45	nucleoporin Nup45
SPAC23D3.06c	nup146	nucleoporin Nup146
SPAC3C7.08c	elf1	AAA family ATPase Elf1
SPAP27G11.10c	nup184	nucleoporin Nup184
SPBC11G11.07	mtr10	karyopherin, nuclear import receptor Mtr10 (predicted)
SPBC17G9.04c	nup85	nucleoporin Nup85
SPBC428.01c	nup107	nucleoporin Nup107
SPCC162.08c	nup211	nucleoporin nup211
SPCC1739.14	npp106	nucleoporin Npp106
SPCC576.05	sac1	nuclear export factor Sac3 (predicted)
modification by small molecule conjugation (3)
SPAC2G11.10c		thiosulfate sulfurtransferase, URM1 activating enzyme (predicted)
SPAC323.06c	uba5	NEDD8 activating enzyme (predicted)
SPBC16H5.03c	fub2	SUMO E1-like activator enzyme Fub2 (predicted)
Not previously GO Cell cycle related
S. pombe specific (4)
SPAC17A2.08c		sequence orphan
SPAC18G6.09c		sequence orphan
SPAC24C9.04		sequence orphan
SPCC1682.03c	mug174	meiotically upregulated gene Mug174
Fungal specific (4)
SPAC1610.01		conserved fungal protein
SPAPB1E7.01c		conserved fungal family
SPBC16H5.15		conserved fungal protein
SPCC330.04c	mug135	cell surface glycoprotein (predicted), DUF1773 family protein 3
Conserved to human (9)
SPAC22E12.02		RNA-binding protein
SPAC23C11.10	usb1	mitochondrial respiratory chain complex III assembly Usb1 (predicted)
SPAC29A4.06c		human CCDC55 ortholog
SPBC1306.02		WD repeat protein, human WDR6 family, implicated in cell cycle
SPBC16C6.12c		Las1-like protein
SPBC2F12.03c		EST1 family protein (predicted)
SPBC2F12.12c		human c19orf29 ortholog
SPBC428.03c	pho4	thiamine-repressible acid phosphatase Pho4
SPCC16C4.02c		DUF1941 family protein
nuceoltide metabolism (7)
SPAC23C11.13c	hpt1	xanthine phosphoribosyltransferase (predicted)
SPAC644.05c	dut1	deoxyuridine 5'-triphosphate nucleotidohydrolase (predicted)
SPBC2G2.13c	dcd1	deoxycytidylate deaminase (predicted)
SPBC1198.02	dea2	adenine deaminase Dea2
SPCC70.07c	tmp1	thymidylate kinase Tmp1
SPAC4G9.03	adk1	adenylate kinase Adk1
SPCC1223.08c	dfr1	dihydrofolate reductase Dfr1
Small molecule metabolism (13)
SPAC15E1.05c		ethanolamine-phosphate cytidylyltransferase (predicted)
SPAC1F8.07c		pyruvate decarboxylase (predicted)
SPAC21E11.08	lcb2	serine palmitoyltransferase Lcb2 (predicted)
SPAC24C9.06c		aconitate hydratase (predicted)
SPAC3H5.11		NAD/NADH kinase (predicted)
SPAC823.11		sphingosine-1-phosphate phosphatase (predicted)
SPAPYUG7.05		delta-1-pyrroline-5-carboxylate reductase (predicted)
SPBC14F5.04c	pgk1	phosphoglycerate kinase Pgk1 (predicted)
SPBC215.05	gpd1	glycerol-3-phosphate dehydrogenase Gpd1
SPBC32F12.11	tdh1	glyceraldehyde-3-phosphate dehydrogenase Tdh1
SPCC1322.04	fyu1	UTP-glucose-1-phosphate uridylyltransferase Fyu1
SPCC622.12c	gdh1	NADP-specific glutamate dehydrogenase Gdh1 (predicted)
SPCC794.07	lat1	dihydrolipoamide S-acetyltransferase E2, Lat1 (predicted)
Miscellaneous (16)
SPAC1B3.16c	vht1	vitamin H transporter Vth1
SPAC23H3.03c	npr2	Npr2/3 complex subunit Npr2 (predicted)
SPAC26A3.09c	rga2	Rho-type GTPase activating protein Rga2 (predicted)
SPAC6B12.09	trm10	tRNA m(1)G methyltransferase Trm10 (predicted)
SPBC106.07c		N alpha-acetylation related protein Nat2 (predicted)
SPBC1289.14		adducin (predicted)
SPBC12C2.02c	ste20	Rictor homolog, Ste20
SPBC1711.10c	npl4	Cdc48-Npl4-Ufd1 complex component Npl4 (predicted)
SPBC17A3.05c		DNAJ/DUF1977 DNAJB12 homolog (predicted)
SPBC18H10.07		WW domain-binding protein 4 (predicted)
SPBC3B8.10c	nem1	Nem1-Spo7 phosphatase complex catalytic subunit Nem1 (predicted)
SPBP8B7.17c		TENA/THI family protein
SPBPB2B2.16c		MFS family membrane transporter (predicted)
SPCC320.04c		GTPase Gem1 (predicted)
SPCC70.05c		serine/threonine protein kinase (predicted)
SPCC757.10	vph2	endoplasmic reticulum membrane protein involved in assembly of the V-ATPase (predicted)
