# Supplementary material for: A genome-wide resource of cell cycle and cell shape genes of fission yeast
Source: Open Biol. 2013 May;3(5):130053. doi: 10.1098/rsob.130053 (PMC3866870; doi:10.1098/rsob.130053)
Supplement: Table S10 [file rsob130053-s7.xlsx]

## Sheet: Sheet1
Systematic ID	Gene name	Gene product	Cellular process GO ID	BioGRID Fission yeast genetic or physical interaction with
SPAC15E1.05c	ect1	ethanolamine-phosphate cytidylyltransferase (predicted)1	phosphatidylethanolamine biosynthesis	Not known
			GO:0006646
SPAC21E11.08	lcb2	serine palmitoyltransferase 2	sphingolipid biosynthesis	Not known
			GO:0030148
SPAC823.11	sgp1	sphingosine-1-phosphate phosphatase (predicted) 3	sphingolipid biosynthesis	Not known
			GO:0030148
SPBC14F5.04c	pgk1	Phosphoglycerate kinase	Glycolysis GO:0006096 (pyruvate formation)	SPBC15D4.03 slm94,
				SPBC409.05 skp1,
				SPCC550.05 nse1
SPAC1F8.07c		pyruvate decarboxylase (predicted)	Pyruvate metabolic process GO:0006090	SPBC1718.07c zfs15
			(Converts pyruvate to an aldehyde + CO2)
SPCC794.07	lat1	dihydrolipoamide S-acetyltransferase E2	acetyl-CoA synthesis from pyruvate	Not known
			GO:0006086
SPBC32F12.11	tdh16	glyceraldehyde-3-phosphate dehydrogenase	Glycolysis GO:0006096	SPAC9G1 wis4
			regulation of two-component signal transduction system (phosphorelay) GO:0070297	SPBC887.10 mcs4
SPBC215.05	gpd16,	glyceraldehyde-3-phosphate dehydrogenase	glycerol biosynthetic process GO:0006114 Cellular response to osmotic stress GO:0071470	SPBC15D4.03 slm94
				SPAC9G1 .06c cyk37
				SPBC409.07c wis1
SPAC3H5.11		NAD/NADH kinase	NADP biosynthetic process GO:0006741	Not known
SPCC622.12c	gdh1	NADP-specific glutamate dehydrogenase Gdh1 (predicted)	glutamate biosynthesis	Not known
			GO:0006537
SPAC24C9.06c		aconitate hydratase	TCA cycle GO:0006099	SPAC9G1 .06c cyk37
SPCC1322.04	fyu18	UTP-glucose-1-phosphate uridylyltransferase	UDP-glucose metabolic process GO:0006011	Not known
SPAPYUG7.05		delta-1-pyrroline-5-carboxylate reductase (predicted)	Proline biosynthetic process GO:0006561	Not known
