# Supplementary material for: A genome-wide resource of cell cycle and cell shape genes of fission yeast
Source: Open Biol. 2013 May;3(5):130053. doi: 10.1098/rsob.130053 (PMC3866870; doi:10.1098/rsob.130053)
Supplement: Table S11 [file rsob130053-s8.xlsx]

## Sheet: A. 521 human cell cycle genes
Human orthologue(s)	Systematic ID	SP Primary gene name	Gene product
SI|MGAM|GAA	SPAC1039.11c		alpha-glucosidase (predicted)
METTL18	SPAC1071.05		S-adenosylmethionine-dependent methyltransferase (predicted)
RPS15	SPAC1071.07c	rps1502	40S ribosomal protein S15 (predicted)
ATP1A2	SPAC1071.10c	pma1	P-type proton ATPase, P3-type Pma1
PNPO	SPAC1093.02		pyridoxamine 5'-phosphate oxidase (predicted)
DHX8	SPAC10F6.02c	prp22	ATP-dependent RNA helicase Prp22
CHEK1	SPAC110.01	ppk1	serinethreonine protein kinase Ppk1 (predicted)
SGTB|SGTA	SPAC1142.02c		TPR repeat protein, SGT2 family (predicted)
EP400|SRCAP	SPAC11E3.01c	swr1	SNF2 family helicase Swr1
UBE2N|UBE2NL	SPAC11E3.04c	ubc13	ubiquitin conjugating enzyme Ubc13
SMARCA4	SPAC1250.01	snf21	ATP-dependent DNA helicase Snf21
RPL30	SPAC1250.05	rpl3002	60S ribosomal protein L30 (predicted)
CAPZA1|CAPZA2	SPAC12B10.07	acp1	F-actin capping protein alpha subunit
XPC	SPAC12B10.12c	rhp41	DNA repair protein Rhp41
PAPD7|PAPD5	SPAC12G12.13c	cid14	poly(A) polymerase Cid14
SLC25A34|SLC25A35	SPAC139.02c	oac1	mitochondrial anion transporter (predicted)
TBCB	SPAC13D6.05	alp11	tubulin specific chaperone cofactor B
RPS3A	SPAC13G6.02c	rps101	40S ribosomal protein S3a
RPS6	SPAC13G6.07c	rps601	40S ribosomal protein S6
CDC20	SPAC13G6.08		Cdc20Fizzy subfamily WD repeat protein
NCL	SPAC140.02	gar2	nucleolar protein required for rRNA processing
RPS11	SPAC144.11	rps1102	40S ribosomal protein S11 (predicted)
KIF1C|KIF14|KIF1A|KIF13A|KIF16B|KIF13B	SPAC144.14	klp8	kinesin-like protein Klp8
PFKFB1|PFKFB4|PFKFB3|PFKFB2	SPAC144.17c		6-phosphofructo-2-kinase (predicted)
CAND1|CAND2	SPAC1565.07c		TATA-binding protein (predicted)
ACTN2|ACTN1|ACTN4	SPAC15A10.08	ain1	alpha-actinin
MKLN1	SPAC15A10.10	mde6	Muskelin homolog (predicted)
UBR2|UBR1	SPAC15A10.11	ubr11	N-end-recognizing protein (predicted)
NUTF2	SPAC15F9.03c	nxt2	nuclear transport factor Nxt2
SRSF6|SRSF5|SRSF4	SPAC16.02c	srp2	mRNA export factor Srp2
UBE3B	SPAC167.07c		ubiquitin-protein ligase E3 (predicted)
GNPNAT1	SPAC16E8.03	gna1	glucosamine-phosphate N-acetyltransferase (predicted)
RBM34	SPAC16E8.06c	nop12	RNA-binding protein Nop12 (predicted)
MRPS7	SPAC16E8.10c		mitochondrial ribosomal protein subunit S7 (predicted)
GTF2B	SPAC16E8.16		transcription factor TFIIB
EIF3M	SPAC1751.03		translation initiation factor eIF3m
KIAA0368	SPAC1782.01	ecm29	proteasome component Ecm29
MFAP1	SPAC1782.03	saf3	splicing associated factor Saf3
PHB	SPAC1782.06c	phb1	prohibitin Phb1 (predicted)
NHP2	SPAC1782.10c	nhp2	box HACA snoRNP complex subunit Nhp2
SIRT3|SIRT2	SPAC1783.04c	hst4	Sir2 family histone deacetylase Hst4
ATG12	SPAC1783.06c	atg12	autophagy associated ubiquitin-like modifier Atg12
TMEM56	SPAC17A2.02c		DUF887 family protein
TRNAU1AP	SPAC17A2.09c	csx1	RNA-binding protein Csx1
RPL3L|RPL3	SPAC17A5.03	rpl301	60S ribosomal protein L3
ADAM17	SPAC17A5.04c	mde10	spore wall assembly ADAM family peptidase Mde10
SENP6|SENP7	SPAC17A5.07c	ulp2	SUMO deconjugating cysteine peptidase Ulp2 (predicted)
CDC27	SPAC17C9.01c	nuc2	anaphase-promoting complex subunit Apc3
CDC45	SPAC17D4.02	cdc45	DNA replication pre-initiation complex subunit Cdc45
SLC30A7|SLC30A5	SPAC17D4.03c	cis4	cation diffusion family zinc membrane transporter Cis4
RHPN1|PTPN23|PDCD6IP|RHPN2	SPAC17G6.05c		Rhophilin-2 homolog (predicted)
RPS24	SPAC17G6.06	rps2401	40S ribosomal protein S24 (predicted)
CUL1	SPAC17G6.12	cul1	cullin 1
DDX39A|DDX39B	SPAC17G6.14c	uap56	ATP-dependent RNA helicase Uap56
DDB1	SPAC17H9.10c	ddb1	damaged DNA binding protein Ddb1
DTL	SPAC17H9.19c	cdt2	WD repeat protein Cdt2
STAG2|STAG1|STAG3	SPAC17H9.20	psc3	mitotic cohesin complex, non-SMC subunit Psc3
CSNK1G2|CSNK1G1|CSNK1G3	SPAC1805.05	cki3	serine/threonine protein kinase Cki3
RPS26	SPAC1805.11c	rps2602	40S ribosomal protein S26 (predicted)
XPO1	SPAC1805.17	crm1	importin family nuclear export receptor Crm1
HIST1H3G|HIST1H3B|HIST1H3D|HIST2H3D|HIST1H3E|HIST1H3I|H3F3A|HIST2H3C|HIST3H3|H3F3B|HIST1H3A|HIST1H3J|HIST2H3PS2|HIST1H3C|HIST1H3H|HIST1H3F|HIST2H3A	SPAC1834.04	hht1	histone H3 h3.1
KIF5B	SPAC1834.07	klp3	kinesin-like protein Klp3
LDHAL6B	SPAC186.08c		L-lactate dehydrogenase (predicted)
RAB11A|RAB11B	SPAC18G6.03	ypt3	GTPase Ypt3
UTP11L	SPAC18G6.06		U3 snoRNP-associated protein Utp11 (predicted)
RPS7	SPAC18G6.14c	rps7	40S ribosomal protein S7 (predicted)
LPIN3|LPIN2|LPIN1	SPAC1952.13	ned1	lipin Ned1
ZNF593	SPAC19B12.11c		zinc finger protein, human ZNF593 ortholog
NEK10	SPAC19E9.02	fin1	serinethreonine protein kinase, NIMA related Fin1
RBM39|RBM23	SPAC19G12.07c	rsd1	RNA-binding protein Rsd1 (predicted)
PIP5K1C|PIP5K1B|PIP5K1A	SPAC19G12.14	its3	1-phosphatidylinositol-4-phosphate 5-kinase Its3
KPNB1	SPAC1B1.03c	kap95	karyopherin Kap95
GUF1	SPAC1B3.04c		mitochondrial GTPase involved in translation Guf1 (predicted)
CNOT3	SPAC1B3.05	not3	CCR4-Not complex subunit Not35 (predicted)
RAB4A|RAB4B|RAB14	SPAC1B3.11c	ypt4	GTPase Ypt4
POLR2L	SPAC1B3.12c	rpb10	DNA-directed RNA polymerase I, II, and III subunit Rpb10
CCT2	SPAC1D4.04	cct2	chaperonin-containing T-complex beta subunit Cct2
C20orf43	SPAC1D4.09c	rtf2	replication termination factor Rtf2
CLK4|CLK3|CLK2|CLK1	SPAC1D4.11c	lkh1	dual specificity protein kinase Lkh1
DIAPH1	SPAC1F5.04c	cdc12	formin Cdc12			mitosis
EIF4A3	SPAC1F5.10		ATP-dependent RNA helicase (predicted)
RRM1	SPAC1F7.05	cdc22	ribonucleoside reductase large subunit Cdc22
RPL8	SPAC1F7.13c	rpl801	60S ribosomal protein L8 (predicted)
DIAPH1	SPAC20G4.02c	fus1	formin Fus1
SMARCAD1	SPAC20G8.08c	fft1	fun thirty related protein Fft1 (predicted)
WDR43	SPAC20H4.01	utp5	U3 snoRNP-associated protein Utp5 (predicted)
GPATCH1	SPAC20H4.06c		RNA-binding protein
WRN	SPAC212.06c		DNA helicase in rearranged telomeric region, truncated
WRN	SPAC212.11	tlh1	RecQ type DNA helicase
CREB5	SPAC21E11.03c	pcr1	transcription factor Pcr1
PFKFB2|PFKFB1|PFKFB4|PFKFB3	SPAC222.13c		6-phosphofructo-2-kinase (predicted)
MGC4399	SPAC227.03c		mitochondrial NAD+ transporter (predicted)
SF3A1	SPAC22A12.09c	sap114	splicing factor Sap114
BSDC1	SPAC22A12.14c		BSD domain protein, unknown biological role
RSL24D1	SPAC22E12.13c	rlp24	ribosomal L24-like protein involved in ribosome biogenesis Rlp24 (predicted)
NCOR1	SPAC22E12.19	snt1	Set3 complex subunit Snt1
CREB5	SPAC22F3.02	atf31	transcription factor Atf31
DIP2B|DIP2C|DIP2A	SPAC22F3.04	mug62	AMP binding enzyme (predicted)
PSMB1	SPAC22F8.06	pam1	20S proteasome component beta 6
SEC24B|SEC24A	SPAC22F8.08	sec24	COPII cargo receptor Sec24Sfb2 subunit
PLCB3|PLCG1|PLCD3|PLCL2|PLCB4|PLCG2|PLCB2|PLCL1|PLCD4|PLCD1|PLCB1|PLCH2|PLCH1	SPAC22F8.11	plc1	phosphoinositide phospholipase C Plc1
GDI1|GDI2	SPAC22H10.12c	gdi1	GDP dissociation inhibitor Gdi1 (predicted)
RPS3A	SPAC22H12.04c	rps102	40S ribosomal protein S3a (predicted)
CAMK1	SPAC23A1.06c	cmk2	MAPK-activated protein kinase Cmk2
RPL34	SPAC23A1.08c	rpl3401	60S ribosomal protein L34
RBM8A	SPAC23A1.09		RNA-binding protein (predicted)
EEF1A1|EEF1A2	SPAC23A1.10	tef102	translation elongation factor EF-1 alpha Ef1a-b
RPL13A	SPAC23A1.11	rpl1602	60S ribosomal protein L13L16 (predicted)
RPAP2	SPAC23A1.16c	rtr1	RNA polymerase II CTD phosphatase Rtr1 (predicted)
NFYB	SPAC23C11.08	php3	CCAAT-binding factor complex subunit Php3
CSNK2A2|CSNK2A1	SPAC23C11.11	cka1	serinethreonine protein kinase Cka1
PLK3|PLK1|PLK2	SPAC23C11.16	plo1	Polo kinase Plo1
LETM1|LETM2	SPAC23C11.17	mdm28	mitochondrial inner membrane protein involved in potassium ion transport Mdm28 (predicted)
POLR2E	SPAC23C4.15	rpb5	DNA-directed RNA polymerase I, II and III subunit Rpb5
SUPT5H	SPAC23C4.19	spt5	transcription elongation factor Spt5
TBC1D12|TBC1D14	SPAC23D3.03c		GTPase activating protein (predicted)
PSMB7	SPAC23D3.07	pup1	20S proteasome component beta 2 (predicted)
HSD17B2	SPAC23D3.11	ayr1	1-acyldihydroxyacetone phosphate reductase (predicted)
GATA1	SPAC23E2.01	fep1	iron-sensing transcription factor Fep1
PSMD11	SPAC23G3.11	rpn6	19S proteasome regulatory subunit Rpn6 (predicted)
TMED10	SPAC23H4.03c	erv25	COPII-coated vesicle component Erv25 (predicted)
GLUL	SPAC23H4.06	gln1	glutamate-ammonia ligase Gln1
MAPK11|MAPK12|MAPK14|MAPK13	SPAC24B11.06c	sty1	MAP kinase Sty1
PNUTL2	SPAC24C9.15c	spn5	septin Spn5
TMEM63B|TMEM63C|TMEM63A	SPAC24H6.13		DUF221 family protein implicated in Golgi to plasma membrane transport (predicted)
SMARCAD1	SPAC25A8.01c	fft3	fun thirty related protein Fft3
KIF11	SPAC25G10.07c	cut7	kinesin-like protein Cut7
ITSN2|ITSN1	SPAC25G10.09c	pan1	actin cortical patch component, with EF hand and WH2 motif Panl (predicted)
RBBP4|RBBP7	SPAC25H1.06	pcf3	CAF assembly factor (CAF-1) complex subunit C, Pcf3
RPL18A	SPAC26A3.04	rpl2002	60S ribosomal protein L20 (predicted)
RPL11	SPAC26A3.07c	rpl1101	60S ribosomal protein L11 (predicted)
AIFM3|AIFM1	SPAC26F1.14c	aif1	apoptosis-inducing factor homolog Aif1 (predicted)
SNRPD1	SPAC27D7.07c	smd1	Sm snRNP core protein Smd1
NUF2	SPAC27F1.04c	nuf2	spindle pole body protein Nuf2
SF3B1	SPAC27F1.09c	prp10	U2 snRNP-associated protein Sap155
CALM3|CALML3|CALM1|CALML5|CALML4|CALM2	SPAC29A4.05	cam2	myosin I light chain Cam2
CHN2|CHN1	SPAC29A4.11	rga3	Rho-type GTPase activating protein Rga3
RBBP4|RBBP7	SPAC29A4.18	prw1	Clr6 histone deacetylase complex subunit Prw1
SETD2	SPAC29B12.02c	set2	histone lysine methyltransferase Set2
SEC16A|SEC16B	SPAC29B12.07	sec16	multidomain vesicle coat component Sec16 (predicted)
FBXW11|BTRC	SPAC29E6.01	pof11	F-box protein Pof11
SNRPD2	SPAC2C4.03c	smd2	Sm snRNP core protein Smd2
RPS8	SPAC2C4.16c	rps801	40S ribosomal protein S8 (predicted)
TNPO1|TNPO2	SPAC2F3.06c	kap104	karyopherin Kap104
CDK13|CDK12	SPAC2F3.15	lsk1	P-TEFb-associated cyclin-dependent protein kinase Lsk1
CTDSP1|CTDSPL|CTDSP2	SPAC2F7.02c		NLI interacting factor family phosphatase (predicted)
EIF5	SPAC2F7.05c		translation initiation factor eIF5 (predicted)
TMEM63C|TMEM63A|TMEM63B	SPAC2G11.09		DUF221 family protein
MGAM|SI|GAA	SPAC30D11.01c		alpha-glucosidase (predicted)
RPL38	SPAC30D11.12	rpl3802	60S ribosomal protein L38 (predicted)
PSMB2	SPAC31A2.04c		20S proteasome component beta 4 (predicted)
SF3B4	SPAC31G5.01	sap49	U2 snRNP-associated RNA-binding protein Sap49
RPS11	SPAC31G5.03	rps1101	40S ribosomal protein S11 (predicted)
PSMD14	SPAC31G5.13	rpn11	19S proteasome regulatory subunit Rpn11
PSMA5	SPAC323.02c	pup2	20S proteasome component alpha 5, Pup2 (predicted)
XPO5	SPAC328.01c		karyopherin (predicted)
HNRNPM|MYEF2	SPAC328.05		RNA-binding protein involved in export of mRNAs (predicted)
RPS5	SPAC328.10c	rps502	40S ribosomal protein S5 (predicted)
PET112	SPAC343.13		mitochondrial glutamyl-tRNA amidotransferase beta subunit (predicted)
PSMC3	SPAC3A11.12c	rpt5	19S proteasome regulatory subunit Rpt5 (predicted)
RPP30	SPAC3A12.04c		RNase P and RNase MRP subunit p30 (predicted)
RPL18A	SPAC3A12.10	rpl2001	60S ribosomal protein L20a (predicted)
CANX|CLGN	SPAC3C7.11c	cnx1	calnexin Cnx1
LTV1	SPAC3F10.17		ribosome biogenesis protein Ltv1 (predicted)
SHFM1	SPAC3G6.02	dss1	mRNA export protein Dss1
RPL23	SPAC3G9.03	rpl2301	60S ribosomal protein L23
EXOSC4	SPAC3G9.10c	rrp41	exosomal 3'-to-5' phosphorolytic exoribonuclease Rrp41 (predicted)
DNTTIP2	SPAC3G9.15c	fcf2	rRNA processing protein Fcf2 (predicted)
RPL7	SPAC3H5.07	rpl702	60S ribosomal protein L7
RPL32	SPAC3H5.10	rpl3202	60S ribosomal protein L32 (predicted)
RPL5	SPAC3H5.12c	rpl501	60S ribosomal protein L5 (predicted)
MYH11|MYH9	SPAC4A8.05c	myp2	myosin II heavy chain Myo3
PPP1R7	SPAC4A8.12c	sds22	protein phosphatase regulatory subunit Sds22
PSMB11|PSMB8|PSMB5	SPAC4A8.13c	pts1	20S proteasome component beta 5
PRPSAP1|PRPSAP2	SPAC4A8.14		ribose-phosphate pyrophosphokinase (predicted)
EIF3C|EIF3CL	SPAC4A8.16c	tif33	translation initiation factor eIF3c
EIF3I	SPAC4D7.05	sum1	translation initiation factor eIF3i
PPAT	SPAC4D7.08c	ade4	amidophosphoribosyltransferase Ade4
SEPT5|SEPT1|SEPT7|SEPT2|SEPT4	SPAC4F10.11	spn1	septin Spn1
WAS|WASL	SPAC4F10.15c	wsp1	WASp homolog
RPF1	SPAC4F8.04		Brix domain protein Rpf1 (predicted)
PRPF8	SPAC4F8.12c	spp42	U5 snRNP complex subunit Spp42
TRMT2B|TRMT2A	SPAC4G8.07c		tRNA (m5U54) methyltransferase Trm2 (predicted)
PIGZ	SPAC4G8.12c		alpha-1,2-mannosyltransferase (predicted)
PCF11	SPAC4G9.04c		cleavage and polyadenylation specificity factor (predicted)
MRPS5	SPAC4G9.17c	mrps5	mitochondrial ribosomal protein subunit S5 (predicted)
RPS8	SPAC521.05	rps802	40S ribosomal protein S8 (predicted)
DIP2B|DIP2C|DIP2A	SPAC56F8.02		AMP binding enzyme (predicted)
UTP14C|UTP14A	SPAC57A7.06		U3 snoRNP protein Utp14 (predicted)
COPG2|COPG1	SPAC57A7.10c	sec21	coatomer gamma subunit Sec21 (predicted)
HSPA14	SPAC57A7.12		heat shock protein Pdr13 (predicted)
WIPI1|WIPI2	SPAC589.07c	atg18	WD repeat protein involved in autophagy Atg18a
RPS27A	SPAC589.10c		ribomal-ubiquitin fusion protein Ubi5 (predicted)
GOLPH3|GOLPH3L	SPAC5D6.13		Golgi phosphoprotein 3 family (predicted)
NHP2L1	SPAC607.03c	snu13	U3 snoRNP-associated protein Snu13
PSMD13	SPAC607.05	rpn9	19S proteasome regulatory subunit Rpn9
LEPROTL1|LEPROT	SPAC630.11	vps55	vacuolar sorting protein Vps55 (predicted)
EIF3D	SPAC637.07	moe1	translation initiation factor eIF3d Moe1
PSMD4	SPAC637.10c	rpn10	19S proteasome regulatory subunit Rpn10
CDC5L	SPAC644.12	cdc5	cell division control protein, splicing factor Cdc5
RPLP1	SPAC644.15	rpp101	60S acidic ribosomal protein Rpp1-1
BET3L|TRAPPC3	SPAC644.18c	bet3	TRAPP complex subunit Bet3 (predicted)
RPS16	SPAC664.04c	rps1602	40S ribosomal protein S16 (predicted)
RPL7	SPAC664.06	rlp7	ribosomal protein L7-like Rlp7 involved in ribosome biogenesis (predicted)
AMMECR1|AMMECR1L	SPAC688.03c		human AMMECR1 homolog
SLC25A33|SLC25A36	SPAC688.09		mitochondrial pyrimidine nucletide transporter (predicted)
CCBL2|CCBL1	SPAC6B12.04c		aminotransferase class I and II (predicted)
PSMA1	SPAC6G10.04c		20S proteasome component alpha 6 subunit Pre5 (predicted)
RPS27A	SPAC6G10.11c	ubi3	ribosomal-ubiquitin fusion protein Ubi3 (predicted)
KLF12	SPAC6G10.12c	ace2	transcription factor Ace2
RPL24	SPAC6G9.09c	rpl2401	60S ribosomal protein L24 (predicted)
PFKFB1|PFKFB2|PFKFB3|PFKFB4	SPAC732.02c		fructose-2,6-bisphosphate 2-phosphatase activity (predicted)
ME3|ME1|ME2	SPAC750.08c		NAD-dependent malic enzyme (predicted), partial
RPS26	SPAC806.03c	rps2601	40S ribosomal protein S26 (predicted)
SOD1	SPAC821.10c	sod1	superoxide dismutase Sod1
DYRK1A|DYRK1B	SPAC823.03	ppk15	serinethreonine protein kinase Ppk15 (predicted)
WIPI2|WIPI1	SPAC823.16c	mug179	WD repeat protein involved in autophagy Atg18b
WDR12	SPAC890.04c		ribosome biogenesis protein Ytm1 (predicted)
RPL31	SPAC890.08	rpl31	60S ribosomal protein L31 (predicted)
PRKAR2B|PRKAR2A	SPAC8C9.03	cgs1	cAMP-dependent protein kinase regulatory subunit Cgs1
RPS5	SPAC8C9.08	rps5	40S ribosomal protein S5 (predicted)
RPF2	SPAC926.08c		Brix domain protein Rpf2 (predicted)
RPS4Y1|RPS4Y2|RPS4X	SPAC959.07	rps403	40S ribosomal protein S4 (predicted)
RPL21	SPAC959.08	rpl2102	60S ribosomal protein L21 (predicted)
AQP9|AQP3|AQP7P1|AQP10|AQP7P4|AQP7|AQP7P3	SPAC977.17		MIP water channel (predicted)
RAB13|RAB8B|RAB10|RAB8A	SPAC9E9.07c	ypt2	GTPase Ypt2
CHMP3	SPAC9E9.14	vps24	ESCRT III complex subunit Vps24
RPL30	SPAC9G1.03c	rpl3001	60S ribosomal protein L30 (predicted)
PNUTL2	SPAC9G1.11c	spn4	septin Spn4
DMAP1	SPAC9G1.13c	swc4	Swr1 complex subunit Swc4
CAMK1	SPACUNK12.02c	cmk1	calciumcalmodulin-dependent protein kinase Cmk1
RPL10L|RPL10	SPAP7G5.05	rpl1002	60S ribosomal protein L10
U2AF1|U2AF1L4	SPAP8A3.06		U2AF small subunit, U2AF-23
RPL37	SPAPB17E12.05	rpl3703	60S ribosomal protein L37 (predicted)
RPL18	SPAPB17E12.13	rpl1802	60S ribosomal protein L18 (predicted)
PFKFB4|PFKFB2|PFKFB1|PFKFB3	SPAPB17E12.14c		6-phosphofructo-2-kinase (predicted)
PRC1	SPAPB1A10.09	ase1	antiparallel microtubule cross-linking factor Ase1
RPS6	SPAPB1E7.12	rps602	40S ribosomal protein S6 (predicted)
MGAM|GAA|SI	SPAPB24D3.10c	agl1	alpha-glucosidase Agl1
ATP6V1C1|ATP6V1C2	SPAPB2B4.05	vma5	V-type ATPase V1 subunit C (predicted)
RPL3|RPL3L	SPAPB8E5.06c	rpl302	60S ribosomal protein L3
YPEL3|YPEL4|YPEL2|YPEL1	SPAPJ691.02		yippee-like protein
SF3B3	SPAPJ698.03c	prp12	U2 snRNP-associated protein Sap130 (predicted)
AMPD3|AMPD2|AMPD1	SPBC106.04	ada1	adenosine deaminase Ada1 (predicted)
CCT4	SPBC106.06	cct4	chaperonin-containing T-complex delta subunit Cct4
ANAPC1	SPBC106.09	cut4	anaphase-promoting complex subunit Apc1
PSMA8|PSMA7	SPBC106.16	pre6	20S proteasome component alpha 4 Pre6
RPL23A	SPBC106.18	rpl2501	60S ribosomal protein L25 (predicted)
HIST2H3PS2|HIST1H3D|HIST1H3A|HIST1H3E|HIST1H3B|HIST1H3C|HIST1H3J|HIST1H3F|HIST2H3C|HIST1H3H|HIST1H3G|H3F3B|H3F3A|HIST2H3D|HIST3H3|HIST1H3I|HIST2H3A	SPBC1105.11c	hht3	histone H3 h3.3
PSMD3	SPBC119.01	rpn3	19S proteasome regulatory subunit Rpn3
MAPK7	SPBC119.08	pmk1	MAP kinase Pmk1
ORMDL2|ORMDL3|ORMDL1	SPBC119.09c		ORMDL family protein (predicted)
NARS2	SPBC1198.10c	slm5	mitochondrial asparagine-tRNA ligase Slm5 (predicted)
CDK3|CDK1|CDK2	SPBC11B10.09	cdc2	cyclin-dependent protein kinase Cdk1Cdc2
RPL18	SPBC11C11.07	rpl1801	60S ribosomal protein L18
RPL5	SPBC11C11.09c	rpl502	60S ribosomal protein L5
RAN	SPBC1289.03c	spi1	Ran GTPase Spi1
ATP6V1G2|ATP6V1G1	SPBC1289.05c	vma10	V-type ATPase V1 domain subunit G (predicted)
DDX19A|DDX25|DDX19B	SPBC12C2.06		cytoplasmic ATP-dependent RNA helicase Dbp5 (predicted)
CSNK1G3|CSNK1G1|CSNK1G2	SPBC1347.06c	cki1	serinethreonine protein kinase Cki1
CWC22	SPBC13E7.01	cwf22	splicing factor Cwf22
ASCC3	SPBC13G1.10c	mug81	ATP-dependent RNA helicase Slh1 (predicted)
SMC4	SPBC146.03c	cut3	condensin complex subunit Cut3
COPB1	SPBC146.14c	sec26	coatomer beta subunit (predicted)
EMC2	SPBC15C4.01c	oca3	TPR repeat protein Oca3 ER membrane protein complex Ecm2 (predicted)
CHM|GDI2|GDI1	SPBC15C4.03		Rab geranylgeranyltransferase escort protein (predicted)
KIF23|KIF20A|KIF20B	SPBC15D4.01c	klp9	kinesin-like protein Klp9
CHMP7	SPBC1604.18c		ESCRT III complex subunit (predicted)
KIF22	SPBC1604.20c	tea2	kinesin-like protein Tea2
RPS12	SPBC1685.02c	rps1202	40S ribosomal protein S12 (predicted)
PNUTL2	SPBC16A3.01	spn3	septin Spn3
UFD1L	SPBC16A3.09c	ufd1	Cdc48-Ufd1-Npl4 complex component Ufd1 (predicted)
MBOAT2|MBOAT1	SPBC16A3.10		membrane bound O-acyltransferase, MBOAT (predicted)
TUBB4B|TUBB2A|TUBA4B|TUBB3|TUBA3D|TUBA3C|TUBB1|TUBA1B|TUBB|TUBB4A|TUBA3E|TUBB2B|TUBA8|TUBA1C|TUBA1A|TUBAL3|TUBA4A	SPBC16A3.15c	nda2	tubulin alpha 1
VPS13C|VPS13A	SPBC16C6.02c	vps1302	chorein homolog (predicted)
PSMC2	SPBC16C6.07c	rpt1	19S proteasome regulatory subunit Rpt1 (predicted)
UQCRH	SPBC16C6.08c	qcr6	ubiquinol-cytochrome-c reductase complex subunit 8, hinge protein (predicted)
RPL32	SPBC16C6.11	rpl3201	60S ribosomal protein L32
COPB2	SPBC16C6.13c	sec27	coatomer beta' subunit (predicted)
SIRT1	SPBC16D10.07c	sir2	Sir2 family histone deacetylase Sir2
PCNA	SPBC16D10.09	pcn1	PCNA
PSMD8	SPBC16G5.01	rpn12	19S proteasome regulatory subunit Rpn12
RPS3	SPBC16G5.14c	rps3	40S ribosomal protein S3 (predicted)
PRMT5	SPBC16H5.11c	skb1	type II protein arginine N-methyltransferase Skb1
MLH1	SPBC1703.04	mlh1	MutL family protein Mlh1 (predicted)
PPIH	SPBC1709.04c	cyp3	cyclophilin family peptidyl-prolyl cis-trans isomerase Cyp3
CPSF2	SPBC1709.15c	cft2	cleavage factor two Cft2polyadenylation factor CPSF-73 (predicted)
RPL4	SPBC1711.06	rpl401	60S ribosomal protein L4 (predicted)
MARS	SPBC17A3.04c	rar1	cytoplasmic methionine-tRNA ligase Mrs1 (predicted)
DUSP12	SPBC17A3.06		phosphoprotein phosphatase (predicted)
EIF3A	SPBC17D11.05	tif32	translation initiation factor eIF3a
CDC73	SPBC17G9.02c		RNA polymerase II accessory factor, Cdc73 family (predicted)
RPS24	SPBC17G9.07	rps2402	40S ribosomal protein S24 (predicted)
EIF2S3|EIF2S3L	SPBC17G9.09	tif213	translation initiation factor eIF2 gamma subunit (predicted)
RPL11	SPBC17G9.10	rpl1102	60S ribosomal protein L11 (predicted)
SNRPA1	SPBC1861.08c	lea1	U2 snRNP-associated protein Lea1 (predicted)
RPL10|RPL10L	SPBC18E5.04	rpl1001	60S ribosomal protein L10
EIF3G	SPBC18H10.03	tif35	translation initiation factor eIF3g
RPL7	SPBC18H10.12c	rpl701	60S ribosomal protein L7
RPS16	SPBC18H10.14	rps1601	40S ribosomal protein S16 (predicted)
RPL35A	SPBC1921.01c	rpl35b	60S ribosomal protein L35a (predicted)
NXF2B|NXF5|NXF1|NXF3|NXF2	SPBC1921.03c	mex67	mRNA export receptor, Tap, nucleoporin Mex67
NPEPPS	SPBC1921.05	ape2	aminopeptidase Ape2 (predicted)
PRPF38A	SPBC19C2.08	prp38	U4U6 x U5 tri-snRNP complex subunit Prp38 (predicted)
SNRPD3	SPBC19C2.14	smd3	Sm snRNP core protein Smd3
UBR2|UBR1	SPBC19C7.02	ubr1	N-end-recognizing protein Ubr1
TSEN34	SPBC19C7.07c	sen34	tRNA-splicing endonuclease catalytic subunit Sen34 (predicted)
LCMT2	SPBC19C7.08c		AdoMet-dependent tRNA methyltransferase (predicted)
CNTD2	SPBC19F5.01c	puc1	cyclin Puc1
PNUTL2	SPBC19F8.01c	spn7	septin Spn7
RPS4Y2|RPS4X|RPS4Y1	SPBC19F8.08	rps401	40S ribosomal protein S4 (predicted)
SEC61A2|SEC61A1	SPBC19G7.17		translocon subunit Sec61 homolog (predicted)
ANAPC10	SPBC1A4.01	apc10	anaphase-promoting complex subunit Apc10
CCT3	SPBC1A4.08c	cct3	chaperonin-containing T-complex gamma subunit Cct3
MED14	SPBC1A4.10c	pmc1	mediator complex subunit Pmc1
GRAMD1B|GRAMD1C|GRAMD1A	SPBC20F10.07		GRAM domain protein
GBF1	SPBC211.03c		guanyl-nucleotide exchange factor (predicted)
EFTUD2	SPBC215.12	cwf10	GTPase Cwf10 (predicted)
TIMELESS	SPBC216.06c	swi1	replication fork protection complex subunit Swi1
RPS4Y1|RPS4Y2|RPS4X	SPBC21B10.10	rps402	40S ribosomal protein S4 (predicted)
VPS13C|VPS13A	SPBC21C3.01c	vps13a	chorein homolog (predicted)
RPS19	SPBC21C3.13	rps1901	40S ribosomal protein S19 (predicted)
DDX31	SPBC21H7.04	dbp7	ATP-dependent RNA helicase Dbp7 (predicted)
TRNAU1AP	SPBC23E6.01c		mRNA processing factor (predicted)
MRI1	SPBC23E6.10c		methylthioribose-1-phosphate isomerase (predicted)
PSMC5	SPBC23G7.12c	rpt6	19S proteasome regulatory subunit Rpt6 (predicted)
DDX55	SPBC24C6.02		ATP-dependent RNA helicase Spb4 (predicted)
ALDH4A1	SPBC24C6.04		delta-1-pyrroline-5-carboxylate dehydrogenase (predicted)
BUD31	SPBC24C6.11	cwf14	G10 protein
RRM2B|RRM2	SPBC25D12.04	suc22	ribonucleotide reductase small subunit Suc22
TIMM22	SPBC25H2.04c	tim22	TIM22 inner membrane protein import complex subunit Tim22 (predicted)
CCT7	SPBC25H2.12c	cct7	chaperonin-containing T-complex eta subunit Cct7
POLE	SPBC25H2.13c	cdc20	DNA polymerase epsilon catalytic subunit Pol2
PPP4C	SPBC26H8.05c		serine/threonine protein phosphatase (predicted)
TUBB3|TUBA4B|TUBA3C|TUBB2B|TUBB2A|TUBA8|TUBB4A|TUBB1|TUBA1B|TUBA1C|TUBA4A|TUBAL3|TUBA1A|TUBA3D|TUBB4B|TUBB|TUBA3E	SPBC26H8.07c	nda3	tubulin beta Nda3
CHN2|CHN1	SPBC28E12.03	rga4	Rho-type GTPase activating protein Rga4
TNRC9	SPBC28F2.11		HMG box protein
CHAF1A	SPBC29A10.03c	pcf1	CAF assembly factor (CAF-1) complex large subunit Pcf1
ORC1	SPBC29A10.15	orc1	origin recognition complex subunit Orc1
RMND5A|RMND5B	SPBC29A3.03c		ubiquitin-protein ligase E3 (predicted)
RPL7A	SPBC29A3.04	rpl8	60S ribosomal protein L7aL8 (predicted)
UTP18	SPBC29A3.06		CGI-48 family (predicted)
SF3B2	SPBC29A3.07c	sab14	U2 snRNP-associated protein SF3B14 ortholog (predicted)
CREB5|ATF7	SPBC29B5.01	atf1	transcription factor, Atf-CREB family Atf1
RPL26|RPL26L1	SPBC29B5.03c	rpl26	60S ribosomal protein L26 (predicted)
UBE2K	SPBC2D10.20	ubc1	ubiquitin conjugating enzyme Ubc1 (predicted)
RPL11	SPBC2F12.02c	mrpl7	mitochondrial ribosomal protein subunit L7 (predicted)
RPL8	SPBC2F12.07c	rpl802	60S ribosomal protein L8 (predicted)
CREB5|ATF7	SPBC2F12.09c	atf21	transcription factor, Atf-CREB family Atf21
RPL13A	SPBC2G2.05	rpl1603	60S ribosomal protein L13L16 (predicted)
ERGIC2	SPBC2G5.04c		COPII-coated vesicle component Erv41 (predicted)
TKTL2|TKTL1|TKT	SPBC2G5.05		transketolase (predicted)
SQRDL	SPBC2G5.06c	hmt2	sulfide-quinone oxidoreductase
TIPIN	SPBC30D10.04	swi3	replication fork protection complex subunit Swi3
PDHB	SPBC30D10.13c	pdb1	pyruvate dehydrogenase e1 component beta subunit Pdb1
FCF1	SPBC32H8.04c		rRNA processing protein Fcf1 (predicted)
ACTG1|ACTL7A|ACTL7B|ACTA2|ACTG2|ACTBL2|ACTA1|POTEE|ACTRT1|ACTRT2|ACTC1|POTEF	SPBC32H8.12c	act1	actin Act1
FBXO18	SPBC336.01	fbh1	DNA helicase I
RASGEF1C|RASGEF1A|RASGEF1B	SPBC336.03	efc25	Ras1 guanyl-nucleotide exchange factor Efc25
CCT8L2	SPBC337.05c	cct8	chaperonin-containing T-complex theta subunit Cct8
RPS27A	SPBC337.08c	ubi4	ubiquitin
QARS	SPBC342.02	qrs1	cytoplasmic glutaminyl-tRNA ligase Qrs1 (predicted)
SEC61A2|SEC61A1	SPBC354.02c	sec61	translocon alpha subunit Sec61
TMEM63B|TMEM63A|TMEM63C	SPBC354.08c		DUF221 family protein
SF3A3	SPBC36.09	sap61	U2 snRNP-associated protein sap61
RPL21	SPBC365.03c	rpl2101	60S ribosomal protein L21 (predicted)
SLU7	SPBC365.05c	slu7	splicing factor Slu7
DEGS2|DEGS1	SPBC3B8.07c	dsd1	dihydroceramide delta-4 desaturase
MAGOH|MAGOHB	SPBC3B9.08c	mnh1	Mago-nashi homolog (predicted)
RPLP1	SPBC3B9.13c	rpp102	60S acidic ribosomal protein Rpp1-2
DCP1B	SPBC3B9.21	dcp1	mRNA decapping complex regulatory subunit Dcp1
PRPS1|PRPS2	SPBC3D6.06c	prs5	ribose-phosphate pyrophosphokinase Prs5 (predicted)
SNRPF	SPBC3E7.14	smf1	Sm snRNP core protein Smf1
NOP14	SPBC3F6.04c	nop14	U3 snoRNP protein Nop14 (predicted)
SEC24D|SEC24C	SPBC4.03c		COPII-coated vesicle component Sfb3 (predicted)
PSMC1	SPBC4.07c	rpt2	19S proteasome regulatory subunit Rpt2
UCHL5	SPBC409.06	uch2	ubiquitin C-terminal hydrolase Uch2
TSR2	SPBC409.15		rRNA processing protein Tsr2 (predicted)
NAA15|NAA16	SPBC418.02		NatA N-acetyltransferase complex subunit (predicted)
NUP107	SPBC428.01c	nup107	nucleoporin Nup107
PANK4	SPBC4B4.01c		fumble family pantothenate kinase (predicted)
SNRPG|AC012318.1	SPBC4B4.05	smg1	U4U6 x U5 tri-snRNP complex Sm snRNP core protein Smg1
SNRPB2|SNRPA	SPBC4B4.07c	usp102	U1 snRNP-associated protein Usp102
EIF3F	SPBC4C3.07		translation initiation factor eIF3f
PSMB9|PSMB6	SPBC4C3.10c	pre3	20S proteasome component beta 1 Pre3 (predicted)
RPL23A	SPBC4F6.04	rpl2502	60S ribosomal protein L25 (predicted)
WRB	SPBC543.10	get1	GET complex subunit Get1 (predicted)
RPL38	SPBC577.02	rpl3801	60S ribosomal protein L38 (predicted)
PSMB4	SPBC577.10		20S proteasome component beta 7 (predicted)
PSMD6	SPBC582.07c	rpn7	19S proteasome regulatory subunit Rpn7
SSRP1	SPBC609.05	pob3	FACT complex component Pob3
EIF3E	SPBC646.09c	int6	eIF3e subunit Int6
RPS19	SPBC649.02	rps1902	40S ribosomal protein S19 (predicted)
XPA	SPBC649.03	rhp14	XP-A family homolog Rhp14
RPL27	SPBC685.07c	rpl2701	60S ribosomal protein L27
RINT1	SPBC691.02c		RINT1 family protein (predicted)
ENPP3|ENPP4	SPBC725.05c		nucleotide pyrophosphatase (predicted)
SRRT	SPBC725.08		zf-C2H2 type zinc finger protein, implicated in RNAi (predicted)
BIN3	SPBC725.09c	hob3	BAR adaptor protein Hob3
HDAC10|HDAC6	SPBC800.03	clr3	histone deacetylase (class II) Clr3
RPL37A	SPBC800.04c	rpl4301	60S ribosomal protein L37a (predicted)
TUBA4A|TUBB3|TUBA1C|TUBB4A|TUBA1A|TUBB1|TUBB2A|TUBA1B|TUBB2B|TUBA4B|TUBAL3|TUBB4B|TUBA8|TUBA3D|TUBA3E|TUBB|TUBA3C	SPBC800.05c	atb2	tubulin alpha 2
RPL37A	SPBC83.02c	rpl4302	60S ribosomal protein L37a (predicted)
RPL8	SPBC839.04	rpl803	60S ribosomal protein L8 (predicted)
RPS17	SPBC839.05c	rps1701	40S ribosomal protein S17 (predicted)
RPL13A	SPBC839.13c	rpl1601	60S ribosomal protein L13L16 (predicted)
EEF1A2|EEF1A1	SPBC839.15c	ef1a-c	translation elongation factor EF-1 alpha Ef1a-c
RPL23	SPBC887.07	mrpl38	mitochondrial ribosomal protein subunit L38 (predicted)
HIST2H3C|HIST1H3E|HIST1H3D|HIST1H3C|H3F3A|HIST3H3|HIST1H3H|HIST2H3PS2|HIST1H3F|HIST1H3G|HIST2H3A|HIST1H3B|HIST2H3D|H3F3B|HIST1H3J|HIST1H3A|HIST1H3I	SPBC8D2.04	hht2	histone H3 h3.2
SNRPA|SNRPB2	SPBC8D2.09c	msl1	U2 snRNP-associated protein Msl1 (predicted)
SHQ1	SPBC8D2.13	shq1	box HACA snoRNP assembly protein Shq1 (predicted)
ATAD5	SPBC947.11c	elg1	DNA replication factor C complex subunit Elg1
RRP1|RRP1B	SPBC9B6.07	nop52	nucleolar protein Nop52 family (predicted)
WRN	SPBCPT2R1.08c	tlh2	RecQ type DNA helicase Tlh1
AP1M2|AP1M1	SPBP16F5.07	apm1	AP-1 adaptor complex mu subunit Apm1
PSMD2	SPBP19A11.03c	mts4	19S proteasome regulatory subunit Mts4
PLRG1	SPBP22H7.07	prp5	WD repeat protein Prp5
POLR1B	SPBP23A10.07	rpa2	DNA-directed RNA polymerase I complex subunit Rpa2
PITHD1	SPBP35G2.02		proteasome interacting protein (predicted)
CSNK1G1|CSNK1G3|CSNK1G2	SPBP35G2.05c	cki2	serine/threonine protein kinase Cki2
NBR1	SPBP35G2.11c		transcription related zf-ZZ type zinc finger protein
RPL4	SPBP8B7.03c	rpl402	60S ribosomal protein L4 (predicted)
POLE2	SPBP8B7.14c	dpb2	DNA polymerase epsilon catalytic subunit B, Dpb2
RBBP6	SPBP8B7.15c		ubiquitin-protein ligase E3 RBBP6 family involved in mRNA cleavage (predicted)
NOP2	SPBP8B7.20c		RNA methyltransferase Nop2 (predicted)
GABARAPL2|GABARAP|GABARAPL1	SPBP8B7.24c	atg8	autophagy associated protein Atg8
PPIB|PPIC	SPBP8B7.25	cyp4	cyclophilin family peptidyl-prolyl cis-trans isomerase Cyp4 (predicted)
STS|ARSA|ARSI|ARSB|ARSG|ARSH|GALNS|ARSD|ARSE|ARSJ|ARSF	SPBPB10D8.02c		arylsulfatase (predicted)
COPA	SPBPJ4664.04		coatomer alpha subunit (predicted)
UGGT2|UGGT1	SPBPJ4664.06	gpt1	UDP-glucose-glycoprotein glucosyltransferase Gpt1
ATP1A2	SPCC1020.01c	pma2	P-type proton ATPase, P3-type Pma2
PDCD11	SPCC1183.07		U3 snoRNP-associated protein Rrp5 (predicted)
EIF2B1	SPCC11E10.07c		translation initiation factor eIF2B alpha subunit (predicted)
RPL37	SPCC1223.05c	rpl3702	60S ribosomal protein L37 (predicted)
SMARCAD1	SPCC1235.05c	fft2	fun thirty related protein Fft2 (predicted)
TBL1X|TBL1XR1|TBL1Y	SPCC1235.09	hif2	Set3 complex subunit Hif2
SLC39A1|SLC39A2|SLC39A11|SLC39A3	SPCC126.09		vacuolar membrane zinc transporter (predicted)
LTA4H	SPCC1322.05c		leukotriene A-4 hydrolase (predicted)
CAMK1	SPCC1322.08	srk1	MAPK-activated protein kinase Srk1
RPL23	SPCC1322.11	rpl2302	60S ribosomal protein L23
BUB1B|BUB1	SPCC1322.12c	bub1	serine/threonine protein kinase Bub1
RPL34	SPCC1322.15	rpl3402	60S ribosomal protein L34
RPS15	SPCC1393.03	rps1501	40S ribosomal protein S15 (predicted)
GATA1	SPCC1393.08		transcription factor, zf-GATA type (predicted)
RASGRF2|RAPGEF1|RASGRF1	SPCC1442.01	ste6	guanyl-nucleotide exchange factor Ste6
POLR2C	SPCC1442.10c	rpb3	RNA polymerase II subunit 3
GLRX2	SPCC1450.06c	grx3	monothiol glutaredoxin Grx3
NARF|NARFL	SPCC1450.10c		iron hydrogenase (predicted)
TAF13	SPCC1494.02c	taf13	transcription factor TFIID complex subunit Taf13 (predicted)
USP4|USP11|USP15	SPCC1494.05c	ubp12	CSN-associated deubiquitinating enzyme Ubp12
DDX56	SPCC1494.06c		ATP-dependent RNA helicase Dbp9 (predicted)
TPR	SPCC162.08c	nup211	nucleoporin nup211
UCKL1	SPCC162.11c		uridine kinaseuracil phosphoribosyltransferase (predicted)
CDC20	SPCC1620.04c	mug55	Cdc20Fizzy subfamily WD repeat protein
BUD13	SPCC1620.10	cwf26	complexed with Cdc5 protein Cwf26
SMARCA4	SPCC1620.14c	snf22	ATP-dependent DNA helicase Snf22
RBBP4|RBBP7	SPCC1672.10	mis16	kinetochore protein Mis16
PSMD7	SPCC1682.10	rpn8	19S proteasome regulatory subunit Rpn8 (predicted)
USP17L5|USP17|USP36|USP42|USP17L2	SPCC1682.12c	ubp16	ubiquitin C-terminal hydrolase Ubp16
PSMC6	SPCC1682.16	rpt4	19S proteasome regulatory subunit Rpt4 (predicted)
USP4|USP11|USP15	SPCC16A11.12c	ubp1	ubiquitin C-terminal hydrolase Ubp1
RPA2|RPA4	SPCC1753.01c	ssb2	single-stranded DNA binding protein Ssb2
BUB1B|BUB1	SPCC1795.01c	mad3	mitotic spindle checkpoint protein Mad3
RPLP0	SPCC18.14c	rpp0	60S acidic ribosomal protein Rpp0 (predicted)
PCYT1B|PCYT1A	SPCC1827.02c		cholinephosphate cytidylyltransferase (predicted)
SNW1	SPCC188.11	prp45	splicing factor Prp45
PNUTL2	SPCC188.12	spn6	septin Spn6 (predicted)
THOC3	SPCC18B5.10c		TREX complex subunit Tex1 (predicted)
GATA6	SPCC1902.01	gaf1	transcription factor Gaf1
RPS17	SPCC24B10.09	rps1702	40S ribosomal protein S17 (predicted)
ARCN1	SPCC285.08	ret2	coatomer delta subunit Ret2 (predicted)
NUP205	SPCC290.03c	nup186	nucleoporin Nup186
MYCPBP	SPCC297.05		diacylglycerol binding protein (predicted)
SETD1A|SETD1B	SPCC306.04c	set1	histone lysine methyltransferase Set1
SLC26A5|SLC26A9|SLC26A2|SLC26A1|SLC26A3|SLC26A8|SLC26A6|SLC26A7|SLC26A4	SPCC320.05		sulphate transporter (predicted)
AURKA|AURKC|AURKB	SPCC320.13c	ark1	aurora-B kinase Ark1
RPL24	SPCC330.14c	rpl2402	60S ribosomal protein L24 (predicted)
NAA16|NAA15	SPCC338.07c	naa15	NatA N-acetyltransferase complex regulatory subunit Naa15 (predicted)
XPC	SPCC4G3.10c	rhp42	DNA repair protein Rhp42
DNAJA3	SPCC4G3.14	mdj1	mitochondrial DNAJ domain protein Mdj1 (predicted)
IPO7|IPO8	SPCC550.11		karyopherin (predicted)
EFTUD1	SPCC553.08c		GTPase Ria1 (predicted)
PRDX2	SPCC576.03c	tpx1	thioredoxin peroxidase Tpx1
SAC3D1|MCM3AP	SPCC576.05		nucear export factor Sac3 (predicted)
COPZ2|COPZ1	SPCC576.07	ret3	coatomer zeta subunit (predicted)
RPS20	SPCC576.09	rps20	40S ribosomal protein S20 (predicted)
PSMC4	SPCC576.10c	rpt3	19S proteasome regulatory subunit Rpt3 (predicted)
GSPT2|GSPT1	SPCC584.04	sup35	translation release factor class II eRF3
STXBP1|STXBP3|STXBP2	SPCC584.05	sec1	SNARE binding protein Sec1 (predicted)
ESPL1	SPCC5E4.04	cut1	separase/separin
YIPF5|YIPF7	SPCC61.04c		Rab GTPase binding (predicted)
BCCIP	SPCC613.08		CDK regulator, involved in ribosome export (predicted)
PHF8|KDM2B|KDM2A|PHF2|JHDM1D	SPCC622.16c	epe1	Jmjc domain chromatin associated protein Epe1
RPL6	SPCC622.18	rpl6	60S ribosomal protein L6 (predicted)
PSMB3	SPCC63.12c	pup3	20S proteasome component beta 3, Pup3 (predicted)
MYH11|MYH9	SPCC645.05c	myo2	myosin II heavy chain
PHF3	SPCC645.13		transcription elongation regulator (predicted)
POLS	SPCC663.12	cid12	poly(A) polymerase Cid12
SAC3D1|MCM3AP	SPCC70.06		nuclear export factor (predicted)
CKAP5	SPCC736.14	dis1	microtubule-associated protein Dis1
RPL27	SPCC74.05	rpl2702	60S ribosomal protein L27 (predicted)
EEF1A1|EEF1A2	SPCC794.09c	ef1a-a	translation elongation factor EF-1 alpha Ef1a-a
ME2|ME3|ME1	SPCC794.12c	mae2	malic enzyme, malate dehydrogenase (oxaloacetate decarboxylating), Mae2
DIAPH3|DIAPH2	SPCC895.05	for3	formin For3
CKAP5	SPCC895.07	alp14	TOG ortholog Alp14
RPS12	SPCC962.04	rps1201	40S ribosomal protein S12 (predicted)
AP1G2|AP1G1	SPCP1E11.06	apl4	AP-1 adaptor complex gamma subunit Apl4
NSA2	SPCP1E11.08		ribosome biogenesis protein Nsa2 (predicted)
RPLP1	SPCP1E11.09c	rpp103	60S acidic ribosomal protein Rpp1-3
RPL35A	SPCP31B10.08c	rpl35a	60S ribosomal protein L35a
ATP5G2|ATP5G1|ATP5G3	SPMIT.10	atp9	F0-ATPase subunit 9 (predicted)
EXOC5	SPAC13F5.06c	sec10	exocyst complex subunit Sec10
TOPBP1	SPAC23C4.18c	rad4	BRCT domain protein Rad4
POLA1	SPAC3H5.06c	pol1	DNA polymerase alpha catalytic subunit
CDC20	SPAC821.08c	slp1	sleepy homolog Slp1
NDC80	SPBC11C11.03	ndc80	spindle pole body protein Ndc80
CDC6	SPBC14C8.07c	cdc18	MCM loader cdc18
POLR2D	SPBC337.14	rpb4	DNA-directed RNA polymerase II complex subunit Rpb4
PSMA6	SPBC646.16		20S proteasome component alpha 1 (predicted)
RPA1	SPBC660.13c	ssb1	DNA replication factor A subunit Ssb1
PSMA3	SPCC1795.04c	pre10	20S proteasome component alpha 7

## Sheet: B. 614 CC in fission yeast
Systematic ID	SP Primary gene name	Cellular function
SPBC336.01	fbh1	DNA helicase I
SPCC16C4.19		RNase MRP subunit (predicted)
SPBC336.08	spc24	spindle pole body protein Spc24
SPBC336.04	cdc6	DNA polymerase delta catalytic subunit Cdc6
SPBC1861.01c	cnp3	CENP-C
SPCC576.12c	mhf2	FANCM-MHF complex subunit Mhf2
SPCC16C4.03	pin1	peptidyl-prolyl cis-trans isomerase Pin1
SPAC24B11.11c	sid2	NDR kinase Sid2
SPCC16C4.11	pef1	Pho85/PhoA-like cyclin-dependent kinase Pef1
SPBC2A9.12	orc6	origin recognition complex subunit Orc6
SPBC365.09c		human KIN ortholog (predicted)
SPAC18G6.03	ypt3	GTPase Ypt3
SPAC18G6.10	lem2	LEM domain protein Heh1/Lem2
SPAC18G6.15	mal3	EB1 family Mal3
SPAC19G12.01c	cut20	anaphase-promoting complex subunit Apc4
SPCC830.08c	yop1	ER membrane protein DP1/Yop1
SPAC4H3.05	srs2	ATP-dependent DNA helicase, UvrD subfamily
SPAC27D7.05c	apc14	anaphase-promoting complex subunit Apc14
SPCC4E9.02	cig1	cyclin Cig1
SPAC1071.12c	stp1	dual specificity phosphatase Stp1
SPBC660.14	mik1	mitotic inhibitor kinase Mik1
SPCC1840.03	sal3	karyopherin Sal3
SPAC328.08c	tbc1	tubulin specific chaperone cofactor C Tbc1 (predicted)
SPAC3F10.15c	spo12	Spo12 family protein
SPBC3B9.16c	nup120	nucleoporin Nup120
SPCC74.06	mak3	histidine kinase Mak3
SPAC637.07	moe1	translation initiation factor eIF3d Moe1
SPAC16A10.04	rho4	Rho family GTPase Rho4
SPAC110.02	pds5	cohesin-associated protein Pds5
SPAC24B11.06c	sty1	MAP kinase Sty1
SPBC1718.01	pop1	cullin 1 adaptor protein Pop1
SPBC1718.02	hop1	linear element associated protein Hop1
SPBC336.15	pic1	INCENP, Pic1
SPAC1002.09c	dld1	dihydrolipoamide dehydrogenase Dld1
SPAC227.16c	psf3	GINS complex subunit Psf3
SPBC215.15	sec13	COPII-coated vesicle component Sec13
SPAC1B3.03c	wis2	cyclophilin family peptidyl-prolyl cis-trans isomerase Wis2
SPAC323.02c	pup2	20S proteasome component alpha 5, Pup2 (predicted)
SPCC970.04c	mob2	protein kinase activator Mob2
SPBC1A4.05	blt1	Blt1
SPBC1A4.01	apc10	anaphase-promoting complex subunit Apc10
SPCC1672.10	mis16	kinetochore protein Mis16
SPBP8B7.19	spt16	FACT complex component Spt16
SPAC15A10.08	ain1	alpha-actinin
SPAC6B12.11	drc1	DNA replication checkpoint protein Drc1
SPBC800.13		histone H4 variant, CENP-T ortholog (predicted)
SPBC800.09	sum2	G2/M transition checkpoint protein Sum2
SPCC18B5.03	wee1	M phase inhibitor protein kinase Wee1
SPBC32F12.09	rum1	CDK inhibitor Rum1
SPBC32F12.04	gtb1	gamma-tubulin Gtb1
SPAP8A3.09c	paa1	protein phosphatase regulatory subunit Paa1
SPAC17H9.09c	ras1	GTPase Ras1
SPBC409.04c	mis12	kinetochore protein Mis12
SPCC1259.13	chk1	Chk1 protein kinase
SPCC18B5.07c	nup61	nucleoporin Nup61
SPBC649.05	cut12	spindle pole body protein Cut12
SPAC4F10.15c	wsp1	WASp homolog
SPBC428.17c	wpl1	Wings apart-like homolog Wpl1
SPBC16D10.04c	dna2	DNA replication endonuclease-helicase Dna2
SPAC589.08c	dam1	DASH complex subunit Dam1
SPAC343.03	apc11	anaphase-promoting complex subunit Apc11
SPBC25D12.04	suc22	ribonucleotide reductase small subunit Suc22
SPCC126.02c	pku70	Ku domain protein Pku70
SPBC24C6.07	cdc14	SIN component Cdc14
SPCC4G3.05c	mus81	Holliday junction resolvase subunit Mus81
SPBC11B10.09	cdc2	cyclin-dependent protein kinase Cdk1/Cdc2
SPAC12B10.15c		ribonuclease H2 complex subunit (predicted)
SPAC6B12.10c	spp1	DNA primase catalytic subunit Spp1
SPAC6F6.08c	cdc16	two-component GAP Cdc16
SPBC428.08c	clr4	histone H3 methyltransferase Clr4
SPBC3D6.04c	mad1	mitotic spindle checkpoint protein Mad1
SPBC31E1.02c	pmr1	P-type ATPase, calcium transporting Pmr1
SPBC3D6.11c	slx8	SUMO-targeted ubiquitin-protein ligase E3 Slx8 (predicted)
SPBC3D6.09	dpb4	DNA polymerase epsilon subunit Dpb4
SPCC18B5.11c	cds1	replication checkpoint kinase Cds1
SPBC12D12.02c	cdm1	DNA polymerase delta subunit Cdm1
SPBC3B9.22c	dad4	DASH complex subunit Dad4
SPBC16A3.05c	rae1	RNA export factor, nucleoporin Rae1
SPAC20H4.04	fml2	ATP-dependent 3' to 5' DNA helicase (predicted)
SPCC736.08	cbf11	CBF1/Su(H)/LAG-1 family transcription factor Cbf11
SPAC13C5.07	rad32	Rad32 nuclease
SPAC17A2.13c	rad25	14-3-3 protein Rad25
SPBC947.12	kms2	spindle pole body protein Kms2
SPCC1795.01c	mad3	mitotic spindle checkpoint protein Mad3
SPBC16D10.09	pcn1	PCNA
SPAC2F3.04c	rim1	mitochondrial single-stranded DNA binding protein Rim1
SPBC25D12.02c	dnt1	nucleolar protein Dnt1
SPAC5D6.08c	mes1	meiosis II protein Mes1
SPBP4H10.06c	cut14	condensin complex subunit Cut14
SPSNRNA.04	snu4	small nuclear RNA U4
SPBC32F12.08c	duo1	DASH complex subunit Duo1
SPBC409.09c	mis13	kinetochore protein Mis13
SPBC800.02	whi5	cell cycle transcriptional repressor Whi5 (predicted)
SPCC18B5.06		peloto ortholog (predicted)
SPBC23G7.04c	nif1	SEL1 repeat protein Nif1
SPAC12G12.15	sif3	Sad1 interacting factor 3 (predicted)
SPBC646.14c	orc5	origin recognition complex subunit Orc5
SPAP8A3.04c	hsp9	heat shock protein Hsp9
SPCC970.07c	raf2	Rik1-associated factor Raf2
SPAC144.16		sister chromatid cohesion protein (predicted)
SPBC409.07c	wis1	MAP kinase kinase Wis1
SPAC57A10.02	cdr2	serine/threonine protein kinase Cdr2
SPAC1F8.06	fta5	cell surface glycoprotein
SPBC12D12.08c	ned8	ubiquitin-like protein modifier Ned8
SPBC4.05	mlo2	ubiquitin protein ligase E3 component human N-recognin 7 homolog Mlo2
SPAC3H8.10	spo20	sec14 cytosolic factor family Sec14
SPBC428.13c	mob1	Sid2-Mob1 kinase complex regulatory subunit Mob1
SPBC16D10.07c	sir2	Sir2 family histone deacetylase Sir2
SPAC22E12.07	rna1	Ran GAP Rna1
SPBC1539.04	tts1	tetra spanning protein 1, Tts1
SPAC343.18	rfp2	SUMO-targeted ubiquitin-protein ligase subunit Rfp2
SPBC36.12c	git7	SGT1-like protein Git7
SPBC23G7.12c	rpt6	19S proteasome regulatory subunit Rpt6 (predicted)
SPAC1783.04c	hst4	Sir2 family histone deacetylase Hst4
SPBC9B6.10	cdc37	Hsp90 co-chaperone Cdc37
SPCC417.06c	mug27	meiosis specific protein kinase Mug27/Slk1
SPAC9G1.02	wis4	MAP kinase kinase kinase Wis4
SPAC9G1.09	sid1	PAK-related GC kinase Sid1
SPAPB8E5.02c	rpn502	19S proteasome regulatory subunit Rpn502
SPCC1739.12	ppe1	serine/threonine protein phosphatase Ppe1
SPAPB2B4.03	cig2	G1/S-specific B-type cyclin Cig2
SPBC106.14c	sda1	SDA1 family protein (predicted)
SPAC2F7.03c	pom1	DYRK family protein kinase Pom1
SPCC188.02	par1	protein phosphatase regulatory subunit Par1
SPCC188.03	cnd3	condensin complex non-SMC subunit Cnd3
SPAC144.13c	srw1	CDK inhibitor Srw1
SPBC16A3.07c	nrm1	negative regulator of MBF
SPBC83.04	apc15	anaphase-promoting complex subunit Apc15
SPBC36.05c	clr6	histone deacetylase (class I) Clr6
SPBC776.13	cnd1	condensin complex non-SMC subunit Cnd1
SPBC530.14c	dsk1	SR protein-specific kinase Dsk1
SPCC736.11	ago1	argonaute
SPCC736.14	dis1	microtubule-associated protein Dis1
SPAC18G6.02c	chp1	chromodomain protein Chp1
SPBC947.01		ATP-dependent microtubule severing protein (predicted)
SPBP16F5.03c	tra1	SAGA complex phosphatidylinositol pseudokinase Tra1
SPCC338.11c	rrg1	methyltransferase Rrg1 (predicted)
SPCC338.17c	rad21	mitotic cohesin complex, non-SMC subunit Rad21 (kleisin)
SPAC6B12.02c	mus7	DNA repair protein Mus7/Mms22
SPBP16F5.07	apm1	AP-1 adaptor complex mu subunit Apm1
SPBP16F5.02	mcs2	TFIIH complex cyclin Mcs2
SPBC25D12.03c	mcm7	MCM complex subunit Mcm7
SPBC211.06	gfh1	gamma tubulin complex subunit Gfh1
SPBC27.01c		protein trafficking protein Pga2 (predicted)
SPBC428.18	cdt1	replication licensing factor Cdt1
SPAC144.07c		conserved ATP binding protein, implicated in sister chromatid cohesion
SPBC557.03c	pim1	Ran GDP/GTP exchange factor
SPCC1795.04c	pre10	20S proteasome component alpha 7, Pre10 (predicted)
SPBC21D10.05c	ucp3	GTPase activating protein Ucp3 (predicted)
SPAC3H1.01c	orc3	origin recognition complex subunit Orp3 (predicted)
SPBC27.02c	ask1	DASH complex subunit Ask1
SPAC1F3.02c	mkh1	MEK kinase (MEKK) Mkh1
SPCC962.02c	bir1	survivin, Bir1
SPBC725.13c	psf2	GINS complex subunit Psf2
SPCC1223.13	cbf12	CBF1/Su(H)/LAG-1 family transcription factor Cbf12
SPAC4C5.04	rad31	SUMO E1-like activator enzyme Rad31
SPCC962.03c	cut15	karyopherin Cut15
SPAC13G7.04c	mac1	membrane anchored protein Mac1
SPBC1778.10c	ppk21	serine/threonine protein kinase Ppk21
SPBC8D2.05c	sfi1	spindle pole body protein Sfi1
SPCC1223.06	tea1	cell end marker Tea1
SPBC3B8.08		Sjogren's syndrome/scleroderma autoantigen 1 family (predicted)
SPAC1834.06c	pmo25	mo25 family protein Pmo25
SPAC637.10c	rpn10	19S proteasome regulatory subunit Rpn10
SPAC1565.08	cdc48	AAA family ATPase Cdc48
SPAC637.12c	mst1	KAT5 family histone acetyltransferase Mst1
SPAC1952.07	rad1	checkpoint clamp complex protein Rad1
SPBC119.02	ubc4	ubiquitin conjugating enzyme Ubc4
SPBC119.01	rpn3	19S proteasome regulatory subunit Rpn3
SPBC119.08	pmk1	MAP kinase Pmk1
SPBC4F6.12	pxl1	paxillin-like protein Pxl1
SPAC2F3.15	lsk1	P-TEFb-associated cyclin-dependent protein kinase Lsk1
SPBC4F6.06	kin1	microtubule affinity-regulating kinase Kin1
SPBC725.16	res1	MBF transcription factor complex subunit Res1
SPBC725.12	nbl1	Borealin homolog Nbl1
SPBC725.02	mpr1	histidine-containing response regulator phosphotransferase Mpr1
SPAC1952.13	ned1	lipin Ned1
SPAC6F12.09	rdp1	RNA-directed RNA polymerase Rdp1
SPBC13E7.06	msd1	mitotic-spindle disanchored Msd1
SPCC1442.12	pps1	phosphatidylserine synthase Pps1
SPAC6F12.12	par2	protein phosphatase regulatory subunit Par2
SPAC6F12.14	cut23	anaphase-promoting complex subunit Apc8
SPCC1442.02		central kinetochore associated family protein (predicted)
SPCC1442.06	pre8	20S proteasome component alpha 2, Pre8 (predicted)
SPAC9G1.15c	mzt1	mitotic spindle organizing protein Mzt1 (predicted)
SPBC17D11.06	spp2	DNA primase large subunit Spp2
SPCC1840.02c	bgs4	1,3-beta-glucan synthase subunit Bgs4
SPBC17D11.01	nep1	NEDD8 protease Nep1
SPBC887.03c	noc3	Noc2p-Noc3p complex subunit Noc3 (predicted)
SPAC3A12.14	cam1	calmodulin Cam1
SPAC23C11.16	plo1	Polo kinase Plo1
SPAC23C11.12	hcn1	anaphase-promoting complex subunit Hcn1
SPCC1840.01c	mog1	Ran GTPase binding protein Mog1
SPAC694.06c	mrc1	mediator of replication checkpoint 1
SPAC9G1.11c	spn4	septin Spn4
SPBC20F10.04c	nse4	Smc5-6 complex non-SMC subunit Nse4
SPAC26F1.10c	pyp1	tyrosine phosphatase Pyp1
SPCC4B3.15	mid1	medial ring protein Mid1
SPBC342.05	crb2	DNA repair protein Rad9 homolog, Rhp9
SPCC4B3.16	tip41	TIP41-like type 2a phosphatase regulator Tip41
SPAC10F6.10		protein kinase, RIO family (predicted)
SPCC4B3.12	set9	histone lysine methyltransferase Set9
SPBC646.09c	int6	eIF3e subunit Int6
SPAC6F12.15c	cut9	anaphase-promoting complex subunit Cut9
SPAC13F5.06c	sec10	exocyst complex subunit Sec10 (predicted)
SPBC428.20c	alp6	gamma tubulin complex Spc98/GCP3 subunit Alp6
SPAC19B12.05c	fcp1	CTD phosphatase Fcp1
SPBC31A8.01c	rtn1	reticulon-like protein Rtn1
SPBC887.09c		leucine-rich repeat protein Sog2 (predicted)
SPAC4G9.02	rnh201	ribonuclease H2 complex subunit Rnh201 (predicted)
SPAC607.09c	btn1	battenin CLN3 family protein
SPAC2G11.12	rqh1	RecQ type DNA helicase Rqh1
SPBC21.01	mis17	kinetochore protein Mis17
SPBC21.04	med8	mediator complex subunit Med8
SPBC211.04c	mcm6	MCM complex subunit Mcm6
SPBC1289.01c	chr4	1,3-beta-glucan synthase regulatory factor Chf3/Chr4
SPAC688.13	scn1	TatD DNase family Scn1
SPAC458.03	tel2	Tel2/Rad-5/Clk-2 family protein Tel2
SPBC902.06	mto2	MT organizer Mto2
SPCC4G3.19	alp16	gamma tubulin complex subunit Alp16
SPBC646.13	sds23	inducer of sexual development Sds23/Moc1
SPBC646.16		20S proteasome component alpha 1 (predicted)
SPAC22A12.07c	ogm1	protein O-mannosyltransferase Ogm1
SPAC7D4.07c	trx1	cytosolic thioredoxin Trx1
SPAC19A8.10	rfp1	SUMO-targeted ubiquitin-protein ligase subunit Rfp1
SPAC19E9.03	pas1	cyclin Pas1
SPAC19E9.02	fin1	serine/threonine protein kinase, NIMA related Fin1
SPBC530.13	lsc1	Lsk1 associated cyclin
SPBC1289.04c	pob1	Boi family protein
SPCC5E4.06	smc6	Smc5-6 complex SMC subunit Smc6
SPCC5E4.04	cut1	separase/separin
SPBC1289.03c	spi1	Ran GTPase Spi1
SPAC644.06c	cdr1	NIM1 family serine/threonine protein kinase Cdr1/Nim1
SPAP8A3.08	cdc4	myosin II light chain
SPAC9E9.10c	cbh1	CENP-B homolog Cbh1
SPCC364.06	nap1	nucleosome assembly protein Nap1
SPBC887.14c	pfh1	5' to 3' DNA helicase, involved in DNA recombination and repair Pif1
SPBC776.02c	dis2	serine/threonine protein phosphatase PP1
SPBC215.03c	csn1	COP9/signalosome complex subunit Csn1
SPAC26H5.06	pot1	telomere end-binding protein Pot1
SPCC16A11.17	mcm4	MCM complex subunit Mcm4/Cdc21
SPAC9G1.06c	cyk3	cytokinesis protein Cyk3 (predicted)
SPBC1604.08c	imp1	importin alpha
SPAC8C9.17c	spc34	DASH complex subunit Spc34
SPAC3H5.06c	pol1	DNA polymerase alpha catalytic subunit
SPCC417.02	dad5	DASH complex subunit Dad5
SPBC409.05	skp1	SCF ubiquitin ligase complex subunit Skp1
SPCC18.01c	adg3	beta-glucosidase Adg3 (predicted)
SPCC338.04	cid2	caffeine induced death protein Cid2
SPBC1604.14c	shk1	PAK-related kinase Shk1
SPCC338.16	pof3	F-box protein Pof3
SPAC23H3.08c	bub3	mitotic spindle checkpoint protein Bub3
SPBC28E12.01c	apc13	anaphase-promoting complex subunit Apc13
SPBC4C3.12	2001-09-01	fork head transcription factor Sep1
SPAC22F8.07c	rtf1	replication termination factor Rtf1
SPAC4H3.11c	ppc89	spindle pole body protein Ppc89
SPAC806.08c	mod21	gamma tubulin complex subunit Mod21
SPBC2G2.01c	liz1	pantothenate transporter Liz1
SPAC688.06c	slx4	structure-specific endonuclease subunit
SPCC16C4.08c	skb15	p21 activated protein kinase inhibitor Skb15
SPBC30D10.17c	smi1	cell wall biosynthesis/ cell cycle regulator (predicted)
SPAC688.02c	mis14	kinetochore protein Mis14
SPBC1215.02c	naa25	NatB N-acetyltransferase complex regulatory subunit Naa25
SPAC4F10.04	rrd1	protein phosphatase type 2A, intrinsic regulator Rrd1 (predicted)
SPAC14C4.09	agn1	glucan endo-1,3-alpha-glucosidase Agn1
SPBC16A3.01	spn3	septin Spn3
SPAC1F5.04c	cdc12	formin Cdc12
SPAC9E9.08	rad26	ATRIP, ATR checkpoint kinase regulatory subunit Rad26
SPAC9E9.13	wos2	p23 homolog, predicted co-chaperone Wos2
SPAC29A4.18	prw1	Clr6 histone deacetylase complex subunit Prw1
SPAC23C4.08	rho3	Rho family GTPase Rho3
SPAC23C4.03	hrk1	haspin related kinase Hrk1
SPBC25H2.13c	cdc20	DNA polymerase epsilon catalytic subunit Pol2
SPCC970.12	mis18	kinetochore protein Mis18
SPBC1347.08c		ribonuclease H2 complex subunit (predicted)
SPBC776.12c	hsk1	Dbf4(Dfp1)-dependent protein kinase Hsk1
SPCC970.09	sec8	exocyst complex subunit Sec8
SPBC1921.02	rad60	DNA repair protein Rad60
SPBC16A3.11	eso1	sister chromatid cohesion protein/DNA polymerase eta Eso1
SPCC895.07	alp14	TOG ortholog Alp14
SPAC10F6.09c	psm3	mitotic cohesin complex subunit Psm3
SPAC1687.15	gsk3	serine/threonine protein kinase Gsk3
SPCC1235.10c	sec6	exocyst complex subunit Sec6
SPCC16A11.05c	dim1	U4/U6 x U5 tri-snRNP complex subunit Dim1
SPBC543.03c	pku80	Ku domain protein Pku80
SPBC18E5.03c	sim4	kinetochore protein, CENP-K ortholog, Sim4
SPAC1093.06c	dhc1	dynein heavy chain Dhc1
SPCC306.03c	cnd2	condensin complex non-SMC subunit Cnd2
SPBC25B2.05	mis3	rRNA processing protein Mis3
SPBC14F5.12c	cbh2	CENP-B homolog Cbh2
SPCC306.04c	set1	histone lysine methyltransferase Set1
SPCC1322.06	kap113	karyopherin Kap113
SPCC1322.08	srk1	MAPK-activated protein kinase Srk1
SPAC1006.08	etd1	ethanol-hypersensitive mutant protein Etd1
SPAC1006.09	win1	MAP kinase kinase kinase Win1
SPCC1739.11c	cdc11	SIN component scaffold protein, centriolin ortholog Cdc11
SPAC227.07c	pab1	protein phosphatase regulatory subunit Pab1
SPAC12G12.14c	pfs2	WD repeat protein Pfs2
SPAC4F10.12	fta1	CENP-L homolog Fta1
SPAC4F10.11	spn1	septin Spn1
SPAC12G12.13c	cid14	poly(A) polymerase Cid14
SPBC609.05	pob3	FACT complex component Pob3
SPBC11C11.03	ndc80	spindle pole body protein Ndc80
SPBC11C11.02	imp2	contractile ring protein Imp2
SPBC27.04	uds1	septation protein Uds1
SPAC14C4.16	dad3	DASH complex subunit Dad3
SPAC14C4.13	rad17	RFC related checkpoint protein Rad17
SPBC1778.06c	fim1	fimbrin
SPAC14C4.03	mek1	Cds1/Rad53/Chk2 family protein kinase Mek1
SPCC777.10c	ubc12	NEDD8-conjugating enzyme Ubc12
SPBC725.09c	hob3	BAR adaptor protein Hob3
SPCC11E10.03	mug1	dynactin complex subunit, dynamitin (predicted)
SPCC1753.01c	ssb2	single-stranded DNA binding protein Ssb2
SPAC4D7.03	pop2	F-box/WD repeat protein Pop2
SPAC1687.03c	rfc4	DNA replication factor C complex subunit Rfc4 (predicted)
SPCC645.04	nse3	Smc5-6 complex non-SMC subunit Nse3
SPBC19F5.01c	puc1	cyclin Puc1
SPBC16G5.15c	fkh2	fork head transcription factor Fkh2
SPAC9.05	fml1	ATP-dependent 3' to 5' DNA helicase, FANCM ortholog Fml1
SPAC630.03	arp3	actin-like protein Arp3
SPBC16G5.12c	top3	DNA topoisomerase III
SPAC4A8.05c	myp2	myosin II heavy chain Myo3
SPBC23E6.07c	rfc1	DNA replication factor C complex subunit Rfc1
SPCC1235.07	fta7	CENP-Q homolog Fta7
SPBC1198.11c	reb1	RNA polymerase I transcription termination factor Reb1
SPAC15A10.04c	zpr1	EF-1 alpha binding zinc finger protein Zpr1 (predicted)
SPAC1420.03	rpn501	19S proteasome regulatory subunit Rpn501
SPBC36B7.09	gcn2	eIF2 alpha kinase Gcn2
SPBC29A3.13	pdp1	PWWP domain protein Pdp1
SPAC17C9.13c	cut8	tethering factor for nuclear proteasome Cut8
SPAPB1A10.09	ase1	antiparallel microtubule cross-linking factor Ase1
SPAPB1A10.02	scm3	CENP-A chaperone Scm3
SPAC24H6.12c	uba3	NEDD8 activating enzyme
SPBC3F6.05	rga1	Rho-type GTPase activating protein Rga1
SPBC216.06c	swi1	replication fork protection complex subunit Swi1
SPBC543.07	pek1	MAP kinase kinase Pek1
SPBC21B10.05c	pop3	WD repeat protein Pop3
SPBC1685.15c	klp6	kinesin-like protein Klp6
SPBC2D10.14c	myo51	myosin type V
SPCC1259.15c	ubc11	ubiquitin conjugating enzyme E2-C, Ubc11
SPAC13C5.01c		20S proteasome component alpha 3 (predicted)
SPAC11H11.05c	fta6	Sim4 and Mal2 associated (4 and 2 associated) protein 6
SPCC553.07c	kpa1	DinB translesion DNA repair polymerase, pol kappa
SPAC1D4.09c	rtf2	replication termination factor Rtf2
SPAC24H6.03	cul3	cullin 3
SPAC24H6.06	sld3	DNA replication pre-initiation complex subunit Sld3
SPAC24H6.05	cdc25	M phase inducer phosphatase Cdc25
SPAC3A11.12c	rpt5	19S proteasome regulatory subunit Rpt5 (predicted)
SPAC3A11.14c	pkl1	kinesin-like protein Pkl1
SPBC1685.11	rlp1	RecA family ATPase Rlp1
SPBC19G7.05c	bgs1	1,3-beta-glucan synthase catalytic subunit Bgs1
SPCC553.09c	spb70	DNA polymerase alpha B-subunit
SPAC19G12.14	its3	1-phosphatidylinositol-4-phosphate 5-kinase Its3
SPBP19A11.06	lid2	Lid2 complex subunit, predicted histone demethylase Lid2
SPBC582.07c	rpn7	19S proteasome regulatory subunit Rpn7
SPBC582.03	cdc13	G2/M B-type cyclin Cdc13
SPBC582.05c	brc1	BRCT domain protein Brc1
SPAC23G3.11	rpn6	19S proteasome regulatory subunit Rpn6 (predicted)
SPAC3G9.12	peg1	CLASP family microtubule-associated protein
SPAC3G9.14	sak1	transcriptional repressor Sak1
SPCC23B6.03c	tel1	ATM checkpoint kinase
SPAC890.02c	alp7	centrosomal transforming acidic coiled-coil (TACC) protein ortholog Alp7
SPBP23A10.09	psf1	GINS complex subunit Psf1
SPBP23A10.08	alp5	actin-like protein Arp4
SPCC23B6.05c	ssb3	DNA replication factor A subunit Ssb3
SPAC3A11.02	cps3	zinc finger protein Cps3
SPAC1687.18c	ssl3	cohesin loading factor Ssl3
SPAC3G9.09c	tif211	translation initiation factor eIF2 alpha subunit
SPBP23A10.04	apc2	anaphase-promoting complex cullin family subunit Apc2
SPBC12D12.01	sad1	spindle pole body protein Sad1
SPBC16C6.09	ogm4	protein O-mannosyltransferase Ogm4
SPAC11E3.09	pyp3	protein-tyrosine phosphatase Pyp3
SPBP23A10.13	orc4	origin recognition complex subunit Orc4
SPAC11E3.03	pcs1	chromosome segregation protein Pcs1
SPAC3A11.08	pcu4	cullin 4
SPBC947.08c	hip4	histone promoter control protein Hip4
SPBC839.07	ibp1	Cdc25 family phosphatase Ibp1
SPBP8B7.14c	dpb2	DNA polymerase epsilon catalytic subunit B, Dpb2
SPBC21B10.13c	yox1	MBF complex negative regulatory component Yox1
SPAC1D4.11c	lkh1	dual specificity protein kinase Lkh1
SPBP8B7.12c	fta3	CENP-H homolog Fta3
SPCC1223.15c	spc19	DASH complex subunit Spc19
SPAC17C9.01c	nuc2	anaphase-promoting complex subunit Apc3
SPAC6G9.06c	pcp1	pericentrin Pcp1
SPBC1A4.03c	top2	DNA topoisomerase II
SPBC4C3.10c	pre3	20S proteasome component beta 1 Pre3 (predicted)
SPAC959.09c	apc5	anaphase-promoting complex subunit Apc5
SPBP8B7.28c	stc1	LIM-like protein linking chromatin modification to RNAi, Stc1
SPBC16G5.01	rpn12	19S proteasome regulatory subunit Rpn12
SPAC3H8.05c	mms1	E3 ubiquitin ligase complex subunit Mms1 (predicted)
SPAC31G5.13	rpn11	19S proteasome regulatory subunit Rpn11
SPAC31G5.15	psd3	phosphatidylserine decarboxylase Psd3
SPAPYUG7.02c	sin1	stress activated MAP kinase interacting protein Sin1
SPAC17D4.02	cdc45	DNA replication pre-initiation complex subunit Cdc45
SPCC645.06c	rgf3	RhoGEF Rgf3
SPCC188.04c	spc25	kinetochore protein Spc25
SPBC16E9.18	psd1	phosphatidylserine decarboxylase Psd1
SPCC645.05c	myo2	myosin II heavy chain
SPAC1783.03	fta2	Sim4 and Mal2 associated (4 and 2 associated) protein 2
SPAC1783.05	hrp1	ATP-dependent DNA helicase Hrp1
SPBPB8B6.04c	grt1	transcription factor Grt1 (predicted)
SPAC17H9.20	psc3	mitotic cohesin complex, non-SMC subunit Psc3
SPAC14C4.05c	man1	LEM domain protein Man1, Sad1 interacting factor (predicted)
SPAC821.06	spn2	septin Spn2
SPAC821.09	eng1	endo-1,3-beta-glucanase Eng1
SPAC821.12	orb6	serine/threonine protein kinase Orb6
SPAC17H9.01	cid16	poly(A) polymerase Cid16 (predicted)
SPAC17G8.03c	dpb3	DNA polymerase epsilon subunit Dpb3
SPBC6B1.09c	nbs1	Mre11 complex subunit Nbs1
SPBC21C3.18	spo4	serine/threonine protein kinase Spo4
SPCC1672.02c	sap1	switch-activating protein Sap1
SPCC613.04c	rng3	UCS-domain protein Rng3
SPBC21.06c	cdc7	serine/threonine protein kinase Cdc7
SPBC660.13c	ssb1	DNA replication factor A subunit Ssb1
SPAC1D4.06c	csk1	cyclin-dependent kinase activating kinase Csk1
SPBC365.15	alp4	gamma tubulin complex Spc97/GCP2 subunit Alp4
SPAC23A1.06c	cmk2	MAPK-activated protein kinase Cmk2
SPAC1F7.05	cdc22	ribonucleoside reductase large subunit Cdc22
SPAPYUG7.03c	mid2	medial ring protein Mid2
SPCC1682.04	cdc31	centrin
SPAC16A10.05c	dad1	DASH complex subunit Dad1
SPCC1682.16	rpt4	19S proteasome regulatory subunit Rpt4 (predicted)
SPCC1682.10	rpn8	19S proteasome regulatory subunit Rpn8 (predicted)
SPAC16A10.06c	nse2	Smc5-6 complex non-SMC subunit 2
SPAC16A10.07c	taz1	human TRF ortholog Taz1
SPBC365.06	pmt3	SUMO
SPAC823.15	ppa1	minor serine/threonine protein phosphatase Ppa1
SPAC27F1.04c	nuf2	spindle pole body protein Nuf2
SPAC19D5.01	pyp2	tyrosine phosphatase Pyp2
SPAC19D5.03	cid1	poly(A) polymerase Cid1
SPAC27F1.02c	cdc8	tropomyosin
SPAC222.10c	byr4	two-component GAP Byr4
SPAC343.17c		WD repeat protein, human WDR70 family
SPCC18.04	pof6	F-box protein Pof6
SPCC550.05	nse1	Smc5-6 complex non-SMC subunit 1
SPBC1709.05	sks2	heat shock protein, ribosome associated molecular chaperone Sks2
SPBC1709.01	chs2	chitin synthase homolog Chs2
SPCC550.13	dfp1	Hsk1-Dfp1 kinase complex regulatory subunit Dfp1
SPBC1718.07c	zfs1	CCCH tandem zinc finger protein, human Tristetraprolin homolog Zfs1, involved in mRNA catabolism
SPACUNK12.02c	cmk1	calcium/calmodulin-dependent protein kinase Cmk1
SPAC12B10.07	acp1	F-actin capping protein alpha subunit
SPAP27G11.15	slx1	structure-specific endonuclease catalytic subunit
SPCC24B10.22	pog1	mitochondrial DNA polymerase
SPBC336.12c	cdc10	MBF transcription factor complex subunit Cdc10
SPAC1486.04c	alm1	medial ring protein Alm1
SPAC57A10.05c	pof1	F-box/WD repeat protein protein Pof1
SPCC24B10.07	gad8	AGC family protein kinase Gad8
SPAP27G11.03		D123 family protein
SPBC21D10.12	hob1	BAR adaptor protein Hob1
SPBC6B1.04	mde4	monopolin-like complex subunit Mde4
SPCC613.12c	raf1	Rik1-associated factor Raf1
SPAC8E11.02c	rad24	14-3-3 protein Rad24
SPAC6G9.11	syb1	SNAP receptor, synaptobrevin family
SPBC2F12.11c	rep2	transcriptional activator, MBF subunit Rep2
SPBC2F12.13	klp5	kinesin-like protein Klp5
SPBC577.15c	sim3	NASP family CENP-A chaperone
SPBC26H8.07c	nda3	tubulin beta Nda3
SPBC30D10.04	swi3	replication fork protection complex subunit Swi3
SPCC663.12	cid12	poly(A) polymerase Cid12
SPAC14C4.02c	smc5	Smc5-6 complex SMC subunit Smc5
SPAC26H5.02c		DNA replication ATPase (predicted)
SPBC19G7.09	ulp1	SUMO deconjugating enzyme Ulp1
SPBC19G7.15	nup44	nucleoporin Nup44
SPBC19G7.13	tbf1	DNA binding factor Trf1
SPBC4.04c	mcm2	MCM complex subunit Mcm2
SPBC19G7.06	mbx1	MADS-box transcription factor Mbx1
SPBC2D10.12	rhp23	Rad23 homolog Rhp23
SPBC2D10.16	mhf1	FANCM-MHF complex subunit Mhf1
SPBC4.07c	rpt2	19S proteasome regulatory subunit Rpt2
SPAC1805.04	nup132	nucleoporin Nup132
SPAC664.07c	rad9	checkpoint clamp complex protein Rad9
SPBC1105.04c	cbp1	CENP-B homolog
SPBC1734.14c	suc1	cyclin-dependent protein kinase regulatory subunit Suc1
SPBC30D10.11	gpi1	pig-Q
SPAC6G10.12c	ace2	transcription factor Ace2
SPAPB1E7.06c	eme1	Holliday junction resolvase subunit Eme1
SPBP22H7.03		beta-glucan synthesis-associated protein (predicted)
SPBC577.10		20S proteasome component beta 7 (predicted)
SPAPB1E7.04c		chitinase (predicted)
SPAPB1E7.02c	mcl1	DNA polymerase alpha accessory factor Mcl1
SPCC31H12.05c	sds21	serine/threonine protein phosphatase Sds21
SPAC25B8.14	mal2	kinetochore protein, CENP-O ortholog Mal2
SPBP4H10.04	ppb1	calcium-dependent serine/threonine protein phosphatase calcineurin A, catalytic subunit Ppb1
SPAC1834.07	klp3	kinesin-like protein Klp3
SPAC1834.08	mak1	histidine kinase Mak1
SPBC146.03c	cut3	condensin complex subunit Cut3
SPAC664.10	klp2	kinesin-like protein Klp2
SPAC25B8.03	psd2	phosphatidylserine decarboxylase Psd2
SPAC3G6.06c	rad2	FEN-1 endonuclease Rad2
SPCC622.16c	epe1	Jmjc domain chromatin associated protein Epe1
SPAC1142.08	fhl1	fork head transcription factor Fhl1
SPAC1556.01c	rad50	DNA repair protein Rad50
SPAC926.03	rlc1	myosin II regulatory light chain Rlc1
SPAC6G10.02c	tea3	cell end marker Tea3
SPBC14C8.06	arc1	ARP2/3 actin-organizing complex subunit Sop2
SPBC16C6.07c	rpt1	19S proteasome regulatory subunit Rpt1 (predicted)
SPAC25G10.07c	cut7	kinesin-like protein Cut7
SPCC1450.11c	cek1	serine/threonine protein kinase Cek1
SPCC1906.01	mpg1	mannose-1-phosphate guanyltransferase Mpg1
SPAC30D11.13	hus5	SUMO conjugating enzyme Hus5
SPCC290.03c	nup186	nucleoporin Nup186
SPAC4F8.10c	stg1	SM22/transgelin-like actin modulating protein Stg1
SPBC1105.17	cnp1	centromere-specific histone H3 CENP-A
SPAC4F8.13c	rng2	IQGAP
SPAC6G10.04c		20S proteasome component alpha 6 subunit Pre5 (predicted)
SPAC20G8.01	cdc17	ATP-dependent DNA ligase Cdc17
SPAC1782.09c	clp1	Cdc14-related protein phosphatase Clp1/Flp1
SPAC17G6.12	cul1	cullin 1
SPBC32H8.12c	act1	actin Act1
SPCC737.07c		DNA polymerase alpha-associated DNA helicase A (predicted)
SPBC146.13c	myo1	myosin type I
SPBC106.09	cut4	anaphase-promoting complex subunit Apc1
SPBC106.01	mph1	dual specificity protein kinase Mph1
SPBC106.16	pre6	20S proteasome component alpha 4 Pre6
SPBC16H5.11c	skb1	type II protein arginine N-methyltransferase Skb1
SPBC106.20	exo70	exocyst complex subunit Exo70 (predicted)
SPBC29A10.04	psm1	mitotic cohesin complex subunit Psm1
SPBC28F2.07	sfr1	Swi five-dependent recombination repair protein Sfr1
SPBC28F2.02	mep33	mRNA export protein Mep33
SPBC17D11.07c	rpn2	19S proteasome regulatory subunit Rpn2 (predicted)
SPBC26H8.10	dis3	3'-5' exoribonuclease subunit Dis3 (predicted)
SPCC1393.04	fta4	Sim4 and Mal2 associated (4 and 2 associated) protein 4
SPBC685.09	orc2	origin recognition complex subunit Orc2
SPBC337.14	rpb4	DNA-directed RNA polymerase II complex subunit Rpb4
SPBC29A10.15	orc1	origin recognition complex subunit Orc1
SPAC607.05	rpn9	19S proteasome regulatory subunit Rpn9
SPAC17G8.10c	dma1	mitotic spindle checkpoint protein Dma1
SPAC1786.03	cut11	spindle pole body docking protein Cut11
SPBC216.05	rad3	ATR checkpoint kinase Rad3
SPAC20G4.04c	hus1	checkpoint clamp complex protein Hus1
SPBC31F10.14c	hip3	HIRA interacting protein Hip3
SPAC29E6.04	nnf1	kinetochore protein Nnf1
SPBC31F10.13c	hip1	hira protein, histone chaperone Hip1
SPAC20G4.06c	adf1	actin depolymerizing factor, cofilin
SPBC244.01c	sid4	SIN component scaffold protein Sid4
SPBP35G2.03c	sgo1	inner centromere protein, shugoshin, Sgo1
SPAC17H9.19c	cdt2	WD repeat protein Cdt2
SPAC1687.20c	mis6	inner centromere protein, CENP-I ortholog Mis6
SPAC20G8.05c	cdc15	extended Fer/CIP4 (EFC) domain protein Cdc15
SPAC22F8.06	pam1	20S proteasome component beta 6
SPBC887.10	mcs4	response regulator Mcs4
SPBC1861.02	abp2	ARS binding protein Abp2
SPAC27E2.05	cdc1	DNA polymerase delta small subunit Cdc1
SPCC1682.02c	mcm3	MCM complex subunit Mcm3
SPAC27E2.09	mak2	histidine kinase Mak2
SPAC15A10.15	sgo2	inner centromere protein, shugoshin Sgo2
SPBC11B10.05c	rsp1	random septum position protein Rsp1
SPAC26A3.12c	dhp1	5'-3' exoribonuclease Dhp1
SPAC22F3.09c	res2	MBF transcription factor complex subunit Res2
SPBC947.11c	elg1	DNA replication factor C complex subunit Elg1
SPBC15D4.01c	klp9	kinesin-like protein Klp9
SPBC17F3.02	nak1	PAK-related kinase Nak1
SPAC23D3.02	rfc2	DNA replication factor C complex subunit Rfc2
SPBC16H5.07c	ppa2	serine/threonine protein phosphatase Ppa2
SPAC23D3.07	pup1	20S proteasome component beta 2 (predicted)
SPBP4H10.21c	sld5	GINS complex subunit Sld5
SPBC20F10.06	mad2	spindle checkpoint protein Mad2
SPBP19A11.04c	mor2	morphogenesis protein Mor2
SPBP19A11.03c	mts4	19S proteasome regulatory subunit Mts4
SPAC17H9.10c	ddb1	damaged DNA binding protein Ddb1
SPBC14C8.17c	spt8	SAGA complex subunit Spt8
SPAC3G6.11	chl1	ATP-dependent DNA helicase Chl1 (predicted)
SPAC56E4.04c	cut6	acetyl-CoA/biotin carboxylase
SPCC1795.11	sum3	translation initiation RNA helicase Sum3
SPAC31A2.04c		20S proteasome component beta 4 (predicted)
SPCC1919.10c	myo52	myosin type V
SPAC19E9.01c	nup40	nucleoporin Nup40
SPCC1322.12c	bub1	serine/threonine protein kinase Bub1
SPAC644.12	cdc5	cell division control protein, splicing factor Cdc5
SPBC651.03c	gyp10	GTPase activating protein Gyp10
SPAC3G6.02	dss1	mRNA export protein Dss1
SPAC3G6.01	hrp3	ATP-dependent DNA helicase Hrp3
SPAC29B12.03	spd1	ribonucleotide reductase (RNR) inhibitor
SPAC27E2.10c	rfc3	DNA replication factor C complex subunit Rfc3
SPBC1734.02c	cdc27	DNA polymerase delta subunit Cdc27
SPBC651.10	nse5	Smc5-6 complex non-SMC subunit Nse5
SPAC31A2.05c	mis4	adherin, cohesin loading factor Mis4
SPAC26A3.02	myh1	adenine DNA glycosylase Myh1
SPAC8F11.06	brr6	nuclear envelope protein Brr6/Brl1
SPAC1805.07c	dad2	DASH complex subunit Dad2
SPCC320.13c	ark1	aurora-B kinase Ark1
SPAC23C4.18c	rad4	BRCT domain protein Rad4
SPAC4A8.13c	pts1	20S proteasome component beta 5
SPBC1347.12	arp1	centractin family actin-like protein Arp1 (predicted)
SPBC1347.10	cdc23	MCM-associated protein Mcm10
SPAC4A8.12c	sds22	protein phosphatase regulatory subunit Sds22
SPAC4A8.11c	fas2	fatty acid synthase alpha subunit Lsd1
SPAC4A8.15c	cdc3	profilin
SPBP22H7.09c	mis15	kinetochore protein Mis15
SPBC15D4.03	slm9	hira protein Slm9
SPBC14C8.01c	cut2	securin, sister chromatid separation inhibitor
SPBC1703.14c	top1	DNA topoisomerase I
SPBC15D4.14	taf73	transcription factor TFIID complex subunit Taf5-like
SPBC15C4.01c	oca3	TPR repeat protein Oca3/ ER membrane protein complex Ecm2 (predicted)
SPAC1565.06c	spg1	GTPase Spg1
SPCC1020.02	spc7	kinetochore protein Spc7
SPCC290.04	ams2	cell cycle regulated GATA-type transcription factor Ams2
SPAC821.04c	cid13	poly(A) polymerase Cid13
SPAC1B2.05	mcm5	MCM complex subunit Mcm5
SPBC83.14c	rfc5	DNA replication factor C complex subunit Rfc5 (predicted)
SPBC19F8.02		nuclear distribution protein NUDC homolog
SPBC19F8.07	mcs6	cyclin-dependent protein kinase/CDK-activating kinase Mcs6
SPBC29B5.01	atf1	transcription factor, Atf-CREB family Atf1
SPBC14C8.07c	cdc18	MCM loader
SPAC1782.05		phosphotyrosyl phosphatase activator homolog (predicted)
SPAC1782.01	ecm29	proteasome component Ecm29
SPAC821.08c	slp1	sleepy homolog Slp1
SPBC83.18c	fic1	C2 domain protein Fic1
SPAC11E3.08c	nse6	Smc5-6 complex non-SMC subunit Nse6
SPAC8F11.07c	cdc24	DNA replication protein Cdc24
SPCC663.01c	ekc1	protein phosphatase regulatory subunit Ekc1 (predicted)
SPBC1734.06	rhp18	Rad18 homolog Rhp18
SPAC631.01c	acp2	F-actin capping protein beta subunit (predicted)
SPAC11G7.02	pub1	HECT-type ubiquitin-protein ligase E3 Pub1

## Sheet:  C. CC  human & fission yeast
Systematic ID	SP Primary gene name	Cellular function
SPAC12B10.07	acp1	F-actin capping protein alpha subunit
SPAC15A10.08	ain1	alpha-actinin
SPAC1782.01	ecm29	proteasome component Ecm29
SPAC1834.07	klp3	kinesin-like protein Klp3
SPAC18G6.03	ypt3	GTPase Ypt3
SPAC19E9.02	fin1	serinethreonine protein kinase, NIMA related Fin1
SPAC19G12.14	its3	1-phosphatidylinositol-4-phosphate 5-kinase Its3
SPAC1D4.09c	rtf2	replication termination factor Rtf2
SPAC1D4.11c	lkh1	dual specificity protein kinase Lkh1
SPAC22F8.06	pam1	20S proteasome component beta 6
SPAC23A1.06c	cmk2	MAPK-activated protein kinase Cmk2
SPAC23D3.07	pup1	20S proteasome component beta 2 (predicted)
SPAC2F3.15	lsk1	P-TEFb-associated cyclin-dependent protein kinase Lsk1
SPAC31A2.04c		20S proteasome component beta 4 (predicted)
SPAC323.02c	pup2	20S proteasome component alpha 5, Pup2 (predicted)
SPAC3A11.12c	rpt5	19S proteasome regulatory subunit Rpt5 (predicted)
SPAC4A8.05c	myp2	myosin II heavy chain Myo3
SPAC4A8.13c	pts1	20S proteasome component beta 5
SPAC4F10.15c	wsp1	WASp homolog
SPAC607.05	rpn9	19S proteasome regulatory subunit Rpn9
SPAC637.07	moe1	translation initiation factor eIF3d Moe1
SPAC637.10c	rpn10	19S proteasome regulatory subunit Rpn10
SPAC6G10.04c		20S proteasome component alpha 6 subunit Pre5 (predicted)
SPACUNK12.02c	cmk1	calciumcalmodulin-dependent protein kinase Cmk1
SPAPB1A10.09	ase1	antiparallel microtubule cross-linking factor Ase1
SPBC106.16	pre6	20S proteasome component alpha 4 Pre6
SPBC119.01	rpn3	19S proteasome regulatory subunit Rpn3
SPBC119.08	pmk1	MAP kinase Pmk1
SPBC1289.03c	spi1	Ran GTPase Spi1
SPBC15C4.01c	oca3	TPR repeat protein Oca3 ER membrane protein complex Ecm2 (predicted)
SPBC15D4.01c	klp9	kinesin-like protein Klp9
SPBC16A3.01	spn3	septin Spn3
SPBC16C6.07c	rpt1	19S proteasome regulatory subunit Rpt1 (predicted)
SPBC16D10.07c	sir2	Sir2 family histone deacetylase Sir2
SPBC16G5.01	rpn12	19S proteasome regulatory subunit Rpn12
SPBC16H5.11c	skb1	type II protein arginine N-methyltransferase Skb1
SPBC19F5.01c	puc1	cyclin Puc1
SPBC216.06c	swi1	replication fork protection complex subunit Swi1
SPBC23G7.12c	rpt6	19S proteasome regulatory subunit Rpt6 (predicted)
SPBC26H8.07c	nda3	tubulin beta Nda3
SPBC29B5.01	atf1	transcription factor, Atf-CREB family Atf1
SPBC30D10.04	swi3	replication fork protection complex subunit Swi3
SPBC32H8.12c	act1	actin Act1
SPBC4.07c	rpt2	19S proteasome regulatory subunit Rpt2
SPBC4C3.10c	pre3	20S proteasome component beta 1 Pre3 (predicted)
SPBC582.07c	rpn7	19S proteasome regulatory subunit Rpn7
SPBC609.05	pob3	FACT complex component Pob3
SPBC646.09c	int6	eIF3e subunit Int6
SPBC947.11c	elg1	DNA replication factor C complex subunit Elg1
SPBP16F5.07	apm1	AP-1 adaptor complex mu subunit Apm1
SPBP19A11.03c	mts4	19S proteasome regulatory subunit Mts4
SPCC1322.08	srk1	MAPK-activated protein kinase Srk1
SPCC1322.12c	bub1	serinethreonine protein kinase Bub1
SPCC1672.10	mis16	kinetochore protein Mis16
SPCC1682.10	rpn8	19S proteasome regulatory subunit Rpn8 (predicted)
SPCC1682.16	rpt4	19S proteasome regulatory subunit Rpt4 (predicted)
SPCC1795.01c	mad3	mitotic spindle checkpoint protein Mad3
SPCC622.16c	epe1	Jmjc domain chromatin associated protein Epe1
SPCC663.12	cid12	poly(A) polymerase Cid12
SPCC736.14	dis1	microtubule-associated protein Dis1
SPCC895.07	alp14	TOG ortholog Alp14
SPAC13F5.06c
SPAC23C4.18c
SPAC3H5.06c
SPAC821.08c
SPBC11C11.03
SPBC14C8.07c
SPBC337.14
SPBC646.16
SPBC660.13c
SPCC1795.04c
SPAC12G12.13c	cid14	poly(A) polymerase Cid14
SPAC1783.04c	hst4	Sir2 family histone deacetylase Hst4
SPAC17C9.01c	nuc2	anaphase-promoting complex subunit Apc3
SPAC17D4.02	cdc45	DNA replication pre-initiation complex subunit Cdc45
SPAC17G6.12	cul1	cullin 1
SPAC17H9.10c	ddb1	damaged DNA binding protein Ddb1
SPAC17H9.19c	cdt2	WD repeat protein Cdt2
SPAC17H9.20	psc3	mitotic cohesin complex, non-SMC subunit Psc3
SPAC1952.13	ned1	lipin Ned1
SPAC1F5.04c	cdc12	formin Cdc12
SPAC1F7.05	cdc22	ribonucleoside reductase large subunit Cdc22
SPAC23C11.16	plo1	Polo kinase Plo1
SPAC23G3.11	rpn6	19S proteasome regulatory subunit Rpn6 (predicted)
SPAC24B11.06c	sty1	MAP kinase Sty1
SPAC25G10.07c	cut7	kinesin-like protein Cut7
SPAC27F1.04c	nuf2	spindle pole body protein Nuf2
SPAC29A4.18	prw1	Clr6 histone deacetylase complex subunit Prw1
SPAC31G5.13	rpn11	19S proteasome regulatory subunit Rpn11
SPAC3G6.02	dss1	mRNA export protein Dss1
SPAC4A8.12c	sds22	protein phosphatase regulatory subunit Sds22
SPAC4F10.11	spn1	septin Spn1
SPAC644.12	cdc5	cell division control protein, splicing factor Cdc5
SPAC6G10.12c	ace2	transcription factor Ace2
SPAC9G1.11c	spn4	septin Spn4
SPBC106.09	cut4	anaphase-promoting complex subunit Apc1
SPBC11B10.09	cdc2	cyclin-dependent protein kinase Cdk1Cdc2
SPBC146.03c	cut3	condensin complex subunit Cut3
SPBC16D10.09	pcn1	PCNA
SPBC1A4.01	apc10	anaphase-promoting complex subunit Apc10
SPBC25D12.04	suc22	ribonucleotide reductase small subunit Suc22
SPBC25H2.13c	cdc20	DNA polymerase epsilon catalytic subunit Pol2
SPBC29A10.15	orc1	origin recognition complex subunit Orc1
SPBC336.01	fbh1	DNA helicase I
SPBC577.10		20S proteasome component beta 7 (predicted)
SPBC725.09c	hob3	BAR adaptor protein Hob3
SPBP8B7.14c	dpb2	DNA polymerase epsilon catalytic subunit B, Dpb2
SPCC1753.01c	ssb2	single-stranded DNA binding protein Ssb2
SPCC290.03c	nup186	nucleoporin Nup186
SPCC306.04c	set1	histone lysine methyltransferase Set1
SPCC320.13c	ark1	aurora-B kinase Ark1
SPCC5E4.04	cut1	separaseseparin
SPCC645.05c	myo2	myosin II heavy chain

## Sheet: D. CC humans &  this study
Systematic ID	SP Primary gene name	Cellular function
SPAC1250.01	snf21	ATP-dependent DNA helicase Snf21
SPAC12B10.12c	rhp41	DNA repair protein Rhp41
SPAC144.11	rps1102	40S ribosomal protein S11 (predicted)
SPAC1565.07c		TATA-binding protein (predicted)
SPAC15F9.03c	nxt2	nuclear transport factor Nxt2
SPAC16.02c	srp2	mRNA export factor Srp2
SPAC1751.03		translation initiation factor eIF3m
SPAC17G6.14c	uap56	ATP-dependent RNA helicase Uap56
SPAC1805.17	crm1	importin family nuclear export receptor Crm1
SPAC19G12.07c	rsd1	RNA-binding protein Rsd1 (predicted)
SPAC1B3.12c	rpb10	DNA-directed RNA polymerase I, II, and III subunit Rpb10
SPAC1F5.10		ATP-dependent RNA helicase (predicted)
SPAC20H4.01	utp5	U3 snoRNP-associated protein Utp5 (predicted)
SPAC23A1.16c	rtr1	RNA polymerase II CTD phosphatase Rtr1 (predicted)
SPAC31G5.01	sap49	U2 snRNP-associated RNA-binding protein Sap49
SPAC521.05	rps802	40S ribosomal protein S8 (predicted)
SPAC9G1.13c	swc4	Swr1 complex subunit Swc4
SPAP8A3.06		U2AF small subunit, U2AF-23
SPBC17G9.02c		RNA polymerase II accessory factor, Cdc73 family (predicted)
SPBC18H10.14	rps1601	40S ribosomal protein S16 (predicted)
SPBC19C2.08	prp38	U4U6 x U5 tri-snRNP complex subunit Prp38 (predicted)
SPBC215.12	cwf10	GTPase Cwf10 (predicted)
SPBC21C3.13	rps1901	40S ribosomal protein S19 (predicted)
SPBC24C6.02		ATP-dependent RNA helicase Spb4 (predicted)
SPBC24C6.11	cwf14	G10 protein
SPBC29A3.04	rpl8	60S ribosomal protein L7aL8 (predicted)
SPBC36.09	sap61	U2 snRNP-associated protein sap61
SPBC365.03c	rpl2101	60S ribosomal protein L21 (predicted)
SPBC3B9.21	dcp1	mRNA decapping complex regulatory subunit Dcp1
SPBC3F6.04c	nop14	U3 snoRNP protein Nop14 (predicted)
SPBC428.01c	nup107	nucleoporin Nup107
SPBC4B4.05	smg1	U4U6 x U5 tri-snRNP complex Sm snRNP core protein Smg1
SPBC4B4.07c	usp102	U1 snRNP-associated protein Usp102
SPBC4C3.07		translation initiation factor eIF3f
SPBC725.08		zf-C2H2 type zinc finger protein, implicated in RNAi (predicted)
SPBC8D2.09c	msl1	U2 snRNP-associated protein Msl1 (predicted)
SPBC8D2.13	shq1	box HACA snoRNP assembly protein Shq1 (predicted)
SPBP22H7.07	prp5	WD repeat protein Prp5
SPCC1322.11	rpl2302	60S ribosomal protein L23
SPCC1442.10c	rpb3	RNA polymerase II subunit 3
SPCC162.08c	nup211	nucleoporin nup211
SPCC1620.10	cwf26	complexed with Cdc5 protein Cwf26
SPCC576.05		nucLear export factor Sac3 (predicted)
