# Supplementary material for: A genome-wide resource of cell cycle and cell shape genes of fission yeast
Source: Open Biol. 2013 May;3(5):130053. doi: 10.1098/rsob.130053 (PMC3866870; doi:10.1098/rsob.130053)
Supplement: Table S12 [file rsob130053-s9.xlsx]

## Sheet: Sheet1
Systematic ID	Gene name	HU sensitivity	C (CUT) E/C (Elongated and CUT)	DAPI Screen A 8h (EMM) % CUT	DAPI Screen A 10h (EMM) % CUT	DAPI Screen B 0h (EMM) % CUT	DAPI Screen B 8h (EMM) % CUT	DAPI Screen B 10h (EMM) % CUT	Average DAPI Screen 8h (EMM) % CUT	Average DAPI Screen 10h (EMM)	Previously reported as HU sensitive Sc	Previously reported as HU sensitive Sp	Previously reported as CUT	CUTS greater than 60%	CUTS 20%-60%	Gene function	Phenotypic classification used for analysis	Gene dispensability
SPAC20G4.04c	hus1	+++	C	96	98	0	95	99	96	99	Y	Y	Y	cut		checkpoint clamp complex protein Hus1	WT	V
SPAC1952.07	rad1	+++	C	96	98	0	86	98	91	98	Y	Y	Y	cut		checkpoint clamp complex protein Rad1	WT	V
SPBC216.05	rad3	+++	C	13	96	0	92	100	53	98	Y	Y	Y	cut		ATR checkpoint kinase	WT	V
SPAC9E9.08	rad26	+++	C	73	96	0	96	98	85	97	Y	Y	Y	cut		ATRIP	WT	V
SPAC14C4.13	rad17	+++	C	92	92	0	99	98	96	95	Y	Y	Y	cut		RFC related checkpoint protein Rad17	WT	V
SPAC664.07c	rad9	+++	C	92	93	0	95	95	94	94	Y	Y	Y	cut		checkpoint clamp complex protein Rad9	WT	V
SPAC18G6.10	lem2	+++	E/C	7	94	0	31	81	19	88	N	Y	N	cut		chromosome segregation protein Heh1 (predicted)	WT	V
SPAC17H9.10c	ddb1	+++	E/C	16	88	0	12	44	14	66	N	Y	Y	cut		damaged DNA binding protein Ddb1	long high penetrance	V
SPBC651.10	nse5	+++	E/C	5	50	3	10	48	8	49	N	Y	Y		cut	Smc5-6 complex non-SMC subunit Nse5	long high penetrance	V
SPAC2G11.12	rqh1, hus2	+++	E/C	5	65	2	12	21	9	43	Y	Y	Y		cut	RecQ type DNA helicase Rqh1	long low penetrance	V
SPBC660.14	mik1	++	E/C	2	10	0	16	58	9	34	N	Y (6mM)	N		cut	mitotic inhibitor kinase Mik1	WT	V
SPCC1393.10	ctr4	++	E/C	13	25	0	2	35	8	30	N	Y (10 mM)	N		cut	copper transporter complex subunit Ctr4	WT	V
SPCC18B5.11c	cds1	+++	C	10	34	0	21	23	16	29	Y	Y	Y		cut	replication checkpoint kinase Cds1	WT	V
SPAC9E9.14	vps24	++	E/C	13	43	0	11	13	12	28	Y	N	N		cut	vacuolar sorting protein Vps24	WT	V
SPBC6B1.04	mde4	++	E/C	11	25	6	18	30	15	28	N	N	N		cut	monopolin-like complex subunit Mde4	misshapen weak viable	V
SPAC19E9.01c	nup40	+	E/C	0	33	0	4	20	2	27	N	N	N		cut	nucleoporin Nup40	WT	V
SPAC4F8.01	did4	+	E/C	3	23	1	12	30	8	27	N	N	N		cut	vacuolar sorting protein Did4	WT	V
SPAC1805.04	nup132	++	E/C	0	26	0	4	25	2	26	Y	N	N		cut	nucleoporin Nup132	WT	V
SPCC663.12	cid12	++	E/C	17	31	11	19	21	18	26	Y	Y	Y		cut	poly(A) polymerase Cid12	misshapen weak viable	V
SPAC11E3.08c	nse6	++	E/C	24	29	0	6	20	15	25	N	Y	N		cut	Smc5-6 complex non-SMC subunit Nse6	long high penetrance	V
SPBC6B1.09c	nbs1	+++	E/C	4	32	0	2	18	3	25	Y	Y	Y		cut	Mre11 complex subunit Nbs1	WT	V
SPAC110.02	pds5	++	E/C	9	24	4	no growth	no growth	9	24	N	Y (10mM)	N		cut	cohesin-associated protein Pds5	WT	V
SPAC1556.01c	rad50	++	E/C	0	27	0	22	20	11	24	Y	Y (2/3/5mM)	Y		cut	DNA repair protein Rad50	long high penetrance	V
SPBC19C7.02	ubr1	+	E/C	9	30	4	10	17	10	24	Y	N	N		cut	N-end-recognizing protein Ubr1	rounded	V
SPAC17H9.19c	cdt2	++	E/C	18	24	0	4	22	11	23	N	Y	N		cut	WD repeat protein Cdt2	long high penetrance	V
SPAC8C9.17c	spc34	++	E/C	31	23	0	23	23	27	23	N	N	N		cut	DASH complex subunit Spc34	WT	V
SPCC4G3.11	mug154	++	E/C	4	8	0	36	37	20	23	N	Y	N		cut	conserved fungal protein	WT	V
SPBP8B7.10c		+	E/C	0	24	0	1	20	1	22	N	N	N		cut	U3 snoRNP-associated protein Utp16 (predicted)	WT	V
SPBC365.06	pmt3	+	E/C	2	26	1	5	16	4	21	N	Y (5mM)	Y		cut	SUMO	long high penetrance	V
SPCC23B6.05c	ssb3	++	E/C	1	22	0	3	20	2	21	N	Y (10mM)	N		cut	DNA replication factor A subunit Ssb3	WT	V
SPAC694.06c	mrc1	+++	E/C	10	19	0	23	21	17	20	Y	Y	Y		cut	mediator of replication checkpoint 1	WT	V
SPCC1393.05	ers1	++	E/C	5	19	0	7	20	6	20	N	N	N		cut	sequence orphan	curved	V
SPBC216.06c	swi1	++	E/C	8	17	0	7	21	8	19	Y	Y	N			replication fork protection complex subunit Swi1	WT	V
SPBC27.02c	ask1	++	E/C	8	13	3	11	25	10	19	Y	Y (10 mM)	N			DASH complex subunit Ask1	misshapen viable	V
SPBC20F10.05		++	E/C	3	19	1	4	16	4	18	N	N	N			DuF1740 family protein	WT	V
SPBC3E7.15c	mug83	+	E/C	6	6	0	2	30	4	18	N	N	N			sphingosine N-acyltransferase Lac1	stubby	V
SPCC188.02	par1	+	E/C			11	14	18	14	18	N	Y	N			protein phosphatase regulatory subunit Par1	curved	V
SPCC18B5.03	wee1	++	E/C	14	22	2	12	13	13	18	N	N	N			dual specificity protein kinase Wee1	small	V
SPBC12C2.02c	ste20	++	E/C	12	17	0	13	17	13	17	N	Y (6.67 mM)	N			sterility protein Ste20	long high penetrance	V
SPBC1921.06c	pvg3	+	E/C	5	14	0	3	19	4	17	N	N	N			beta-1,3-galactosyltransferase	misshapen weak viable	V
SPBC30D10.04	swi3	++	C	5	22	0	9	12	7	17	N	Y (10 mM)	N			replication fork protection complex subunit Swi3	WT	V
SPBC649.03	rhp14	++	E/C	2	17	0	2	17	2	17	Y	N	N			XP-A family homolog Rhp14	WT	V
SPCC1235.06	sif1	+	E/C	5	22	0	2	10	4	16	Y	N	N			Sad1 interacting factor 1	WT	V
SPBC2G2.15c		+	E/C	9	14	0	7	15	8	15	N	N	N			mitochondrial 2' O-ribose methyltransferase Mrm2 (predicted)	WT	V
SPBC342.05	crb2	++	E/C	4	11	0	5	18	5	15	Y	Y (5mM)	Y			DNA repair protein RAD9 homolog, Rhp9	WT	V
SPAC1002.15c	pmc5	++	E/C	4	15	0	7	13	6	14	N	N	N			mediator complex subunit Pmc5	stubby	V
SPBC15D4.10c	amo1	+	E/C	0	13	0	2	14	1	14	N	N	N			nuclear rim protein Amo1	WT	V
SPCC1223.06	tea1	+	E/C	7	13	0	1	15	4	14	N	N	N			cell end marker Tea1	curved	V
SPAC17G8.07	yaf9	+	E/C	14	12	0	7	14	11	13	N	N	N			YEATS family histone acetyltransferase subunit (predicted)	curved	V
SPAC17G8.13c	mst2	++	E/C	1	10	0	2	15	2	13	Y	Y	N			histone acetyltransferase Mst2	misshapen weak viable	V
SPAC19E9.03	pas1	+	E/C	1	9	0	2	17	2	13	Y	N	N			cyclin Pas1	WT	V
SPCC285.16c	msh6	+	E/C	6	16	0	10	10	8	13	N	N	N			MutS protein homolog	WT	V
SPCPB16A4.04c	trm8	+	E/C	2	17	0	5	9	4	13	N	N	N			tRNA (guanine-N7-)-methyltransferase catalytic subunit Trm8 (predicted)	stubby	V
SPAC140.04		+	E/C	6	8	0	5	15	6	12	N	N	N			conserved fungal protein	WT	V
SPAC22F3.10c	gcs1	++	E/C	1	22	0	0	2	1	12	N	Y (8.33 mM)	N			glutamate-cysteine ligase Gcs1	WT	V
SPAC24C9.05c	mug70	+	E/C	2	7	0	2	17	2	12	N	Y	N			conserved protein (fungal and plant)	WT	V
SPBC1709.13c		+	E/C	3	13	0	4	10	4	12	N	N	N			lysine methyltransferase (predicted)	WT	V
SPCC736.11	ago1	+	E/C			1	7	12	7	12	N	Y	Y			argonaute	WT	V
SPAC30D11.05	aps3	+	E/C	7	13	0	7	9	7	11	N	N	N			AP-3 adaptor complex subunit Aps3 (predicted)	WT	V
SPBC14F5.10c		+	E/C	1	5	0	0	16	1	11	Y	N	N			ubiquitin-protein ligase E3 (predicted)	WT	V
SPBC215.03c	csn1	++	E/C	3	12	0	9	10	6	11	N	N	N			COP9/signalosome complex subunit Csn1	long high penetrance	V
SPBC23E6.02	ris3	+	E/C	8	10	0	1	11	5	11	N	N	N			ATP-dependent DNA helicase (predicted)	WT	V
SPBC3B9.08c		+	E/C	3	8	0	3	13	3	11	N	N	N			Mago-nashi homolog	WT	V
SPBC902.02c	ctf18	++	E/C	1	13	0	4	9	3	11	Y	N	N			DNA replication factor C complex subunit Ctf18	WT	V
SPCC4G3.15c		+	E/C	2	10	0	5	11	4	11	Y	N	N			CCR4-Not complex subunit Not2 (predicted)	WT	V
SPAC12B10.12c	rhp41	+	E/C	2	11	0	4	8	3	10	N	N	N			DNA repair protein Rhp41	long high penetrance	V
SPAC18G6.13		++	E/C	1	12	0	2	8	2	10	N	N	N			sequence orphan	misshapen weak viable	V
SPAC25H1.05	meu29	+	C	3	3	0	8	16	6	10	N	N	N			sequence orphan	rounded	V
SPAC31A2.15c	dcc1	+	E/C	5	8	0	1	12	3	10	Y	N	N			DNA replication factor C complex subunit Dcc1 (predicted)	WT	V
SPAC3C7.03c	rhp55	++	E/C	5	5	3	4	14	5	10	Y	N (3.6 mM)	Y			RecA family ATPase Rhp55	long high penetrance	V
SPAC6F6.12		+	E/C	7	7	0	3	12	5	10	N	N	N			autophagy associated protein Atg24 (predicted)	WT	V
SPBC16C6.05		++	E/C	4	12	0	12	8	8	10	N	N	N			mitochondrial translation initiation factor (predicted)	WT	V
SPBC16D10.11c	rps181	+	E/C	0	15	0	5	4	3	10	N	N	N			40S ribosomal protein S18	WT	V
SPBC2F12.03c		+	E/C	1	12	0	1	8	1	10	N	N	N			EST1 family protein	long high penetrance	V
SPBC2G2.01c	liz1	+	E/C			0	5	10	5	10	N	Y	Y			pantothenate transporter	WT	V
SPBC30B4.03c	adn1	++	E/C	3	13	0	0	7	2	10	N	N	N			conserved protein (fungal and plant)	misshapen weak viable	V
SPBC3H7.07c	ser2	+	E/C		10	0	no growth	no growth		10	N	N	N			phosphoserine phosphatase (predicted)	WT	V
SPBC800.07c	tsf1	+	E/C	2	12	0	0	8	1	10	N	N	N			mitochondrial translation elongation factor EF-Ts Tsf1	WT	V
SPBP8B7.11	nxt3	+	E/C	2	8	0	1	11	2	10	N	N	N			ubiquitin protease cofactor (predicted)	WT	V
SPCC31H12.08c	ccr4	++	E/C	6	11	0	7	9	7	10	Y	N	N			CCR4-Not complex subunit Ccr4 (predicted)	WT	V
SPAC12B10.10		+	E/C	2	7	0	1	11	2	9	N	N	N			sequence orphan	WT	V
SPAC16.01	rho2	+	E/C	0	8	0	2	9	1	9	N	N	N			Rho family GTPase Rho2	WT	V
SPAC1B3.05	not3	++	E/C	0	10	0	2	8	1	9	Y	N	N			CCR4-Not complex subunit Not3/5 (predicted)	WT	V
SPAPJ696.01c	vps17	+	E/C	3	9	0	2	8	3	9	N	N	N			retromer complex subunit Vps17	WT	V
SPBC16G5.13	ptf2	+	E/C	3	6	0	8	12	6	9	N	N	N			sequence orphan	WT	V
SPBC543.07	pek1	+	E/C	2	3	0	3	15	3	9	N	N	N			MAP kinase kinase Pek1	stubby	V
SPAC10F6.08c	nht1	+	E/C	2	9	2	7	7	5	8	N	N	N			HMG box protein	curved	V
SPAC1F7.09c		+	E/C	2	9	0	6	7	4	8	N	N	N			allantoicase (predicted)	WT	V
SPBC106.17c	cys2	+	E/C	1	3	0	4	13	3	8	N	N	N			O-acetyltransferase (predicted)	WT	V
SPBC1347.08c		++	E/C	1	4	0	3	11	2	8	N	N	N			ribonuclease H2 complex subunit	WT	V
SPBC776.15c	kgd2	++	E/C	0		0	0	8	0	8	N	N	N			dihydrolipoamide S-succinyltransferase, e2 component of oxoglutarate dehydrogenase complex (predicted)	misshapen weak viable	V
SPCC1450.05c	rox3	++	E/C	2	11	0	1	5	2	8	Y	N	N			RNA polymerase II holoenzyme mediator complex subunit Med19	WT	V
SPAC13C5.04		+	E/C	2	1	0	2	13	2	7	N	N	N			amidotransferase (predicted)	WT	V
SPAC1D4.06c	csk1	++	E/C	5	13	0	1	0	3	7	Y	N	N			cyclin-dependent kinase activating kinase Csk1	WT	V
SPAPB1A10.09	ase1	+	E/C	5	5	0	5	9	5	7	N	N	N			microtubule-associated protein Ase1 (predicted)	WT	V
SPBC1703.03c		+	E/C	2		1	3	7	3	7	N	N	N			armadillo repeat protein, unknown biological role	WT	V
SPBC18H10.04c	sce3	+	E/C	1	5	0	2	9	2	7	Y	N	N			RNA binding protein	WT	V
SPBC947.08c	hip4	++	E/C	5	9	0	0	5	3	7	N	Y	N			histone promoter control protein Hpc2 (predicted)	long high penetrance	V
SPCC24B10.08c	ada2	++	E/C	1	10	1	0	4	1	7	N	N	N			SAGA complex subunit Ada2 (predicted)	WT	V
SPAC10F6.04		++	E/C	0	9	0	3	3	2	6	N	N	N			RCC domain protein Ats1 (predicted)	misshapen weak viable	V
SPAC1420.01c		+	E/C	2	6	0	0	5	1	6	Y	N	N			DUF1752 family protein	WT	V
SPAC186.02c		+	E/C	3	3	0	1	8	2	6	N	N	N			hydroxyacid dehydrogenase (predicted)	WT	V
SPAC56F8.02		+	E/C	1	4	0	2	7	2	6	N	N	N			AMP binding enzyme (predicted)	WT	V
SPBC582.05c	brc1	+	E/C	5	3	0	7	8	6	6	Y	Y	Y			BRCT domain protein Brc1	long low penetrance	V
SPAC16C9.06c	upf1	+	E/C	5	6	0	7	3	6	5	N	N	N			ATP-dependent RNA helicase Upf1 (predicted)	WT	V
SPAC1F3.10c	37165	++	E/C	1	1	0	4	9	3	5	N	N	N			mitochondrial intermediate peptidase Oct1 (predicted)	skittle	V
SPAC22F3.12c	rgs1	+	E/C	0	2	0	6	8	3	5	N	N	N			regulator of G-protein signaling Rgs1	WT	V
SPAC4H3.05	srs2	+	E/C	0	3	0	6	6	3	5	Y	Y	N			ATP-dependent DNA helicase, UvrD subfamily	long low penetrance	V
SPAC589.08c	dam1	+	E/C				6	5	6	5	N	N	Y			DASH complex subunit Dam1	WT	V
SPAC589.10c		+	E/C	11	3	0	8	7	10	5	N	N	N			ribomal-ubiquitin fusion protein Ubi5	WT	V
SPAC926.05c	dph4	+	E/C	1	4	0	3	6	2	5	N	N	N			diphthamide biosynthesis protein Dph4 (predicted)	WT	V
SPCC1259.02c		+	E/C	1	6	0	2	4	2	5	N	N	N			aminopeptidase (predicted)	misshapen weak viable	V
SPAC222.08c		++	E/C	3	2	0	7	5	5	4	N	Y (7.5 mM)	N			imidazoleglycerol-phosphate synthase (predicted)	WT	V
SPAC6G9.15c		++	E/C	2	1	0	5	7	4	4	N	N	N			sequence orphan	WT	V
SPAC9G1.05		+	E/C	1	0	0	3	7	2	4	N	Y	N			actin cortical patch component Aip1 (predicted)	WT	V
SPBC530.14c	dsk1	+	E/C	0	1	0	1	6	1	4	N	N	N			SR protein-specific kinase Dsk1	WT	V
SPBP8B7.21	ubp3	+	E/C	2	1	0	3	6	3	4	Y	N	N			ubiquitin C-terminal hydrolase Ubp3	WT	V
SPAC11E3.11c		+	E/C	2	2	0	5	4	4	3	N	N	N			guanyl-nucleotide exchange factor (predicted)	WT	V
SPAC20H4.02	dsc3	+	E/C	2	1	0	2	4	2	3	N	N	N			conserved fungal protein	misshapen weak viable	V
SPAC2F7.08c	snf5	+	E/C	2	3	0	0	2	1	3	Y	N	N			chromatin remodeling complex subunit Snf5 (predicted)	WT	V
SPBC1778.02	rap1	+	E/C	1	2	0	4	4	3	3	N	N	N			telomere binding protein Rap1	WT	V
SPBC18H10.16		+	E/C	0	1	0	1	4	1	3	N	N	N			arginine transporter Can1	WT	V
SPBC21C3.03		+	E/C	0	5	0	6	1	3	3	N	N	N			ABC1 kinase family protein	WT	V
SPBC30B4.04c	sol1	+	E/C	0	1	0	1	5	1	3	N	N	N			SWI/SNF complex subunit Sol1	small	V
SPBC342.06c	rtt19	+	E/C	1	1	0	1	4	1	3	Y	Y	N			RTT109 family histone lysine acetyltransferase	WT	V
SPCC1235.01		+	E/C	3	1	0	6	4	5	3	Y	N	N			sequence orphan	WT	V
SPAC1071.09c		+	E/C	0	1	0	1	2	1	2	N	N	N			DNAJ domain protein, DNAJC9 family	WT	V
SPAC630.06c		+	E/C	0	1	0	3	2	2	2	N	N	N			conserved fungal protein	WT	V
SPBC1604.12		+++	R	0	2	1			0	2		N				sequence orphan	WT	V
SPAC1F12.10c		++	E/C	2	1	0	2	1	2	1	N	N	N			NADPH-hemoprotein reductase (predicted)	WT	V
SPBC1105.10	rav1	+	E/C	3		0	3	1	3	1	N	N	N			RAVE complex subunit Rav1 (predicted)	WT	V
SPBC1683.09c	frp1	+	E/C	9	1	0	0	0	5	1	N	N	N			ferric-chelate reductase Frp1	WT	V
