# Supplementary material for: A genome-wide resource of cell cycle and cell shape genes of fission yeast
Source: Open Biol. 2013 May;3(5):130053. doi: 10.1098/rsob.130053 (PMC3866870; doi:10.1098/rsob.130053)
Supplement: Table S13 [file rsob130053-s10.xlsx]

## Sheet: Sheet1
Systematic	Phenotype on YES plates - primary screen	Phenotype after further analysis	Gene name (footnote)	Gene product	Actin defect	MT defect	NETO	Sept/
name							defect	cell wall defect
SPBC19C7.02	rounded	rounded/	ubr1 (1)	N-end-recognizing protein	+	+	-	+
		misshapen
SPAC25H1.05	rounded ts, misshapen weak ts	rounded/	meu29 (2)	sequence orphan	+	+	-	+
		misshapen
SPBC342.01c	stubby	rounded ts	alg6 (1)	glucosyltransferase	+	+	-	+
SPBC3E7.15c	stubby	misshapen	lac1 (1)	sphingosine N-acyltransferase	+	+	-	+
SPAC227.01c	stubby	misshapen	erd1 (2)	Erd1 homolog	+	+	-	+
SPAC1071.04c	stubby	misshapen	spc2 (2)	signal peptidase subunit (predicted)	+	-	-	+
SPAC1002.15c	stubby, curved, septated, misshapen ts	misshapen	pmc5 (1)	mediator complex subunit	+	-	-	+
SPBC9B6.07	curved ts, misshapen ts, septated	curved/	nop52 (2)	nucleolar protein Nop52 family (predicted)	+	+	+	+
		misshapen
SPAC16C9.05	long, curved	curved/	cph1 (1)	Clr6 histone deacetylase associated PHD protein-1	+	+	-	-
		misshape/
		long
SPAC144.02	curved, long weak	curved	iec1 (1)	transcription factor (predicted) INO80 subunit	-	+	-	-
SPBC29A3.05	curved	curved	vps71 (1)	chromatin remodeling complex subunit	-	+	-	-
SPAC11E3.01c	curved	curved low pen	swr1 (1)	SNF2 family helicase	-	+	-	-
SPAC17G8.07	curved	curved	yaf9 (1)	YEATS family histone acetyltransferase subunit (predicted)	-	+	+	-
SPAC9G1.03c	misshapen weak	curved ts	rpl3001 (2)	60S ribosomal protein L30	+	+	+	-
SPAC26H5.05	misshapen weak	misshapen	mga2 (2)	IPT/TIG ankyrin repeat protein	+	+	-	+
SPAC3H5.10	misshapen weak	misshapen weak	rpl3202 (2)	60S ribosomal protein L32	+	+	-	-
SPAC22G7.02	misshapen weak	misshapen/curved ts	kap111 (1)	karyopherin	+	+	+	-
SPCC126.04c	small, misshapen weak	misshapen	sgf73 (1)	SAGA complex subunit (predicted)	+	-	-	+
SPAC4G8.11c	misshapen weak	misshapen	atp10 (2)	F1-F0 ATPase assembly protein (predicted)	+	-	-	+
SPAC4F10.04	misshapen weak	misshapen weak	rrd1 (2)	protein phosphatase type 2A, intrinsic regulator (predicted)	+	-	-	+
SPCC1020.11c	misshapen	misshapen weak	emc6 (2)	DUF786 family protein	+	-	-	+
SPAC3G9.08	misshapen weak, lysis	misshapen weak	png1 (1)	ING family homolog	+	-	-	-
SPCC417.02	misshapen weak, long low pen	misshapen weak, long weak	dad5 (1)	DASH complex subunit	+	-	-	-
SPAC23D3.09	misshapen weak	misshapen weak/curved	arp42 (1)	SWI/SNF and RSC complex subunit	+	-	-	-
SPBP8B7.28c	misshapen weak, curved low pen	Curved	stc1 (1)	LIM-like protein	+	-	-	-
		Low pen/
		misshapen
SPAC824.02	misshapen, septated	curved	bst1 (2)	GPI inositol deacylase	-	+	-	-
SPBC13G1.08c	misshapen weak	misshapen weak	ash2 (1)	Ash2-trithorax family protein	-	-	+	-
SPBC1734.12c	misshapen weak ts	misshapen weak	alg12 (2)	dolichyl pyrophosphate Man7GlcNAc2 alpha-1,3-glucosyltransferase (predicted)	-	-	-	+
SPBC30B4.03c	misshapen weak	curved/	adn1 (2)	adhesion defective protein	-	-	-	+
		misshapen, long
SPCC736.04c	misshapen weak	misshapen weak	gma12 (1)	alpha-1,2-galactosyltransferase	-	-	-	+
SPAC664.02c	misshapen weak	misshapen weak	arp8 (1)	actin-like protein (predicted)	-	-	-	+
SPAC8F11.10c	misshapen weak	misshapen weak	pvg1 (1)	pyruvyltransferase	-	-	-	+
SPBC609.05	misshapen weak	misshapen weak	pob3 (1)	FACT complex component Pob3	-	-	-	+
SPAC823.05c	misshapen weak	misshapen weak, long weak	tlg2 (2)	SNARE (predicted)	-	-	-	+
SPBC119.12	misshapen weak	misshapen weak	rud3 (2)	Golgi matrix protein (predicted)	-	-	-	+
SPAC22H10.11c	curved low pen, septated	curved low pen	crf1 (3)	TOR signalling pathway coprepressor	-	-	-	-
SPAC10F6.08c	curved	weak misshapen	nht1 (3)	Ino80 complex HMG box protein	-	-	-	-
SPCC306.02c	curved ts	curved low pen	-3	Rab GTPase binding (predicted)	-	-	-	-
SPAC7D4.12c	misshapen weak	misshapen weak	-3	DUF1212 family protein	-	-	-	-
SPBC16H5.08c	misshapen weak	misshapen weak	-3	ribosome biogenesis ATPase, Arb family ABCF2-like (predicted)	-	-	-	-
SPBC336.14c	misshapen weak	misshapen weak	ppk26 (3)	serine/threonine protein kinase	-	-	-	-
SPCC1259.02c	misshapen weak	misshapen weak	-3	ER aminopeptidase (predicted)	-	-	-	-
SPAC630.13c	misshapen weak	misshapen weak	tsc2 (3)	tuberin	-	-	-	-
SPAC9G1.06c	misshapen weak	misshapen weak	cyk3 (3)	cytokinesis protein	-	-	-	-
SPBC776.15c	misshapen weak	misshapen weak	kgd2 (3)	dihydrolipoamide S-succinyltransferase, e2 component of oxoglutarate dehydrogenase complex (predicted)	-	-	-	-
SPAC57A7.08	misshapen weak	misshapen weak	pzh1 (3)	serine/threonine protein phosphatase Pzh1	-	-	-	-
SPCC1840.06	misshapen weak	misshapen weak	atp5 (3)	F0-ATPase delta subunit	-	-	-	-
SPBC1773.04	misshapen weak, septated	misshapen weak	-3	flavonol reductase/cinnamoyl-CoA reductase family	-	-	-	-
SPCC757.09c	misshapen weak	misshapen weak	rnc1 (3)	RNA-binding protein	-	-	-	-
SPAC31G5.18c	misshapen weak	misshapen weak	sde2 (3)	silencing defective protein	-	-	-	-
SPAC9G1.07	misshapen, long ts	misshapen	-3	sequence orphan	-	-	-	-
SPBC947.15c	skittle	misshapen weak	-3	NADH dehydrogenase	-	-	-	-
SPAC821.05	stubby	misshapen	eIF3h (3)	translation initiation factor (predicted)	-	-	-	-
SPAC24B11.10c	misshapen weak	misshapen weak	chr3 (3)	chitin synthase regulatory factor (predicted)	-	-	-	-
