# Supplementary material for: A genome-wide resource of cell cycle and cell shape genes of fission yeast
Source: Open Biol. 2013 May;3(5):130053. doi: 10.1098/rsob.130053 (PMC3866870; doi:10.1098/rsob.130053)
Supplement: Table S14 [file rsob130053-s11.xlsx]

## Sheet: Sheet1
Mapping for cellular process (Table 2)	GO ID	GO term name, if different
transcription	GO:0006351	transcription , DNA-dependent
cytoplasmic translation	GO:0002181
ribosome biogenesis	GO:0042254
mRNA metabolism	GO:0016071	mRNA metabolic process
nucleocytoplasmic transport	GO:0006913
nuceobase,side,tide met	GO:0055086	nucleobase-containing small molecule metabolic process
tRNA metabolism	GO:0006399	tRNA metabolic process
signaling	GO:0023052
DNA replication	GO:0006260
DNA recombination	GO:0006310
DNA repair	GO:0006281
regulation of mitotic cell cycle	GO:0007346
chromosome segregation	GO:0007059
cytokinesis	GO:0000910
mitochondrion organization	GO:0007005
cell wall organization	GO:0071555
cytoskeleton organization	GO:0007010
cell polarity	GO:0007163	establishment or maintenance of cell polarity
carbohydrate metabolism	GO:0005975	carbohydrate metabolic process
lipid metabolism	GO:0006629	lipid metabolic process
transmembrane transport	GO:0055085
vesicle-mediated transport	GO:0016192
Mapping for cellular location and organelle (Table 3A)	GO ID	GO term name, if different
mitochondrion	GO:0005739
ribosome	GO:0005840
cytoplasm	GO:0005737
nuclolus	GO:0005730
nucleus/nuclear part	GO:0005634	*
	GO:0044428
microtubule cytoskeleton	GO:0015630
actin cytoskeleton	GO:0015629
Golgi/ER	GO:0005794	Golgi apparatus AND endoplasmic reticulum
	GO:0005783
cell tip	GO:0051286
cell division site/part	GO:0032153	*
	GO:0032155
membrane	GO:0016020
cell surface/cell wall	GO:0009986	cell surface AND cell wall
	GO:0005618
vacuole	GO:0005773
Mapping for Nuclear complexes (Table 3B)	GO ID	GO term name, if different
replication fork	GO:0005657
MCM complex	GO:0042555
DNA polymerase	GO:0042575	DNA polymerase complex
Ctf18-RFC	GO:0031390	Ctf18 RFC-like complex
replication preinitiation	GO:0031261	DNA replication preinitiation complex
ORC	GO:0000808	origin recognition complex
APC	GO:0005680	anaphase-promoting complex
proteasome	GO:0000502	proteasome complex
Smc5-6 & loading	GO:0030915	Smc5-Smc6 complex
	GO:0032116	SMC loading complex
condensin complex	GO:0000796	condensin complex
cohesin complex	GO:0008278	cohesin complex
kinetochore	GO:0000776
Mis6-Sim4	GO:0031511	Mis6-Sim4 complex
NMS/Ndc80	GO:0031617	NMS complex and
	GO:0031262	Ndc80 complex
DASH complex	GO:0042729
RNA polymerase III	GO:0005666	DNA-directed RNA polymerase III complex
RNA polymerase II holo.	GO:0016591	DNA-directed RNA polymerase II, holoenzyme
Mediator complex	GO:0016592
SAGA complex	GO:0000124
Set1 complex	GO:0048188	Set1C/COMPASS complex
Rpd3S complex	GO:0032221
MBF complex	GO:0030907
Swr1 complex	GO:0000812
Ino80 complex	GO:0031011
ASTRA complex	GO:0070209
spliceosomal	GO:0005681	spliceosomal complex
preribosome	GO:0030684
RNAse P (nucleolar)	GO:0030677	ribonuclease P complex
